# Supplementary material for: Learning nonequilibrium statistical mechanics and dynamical phase transitions
Source: Nat Commun. 2024 Feb 6;15:1117. doi: 10.1038/s41467-024-45172-8 (PMC10847122; doi:10.1038/s41467-024-45172-8)
Supplement: Supplementary file 4 — Supplementary Data 1 [file 41467_2024_45172_MOESM4_ESM.zip › DPT-main/PlotTemplate/plot_KL_divergence/out/finite_time/SE/L6_D3W32K5_E100BS1k/logs-1.60/log.txt]

1 -0.019425450824201107 -0.019425450824201107 -0.01942897792905569 -0.01942897792905569
2 -0.019402360264211892 -0.038827811088413 -0.019402892142534257 -0.03883187007158995
3 -0.019388840720057487 -0.05821665180847049 -0.019389057997614145 -0.05822092806920409
4 -0.019385751988738775 -0.07760240379720927 -0.019387117959558962 -0.07760804602876306
5 -0.019378919433802367 -0.09698132323101163 -0.019377566687762738 -0.0969856127165258
6 -0.019366809539496897 -0.11634813277050854 -0.019367098342627287 -0.11635271105915308
7 -0.019352597277611495 -0.13570073004812003 -0.01934829168021679 -0.13570100273936986
8 -0.019348762463778257 -0.15504949251189828 -0.019350998289883136 -0.15505200102925298
9 -0.019335095304995775 -0.17438458781689406 -0.019345400482416154 -0.17439740151166913
10 -0.019334286358207463 -0.19371887417510153 -0.01933414125815034 -0.19373154276981946
11 -0.019323027320206167 -0.2130419014953077 -0.019315816182643174 -0.21304735895246263
12 -0.019318120367825032 -0.23236002186313273 -0.019314335752278568 -0.2323616947047412
13 -0.019306311942636968 -0.2516663338057697 -0.019304073229432107 -0.2516657679341733
14 -0.019291584938764574 -0.2709579187445343 -0.019249216932803393 -0.2709149848669767
15 -0.019297658838331698 -0.29025557758286596 -0.01933716908097267 -0.29025215394794934
16 -0.01929538920521736 -0.3095509667880833 -0.01928861755877733 -0.30954077150672665
17 -0.019282947294414043 -0.32883391408249735 -0.01929376870393753 -0.32883454021066416
18 -0.019273728411644698 -0.34810764249414206 -0.019263482186943293 -0.34809802239760745
19 -0.019280593283474444 -0.3673882357776165 -0.019262530002743007 -0.3673605524003505
20 -0.019275111611932516 -0.386663347389549 -0.019292103499174117 -0.3866526558995246
21 -0.019267487339675426 -0.4059308347292244 -0.01925696088001132 -0.4059096167795359
22 -0.01926052300259471 -0.42519135773181915 -0.019261872861534357 -0.42517148964107027
23 -0.01924945330247283 -0.444440811034292 -0.0192551682703197 -0.44442665791138997
24 -0.019249198585748674 -0.4636900096200407 -0.01923725297674537 -0.46366391088813536
25 -0.019241272937506437 -0.48293128255754714 -0.019243163336068392 -0.48290707422420376
26 -0.019241995457559825 -0.5021732780151069 -0.019233249872922898 -0.5021403240971266
27 -0.019236440863460304 -0.5214097188785672 -0.01921907588839531 -0.5213593999855219
28 -0.019233579561114312 -0.5406432984396815 -0.019256444834172725 -0.5406158448196947
29 -0.019224299769848584 -0.5598675982095301 -0.01920986585319042 -0.5598257106728851
30 -0.01922749914228916 -0.5790950973518193 -0.019240991584956645 -0.5790667022578417
31 -0.019214967638254164 -0.5983100649900734 -0.019167730864137412 -0.5982344331219791
32 -0.019205093011260034 -0.6175151580013335 -0.019149154610931873 -0.617383587732911
33 -0.01921779802069068 -0.6367329560220242 -0.019229798298329114 -0.6366133860312402
34 -0.01921333624050021 -0.6559462922625244 -0.019209585804492234 -0.6558229718357325
35 -0.0192124773748219 -0.6751587696373463 -0.019220434594899416 -0.6750434064306319
36 -0.01920328140258789 -0.6943620510399342 -0.01921379389241338 -0.6942572003230453
37 -0.019163996633142232 -0.7135260476730765 -0.019068326521664857 -0.7133255268447102
38 -0.01920510558411479 -0.7327311532571913 -0.019256628956645726 -0.7325821558013559
39 -0.01919873198494315 -0.7519298852421344 -0.01923429351300001 -0.7518164493143559
40 -0.019184866826981305 -0.7711147520691157 -0.01916459733620286 -0.7709810466505588
41 -0.019185755867511034 -0.7903005079366268 -0.019190946128219366 -0.7901719927787781
42 -0.019177779275923967 -0.8094782872125508 -0.01914849951863289 -0.809320492297411
43 -0.01917559839785099 -0.8286538856104018 -0.019086211267858744 -0.8284067035652697
44 -0.019174737203866244 -0.847828622814268 -0.019183801673352718 -0.8475905052386224
45 -0.01917353691533208 -0.8670021597296 -0.019167894776910544 -0.866758400015533
46 -0.019158056005835533 -0.8861602157354356 -0.01898963926360011 -0.885748039279133
47 -0.019178071152418853 -0.9053382868878544 -0.019195960089564323 -0.9049439993686974
48 -0.01917027700692415 -0.9245085638947786 -0.01918205348774791 -0.9241260528564453
49 -0.019168629217892884 -0.9436771931126715 -0.019163851533085106 -0.9432899043895304
50 -0.019168579392135142 -0.9628457725048066 -0.019156849291175605 -0.962446753680706
51 -0.019165016245096922 -0.9820107887499036 -0.019190861005336048 -0.981637614686042
52 -0.019245756324380636 -1.001256545074284 -0.0187449018470943 -1.0003825165331364
53 -0.019177688099443913 -1.020434233173728 -0.01917578252032399 -1.0195582990534604
54 -0.01917510200291872 -1.0396093351766467 -0.019189706072211266 -1.0387480051256717
55 -0.01917394930496812 -1.0587832844816147 -0.019192574359476567 -1.0579405794851482
56 -0.019169716350734233 -1.077953000832349 -0.01914923870936036 -1.0770898181945086
57 -0.01916966326534748 -1.0971226640976965 -0.019185259751975537 -1.096275077946484
58 -0.019157269224524497 -1.116279933322221 -0.01911301938816905 -1.115388097334653
59 -0.019145215675234795 -1.1354251489974558 -0.019347984064370393 -1.1347360813990235
60 -0.01915209647268057 -1.1545772454701364 -0.019165118876844644 -1.1539012002758682
61 -0.019143803045153618 -1.17372104851529 -0.019169334042817354 -1.1730705343186856
62 -0.019141815975308417 -1.1928628644905985 -0.01909179165959358 -1.1921623259782792
63 -0.019139455631375313 -1.2120023201219738 -0.019143089093267916 -1.2113054150715472
64 -0.019134898949414492 -1.2311372190713883 -0.01919236173853278 -1.23049777681008
65 -0.019136476144194604 -1.2502736952155828 -0.019091224297881126 -1.2495890011079611
66 -0.019126353319734335 -1.2694000485353172 -0.019153424166142942 -1.268742425274104
67 -0.0191255496814847 -1.2885255982168018 -0.0191059909760952 -1.287848416250199
68 -0.019119879137724637 -1.3076454773545265 -0.01912906635552645 -1.3069774826057254
69 -0.019112782645970584 -1.326758260000497 -0.019141190871596336 -1.3261186734773218
70 -0.019122276175767183 -1.3458805361762642 -0.019142217375338076 -1.34526089085266
71 -0.01911061704158783 -1.364991153217852 -0.019109806139022113 -1.364370696991682
72 -0.01911378772929311 -1.384104940947145 -0.019106841925531626 -1.3834775389172136
73 -0.019108380284160377 -1.4032133212313054 -0.0191007312387228 -1.4025782701559364
74 -0.019106324575841428 -1.4223196458071468 -0.01915843179449439 -1.4217367019504308
75 -0.019104663375765087 -1.4414243091829118 -0.019095068983733653 -1.4408317709341645
76 -0.019104850944131613 -1.4605291601270434 -0.019072982762008906 -1.4599047536961733
77 -0.019078923296183346 -1.4796080834232268 -0.019370684307068585 -1.479275438003242
78 -0.019085529446601867 -1.4986936128698287 -0.019079628959298135 -1.49835506696254
79 -0.019088983442634343 -1.5177825963124632 -0.01909013567492366 -1.5174452026374636
80 -0.019085908960551023 -1.5368685052730142 -0.019074094016104937 -1.5365192966535686
81 -0.0190832425840199 -1.5559517478570342 -0.019101457670331 -1.5556207543238996
82 -0.019081267062574625 -1.5750330149196088 -0.01913377745077014 -1.5747545317746696
83 -0.019082189071923494 -1.5941152039915323 -0.019100465718656777 -1.5938549974933265
84 -0.019068794697523116 -1.6131839986890555 -0.01917659444734454 -1.613031591940671
85 -0.019073096849024297 -1.6322570955380797 -0.019083632715046407 -1.6321152246557173
86 -0.019087466504424812 -1.6513445620425045 -0.01891708094626665 -1.651032305601984
87 -0.019074387010186912 -1.6704189490526913 -0.019022831320762636 -1.6700551369227465
88 -0.019076566118746995 -1.6894955151714384 -0.01907966835424304 -1.6891348052769897
89 -0.01907134326174855 -1.708566858433187 -0.01914220452308655 -1.7082770098000761
90 -0.01906909504905343 -1.7276359534822405 -0.019130449462682008 -1.7274074592627582
91 -0.019064471963793038 -1.7467004254460337 -0.019060715567320585 -1.7464681748300788
92 -0.019063051510602235 -1.765763476956636 -0.019053223822265864 -1.7655213986523446
93 -0.01906274799257517 -1.784826224949211 -0.01906399233266711 -1.7845853909850118
94 -0.019064103439450263 -1.8038903283886614 -0.019082812033593653 -1.8036682030186055
95 -0.019045145902782678 -1.822935474291444 -0.019444976188242435 -1.823113179206848
96 -0.019042513240128754 -1.841977987531573 -0.01903021465986967 -1.8421433938667178
97 -0.019043714459985494 -1.8610217019915585 -0.019050556514412165 -1.86119395038113
98 -0.019043130241334437 -1.880064832232893 -0.0190375167876482 -1.880231467168778
99 -0.019044864177703857 -1.899109696410597 -0.019041496329009533 -1.8992729634977876
100 -0.01904496643692255 -1.9181546628475195 -0.019035013671964408 -1.918307977169752
101 -0.01904502334073186 -1.9371996861882512 -0.019033599831163883 -1.937341577000916
102 -0.01909358790144324 -1.9562932740896946 -0.018456312362104654 -1.9557978893630206
103 -0.019052738044410943 -1.9753460121341055 -0.01903601074591279 -1.9748339001089334
104 -0.01905539445579052 -1.994401406589896 -0.01905887108296156 -1.993892771191895
105 -0.01905613038688898 -2.013457536976785 -0.01905767312273383 -2.0129504443146287
106 -0.0190518313087523 -2.0325093682855373 -0.01903951559215784 -2.0319899599067863
107 -0.019051864650100468 -2.051561232935638 -0.019059062097221614 -2.051049022004008
108 -0.01905155126005411 -2.070612784195692 -0.019031745195388795 -2.070080767199397
109 -0.01905276468023658 -2.089665548875929 -0.019076898321509363 -2.089157665520906
110 -0.019038980640470982 -2.1087045295164 -0.019088036846369505 -2.1082457023672756
111 -0.019037978164851664 -2.1277425076812517 -0.019013478141278028 -2.1272591805085534
112 -0.01904282718896866 -2.1467853348702204 -0.019050582498311996 -2.1463097630068653
113 -0.01901955669745803 -2.1658048915676784 -0.01852662581950426 -2.1648363888263695
114 -0.019055603258311748 -2.18486049482599 -0.019085877016186713 -2.1839222658425563
115 -0.019048603903502225 -2.203909098729492 -0.019038642384111883 -2.202960908226668
116 -0.019050353020429612 -2.222959451749922 -0.019056308548897505 -2.2220172167755656
117 -0.019046986289322377 -2.2420064380392444 -0.019049114547669888 -2.2410663313232355
118 -0.01904240008443594 -2.2610488381236804 -0.01904647797346115 -2.2601128092966967
119 -0.019039651658385993 -2.2800884897820666 -0.018988808523863553 -2.2791016178205603
120 -0.019041330181062223 -2.2991298199631287 -0.0190392654389143 -2.2981408832594745
121 -0.019040040113031863 -2.3181698600761607 -0.019039363041520117 -2.3171802463009947
122 -0.019038216583430766 -2.3372080766595915 -0.01854299670085311 -2.3357232430018477
123 -0.01905345432460308 -2.3562615309841948 -0.01907128943130374 -2.3547945324331514
124 -0.019048283994197845 -2.3753098149783924 -0.01904509523883462 -2.373839627671986
125 -0.019047544430941345 -2.3943573594093337 -0.019055227749049664 -2.392894855421036
126 -0.019049546029418708 -2.4134069054387526 -0.019099516700953244 -2.411994372121989
127 -0.019041223265230656 -2.4324481287039834 -0.019049629755318164 -2.431044001877307
128 -0.019040276017040014 -2.4514884047210233 -0.019057275634258984 -2.4501012775115663
129 -0.019041420426219702 -2.470529825147243 -0.018997208401560783 -2.469098485913127
130 -0.019027795270085336 -2.489557620417328 -0.019286261592060327 -2.488384747505187
131 -0.019033284019678832 -2.508590904437007 -0.019049987103790043 -2.507434734608977
132 -0.019027438946068287 -2.5276183433830752 -0.019033764395862816 -2.52646849900484
133 -0.019026562944054602 -2.54664490632713 -0.01903908308595419 -2.5455075820907944
134 -0.019027843419462443 -2.5656727497465925 -0.019045332726091147 -2.5645529148168857
135 -0.019010648503899573 -2.584683398250492 -0.01897694868966937 -2.583529863506555
136 -0.019022915326058865 -2.6037063135765512 -0.019043329544365405 -2.6025731930509206
137 -0.01903123762458563 -2.622737551201137 -0.01904482925310731 -2.6216180223040277
138 -0.019020917266607283 -2.6417584684677444 -0.019037237484008075 -2.6406552597880357
139 -0.019019336625933646 -2.660777805093678 -0.019016915839165448 -2.6596721756272013
140 -0.019029459729790688 -2.6798072648234688 -0.01910508647561073 -2.678777262102812
141 -0.019016260839998723 -2.6988235256634674 -0.019004880078136922 -2.697782142180949
142 -0.019008953031152485 -2.71783247869462 -0.01908943084999919 -2.7168715730309483
143 -0.019014010857790708 -2.7368464895524105 -0.018985102139413356 -2.7358566751703615
144 -0.01900986526161432 -2.755856354814025 -0.019050862826406955 -2.7549075379967682
145 -0.01900873677805066 -2.7748650915920754 -0.01904451008886099 -2.7739520480856292
146 -0.01900392835959792 -2.793869019951673 -0.019008894637227058 -2.792960942722856
147 -0.019025272130966185 -2.8128942920826394 -0.01884360034018755 -2.811804543063044
148 -0.019007514510303736 -2.8319018065929433 -0.018990637362003328 -2.830795180425047
149 -0.01900021769106388 -2.8509020242840073 -0.019060836639255285 -2.8498560170643024
150 -0.01899996493011713 -2.8699019892141244 -0.0190066946670413 -2.8688627117313437
151 -0.01900903172791004 -2.8889110209420346 -0.01908323783427477 -2.8879459495656183
152 -0.019010563287883996 -2.9079215842299186 -0.01914281863719225 -2.9070887682028106
153 -0.018994620628654958 -2.9269162048585735 -0.019095370173454286 -2.926184138376265
154 -0.01899084746837616 -2.9459070523269495 -0.018999230489134787 -2.9451833688653997
155 -0.018991406820714474 -2.964898459147664 -0.018985207285732032 -2.9641685761511316
156 -0.019015068653970957 -2.983913527801635 -0.01920111384242773 -2.9833696899935593
157 -0.018985059577971697 -3.002898587379607 -0.018960955645889045 -3.0023306456394483
158 -0.018989528808742762 -3.0218881161883497 -0.018960060179233552 -3.0212907058186818
159 -0.018981227464973927 -3.040869343653324 -0.01893868315964937 -3.040229388978331
160 -0.01898996289819479 -3.0598593065515187 -0.018979110568761826 -3.059208499547093
161 -0.018985287752002478 -3.078844594303521 -0.0190146841108799 -3.0782231836579728
162 -0.018987405486404894 -3.097831999789926 -0.018941122200340034 -3.0971643058583127
163 -0.0189866210334003 -3.1168186208233264 -0.018976238463073967 -3.1161405443213868
164 -0.01899889325723052 -3.135817514080557 -0.01885346360504627 -3.134994007926433
165 -0.018986477795988322 -3.1548039918765456 -0.018981205578893424 -3.1539752135053267
166 -0.018989107850939036 -3.173793099727485 -0.018701256159693 -3.17267646966502
167 -0.018987263180315496 -3.1927803629078 -0.018973273877054452 -3.191649743542074
168 -0.01898622326552868 -3.211766586173329 -0.019080754648894072 -3.2107304981909683
169 -0.018984960205852986 -3.230751546379182 -0.018985529989004137 -3.2297160281799724
170 -0.018986363150179385 -3.2497379095293613 -0.018983390741050245 -3.2486994189210225
171 -0.018985865730792285 -3.2687237752601535 -0.01903500407934189 -3.2677344230003644
172 -0.01898307669907808 -3.2877068519592316 -0.018970379233360292 -3.2867048022337246
173 -0.01897797780111432 -3.306684829760346 -0.018961699120700358 -3.305666501354425
174 -0.018976868130266666 -3.3256616978906126 -0.018953016400337218 -3.3246195177547624
175 -0.018986443895846604 -3.3446481417864593 -0.019053698237985372 -3.3436732159927476
176 -0.018981225788593292 -3.3636293675750526 -0.018986476026475428 -3.362659692019223
177 -0.018978794291615485 -3.382608161866668 -0.018963449634611607 -3.3816231416538347
178 -0.018978089466691016 -3.401586251333359 -0.018972631823271514 -3.4005957734771064
179 -0.018977548368275164 -3.4205637997016343 -0.018920538388192652 -3.419516311865299
180 -0.018983112275600435 -3.4395469119772346 -0.019064075779169798 -3.438580387644469
181 -0.018983480334281922 -3.4585303923115167 -0.019082711823284627 -3.4576630994677537
182 -0.01898371921852231 -3.477514111530039 -0.01874100575223565 -3.476404105219989
183 -0.01897238465026021 -3.4964864961802995 -0.01898276312276721 -3.4953868683427562
184 -0.018972381297498942 -3.5154588774777986 -0.01897554863244295 -3.514362416975199
185 -0.0189694263972342 -3.534428303875033 -0.01888183718547225 -3.5332442541606714
186 -0.01896356288343668 -3.5533918667584694 -0.019162696227431296 -3.552406950388103
187 -0.018966289609670638 -3.57235815636814 -0.018967321142554283 -3.571374271530657
188 -0.018967034481465816 -3.5913251908496058 -0.01894800188019872 -3.5903222734108557
189 -0.01896688239648938 -3.6102920732460952 -0.01897316873073578 -3.6092954421415917
190 -0.018965694960206746 -3.629257768206302 -0.018978005461394786 -3.6282734476029863
191 -0.01897499952465296 -3.648232767730955 -0.018886930681765078 -3.6471603782847515
192 -0.018968997709453105 -3.667201765440408 -0.018942460231482983 -3.6661028385162346
193 -0.018949644546955823 -3.686151409987364 -0.019280306156724693 -3.6853831446729592
194 -0.01895914375782013 -3.705110553745184 -0.01895888140425086 -3.70434202607721
195 -0.018958094343543053 -3.724068648088727 -0.01897496972233057 -3.7233169957995407
196 -0.018955772370100023 -3.743024420458827 -0.018983183521777393 -3.742300179321318
197 -0.018962828814983367 -3.7619872492738105 -0.018948076013475656 -3.7612482553347935
198 -0.01895463578402996 -3.7809418850578402 -0.01898086480796337 -3.780229120142757
199 -0.018996417336165906 -3.7999383023940063 -0.018686020094901324 -3.7989151402376584
200 -0.01896410882472992 -3.8189024112187364 -0.019066230300813912 -3.8179813705384724
201 -0.018958552088588477 -3.837860963307325 -0.01890967981889844 -3.8368910503573708
202 -0.018957964703440668 -3.8568189280107656 -0.018969986587762833 -3.8558610369451336
203 -0.018952454067766668 -3.8757713820785322 -0.018918019998818637 -3.8747790569439524
204 -0.018958496302366255 -3.8947298783808986 -0.018865483254194258 -3.8936445401981468
205 -0.01895290967077017 -3.913682788051669 -0.019023164734244348 -3.912667704932391
206 -0.0189502926543355 -3.9326330807060046 -0.019083186332136393 -3.9317508912645276
207 -0.018952672835439444 -3.951585753541444 -0.018884771224111318 -3.9506356624886387
208 -0.018950206879526376 -3.9705359604209702 -0.01895346837118268 -3.9695891308598212
209 -0.018949003890156746 -3.989484964311127 -0.01898579690605402 -3.988574927765875
210 -0.018950420338660477 -4.008435384649787 -0.018994469568133353 -4.0075693973340085
211 -0.01894772183150053 -4.027383106481287 -0.018973019625991582 -4.02654241696
212 -0.018947997782379388 -4.0463311042636665 -0.018914880603551863 -4.045457297563551
213 -0.018945780489593743 -4.06527688475326 -0.018882714956998826 -4.06434001252055
214 -0.018951566144824027 -4.084228450898084 -0.018999851681292056 -4.083339864201842
215 -0.018941937014460564 -4.103170387912544 -0.01894665798172355 -4.102286522183566
216 -0.018945133220404385 -4.122115521132948 -0.018943231087177992 -4.121229753270744
217 -0.01894620545208454 -4.141061726585033 -0.018952419888228177 -4.140182173158972
218 -0.018944866582751275 -4.160006593167784 -0.018913904670625925 -4.159096077829598
219 -0.018940535839647055 -4.178947129007431 -0.018882811442017554 -4.177978889271615
220 -0.01895037991926074 -4.197897508926692 -0.01915263831615448 -4.19713152758777
221 -0.018939121905714274 -4.216836630832407 -0.018948024790734052 -4.2160795523785035
222 -0.01894090687856078 -4.235777537710967 -0.01896286467090249 -4.235042417049406
223 -0.01893832739442587 -4.254715865105393 -0.018911567237228154 -4.253953984286634
224 -0.018938396591693163 -4.273654261697086 -0.018900410924106836 -4.27285439521074
225 -0.018940840475261213 -4.292595102172347 -0.018888007570058107 -4.291742402780798
226 -0.01894043814390898 -4.311535540316257 -0.01898796558380127 -4.3107303683646
227 -0.01893959380686283 -4.33047513412312 -0.01892830487340689 -4.329658673238007
228 -0.018937095906585454 -4.349412230029705 -0.01893506431952119 -4.348593737557528
229 -0.01893705129623413 -4.368349281325939 -0.018888556770980357 -4.367482294328508
230 -0.018929685559123756 -4.387278966885063 -0.019077836908400057 -4.386560131236908
231 -0.01893082307651639 -4.406209789961579 -0.018907078448683022 -4.4054672096855905
232 -0.01895837802439928 -4.425168167985978 -0.018610087223351002 -4.4240772969089415
233 -0.018939574994146825 -4.444107742980125 -0.018951229471713304 -4.443028526380655
234 -0.018971244525164365 -4.463078987505289 -0.019397785793989895 -4.462426312174644
235 -0.01893229512497783 -4.482011282630268 -0.018916091229766608 -4.481342403404411
236 -0.0189314397983253 -4.500942722428593 -0.01895148940384388 -4.500293892808255
237 -0.018933395203202964 -4.519876117631796 -0.01895461780950427 -4.519248510617759
238 -0.018930908385664226 -4.5388070260174604 -0.018953218683600427 -4.53820172930136
239 -0.018936074711382388 -4.5577431007288425 -0.018996022641658783 -4.5571977519430185
240 -0.018930033873766662 -4.5766731346026095 -0.0188747875392437 -4.576072539482262
241 -0.018936055526137353 -4.595609190128747 -0.01876040967181325 -4.594832949154076
242 -0.018928206525743008 -4.61453739665449 -0.01895997328683734 -4.613792922440913
243 -0.01892920397222042 -4.6334666006267105 -0.018927660025656223 -4.632720582466569
244 -0.018928799126297236 -4.652395399753008 -0.018911950569599868 -4.651632533036169
245 -0.018922053463757037 -4.671317453216765 -0.019117165263742207 -4.670749698299911
246 -0.018928139191120862 -4.690245592407885 -0.018993384670466185 -4.689743082970377
247 -0.01892566755414009 -4.709171259962026 -0.018971162382513285 -4.7087142453528905
248 -0.018922936543822287 -4.728094196505848 -0.018879374489188194 -4.727593619842079
249 -0.018924022652208806 -4.747018219158057 -0.018924860190600155 -4.7465184800326785
250 -0.018943275325000286 -4.765961494483057 -0.019492596108466386 -4.766011076141145
251 -0.018916936591267586 -4.784878431074325 -0.01895794915035367 -4.784969025291498
252 -0.01891507990658283 -4.803793510980907 -0.018906216695904733 -4.803875241987403
253 -0.01891464414075017 -4.822708155121657 -0.018901873379945755 -4.822777115367349
254 -0.018914349749684332 -4.841622504871341 -0.018906923942267895 -4.841684039309617
255 -0.018915723729878663 -4.86053822860122 -0.0189196540042758 -4.860603693313893
256 -0.01891476335003972 -4.8794529919512595 -0.018928778264671563 -4.879532471578564
257 -0.0189121313393116 -4.898365123290571 -0.018947983905673028 -4.898480455484237
258 -0.018919175397604703 -4.917284298688175 -0.018941560201346873 -4.917422015685584
259 -0.01891054641455412 -4.9361948451027295 -0.018888066336512566 -4.936310082022096
260 -0.018904720898717642 -4.955099566001447 -0.018713193759322167 -4.955023275781419
261 -0.018916992004960775 -4.974016558006408 -0.01890398170799017 -4.973927257489409
262 -0.01891564140096307 -4.992932199407371 -0.018906247057020664 -4.99283350454643
263 -0.018903066404163837 -5.011835265811535 -0.018533966783434153 -5.011367471329864
264 -0.01892171110957861 -5.030756976921114 -0.01895785368978977 -5.030325325019653
265 -0.018921030778437854 -5.049678007699552 -0.01892954520881176 -5.049254870228465
266 -0.01892017237842083 -5.068598180077973 -0.018923343811184167 -5.068178214039649
267 -0.01892104437574744 -5.08751922445372 -0.01898519853129983 -5.087163412570948
268 -0.01892161713913083 -5.106440841592851 -0.01894469354301691 -5.1061081061139655
269 -0.018917361460626125 -5.125358203053477 -0.01890937117859721 -5.1250174772925625
270 -0.01891842680051923 -5.144276629853996 -0.018927155435085295 -5.1439446327276475
271 -0.01891865786164999 -5.163195287715646 -0.018919036071747542 -5.162863668799395
272 -0.01891516735777259 -5.182110455073419 -0.018919674307107927 -5.1817833431065035
273 -0.018916327971965075 -5.201026783045384 -0.01892149718478322 -5.200704840291286
274 -0.01891763722524047 -5.219944420270624 -0.018909065797924996 -5.2196139060892115
275 -0.0189181637018919 -5.238862583972517 -0.01888878345489502 -5.238502689544107
276 -0.01891616201028228 -5.257778745982799 -0.0187877100892365 -5.2572903996333435
277 -0.01891617840155959 -5.276694924384358 -0.018913125805556773 -5.2762035254389
278 -0.018914311099797486 -5.2956092354841555 -0.019016624242067338 -5.295220149680968
279 -0.018918129336088895 -5.314527364820244 -0.019000834506005048 -5.3142209841869725
280 -0.018911538738757373 -5.333438903559002 -0.018951865378767252 -5.33317284956574
281 -0.018911459762603045 -5.352350363321605 -0.018930838722735644 -5.352103688288476
282 -0.018912131525576116 -5.371262494847182 -0.018924076203256847 -5.371027764491733
283 -0.018907907884567976 -5.39017040273175 -0.018916676752269268 -5.389944441244002
284 -0.01891431529074907 -5.409084718022498 -0.01893867114558816 -5.40888311238959
285 -0.01890669958665967 -5.427991417609158 -0.019045767094939946 -5.42792887948453
286 -0.0189092218875885 -5.4469006394967465 -0.01896066926419735 -5.446889548748728
287 -0.01890769461169839 -5.465808334108445 -0.018866288103163244 -5.4657558368518915
288 -0.018905830383300782 -5.484714164491746 -0.018995451368391515 -5.484751288220283
289 -0.018908714037388565 -5.503622878529135 -0.01890232050791383 -5.5036536087281975
290 -0.01890934379771352 -5.5225322223268485 -0.018738682381808758 -5.522392291110006
291 -0.018902526702731848 -5.54143474902958 -0.018956036027520894 -5.541348327137527
292 -0.01890842420980334 -5.560343173239383 -0.018905625492334367 -5.5602539526298616
293 -0.018906000815331937 -5.579249174054715 -0.018913335725665094 -5.579167288355527
294 -0.018904148321598768 -5.598153322376314 -0.018868521228432654 -5.598035809583959
295 -0.018906893394887447 -5.617060215771201 -0.018918038252741097 -5.6169538478367
296 -0.01890498511493206 -5.635965200886133 -0.018802444357424973 -5.635756292194125
297 -0.018904304970055817 -5.654869505856189 -0.018871938809752464 -5.654628231003877
298 -0.018910200148820878 -5.67377970600501 -0.018910807371139527 -5.673539038375017
299 -0.018904473446309567 -5.692684179451319 -0.01887640180066228 -5.6924154401756795
300 -0.018908134289085866 -5.711592313740406 -0.018893511686474084 -5.711308951862153
301 -0.018905978370457887 -5.730498292110863 -0.01891445619985461 -5.730223408062008
302 -0.018904580734670162 -5.7494028728455335 -0.018922940362244844 -5.749146348424253
303 -0.018904715217649935 -5.768307588063183 -0.01884337728843093 -5.767989725712684
304 -0.018901422806084155 -5.787209010869267 -0.018804627656936645 -5.78679435336962
305 -0.018913779873400927 -5.806122790742668 -0.018642565701156855 -5.805436919070777
306 -0.018908805772662164 -5.8250315965153305 -0.018911756668239833 -5.824348675739017
307 -0.018908916041254997 -5.8439405125565855 -0.018890430219471455 -5.843239105958489
308 -0.018906295113265515 -5.862846807669851 -0.018818948417901993 -5.862058054376391
309 -0.018920462857931853 -5.881767270527783 -0.019455157592892645 -5.881513211969283
310 -0.018909615371376275 -5.900676885899159 -0.018912028148770334 -5.900425240118054
311 -0.018905036710202695 -5.919581922609362 -0.018879257328808307 -5.919304497446862
312 -0.018902900349348783 -5.938484822958711 -0.018941416312009095 -5.938245913758871
313 -0.01889905650168657 -5.957383879460397 -0.018741697259247302 -5.956987611018118
314 -0.018921783659607172 -5.976305663120004 -0.018710962496697903 -5.975698573514816
315 -0.01890709400177002 -5.995212757121775 -0.01894914163276553 -5.994647715147581
316 -0.018907722365111113 -6.014120479486886 -0.018969548493623735 -6.013617263641205
317 -0.018904134817421436 -6.033024614304307 -0.018897507525980472 -6.032514771167185
318 -0.01890175836160779 -6.051926372665915 -0.018913890793919565 -6.051428661961105
319 -0.01890243235975504 -6.07082880502567 -0.018996569514274596 -6.0704252314753795
320 -0.01890212995931506 -6.089730934984985 -0.018869444262236357 -6.089294675737616
321 -0.018900668155401944 -6.1086316031403864 -0.018920896854251624 -6.108215572591868
322 -0.018904675263911486 -6.127536278404298 -0.01892989194020629 -6.127145464532074
323 -0.01889536399394274 -6.146431642398241 -0.018855924531817437 -6.146001389063891
324 -0.018901633843779565 -6.165333276242021 -0.018958605360239744 -6.164959994424131
325 -0.018900254368782045 -6.184233530610803 -0.018977343756705522 -6.1839373381808365
326 -0.018898001592606305 -6.203131532203409 -0.018943034298717975 -6.202880372479554
327 -0.018892581574618816 -6.222024113778028 -0.01909637972712517 -6.22197675220668
328 -0.018894405849277974 -6.240918519627306 -0.018850417621433736 -6.240827169828114
329 -0.01889256527647376 -6.25981108490378 -0.01884208293631673 -6.25966925276443
330 -0.018892649095505476 -6.2787037339992855 -0.018901454471051692 -6.278570707235482
331 -0.01889541670680046 -6.297599150706086 -0.018879257794469594 -6.297449965029951
332 -0.01889612330123782 -6.316495274007323 -0.01885097976773977 -6.316300944797691
333 -0.01888607833534479 -6.335381352342668 -0.018458778224885463 -6.334759723022576
334 -0.01889668507501483 -6.354278037417683 -0.018861241079866885 -6.353620964102443
335 -0.018890767451375724 -6.373168804869059 -0.018819422740489245 -6.372440386842932
336 -0.018896441906690598 -6.39206524677575 -0.018842757772654296 -6.391283144615587
337 -0.018903896026313306 -6.410969142802063 -0.019123608712106943 -6.410406753327694
338 -0.0188931567594409 -6.4298622995615045 -0.018938859552145006 -6.429345612879839
339 -0.018894872441887856 -6.4487571720033925 -0.01891667116433382 -6.448262284044173
340 -0.01889345599338412 -6.467650627996776 -0.018891684897243976 -6.467153968941417
341 -0.0188946433365345 -6.486545271333311 -0.018878417462110518 -6.486032386403527
342 -0.018893032800406218 -6.505438304133717 -0.01890678210183978 -6.504939168505366
343 -0.018890996649861335 -6.524329300783578 -0.018876838870346545 -6.5238160073757125
344 -0.018904635310173036 -6.543233936093752 -0.018761639576405288 -6.542577646952118
345 -0.0188908270560205 -6.5621247631497726 -0.018975940067321062 -6.561553587019439
346 -0.018893662467598916 -6.581018425617372 -0.01902373116463423 -6.580577318184074
347 -0.018874014541506768 -6.599892440158879 -0.018991956301033498 -6.599569274485107
348 -0.018885793443769217 -6.618778233602648 -0.01881197839975357 -6.618381252884861
349 -0.018886730447411536 -6.637664964050059 -0.01885181851685047 -6.637233071401711
350 -0.018887319415807725 -6.656552283465867 -0.018875055573880674 -6.656108126975592
351 -0.018890325259417296 -6.675442608725285 -0.018791147414594887 -6.674899274390187
352 -0.018884262721985578 -6.69432687144727 -0.018968344759196044 -6.693867619149383
353 -0.01888811821117997 -6.71321498965845 -0.01877426207065582 -6.712641881220039
354 -0.01888955254107714 -6.732104542199528 -0.018975036311894657 -6.731616917531934
355 -0.018893014546483754 -6.750997556746011 -0.019079441763460638 -6.750696359295395
356 -0.0188856802880764 -6.769883237034088 -0.018868261855095624 -6.76956462115049
357 -0.01888430928811431 -6.788767546322202 -0.018887992575764657 -6.788452613726255
358 -0.01888163359835744 -6.807649179920559 -0.018922016955912113 -6.807374630682167
359 -0.018877519946545362 -6.826526699867104 -0.01898338245227933 -6.826358013134446
360 -0.018900346755981446 -6.845427046623086 -0.018540035095065834 -6.8448980482295125
361 -0.018886462040245532 -6.864313508663331 -0.018931666016578676 -6.863829714246092
362 -0.018885661195963622 -6.883199169859295 -0.018875309731811285 -6.882705023977903
363 -0.018877584021538496 -6.902076753880833 -0.019027314707636835 -6.90173233868554
364 -0.018883835151791574 -6.920960589032625 -0.018906204495579004 -6.920638543181119
365 -0.018884255085140467 -6.939844844117766 -0.018938673473894597 -6.939577216655014
366 -0.01888239672407508 -6.958727240841841 -0.01886853454634547 -6.958445751201359
367 -0.018888093531131744 -6.977615334372973 -0.01866954965516925 -6.9771153008565285
368 -0.01890651686117053 -6.996521851234143 -0.01975926458835602 -6.996874565444885
369 -0.01887030815705657 -7.0153921593912 -0.018969467561692 -7.0158440330065766
370 -0.018870296981185676 -7.034262456372386 -0.018853684049099685 -7.034697717055677
371 -0.018869220186024903 -7.053131676558411 -0.018878727592527865 -7.053576444648204
372 -0.01887011844664812 -7.072001795005058 -0.018902017455548047 -7.072478462103752
373 -0.01886938130483031 -7.090871176309888 -0.018931940384209155 -7.091410402487961
374 -0.01887097442522645 -7.109742150735115 -0.01884594829753041 -7.110256350785491
375 -0.018868560902774334 -7.128610711637889 -0.018868088256567717 -7.129124439042059
376 -0.018870579171925785 -7.147481290809815 -0.018801401276141404 -7.1479258403182
377 -0.018872401770204307 -7.16635369258002 -0.018896129447966814 -7.166821969766167
378 -0.01886784443631768 -7.1852215370163375 -0.018885307479649782 -7.185707277245816
379 -0.018867696169763803 -7.204089233186101 -0.018940617423504592 -7.204647894669321
380 -0.01887476406991482 -7.2229639972560165 -0.018842916656285524 -7.223490811325607
381 -0.018858676496893167 -7.2418226737529094 -0.01876919250935316 -7.24226000383496
382 -0.018873376585543156 -7.260696050338453 -0.01890406208112836 -7.2611640659160885
383 -0.01887067938223481 -7.279566729720687 -0.018869267869740726 -7.28003333378583
384 -0.018872172478586434 -7.2984389021992735 -0.01885298816487193 -7.298886321950701
385 -0.01887729102745652 -7.31731619322673 -0.018931337166577578 -7.317817659117279
386 -0.018870697356760502 -7.33618689058349 -0.018889745138585566 -7.336707404255864
387 -0.018875081092119217 -7.355061971675609 -0.01890299655497074 -7.355610400810835
388 -0.01887779952958226 -7.373939771205191 -0.01897737765684724 -7.374587778467682
389 -0.018869947269558908 -7.3928097184747505 -0.01890714792534709 -7.393494926393029
390 -0.018867889326065777 -7.411677607800816 -0.018909396696835758 -7.4124043230898655
391 -0.018869976978749037 -7.430547584779565 -0.01885332092642784 -7.431257644016293
392 -0.01886876719072461 -7.44941635197029 -0.018737172521650792 -7.449994816537944
393 -0.01886934880167246 -7.468285700771962 -0.018848736118525267 -7.46884355265647
394 -0.018874182552099227 -7.487159883324061 -0.01893260646611452 -7.487776159122584
395 -0.01887051369994879 -7.50603039702401 -0.01887027407065034 -7.506646433193234
396 -0.018864923249930145 -7.524895320273941 -0.018668838310986757 -7.525315271504221
397 -0.018872010335326195 -7.543767330609267 -0.01889488846063614 -7.544210159964857
398 -0.01887173196300864 -7.562639062572275 -0.018908945936709644 -7.563119105901567
399 -0.018871755246073006 -7.581510817818348 -0.018881212826818226 -7.582000318728385
400 -0.018870355933904646 -7.600381173752252 -0.018925114907324313 -7.600925433635709
401 -0.018867283780127763 -7.61924845753238 -0.018858065642416478 -7.6197834992781255
402 -0.018874496687203646 -7.638122954219583 -0.018948070146143435 -7.638731569424269
403 -0.018867323640733957 -7.656990277860317 -0.018806394003331662 -7.6575379634276
404 -0.018872138857841492 -7.675862416718159 -0.018885636143386363 -7.676423599570986
405 -0.018864976055920125 -7.694727392774079 -0.018764262739568948 -7.695187862310555
406 -0.018873706739395858 -7.713601099513475 -0.018921088986098768 -7.714108951296654
407 -0.018868888076394797 -7.73246998758987 -0.018866790644824504 -7.732975741941479
408 -0.01887050596997142 -7.751340493559842 -0.018878234829753638 -7.7518539767712324
409 -0.018870423827320338 -7.770210917387162 -0.018848000466823576 -7.770701977238056
410 -0.018861292861402035 -7.789072210248564 -0.018776532355695964 -7.789478509593752
411 -0.01886845538392663 -7.807940665632491 -0.01889079958200455 -7.808369309175757
412 -0.018867921270430087 -7.826808586902921 -0.018868782091885805 -7.827238091267643
413 -0.018876749183982612 -7.845685336086904 -0.019095325004309417 -7.8463334162719525
414 -0.018863565288484097 -7.864548901375388 -0.018693459499627352 -7.86502687577158
415 -0.018878263887017965 -7.883427165262406 -0.01899592373520136 -7.8840227995067815
416 -0.018867668602615593 -7.902294833865021 -0.018862847425043582 -7.902885646931825
417 -0.018868334870785475 -7.921163168735807 -0.01886158287525177 -7.921747229807076
418 -0.01887414027005434 -7.940037309005861 -0.018773813638836144 -7.940521043445912
419 -0.018867154512554406 -7.958904463518415 -0.01884777080267668 -7.959368814248589
420 -0.018878216110169887 -7.977782679628585 -0.019043108727782965 -7.978411922976372
421 -0.01886598775163293 -7.996648667380218 -0.018821960780769587 -7.997233883757142
422 -0.01886433009058237 -8.0155129974708 -0.018902734946459533 -8.016136618703602
423 -0.018868151865899564 -8.0343811493367 -0.018865871243178844 -8.03500248994678
424 -0.01886561596766114 -8.05324676530436 -0.01883026184514165 -8.053832751791923
425 -0.018871049769222735 -8.072117815073582 -0.01894180169329047 -8.072774553485214
426 -0.01886162832379341 -8.090979443397377 -0.018823359999805687 -8.09159791348502
427 -0.01886703632771969 -8.109846479725096 -0.01882494306191802 -8.110422856546938
428 -0.018867478426545858 -8.128713958151643 -0.018839305080473424 -8.12926216162741
429 -0.018867858778685333 -8.147581816930328 -0.01884769620373845 -8.14810985783115
430 -0.018868918903172015 -8.1664507358335 -0.018944980669766666 -8.167054838500917
431 -0.0188740286976099 -8.18532476453111 -0.01897271303460002 -8.186027551535517
432 -0.018867960944771767 -8.204192725475881 -0.018811038322746755 -8.204838589858264
433 -0.018867558520287275 -8.223060283996169 -0.01881879735738039 -8.223657387215644
434 -0.018866836838424206 -8.241927120834593 -0.018857584241777657 -8.242514971457421
435 -0.018861280009150504 -8.260788400843744 -0.01896300120279193 -8.261477972660213
436 -0.018863893952220677 -8.279652294795964 -0.018883532006293537 -8.280361504666507
437 -0.018865320179611445 -8.298517614975575 -0.018842707481235267 -8.299204212147743
438 -0.01886538779363036 -8.317383002769205 -0.01888137571513653 -8.318085587862878
439 -0.018865399807691575 -8.336248402576896 -0.01890392554923892 -8.336989513412117
440 -0.01886924160644412 -8.35511764418334 -0.018796816747635604 -8.355786330159752
441 -0.018864022754132747 -8.373981666937473 -0.01877466356381774 -8.37456099372357
442 -0.018865692988038064 -8.392847359925511 -0.018868703208863736 -8.393429696932433
443 -0.018865658808499573 -8.41171301873401 -0.018870275374501942 -8.412299972306934
444 -0.018863220978528262 -8.430576239712538 -0.018854852207005023 -8.43115482451394
445 -0.01886401204392314 -8.449440251756462 -0.018866788782179355 -8.45002161329612
446 -0.018863408640027047 -8.468303660396488 -0.01884860321879387 -8.468870216514913
447 -0.018871254194527863 -8.487174914591016 -0.018885318469256163 -8.487755534984169
448 -0.018865504302084446 -8.5060404188931 -0.018919193558394908 -8.506674728542563
449 -0.018862132169306278 -8.524902551062407 -0.01883165892213583 -8.525506387464699
450 -0.018864755146205427 -8.543767306208613 -0.01884303390979767 -8.544349421374497
451 -0.018855002615600823 -8.562622308824213 -0.018797725439071655 -8.563147146813568
452 -0.018868956714868546 -8.581491265539082 -0.018935191351920365 -8.582082338165488
453 -0.018862976972013713 -8.600354242511095 -0.018908951431512833 -8.600991289597001
454 -0.018876497447490693 -8.619230739958585 -0.018861350137740374 -8.619852639734741
455 -0.018862171564251184 -8.638092911522836 -0.018928368855267764 -8.638781008590009
456 -0.018863237276673318 -8.656956148799509 -0.01882853489369154 -8.6576095434837
457 -0.018866646569222212 -8.675822795368731 -0.018848275672644375 -8.676457819156344
458 -0.018863803427666425 -8.694686598796398 -0.018803645949810745 -8.695261465106155
459 -0.018862391635775567 -8.713548990432173 -0.018855173606425524 -8.71411663871258
460 -0.018861658964306117 -8.73241064939648 -0.018913115933537485 -8.733029754646118
461 -0.018862912245094777 -8.751273561641574 -0.018829086702316998 -8.751858841348435
462 -0.01886422364041209 -8.770137785281985 -0.01886631278321147 -8.770725154131647
463 -0.018862728495150805 -8.789000513777136 -0.018884338531643154 -8.78960949266329
464 -0.018860353715717794 -8.807860867492854 -0.018876513373106717 -8.808486006036397
465 -0.01886300668120384 -8.826723874174059 -0.018861394934356214 -8.827347400970753
466 -0.018858431559056043 -8.845582305733116 -0.01882984144613147 -8.846177242416884
467 -0.01886269459500909 -8.864445000328125 -0.018857905734330417 -8.865035148151215
468 -0.018855744041502476 -8.883300744369627 -0.018786344211548567 -8.883821492362763
469 -0.018863713648170233 -8.902164458017797 -0.01881519965827465 -8.902636692021037
470 -0.0188657371327281 -8.921030195150525 -0.018893592432141303 -8.921530284453178
471 -0.01886216877028346 -8.939892363920809 -0.018865765631198884 -8.940396050084377
472 -0.01886237198486924 -8.958754735905679 -0.018850667122751474 -8.95924671720713
473 -0.018861059751361608 -8.97761579565704 -0.018852843157947063 -8.978099560365077
474 -0.018862659484148024 -8.996478455141188 -0.0188824568875134 -8.996982017252591
475 -0.01886310037225485 -9.015341555513443 -0.018900427408516406 -9.015882444661107
476 -0.018857103120535613 -9.034198658633978 -0.018839505780488253 -9.034721950441595
477 -0.018858955055475236 -9.053057613689452 -0.018864118307828904 -9.053586068749423
478 -0.018863041885197163 -9.07192065557465 -0.018740865122526883 -9.07232693387195
479 -0.01885466268286109 -9.09077531825751 -0.01878248490393162 -9.091109418775883
480 -0.01886077905073762 -9.109636097308247 -0.01887141214683652 -9.10998083092272
481 -0.018860411923378707 -9.128496509231626 -0.01884060660377145 -9.12882143752649
482 -0.018858402967453003 -9.147354912199079 -0.018904896825551985 -9.147726334352042
483 -0.018863834626972675 -9.166218746826052 -0.01896013356745243 -9.166686467919494
484 -0.018861081823706626 -9.185079828649759 -0.018821778241544962 -9.185508246161039
485 -0.018858087342232467 -9.203937915991991 -0.01888865064829588 -9.204396896809335
486 -0.018856635224074124 -9.222794551216065 -0.018850601650774478 -9.22324749846011
487 -0.01885588141158223 -9.241650432627647 -0.018844331707805397 -9.242091830167915
488 -0.01886941585689783 -9.260519848484545 -0.018729295395314694 -9.26082112556323
489 -0.01886429339647293 -9.279384141881017 -0.018836338724941015 -9.27965746428817
490 -0.01886366829276085 -9.298247810173779 -0.01886305510997772 -9.29852051939815
491 -0.018862266279757022 -9.317110076453536 -0.018885518424212933 -9.317406037822362
492 -0.01886065909639001 -9.335970735549926 -0.018884732387959957 -9.336290770210322
493 -0.018861897103488446 -9.354832632653414 -0.01887991577386856 -9.355170685984191
494 -0.018861499056220053 -9.373694131709634 -0.018846058286726475 -9.374016744270918
495 -0.018860519770532845 -9.392554651480166 -0.01885946299880743 -9.392876207269726
496 -0.018860853184014557 -9.41141550466418 -0.01893952153623104 -9.411815728805957
497 -0.018860995210707186 -9.430276499874887 -0.01882483558729291 -9.430640564393249
498 -0.018855763785541057 -9.44913226366043 -0.018861719779670237 -9.449502284172919
499 -0.01886089826002717 -9.467993161920456 -0.018851642869412898 -9.468353927042331
500 -0.018857903126627207 -9.486851065047082 -0.018860688898712397 -9.487214615941044
501 -0.018864477705210447 -9.505715542752293 -0.018867361079901456 -9.506081977020946
502 -0.018859381321817636 -9.52457492407411 -0.018825385347008707 -9.524907362367955
503 -0.01885600881651044 -9.54343093289062 -0.018876743037253618 -9.543784105405209
504 -0.01886415556073189 -9.562295088451352 -0.018717724177986384 -9.562501829583194
505 -0.018860047403723 -9.581155135855075 -0.018851323518902063 -9.581353153102096
506 -0.018870174884796143 -9.600025310739872 -0.019011538941413164 -9.60036469204351
507 -0.018858080636709927 -9.618883391376581 -0.01888782177120447 -9.619252513814715
508 -0.01885614963248372 -9.637739541009065 -0.01881314143538475 -9.638065655250099
509 -0.018858726602047682 -9.656598267611113 -0.018845793884247543 -9.656911449134347
510 -0.018856640625745057 -9.675454908236858 -0.018846153933554887 -9.675757603067902
511 -0.01886337623000145 -9.69431828446686 -0.019160459656268357 -9.69491806272417
512 -0.018857011385262013 -9.713175295852121 -0.01889095678925514 -9.713809019513425
513 -0.018857896514236926 -9.732033192366359 -0.018850945588201284 -9.732659965101627
514 -0.018856038711965083 -9.750889231078324 -0.018854672275483608 -9.751514637377111
515 -0.01885499954223633 -9.76974423062056 -0.018624754063785075 -9.770139391440896
516 -0.01886084359139204 -9.788605074211953 -0.018818890489637852 -9.788958281930533
517 -0.018855466041713953 -9.807460540253667 -0.018848499841988088 -9.807806781772522
518 -0.018856873642653225 -9.82631741389632 -0.018866268824785946 -9.826673050597307
519 -0.018859836086630822 -9.84517724998295 -0.018820387311279774 -9.845493437908587
520 -0.018855515588074922 -9.864032765571025 -0.01890625776723027 -9.864399695675818
521 -0.018855812773108483 -9.882888578344133 -0.018931731954216956 -9.883331427630035
522 -0.01886142008006573 -9.901749998424199 -0.018837436567991972 -9.902168864198027
523 -0.018852714076638223 -9.920602712500838 -0.018896768614649773 -9.921065632812676
524 -0.018867225758731364 -9.939469938259569 -0.01869097016751766 -9.939756602980193
525 -0.01885203178972006 -9.958321970049289 -0.018855053558945657 -9.958611656539139
526 -0.018850057013332845 -9.977172027062622 -0.018823037575930356 -9.97743469411507
527 -0.018854196928441525 -9.996026223991063 -0.018865743465721608 -9.996300437580791
528 -0.018862676061689853 -10.014888900052753 -0.018805606476962566 -10.015106044057754
529 -0.018854061607271433 -10.033742961660025 -0.01886995490640402 -10.033975998964157
530 -0.01885925643146038 -10.052602218091485 -0.0186878046952188 -10.052663803659376
531 -0.018856176733970643 -10.071458394825456 -0.01878496240824461 -10.07144876606762
532 -0.018855861946940423 -10.090314256772396 -0.018851247150450945 -10.090300013218071
533 -0.018854830227792264 -10.109169087000188 -0.01891813687980175 -10.109218150097872
534 -0.01885426938533783 -10.128023356385526 -0.018891563918441535 -10.128109714016313
535 -0.01885408191010356 -10.146877438295629 -0.018855709116905928 -10.146965423133219
536 -0.018856473080813885 -10.165733911376442 -0.018781932815909386 -10.165747355949128
537 -0.01885297792032361 -10.184586889296765 -0.018886340782046318 -10.184633696731174
538 -0.018852687999606134 -10.203439577296372 -0.01886687120422721 -10.203500567935402
539 -0.018856165837496518 -10.222295743133868 -0.01884036371484399 -10.222340931650246
540 -0.018849652167409657 -10.241145395301277 -0.01901074592024088 -10.241351677570487
541 -0.01885233735665679 -10.259997732657935 -0.01884522596374154 -10.260196903534228
542 -0.0188519018702209 -10.278849634528155 -0.01883514365181327 -10.27903204718604
543 -0.018854578491300344 -10.297704213019456 -0.018856322392821312 -10.297888369578862
544 -0.018843233492225407 -10.31654744651168 -0.018616991862654687 -10.316505361441516
545 -0.018855096586048604 -10.335402543097729 -0.018829275108873843 -10.33533463655039
546 -0.01885244296863675 -10.354254986066366 -0.018878516927361488 -10.354213153477753
547 -0.01885718563571572 -10.37311217170208 -0.01895573465153575 -10.373168888129289
548 -0.018849251233041285 -10.391961422935122 -0.018819381948560476 -10.39198827007785
549 -0.01885303035378456 -10.410814453288907 -0.01886479537934065 -10.41085306545719
550 -0.01885148398578167 -10.429665937274688 -0.018949959613382816 -10.429803025070573
551 -0.01885201605036855 -10.448517953325057 -0.018868741765618324 -10.448671766836192
552 -0.018854732718318702 -10.467372686043376 -0.018761962093412875 -10.467433728929604
553 -0.01884582182392478 -10.486218507867301 -0.019091500714421273 -10.486525229644025
554 -0.018853295501321553 -10.505071803368622 -0.01878639040514827 -10.505311620049174
555 -0.018849051650613548 -10.523920855019236 -0.018856049701571464 -10.524167669750746
556 -0.018846740014851093 -10.542767595034087 -0.018755464628338814 -10.542923134379084
557 -0.018854563403874636 -10.561622158437961 -0.0190000606700778 -10.561923195049161
558 -0.01885624760761857 -10.58047840604558 -0.018986465968191625 -10.580909661017353
559 -0.018848265893757342 -10.599326671939338 -0.018827643152326344 -10.599737304169679
560 -0.01884852983057499 -10.618175201769912 -0.018840733729302884 -10.618578037898981
561 -0.018849906232208013 -10.63702510800212 -0.018840017169713973 -10.637418055068695
562 -0.01884931344538927 -10.65587442144751 -0.01886224476620555 -10.6562802998349
563 -0.018844578228890897 -10.6747189996764 -0.018746382929384707 -10.675026682764285
564 -0.018844173476099967 -10.693563173152501 -0.018836910370737314 -10.693863593135022
565 -0.01887776581570506 -10.712440938968207 -0.018676703702658413 -10.71254029683768
566 -0.018848245311528445 -10.731289184279735 -0.018903478980064392 -10.731443775817745
567 -0.01885087937116623 -10.750140063650901 -0.018848014995455742 -10.7502917908132
568 -0.018850920721888542 -10.76899098437279 -0.0188615377061069 -10.769153328519307
569 -0.018843972776085138 -10.787834957148876 -0.018726760242134332 -10.787880088761442
570 -0.018852267786860465 -10.806687224935736 -0.018868825025856496 -10.806748913787299
571 -0.01885715629905462 -10.82554438123479 -0.01864600256085396 -10.825394916348152
572 -0.018857965897768735 -10.84440234713256 -0.018892142921686172 -10.844287059269838
573 -0.01885400330647826 -10.863256350439038 -0.01881393473595381 -10.863100994005793
574 -0.018851866759359837 -10.882108217198397 -0.018854619842022656 -10.881955613847815
575 -0.01881660958752036 -10.900924826785918 -0.019566357042640446 -10.901521970890455
576 -0.018844949267804622 -10.919769776053723 -0.018843630608171225 -10.920365601498625
577 -0.018839822523295878 -10.938609598577019 -0.018835343513637783 -10.939200945012264
578 -0.01883948314934969 -10.957449081726368 -0.018822995852679013 -10.958023940864942
579 -0.018842700775712727 -10.97629178250208 -0.018831666745245456 -10.976855607610188
580 -0.01884287307038903 -10.99513465557247 -0.01886568982154131 -10.99572129743173
581 -0.018841578997671603 -11.01397623457014 -0.01884279903024435 -11.014564096461974
582 -0.018840366508811712 -11.032816601078952 -0.0188505319878459 -11.03341462844982
583 -0.018842371087521313 -11.051658972166473 -0.018867915961891413 -11.052282544411712
584 -0.01884188372641802 -11.070500855892892 -0.018856446165591477 -11.071138990577303
585 -0.018846410047262906 -11.089347265940155 -0.0187871384434402 -11.089926129020743
586 -0.01884187674149871 -11.108189142681654 -0.01892849989235401 -11.108854628913097
587 -0.01884032441303134 -11.127029467094685 -0.01884528510272503 -11.127699914015821
588 -0.018839339446276426 -11.145868806540962 -0.01879654312506318 -11.146496457140884
589 -0.018841505981981754 -11.164710312522944 -0.01888590380549431 -11.165382360946378
590 -0.0188400749117136 -11.183550387434657 -0.01879464779049158 -11.184177008736869
591 -0.018837385345250368 -11.202387772779907 -0.018902403209358452 -11.203079411946227
592 -0.018838152382522823 -11.22122592516243 -0.01884829141199589 -11.221927703358222
593 -0.018836602009832858 -11.240062527172263 -0.01885972348973155 -11.240787426847954
594 -0.01883793817833066 -11.258900465350594 -0.01868927842006087 -11.259476705268014
595 -0.01884119352325797 -11.277741658873852 -0.018802920635789633 -11.278279625903803
596 -0.01883720913901925 -11.29657886801287 -0.01884145298972726 -11.29712107889353
597 -0.01883935760706663 -11.315418225619938 -0.018784322217106818 -11.315905401110637
598 -0.018840788397938013 -11.334259014017876 -0.018794908095151185 -11.334700309205788
599 -0.01884174570441246 -11.353100759722288 -0.018889571260660886 -11.35358988046645
600 -0.018811455462127924 -11.371912215184416 -0.0192159503698349 -11.372805830836285
601 -0.018836854584515096 -11.390749069768932 -0.01882453979924321 -11.391630370635529
602 -0.018836915586143733 -11.409585985355076 -0.01882540788501501 -11.410455778520543
603 -0.018836448341608046 -11.428422433696683 -0.018814851343631745 -11.429270629864174
604 -0.01883755549788475 -11.447259989194569 -0.01895168051123619 -11.44822231037541
605 -0.0188371229916811 -11.46609711218625 -0.018890958465635776 -11.467113268841047
606 -0.018837102688848972 -11.484934214875098 -0.018843500688672066 -11.485956769529718
607 -0.01883116355165839 -11.503765378426756 -0.019207032956182958 -11.505163802485901
608 -0.01883055390790105 -11.522595932334657 -0.018816488422453405 -11.523980290908355
609 -0.018830477260053158 -11.54142640959471 -0.01884761331602931 -11.542827904224385
610 -0.01882865894585848 -11.560255068540569 -0.01881403885781765 -11.561641943082202
611 -0.018833134975284337 -11.579088203515854 -0.018819587398320438 -11.580461530480523
612 -0.01883264146745205 -11.597920844983305 -0.01883313860744238 -11.599294669087966
613 -0.018831182457506656 -11.616752027440812 -0.01882866397500038 -11.618123333062966
614 -0.01883215755224228 -11.635584184993055 -0.018749809078872203 -11.63687314214184
615 -0.0188318207859993 -11.654416005779055 -0.01882044170051813 -11.655693583842357
616 -0.01883352966979146 -11.673249535448846 -0.018767669145017863 -11.674461252987374
617 -0.018822630029171707 -11.692072165478018 -0.018940336443483828 -11.693401589430858
618 -0.01883047856390476 -11.710902644041923 -0.01884684795513749 -11.712248437385995
619 -0.018821389600634574 -11.729724033642558 -0.019341086596250535 -11.731589523982246
620 -0.01883123591542244 -11.748555269557981 -0.0188456978648901 -11.750435221847136
621 -0.018828127067536116 -11.767383396625517 -0.018864513840526342 -11.769299735687662
622 -0.01882735323160887 -11.786210749857126 -0.018841153662651777 -11.788140889350315
623 -0.018829038273543118 -11.805039788130669 -0.01880802996456623 -11.80694891931488
624 -0.01883203238248825 -11.823871820513157 -0.018892171047627925 -11.825841090362509
625 -0.01882762471213937 -11.842699445225296 -0.01885718246921897 -11.844698272831728
626 -0.018826262652873994 -11.86152570787817 -0.01886719148606062 -11.863565464317789
627 -0.018833236955106258 -11.880358944833278 -0.018995932769030333 -11.88256139708682
628 -0.018826183304190634 -11.899185128137468 -0.018795464280992748 -11.901356861367812
629 -0.018831664975732566 -11.9180167931132 -0.018757192138582467 -11.920114053506396
630 -0.018827911373227833 -11.936844704486427 -0.018785370979458094 -11.938899424485854
631 -0.01881447248160839 -11.955659176968036 -0.01890992810949683 -11.957809352595351
632 -0.018822960369288922 -11.974482137337324 -0.018869986385107042 -11.976679338980459
633 -0.018823857232928277 -11.993305994570251 -0.018780292384326457 -11.995459631364785
634 -0.018825005646795033 -12.012131000217046 -0.018831318896263837 -12.01429095026105
635 -0.018825818505138158 -12.030956818722185 -0.01885239239782095 -12.033143342658871
636 -0.018826722539961337 -12.049783541262146 -0.018842712882906197 -12.051986055541777
637 -0.01882867468520999 -12.068612215947356 -0.01903947861865163 -12.071025534160428
638 -0.018823405355215074 -12.087435621302571 -0.018876655772328377 -12.089902189932756
639 -0.018823888804763555 -12.106259510107336 -0.01874574813991785 -12.108647938072673
640 -0.01882368987426162 -12.125083199981598 -0.018650344386696816 -12.12729828245937
641 -0.01882938602939248 -12.14391258601099 -0.019004227593541145 -12.14630251005291
642 -0.018826601281762122 -12.162739187292752 -0.018801511637866496 -12.165104021690777
643 -0.01882361574098468 -12.181562803033737 -0.019033057428896428 -12.184137079119672
644 -0.018825277220457792 -12.200388080254195 -0.018838862888514996 -12.202975942008187
645 -0.018824178911745548 -12.219212259165941 -0.01901473952457309 -12.22199068153276
646 -0.018821812886744737 -12.238034072052686 -0.018819439597427844 -12.240810121130188
647 -0.018821789976209403 -12.256855862028896 -0.018835193198174238 -12.259645314328363
648 -0.018822807352989912 -12.275678669381886 -0.018718308955430984 -12.278363623283795
649 -0.018823806568980216 -12.294502475950866 -0.01880190782248974 -12.297165531106284
650 -0.01882058149203658 -12.313323057442902 -0.0185586154460907 -12.315724146552375
651 -0.018822554685175418 -12.332145612128079 -0.018775107432156803 -12.334499253984532
652 -0.01882845303043723 -12.350974065158516 -0.018948744423687457 -12.35344799840822
653 -0.018825203366577625 -12.369799268525094 -0.018725590966641902 -12.372173589374862
654 -0.01882409453392029 -12.388623363059015 -0.01883289758116007 -12.391006486956021
655 -0.018823358602821826 -12.407446721661836 -0.01881660260260105 -12.409823089558623
656 -0.01882712934166193 -12.426273851003499 -0.018802001141011715 -12.428625090699635
657 -0.01886344524100423 -12.445137296244503 -0.019966984633356333 -12.448592075332991
658 -0.01881129601970315 -12.463948592264206 -0.018847874645143748 -12.467439949978134
659 -0.01881334837526083 -12.482761940639467 -0.01881018951535225 -12.486250139493487
660 -0.01881474396213889 -12.501576684601606 -0.018797751981765032 -12.505047891475252
661 -0.018814876675605774 -12.520391561277211 -0.018814555648714305 -12.523862447123966
662 -0.018813670985400675 -12.539205232262612 -0.01881531560793519 -12.5426777627319
663 -0.01881874967366457 -12.558023981936277 -0.01890014484524727 -12.561577907577147
664 -0.018815243523567914 -12.576839225459844 -0.018778683990240096 -12.580356591567387
665 -0.018814563937485217 -12.59565378939733 -0.018804310727864502 -12.599160902295251
666 -0.018814342096447945 -12.614468131493778 -0.01882968358695507 -12.617990585882206
667 -0.018817467987537383 -12.633285599481315 -0.01881823195144534 -12.636808817833652
668 -0.01882186708971858 -12.652107466571033 -0.01866237660869956 -12.65547119444235
669 -0.01881791828200221 -12.670925384853035 -0.01881074383854866 -12.674281938280899
670 -0.01881908904761076 -12.689744473900646 -0.018825574219226836 -12.693107512500125
671 -0.018815284129232168 -12.708559758029878 -0.01882192203775048 -12.711929434537875
672 -0.018809978663921357 -12.727369736693799 -0.019341870862990617 -12.731271305400867
673 -0.018813762720674275 -12.746183499414473 -0.018812341056764124 -12.75008364645763
674 -0.0188153357245028 -12.764998835138975 -0.018812882900238036 -12.76889652935787
675 -0.018815619591623544 -12.7838144547306 -0.018835031986236574 -12.787731561344106
676 -0.018816836643964052 -12.802631291374563 -0.01880400935187936 -12.806535570695985
677 -0.018813226837664843 -12.821444518212228 -0.018788220826536417 -12.825323791522521
678 -0.01881566271185875 -12.840260180924087 -0.018873438239097595 -12.844197229761619
679 -0.01881590262055397 -12.859076083544641 -0.01877010203897953 -12.862967331800599
680 -0.018814940471202135 -12.877891024015844 -0.018864024337381123 -12.88183135613798
681 -0.018818399310111998 -12.896709423325955 -0.018704717606306077 -12.900536073744286
682 -0.01882168371230364 -12.915531107038259 -0.01886665392667055 -12.919402727670956
683 -0.018822684418410063 -12.934353791456669 -0.018795178271830082 -12.938197905942786
684 -0.018823707289993764 -12.953177498746662 -0.01873280117288232 -12.956930707115669
685 -0.01881719334051013 -12.971994692087172 -0.018799678515642883 -12.975730385631312
686 -0.01881958618760109 -12.990814278274772 -0.018736424390226603 -12.994466810021539
687 -0.018820385728031398 -13.009634664002803 -0.01876681549474597 -13.013233625516285
688 -0.01881988439708948 -13.028454548399893 -0.018897395022213458 -13.032131020538499
689 -0.018817415926605463 -13.047271964326498 -0.01888691643252969 -13.051017936971029
690 -0.018830602429807185 -13.066102566756305 -0.018646866641938688 -13.069664803612968
691 -0.018818426132202148 -13.084920992888508 -0.01865034718066454 -13.088315150793632
692 -0.018823053780943157 -13.103744046669451 -0.01881878972053528 -13.107133940514167
693 -0.01882325066253543 -13.122567297331987 -0.01885272916406393 -13.12598666967823
694 -0.018821363896131517 -13.141388661228119 -0.018717054463922977 -13.144703724142154
695 -0.018823324888944625 -13.160211986117064 -0.018719617370516063 -13.16342334151267
696 -0.018821114487946034 -13.17903310060501 -0.01884048096835613 -13.182263822481026
697 -0.018824046570807697 -13.197857147175817 -0.01879034461453557 -13.201054167095561
698 -0.018824686855077745 -13.216681834030895 -0.01883529927581549 -13.219889466371377
699 -0.01882885694503784 -13.235510690975934 -0.01879483098164201 -13.23868429735302
700 -0.018813444953411817 -13.254324135929346 -0.018858880270272493 -13.257543177623292
701 -0.0188259307295084 -13.273150066658856 -0.018818206246942283 -13.276361383870235
702 -0.018825243785977365 -13.291975310444833 -0.018841740395873784 -13.29520312426611
703 -0.018825956061482428 -13.310801266506315 -0.01885403674095869 -13.314057161007067
704 -0.018825974315404892 -13.32962724082172 -0.0188396031036973 -13.332896764110764
705 -0.01882528346031904 -13.34845252428204 -0.018801732640713453 -13.351698496751478
706 -0.01882578283548355 -13.367278307117523 -0.0188602021895349 -13.370558698941013
707 -0.018823407217860223 -13.386101714335384 -0.018821403477340938 -13.389380102418354
708 -0.018823535088449715 -13.404925249423833 -0.018784409016370775 -13.408164511434725
709 -0.018821859359741212 -13.423747108783575 -0.018857476208359 -13.427021987643084
710 -0.018818317260593177 -13.442565426044167 -0.01876968815922737 -13.445791675802312
711 -0.01882508136332035 -13.461390507407488 -0.01873031575232744 -13.464521991554639
712 -0.018824865855276585 -13.480215373262764 -0.018824002519249917 -13.483345994073888
713 -0.018822962511330844 -13.499038335774095 -0.018837326485663653 -13.502183320559551
714 -0.01882578693330288 -13.517864122707397 -0.018805993255227804 -13.520989313814779
715 -0.018826631270349024 -13.536690753977746 -0.018810108490288257 -13.539799422305068
716 -0.018823867663741112 -13.555514621641487 -0.018752848263829947 -13.558552270568898
717 -0.018822878785431384 -13.57433750042692 -0.018961386382579805 -13.577513656951478
718 -0.018825917318463326 -13.593163417745382 -0.018901360034942628 -13.59641501698642
719 -0.018825562577694653 -13.611988980323076 -0.018902002740651368 -13.61531701972707
720 -0.018824651185423136 -13.630813631508499 -0.0189256789162755 -13.634242698643346
721 -0.018816498946398495 -13.649630130454897 -0.018904985301196574 -13.653147683944542
722 -0.018821969721466304 -13.668452100176363 -0.01885853409767151 -13.672006218042213
723 -0.018819144926965237 -13.687271245103329 -0.018878133688122033 -13.690884351730336
724 -0.018838998582214116 -13.706110243685544 -0.01849562143906951 -13.709379973169405
725 -0.018823915999382733 -13.724934159684926 -0.018853558320552112 -13.728233531489957
726 -0.01882363436743617 -13.743757794052362 -0.01867869244888425 -13.74691222393884
727 -0.018827854469418526 -13.76258564852178 -0.018833067920058965 -13.7657452918589
728 -0.018824748694896698 -13.781410397216677 -0.01882519917562604 -13.784570491034527
729 -0.018826767429709436 -13.800237164646386 -0.018785657454282047 -13.80335614848881
730 -0.018822951801121236 -13.819060116447508 -0.01880211792886257 -13.822158266417672
731 -0.0188248579390347 -13.837884974386542 -0.018832885846495628 -13.840991152264168
732 -0.01882417481392622 -13.856709149200467 -0.018847505282610654 -13.85983865754678
733 -0.018823573552072047 -13.87553272275254 -0.018739332631230354 -13.87857799017801
734 -0.01882611121982336 -13.894358833972364 -0.0188837718218565 -13.897461761999867
735 -0.018828005623072387 -13.913186839595436 -0.018817026913166047 -13.916278788913033
736 -0.018827956076711415 -13.932014795672147 -0.01880721654742956 -13.935086005460462
737 -0.018828252889215948 -13.950843048561364 -0.018815006595104933 -13.953901012055567
738 -0.01882372247055173 -13.969666771031916 -0.018978795688599347 -13.972879807744167
739 -0.018825196474790574 -13.988491967506706 -0.01885136803612113 -13.991731175780288
740 -0.01882771132513881 -14.007319678831845 -0.019021296873688698 -14.010752472653976
741 -0.018824629206210374 -14.026144308038056 -0.018711925204843282 -14.02946439785882
742 -0.01882331967353821 -14.044967627711594 -0.018823656905442476 -14.048288054764264
743 -0.018823311571031807 -14.063790939282626 -0.018861246574670077 -14.067149301338933
744 -0.01882272819057107 -14.082613667473197 -0.01880813194438815 -14.08595743328332
745 -0.018823408614844085 -14.101437076088041 -0.018719363771378995 -14.1046767970547
746 -0.018821998685598373 -14.12025907477364 -0.01882513789460063 -14.1235019349493
747 -0.01882368475198746 -14.139082759525628 -0.018787578959017993 -14.142289513908317
748 -0.018821048270910978 -14.15790380779654 -0.01901118876412511 -14.161300702672442
749 -0.018819059431552886 -14.176722867228094 -0.01883137607946992 -14.180132078751912
750 -0.01881901444867253 -14.195541881676766 -0.01878678221255541 -14.198918860964467
751 -0.01881970278918743 -14.214361584465953 -0.01864188341423869 -14.217560744378705
752 -0.01882763523608446 -14.233189219702037 -0.018849865440279244 -14.236410609818984
753 -0.018825249653309582 -14.252014469355347 -0.018779032956808807 -14.255189642775793
754 -0.018823584355413914 -14.27083805371076 -0.018813495896756648 -14.27400313867255
755 -0.018823345936834813 -14.289661399647594 -0.018800111673772334 -14.292803250346322
756 -0.018825552333146332 -14.30848695198074 -0.01883527170866728 -14.31163852205499
757 -0.018827853724360466 -14.3273148057051 -0.018998672626912592 -14.330637194681902
758 -0.01882046079263091 -14.34613526649773 -0.018531097937375306 -14.349168292619277
759 -0.01883051637560129 -14.364965782873332 -0.0187991414219141 -14.36796743404119
760 -0.018825821951031683 -14.383791604824363 -0.018853086046874523 -14.386820520088065
761 -0.018830890860408546 -14.402622495684772 -0.018931349460035562 -14.405751869548101
762 -0.01883092653006315 -14.421453422214835 -0.01883222470059991 -14.4245840942487
763 -0.01882329685613513 -14.44027671907097 -0.01878228085115552 -14.443366375099856
764 -0.01883736802265048 -14.45911408709362 -0.019078637566417457 -14.462445012666274
765 -0.018824827298521994 -14.477938914392142 -0.018892740737646817 -14.48133775340392
766 -0.018825565371662377 -14.496764479763804 -0.018771309964358808 -14.50010906336828
767 -0.01882600262761116 -14.515590482391415 -0.018793599866330623 -14.518902663234611
768 -0.01882305322214961 -14.534413535613565 -0.018755794409662484 -14.537658457644273
769 -0.018825450260192157 -14.553238985873756 -0.018812784273177386 -14.55647124191745
770 -0.018832391314208507 -14.572071377187966 -0.018756858352571727 -14.57522810027002
771 -0.018828974198549987 -14.590900351386516 -0.018763623014092446 -14.593991723284113
772 -0.01883157715201378 -14.60973192853853 -0.018869059346616267 -14.61286078263073
773 -0.01882738983258605 -14.628559318371115 -0.018837078288197518 -14.631697860918926
774 -0.018823814019560813 -14.647383132390676 -0.018799723777920007 -14.650497584696847
775 -0.01882271356880665 -14.666205845959482 -0.018793790321797132 -14.669291375018645
776 -0.018825963512063025 -14.685031809471544 -0.01885206177830696 -14.688143436796953
777 -0.018827162124216555 -14.70385897159576 -0.018909038882702588 -14.707052475679655
778 -0.0188211802393198 -14.72268015183508 -0.0187160306610167 -14.725768506340671
779 -0.018831574358046055 -14.741511726193126 -0.018845753837376834 -14.744614260178048
780 -0.01882222993299365 -14.76033395612612 -0.018917704373598097 -14.763531964551646
781 -0.018819576874375344 -14.779153533000494 -0.018896523304283618 -14.78242848785593
782 -0.01882594022899866 -14.797979473229493 -0.018804915342479946 -14.80123340319841
783 -0.01881926441565156 -14.816798737645144 -0.01886814823374152 -14.82010155143215
784 -0.018820667546242474 -14.835619405191386 -0.018812714144587517 -14.838914265576738
785 -0.018819819018244744 -14.85443922420963 -0.018845768179744482 -14.857760033756483
786 -0.018817476090043785 -14.873256700299674 -0.018821862805634738 -14.876581896562117
787 -0.01881741462275386 -14.892074114922428 -0.018838009051978587 -14.895419905614096
788 -0.018817482516169548 -14.910891597438598 -0.01879784632474184 -14.914217751938837
789 -0.018819799181073904 -14.929711396619672 -0.018827447667717934 -14.933045199606555
790 -0.01881951643154025 -14.948530913051211 -0.018834891263395548 -14.95188009086995
791 -0.018815849721431733 -14.967346762772642 -0.018750174716115 -14.970630265586065
792 -0.018817203864455224 -14.986163966637097 -0.018802135437726974 -14.989432401023793
793 -0.018823231011629103 -15.004987197648726 -0.01892229849472642 -15.008354699518518
794 -0.018832486774772405 -15.023819684423499 -0.018908204697072505 -15.027262904215592
795 -0.01881455546244979 -15.042634239885949 -0.018914623372256755 -15.046177527587849
796 -0.018821525480598213 -15.061455765366548 -0.018860183004289866 -15.065037710592138
797 -0.018814177345484497 -15.080269942712032 -0.01889478452503681 -15.083932495117175
798 -0.01881663603708148 -15.099086578749114 -0.018855910375714303 -15.10278840549289
799 -0.01881773304194212 -15.117904311791056 -0.018789548985660078 -15.12157795447855
800 -0.01882172506302595 -15.136726036854082 -0.01887400830164552 -15.140451962780196
801 -0.018818775843828916 -15.155544812697912 -0.018914569914340974 -15.159366532694536
802 -0.01881705643609166 -15.174361869134003 -0.01882799491286278 -15.178194527607399
803 -0.018816969078034162 -15.193178838212038 -0.018901026621460915 -15.19709555422886
804 -0.01881665103137493 -15.211995489243414 -0.018850884307175873 -15.215946438536035
805 -0.018814923893660306 -15.230810413137075 -0.018837117310613393 -15.234783555846649
806 -0.01881381617859006 -15.249624229315664 -0.018831842578947544 -15.253615398425596
807 -0.01881518978625536 -15.26843941910192 -0.018710550758987664 -15.272325949184584
808 -0.018818982411175966 -15.287258401513096 -0.018873273767530917 -15.291199222952114
809 -0.01881685284897685 -15.306075254362073 -0.01879998669028282 -15.309999209642397
810 -0.018814704846590757 -15.324889959208663 -0.018786550126969816 -15.328785759769367
811 -0.018814987782388926 -15.343704946991052 -0.018822197616100312 -15.347607957385467
812 -0.01881430232897401 -15.362519249320025 -0.01884158793836832 -15.366449545323835
813 -0.018815183732658624 -15.381334433052684 -0.018813387490808964 -15.385262932814644
814 -0.018820010870695115 -15.400154443923379 -0.018931887205690147 -15.404194820020335
815 -0.018822326231747864 -15.418976770155126 -0.019164771679788827 -15.423359591700123
816 -0.018815092369914056 -15.43779186252504 -0.018866775371134282 -15.442226367071257
817 -0.01881358092650771 -15.456605443451549 -0.018847322184592487 -15.46107368925585
818 -0.018813938833773136 -15.475419382285322 -0.018803974706679584 -15.47987766396253
819 -0.018814348336309194 -15.494233730621632 -0.018806681130081417 -15.498684345092611
820 -0.018809921853244305 -15.513043652474876 -0.01900367494672537 -15.517688020039337
821 -0.01881011249497533 -15.531853764969851 -0.018782936688512563 -15.53647095672785
822 -0.018811293225735427 -15.550665058195586 -0.018818519543856382 -15.555289476271707
823 -0.018812040146440268 -15.569477098342025 -0.01874071853235364 -15.57403019480406
824 -0.01881108097732067 -15.588288179319346 -0.018944908492267133 -15.592975103296327
825 -0.018804771732538937 -15.607092951051884 -0.01881909165531397 -15.61179419495164
826 -0.018810035288333894 -15.625902986340218 -0.01880229078233242 -15.630596485733973
827 -0.01881378348916769 -15.644716769829387 -0.018766436260193586 -15.649362921994166
828 -0.01881089508533478 -15.66352766491472 -0.018783070612698793 -15.668145992606865
829 -0.01881317012012005 -15.682340835034841 -0.018809205386787653 -15.686955197993653
830 -0.01881077280268073 -15.701151607837522 -0.018816777132451536 -15.705771975126105
831 -0.018809543829411267 -15.719961151666933 -0.018794228602200747 -15.724566203728305
832 -0.018808216974139213 -15.738769368641073 -0.018387113697826862 -15.742953317426132
833 -0.018809056654572488 -15.757578425295645 -0.018859188817441464 -15.761812506243572
834 -0.01881249425932765 -15.776390919554972 -0.018829794134944677 -15.780642300378517
835 -0.018811500631272793 -15.795202420186245 -0.018813208770006896 -15.799455509148524
836 -0.018813132774084806 -15.81401555296033 -0.01883378718048334 -15.818289296329008
837 -0.018812378868460655 -15.83282793182879 -0.018817431945353746 -15.837106728274362
838 -0.018820321559906004 -15.851648253388696 -0.018637432157993315 -15.855744160432355
839 -0.018812740687280893 -15.870460994075977 -0.01886381460353732 -15.874607975035893
840 -0.018814215343445538 -15.889275209419422 -0.019020923785865305 -15.893628898821758
841 -0.018812564201653004 -15.908087773621075 -0.0188172179274261 -15.912446116749184
842 -0.01881062062457204 -15.926898394245647 -0.018847254291176795 -15.931293371040361
843 -0.018809873145073652 -15.945708267390721 -0.018863286543637513 -15.950156657584
844 -0.018806703481823207 -15.964514970872544 -0.01870038891211152 -15.968857046496112
845 -0.018812398426234722 -15.98332736929878 -0.018817081302404403 -15.987674127798517
846 -0.018812639825046062 -16.002140009123824 -0.018920078687369824 -16.006594206485886
847 -0.018808425404131413 -16.020948434527956 -0.018852119334042072 -16.025446325819928
848 -0.018809777963906527 -16.03975821249186 -0.01896087024360895 -16.04440719606354
849 -0.018813129141926767 -16.058571341633787 -0.018924338277429342 -16.063331534340968
850 -0.018819101713597776 -16.077390443347383 -0.018690230697393416 -16.082021765038363
851 -0.01881419150158763 -16.09620463484897 -0.018822288326919078 -16.100844053365282
852 -0.018814048450440168 -16.11501868329941 -0.01881592907011509 -16.119659982435397
853 -0.018813456408679485 -16.13383213970809 -0.018821473233401775 -16.1384814556688
854 -0.018814322911202906 -16.152646462619295 -0.01883295550942421 -16.157314411178223
855 -0.018818112462759017 -16.171464575082055 -0.018823128938674927 -16.176137540116898
856 -0.018814936373382808 -16.190279511455437 -0.01876080296933651 -16.194898343086233
857 -0.01881207339465618 -16.209091584850093 -0.018821994494646787 -16.21372033758088
858 -0.018817104492336513 -16.227908689342428 -0.01893285047262907 -16.23265318805351
859 -0.018820860143750905 -16.24672954948618 -0.018901823554188013 -16.2515550116077
860 -0.018809880036860703 -16.26553942952304 -0.018863845523446797 -16.270418857131148
861 -0.018811268173158167 -16.2843506976962 -0.018378082290291788 -16.288796939421438
862 -0.01881785523146391 -16.303168552927666 -0.018806159403175114 -16.307603098824615
863 -0.018813546746969223 -16.321982099674635 -0.01877376977354288 -16.326376868598157
864 -0.018812880292534827 -16.34079497996717 -0.018727927654981612 -16.34510479625314
865 -0.018814146425575017 -16.359609126392748 -0.018859484978020192 -16.36396428123116
866 -0.018816532846540213 -16.378425659239287 -0.018855049926787614 -16.382819331157947
867 -0.018815795052796604 -16.397241454292082 -0.018805762566626073 -16.401625093724572
868 -0.018820257764309643 -16.416061712056393 -0.018794355913996696 -16.42041944963857
869 -0.018816537968814374 -16.434878250025207 -0.01872269120067358 -16.43914214083924
870 -0.018826674669981003 -16.453704924695188 -0.018792894948273898 -16.457935035787514
871 -0.018813979532569646 -16.47251890422776 -0.018835926335304974 -16.47677096212282
872 -0.018819228280335665 -16.491338132508094 -0.018825958669185638 -16.495596920792007
873 -0.018823409918695688 -16.51016154242679 -0.01879796590656042 -16.514394886698568
874 -0.01882354412227869 -16.528985086549067 -0.018356676399707793 -16.532751563098277
875 -0.018823901563882826 -16.54780898811295 -0.018816893454641104 -16.551568456552918
876 -0.018822264671325684 -16.566631252784276 -0.01882650190964341 -16.57039495846256
877 -0.018823021557182074 -16.58545427434146 -0.01886819424107671 -16.589263152703637
878 -0.018820167798548938 -16.604274442140007 -0.018838721513748168 -16.608101874217386
879 -0.01882187379524112 -16.623096315935246 -0.018726419378072023 -16.62682829359546
880 -0.018818842433393 -16.64191515836864 -0.018785005435347557 -16.645613299030806
881 -0.01882682479918003 -16.66074198316782 -0.019244797807186843 -16.664858096837992
882 -0.01883489890024066 -16.679576882068062 -0.01912346901372075 -16.683981565851713
883 -0.01881439993157983 -16.69839128199964 -0.01882567647844553 -16.70280724233016
884 -0.0188141793012619 -16.717205461300903 -0.01882194261997938 -16.72162918495014
885 -0.018816196732223033 -16.736021658033128 -0.018821610137820244 -16.74045079508796
886 -0.01881235558539629 -16.754834013618524 -0.01871296130120754 -16.759163756389167
887 -0.018812688998878002 -16.773646702617402 -0.018693753890693186 -16.777857510279862
888 -0.018815416470170022 -16.79246211908757 -0.018937334697693587 -16.796794844977555
889 -0.018816082645207642 -16.81127820173278 -0.018809619825333357 -16.815604464802888
890 -0.0188155060634017 -16.83009370779618 -0.018797917012125253 -16.834402381815014
891 -0.018815234303474426 -16.848908942099655 -0.018800576403737067 -16.853202958218752
892 -0.018818726204335688 -16.867727668303992 -0.018996103201061487 -16.872199061419813
893 -0.018814843147993088 -16.886542511451985 -0.01875281808897853 -16.89095187950879
894 -0.018816395848989486 -16.905358907300975 -0.01882224576547742 -16.909774125274268
895 -0.01881482107564807 -16.924173728376623 -0.018825175240635872 -16.928599300514904
896 -0.01881536515429616 -16.94298909353092 -0.018845668714493512 -16.947444969229398
897 -0.018814859725534917 -16.961803953256453 -0.01876315213739872 -16.966208121366797
898 -0.018828806560486556 -16.980632759816938 -0.019008460361510514 -16.98521658172831
899 -0.018814326915889978 -16.99944708673283 -0.018804980162531137 -17.00402156189084
900 -0.018814148008823396 -17.01826123474165 -0.018829680047929287 -17.02285124193877
901 -0.018814163748174906 -17.037075398489826 -0.018839239794760942 -17.041690481733532
902 -0.01881285458803177 -17.055888253077857 -0.018741007521748544 -17.06043148925528
903 -0.01882066847756505 -17.074708921555423 -0.019049828220158816 -17.079481317475437
904 -0.018814830109477043 -17.0935237516649 -0.018840718362480403 -17.098322035837917
905 -0.01881244033575058 -17.11233619200065 -0.018800736125558614 -17.117122771963476
906 -0.018812139984220266 -17.13114833198487 -0.01881419140845537 -17.135936963371933
907 -0.018811691831797362 -17.149960023816668 -0.018793861009180547 -17.15473082438111
908 -0.01881274478510022 -17.16877276860177 -0.01878757355734706 -17.17351839793846
909 -0.018813766445964573 -17.187586535047735 -0.018796330131590367 -17.19231472807005
910 -0.018804505839943884 -17.20639104088768 -0.01856613727286458 -17.21088086534291
911 -0.01881052702665329 -17.225201567914333 -0.0188412151299417 -17.229722080472854
912 -0.018811745941638945 -17.244013313855973 -0.01880623968318105 -17.248528320156034
913 -0.018811811972409487 -17.262825125828382 -0.01880828579887748 -17.26733660595491
914 -0.018810493312776087 -17.28163561914116 -0.018805215787142514 -17.286141821742053
915 -0.01881246119737625 -17.300448080338537 -0.018814643379300833 -17.304956465121354
916 -0.018805682193487883 -17.319253762532025 -0.018914940301328897 -17.323871405422683
917 -0.01881385184824467 -17.338067614380268 -0.018753066193312407 -17.342624471615995
918 -0.01881039161235094 -17.35687800599262 -0.018804824445396662 -17.36142929606139
919 -0.018811323028057814 -17.375689329020677 -0.018808593973517418 -17.38023789003491
920 -0.018812422547489403 -17.394501751568168 -0.01881439406424761 -17.399052284099156
921 -0.01881096316501498 -17.413312714733184 -0.01880628140643239 -17.41785856550559
922 -0.018811818584799765 -17.432124533317985 -0.018843060825020075 -17.43670162633061
923 -0.01880969125777483 -17.45093422457576 -0.01880221040919423 -17.455503836739805
924 -0.018828111607581376 -17.469762336183344 -0.018916149344295263 -17.4744199860841
925 -0.0188114820048213 -17.488573818188165 -0.01879775235429406 -17.493217738438396
926 -0.01880994439125061 -17.507383762579416 -0.018786967545747758 -17.512004705984143
927 -0.01881029047071934 -17.526194053050133 -0.018809488415718077 -17.530814194399863
928 -0.018810631707310677 -17.545004684757444 -0.01878941534087062 -17.549603609740732
929 -0.01881181476637721 -17.56381649952382 -0.01880625169724226 -17.568409861437974
930 -0.018812787905335426 -17.582629287429157 -0.018820944521576167 -17.58723080595955
931 -0.01881306217983365 -17.60144234960899 -0.018851757794618607 -17.606082563754168
932 -0.018809465412050485 -17.620251815021042 -0.018881905637681485 -17.62496446939185
933 -0.018811908829957247 -17.639063723851 -0.01878988752141595 -17.643754356913263
934 -0.01882637580856681 -17.657890099659564 -0.01916555976495147 -17.662919916678213
935 -0.01881383331492543 -17.67670393297449 -0.018715527094900607 -17.681635443773114
936 -0.01880879420787096 -17.69551272718236 -0.018765219394117592 -17.700400663167233
937 -0.018812388088554143 -17.714325115270917 -0.01877512475475669 -17.71917578792199
938 -0.018811492901295423 -17.733136608172213 -0.018734268471598627 -17.737910056393588
939 -0.018811733275651932 -17.751948341447864 -0.018692180421203373 -17.756602236814793
940 -0.018813074100762606 -17.770761415548627 -0.018818591721355915 -17.77542082853615
941 -0.018812705855816604 -17.789574121404442 -0.018800936173647642 -17.794221764709796
942 -0.01881549833342433 -17.808389619737866 -0.018787683360278605 -17.813009448070076
943 -0.018816138710826637 -17.82720575844869 -0.018838933017104865 -17.83184838108718
944 -0.018812417332082988 -17.846018175780774 -0.01856191921979189 -17.850410300306972
945 -0.018814351689070464 -17.864832527469844 -0.018848202656954527 -17.869258502963927
946 -0.01881372621282935 -17.883646253682674 -0.018764286767691374 -17.888022789731618
947 -0.018817697186022997 -17.902463950868697 -0.018757422920316458 -17.906780212651935
948 -0.018816316314041615 -17.921280267182738 -0.018797947093844414 -17.92557815974578
949 -0.018816421926021575 -17.94009668910876 -0.018799140024930237 -17.94437729977071
950 -0.018812594842165707 -17.958909283950927 -0.01881002923473716 -17.963187329005446
951 -0.018816030770540237 -17.977725314721468 -0.01881485469639301 -17.98200218370184
952 -0.018811162933707236 -17.996536477655177 -0.0187330131419003 -18.000735196843742
953 -0.01881441390141845 -18.015350891556594 -0.01879228027537465 -18.019527477119116
954 -0.018815395794808863 -18.034166287351404 -0.018805261701345444 -18.03833273882046
955 -0.01881484594196081 -18.052981133293365 -0.01879453556612134 -18.057127274386584
956 -0.018818547390401362 -18.071799680683768 -0.01887323996052146 -18.076000514347104
957 -0.018807355780154467 -18.090607036463922 -0.019070309493690728 -18.095070823840796
958 -0.01881365813314915 -18.10942069459707 -0.018762453459203243 -18.1138332773
959 -0.018819517735391856 -18.12824021233246 -0.01907117236405611 -18.132904449664057
960 -0.018818680197000504 -18.14705889252946 -0.018739389069378377 -18.151643838733435
961 -0.01881437040865421 -18.165873262938117 -0.01880221236497164 -18.170446051098406
962 -0.01881797881796956 -18.184691241756088 -0.018780547380447387 -18.189226598478854
963 -0.018810675665736198 -18.203501917421825 -0.018810538295656442 -18.20803713677451
964 -0.018819961044937373 -18.22232187846676 -0.018822374660521744 -18.226859511435034
965 -0.01881443355232477 -18.241136312019087 -0.018831494636833666 -18.24569100607187
966 -0.01881671492010355 -18.25995302693919 -0.018802916072309016 -18.26449392214418
967 -0.018820575997233392 -18.278773602936422 -0.018874725420027973 -18.283368647564206
968 -0.01881282702088356 -18.297586429957306 -0.018855725508183242 -18.302224373072388
969 -0.01881340714171529 -18.31639983709902 -0.01873873146250844 -18.320963104534897
970 -0.01882266318425536 -18.335222500283276 -0.018995801080018283 -18.339958905614914
971 -0.018806512095034124 -18.35402901237831 -0.01879058824852109 -18.358749493863435
972 -0.0188120630569756 -18.372841075435286 -0.018810450844466687 -18.3775599447079
973 -0.018814118951559065 -18.391655194386846 -0.018851744197309016 -18.39641168890521
974 -0.018810568377375603 -18.410465762764222 -0.01877972362563014 -18.41519141253084
975 -0.018814247287809848 -18.429280010052032 -0.018882255628705026 -18.434073668159545
976 -0.018816734291613103 -18.448096744343644 -0.018861777056008576 -18.452935445215555
977 -0.018812885135412218 -18.466909629479055 -0.01886808965355158 -18.471803534869107
978 -0.018811421655118465 -18.485721051134174 -0.018873278796672822 -18.49067681366578
979 -0.0188165582716465 -18.50453760940582 -0.018805113155394793 -18.509481926821174
980 -0.018816885259002446 -18.523354494664822 -0.018785070441663266 -18.528266997262836
981 -0.0188166044652462 -18.54217109913007 -0.018970091175287963 -18.547237088438123
982 -0.018813406582921743 -18.56098450571299 -0.018844861164689065 -18.56608194960281
983 -0.018811951763927935 -18.57979645747692 -0.01882314868271351 -18.584905098285525
984 -0.018811325076967478 -18.598607782553888 -0.01886411216109991 -18.603769210446625
985 -0.018803961854428054 -18.617411744408315 -0.018426150642335416 -18.62219536108896
986 -0.018815171811729668 -18.636226916220046 -0.01880160216242075 -18.64099696325138
987 -0.018815120682120323 -18.655042036902167 -0.018804897647351028 -18.659801860898728
988 -0.01881332863122225 -18.673855365533388 -0.018776740226894618 -18.678578601125622
989 -0.01881103655323386 -18.692666402086623 -0.018875290267169477 -18.69745389139279
990 -0.01880696937441826 -18.71147337146104 -0.018646793067455293 -18.716100684460244
991 -0.01881410675123334 -18.730287478212272 -0.01876739729195833 -18.734868081752204
992 -0.01881969142705202 -18.749107169639323 -0.01883564665913582 -18.753703728411338
993 -0.01881691673770547 -18.76792408637703 -0.018809854704886674 -18.772513583116226
994 -0.018818150646984576 -18.786742237024015 -0.018837352097034455 -18.79135093521326
995 -0.01881818091496825 -18.805560417938985 -0.018846180010586976 -18.810197115223847
996 -0.01881663706153631 -18.82437705500052 -0.018829315155744552 -18.829026430379592
997 -0.018815995659679174 -18.8431930506602 -0.018962088320404292 -18.847988518699996
998 -0.018812918104231358 -18.862005968764432 -0.01871027946472168 -18.866698798164716
999 -0.018815264198929073 -18.88082123296336 -0.018781621288508177 -18.885480419453224
1000 -0.01881618406623602 -18.899637417029595 -0.018707891926169395 -18.904188311379393
1001 -0.018816053029149772 -18.918453470058743 -0.018687506765127183 -18.92287581814452
1002 -0.018816736061125994 -18.93727020611987 -0.018811581097543238 -18.941687399242063
1003 -0.018815699499100447 -18.95608590561897 -0.018818008061498404 -18.96050540730356
1004 -0.018817805033177138 -18.974903710652146 -0.018801663629710676 -18.97930707093327
1005 -0.018816778715699912 -18.993720489367846 -0.018816815689206123 -18.998123886622476
1006 -0.01881773555651307 -19.01253822492436 -0.01882556974887848 -19.016949456371353
1007 -0.018819511123001575 -19.03135773604736 -0.0188855255022645 -19.035834981873617
1008 -0.018818510789424182 -19.050176246836784 -0.018797057494521142 -19.054632039368137
1009 -0.0188205786049366 -19.068996825441722 -0.018730138335376977 -19.073362177703515
1010 -0.018819503672420978 -19.087816329114144 -0.01886934256181121 -19.092231520265326
1011 -0.01881863409653306 -19.106634963210677 -0.01889434941112995 -19.111125869676457
1012 -0.018815620616078377 -19.125450583826755 -0.018837346881628036 -19.129963216558085
1013 -0.01881575146690011 -19.144266335293654 -0.018867060914635657 -19.148830277472722
1014 -0.018816449958831073 -19.163082785252485 -0.018828687630593775 -19.167658965103318
1015 -0.018816988077014686 -19.181899773329498 -0.018877911660820246 -19.186536876764137
1016 -0.018813275266438723 -19.200713048595937 -0.01875791735947132 -19.20529479412361
1017 -0.018826197553426027 -19.219539246149363 -0.018822078593075275 -19.224116872716685
1018 -0.018813706282526255 -19.23835295243189 -0.018800128996372224 -19.242917001713057
1019 -0.01881422074511647 -19.257167173177006 -0.018802987318485974 -19.261719989031544
1020 -0.018813979346305132 -19.27598115252331 -0.018776472378522157 -19.280496461410067
1021 -0.018815371114760636 -19.294796523638073 -0.018805148266255855 -19.299301609676323
1022 -0.018815281242132186 -19.313611804880207 -0.01877788733690977 -19.318079497013233
1023 -0.01881586657837033 -19.33242767145858 -0.018799057230353355 -19.336878554243587
1024 -0.018818400148302317 -19.35124607160688 -0.01872350797057152 -19.355602062214157
1025 -0.018814897164702415 -19.370060968771583 -0.018831243459135293 -19.374433305673293
1026 -0.018817433435469866 -19.38887840220705 -0.01888111373409629 -19.39331441940739
1027 -0.018815395887941122 -19.407693798094993 -0.0187945949845016 -19.41210901439189
1028 -0.018817839771509172 -19.4265116378665 -0.018870191648602486 -19.430979206040494
1029 -0.018815678358078004 -19.445327316224578 -0.018973516393452884 -19.449952722433945
1030 -0.018816038407385348 -19.464143354631965 -0.018818199075758456 -19.468770921509705
1031 -0.018814132921397685 -19.482957487553364 -0.018860356882214546 -19.48763127839192
1032 -0.018814535159617663 -19.50177202271298 -0.01896423427388072 -19.5065955126658
1033 -0.0188142373226583 -19.52058626003564 -0.019240785390138626 -19.52583629805594
1034 -0.01881044078618288 -19.539396700821822 -0.01877574799582362 -19.544612046051764
1035 -0.01881074784323573 -19.55820744866506 -0.018817890249192715 -19.563429936300956
1036 -0.018809609301388263 -19.577017057966447 -0.018807876948267223 -19.582237813249222
1037 -0.018809979129582644 -19.59582703709603 -0.018813216872513295 -19.601051030121734
1038 -0.018808108381927015 -19.614635145477955 -0.018810018617659807 -19.619861048739395
1039 -0.01881101280450821 -19.633446158282464 -0.01878892406821251 -19.638649972807606
1040 -0.01881035976111889 -19.652256518043583 -0.018803755380213262 -19.657453728187818
1041 -0.018811606243252753 -19.671068124286837 -0.018719211127609013 -19.67617293931543
1042 -0.018811720609664916 -19.689879844896502 -0.018861634097993372 -19.695034573413423
1043 -0.018804698530584574 -19.708684543427086 -0.018545538280159236 -19.71358011169358
1044 -0.018813058361411096 -19.727497601788496 -0.01878562681376934 -19.73236573850735
1045 -0.018813735619187356 -19.746311337407683 -0.018805382400751115 -19.7511711209081
1046 -0.018814514577388763 -19.765125851985072 -0.018788598664104938 -19.769959719572206
1047 -0.01881378749385476 -19.783939639478927 -0.018810309749096633 -19.788770029321302
1048 -0.01880904883146286 -19.80274868831039 -0.018886319547891616 -19.807656348869195
1049 -0.01881118295714259 -19.821559871267535 -0.018825055006891488 -19.826481403876087
1050 -0.018811721447855236 -19.84037159271539 -0.018848705384880305 -19.845330109260967
1051 -0.018812457751482724 -19.859184050466872 -0.018979724310338498 -19.864309833571305
1052 -0.018811599165201188 -19.877995649632073 -0.01865773843601346 -19.882967572007317
1053 -0.01881652045994997 -19.896812170092023 -0.018823954463005065 -19.901791526470323
1054 -0.0188165164552629 -19.915628686547286 -0.018823332898318768 -19.92061485936864
1055 -0.01881517134606838 -19.934443857893356 -0.01880922568961978 -19.93942408505826
1056 -0.018814923241734505 -19.95325878113509 -0.01883514542132616 -19.958259230479587
1057 -0.0188140956684947 -19.972072876803587 -0.018811958190053702 -19.97707118866964
1058 -0.018813675083220006 -19.990886551886806 -0.019090868066996336 -19.996162056736637
1059 -0.018813693523406984 -20.00970024541021 -0.018752475548535586 -20.01491453228517
1060 -0.01881303349509835 -20.02851327890531 -0.018811273295432328 -20.033725805580605
1061 -0.01881398195400834 -20.04732726085932 -0.01883376920595765 -20.052559574786564
1062 -0.018813086859881877 -20.0661403477192 -0.018827916029840706 -20.071387490816406
1063 -0.018815580848604442 -20.084955928567805 -0.018618460558354855 -20.09000595137476
1064 -0.01881546387448907 -20.103771392442294 -0.018723021633923052 -20.108728973008684
1065 -0.018810717016458513 -20.12258210945875 -0.018851186987012623 -20.1275801599957
1066 -0.018816642835736273 -20.14139875229449 -0.018853169307112692 -20.146433329302813
1067 -0.018816987052559853 -20.16021573934705 -0.018749291729182004 -20.165182621031995
1068 -0.018818193301558494 -20.179033932648608 -0.018844613898545505 -20.18402723493054
1069 -0.01881464319303632 -20.197848575841643 -0.0188178438693285 -20.202845078799868
1070 -0.018815446458756924 -20.2166640223004 -0.018822253774851562 -20.221667332574718
1071 -0.018813078850507738 -20.235477101150906 -0.01879521580412984 -20.240462548378847
1072 -0.01881370097398758 -20.254290802124892 -0.018801004532724618 -20.259263552911573
1073 -0.018813591450452805 -20.273104393575345 -0.01871194876730442 -20.277975501678878
1074 -0.01881354609504342 -20.291917939670387 -0.01878170147538185 -20.29675720315426
1075 -0.018814521841704845 -20.310732461512092 -0.01882642535492778 -20.315583628509188
1076 -0.01881240326911211 -20.329544864781205 -0.019020848628133535 -20.334604477137322
1077 -0.01881116135045886 -20.348356026131665 -0.018739283084869385 -20.35334376022219
1078 -0.01881398567929864 -20.367170011810963 -0.018809021264314652 -20.372152781486506
1079 -0.0188130896538496 -20.385983101464813 -0.01880583604797721 -20.390958617534483
1080 -0.01884072981774807 -20.40482383128256 -0.01834016349166632 -20.40929878102615
1081 -0.018814982008188964 -20.423638813290747 -0.018780440278351306 -20.4280792213045
1082 -0.018816591892391443 -20.44245540518314 -0.018832812365144492 -20.446912033669644
1083 -0.018818531837314367 -20.461273937020454 -0.018834060151129962 -20.465746093820773
1084 -0.018817949295043945 -20.4800918863155 -0.0188155778683722 -20.484561671689146
1085 -0.018818484898656607 -20.498910371214155 -0.01864143433049321 -20.50320310601964
1086 -0.018817382305860518 -20.517727753520017 -0.018814835976809264 -20.52201794199645
1087 -0.018818261846899987 -20.536546015366916 -0.018831811007112266 -20.54084975300356
1088 -0.018818457424640656 -20.555364472791556 -0.018807933386415242 -20.559657686389976
1089 -0.018817754089832307 -20.574182226881387 -0.01883166879415512 -20.578489355184132
1090 -0.018817859794944526 -20.59300008667633 -0.018790527153760193 -20.597279882337894
1091 -0.01882090261206031 -20.61182098928839 -0.01889087986201048 -20.616170762199904
1092 -0.018809933960437775 -20.630630923248827 -0.018574510887265205 -20.63474527308717
1093 -0.018817515298724174 -20.64944843854755 -0.01884392313659191 -20.653589196223763
1094 -0.018817149661481382 -20.66826558820903 -0.018857230246067048 -20.67244642646983
1095 -0.01882094256579876 -20.68708653077483 -0.018863788805902004 -20.69131021527573
1096 -0.018813378270715476 -20.705899909045545 -0.01863013720139861 -20.70994035247713
1097 -0.018818954844027756 -20.724718863889574 -0.01881250347942114 -20.72875285595655
1098 -0.018816105090081692 -20.743534968979656 -0.01866238545626402 -20.747415241412813
1099 -0.018826651480048896 -20.762361620459703 -0.01887836279347539 -20.76629360420629
1100 -0.01881883032619953 -20.781180450785904 -0.018945812806487085 -20.785239417012775
1101 -0.01881465595215559 -20.79999510673806 -0.018814102467149495 -20.804053519479925
1102 -0.0188148464076221 -20.81880995314568 -0.018818891514092682 -20.82287241099402
1103 -0.018816271051764488 -20.837626224197447 -0.01878355015069246 -20.841655961144713
1104 -0.018817589338868856 -20.856443813536316 -0.01881551742553711 -20.86047147857025
1105 -0.018814817909151314 -20.87525863144547 -0.018833974096924066 -20.879305452667175
1106 -0.01882511582225561 -20.894083747267725 -0.018844762723892926 -20.89815021539107
1107 -0.01881938111037016 -20.912903128378094 -0.018787083216011524 -20.91693729860708
1108 -0.018817772902548314 -20.93172090128064 -0.018795304000377655 -20.93573260260746
1109 -0.018817440140992403 -20.950538341421634 -0.018830109015107156 -20.954562711622565
1110 -0.01881911475211382 -20.969357456173746 -0.018821216374635696 -20.9733839279972
1111 -0.018819132819771767 -20.988176588993518 -0.018758993595838547 -20.99214292159304
1112 -0.018817288056015968 -21.006993877049535 -0.018864619452506302 -21.011007541045547
1113 -0.018807795364409685 -21.025801672413944 -0.01853820625692606 -21.029545747302475
1114 -0.018824434746056794 -21.044626107160003 -0.018847099039703608 -21.04839284634218
1115 -0.018820856511592866 -21.063446963671595 -0.018766070995479823 -21.067158917337657
1116 -0.01881928080692887 -21.082266244478525 -0.01883278051391244 -21.08599169785157
1117 -0.018821174651384352 -21.10108741912991 -0.018693576473742722 -21.104685274325313
1118 -0.0188194771297276 -21.11990689625964 -0.01889481199905276 -21.123580086324367
1119 -0.018821205012500286 -21.13872810127214 -0.018838157691061497 -21.142418244015428
1120 -0.018820706661790608 -21.15754880793393 -0.01877970527857542 -21.161197949294003
1121 -0.018822768330574037 -21.176371576264504 -0.018824203591793775 -21.180022152885797
1122 -0.018818375747650863 -21.195189952012154 -0.01871014516800642 -21.198732298053805
1123 -0.018819580506533384 -21.214009532518688 -0.018839138001203536 -21.21757143605501
1124 -0.01881717788055539 -21.232826710399245 -0.018864877708256244 -21.236436313763267
1125 -0.01881953664124012 -21.251646247040483 -0.01882475698366761 -21.255261070746936
1126 -0.018821279611438514 -21.27046752665192 -0.01881224913522601 -21.274073319882163
1127 -0.01882013091817498 -21.289287657570096 -0.018857017531991004 -21.292930337414155
1128 -0.018820448033511638 -21.30810810560361 -0.01876344084739685 -21.311693778261553
1129 -0.01882548714056611 -21.326933592744176 -0.018871163390576838 -21.33056494165213
1130 -0.018819575011730195 -21.345753167755905 -0.018581645749509334 -21.34914658740164
1131 -0.018821956496685742 -21.364575124252593 -0.01880259681493044 -21.36794918421657
1132 -0.01882197503000498 -21.383397099282597 -0.01882713632658124 -21.386776320543152
1133 -0.018819914292544128 -21.40221701357514 -0.01924550123512745 -21.40602182177828
1134 -0.018816603161394597 -21.421033616736533 -0.01881961226463318 -21.42484143404291
1135 -0.018818140402436255 -21.43985175713897 -0.01880194628611207 -21.44364338032902
1136 -0.018816510774195196 -21.458668267913165 -0.018819221667945384 -21.462462601996968
1137 -0.01881710486486554 -21.47748537277803 -0.018817164376378058 -21.481279766373348
1138 -0.018816156964749097 -21.49630152974278 -0.018702383153140545 -21.49998214952649
1139 -0.0188213593326509 -21.515122889075432 -0.018792322557419538 -21.51877447208391
1140 -0.0188136319629848 -21.533936521038417 -0.01881800815463066 -21.53759248023854
1141 -0.01881365552544594 -21.552750176563862 -0.01883054431527853 -21.55642302455382
1142 -0.01881386451423168 -21.571564041078094 -0.01880309674888849 -21.57522612130271
1143 -0.018811982404440642 -21.590376023482534 -0.018763635121285916 -21.593989756423994
1144 -0.018814257439225913 -21.60919028092176 -0.018685230612754823 -21.612674987036748
1145 -0.01881780233234167 -21.6280080832541 -0.018899584747850896 -21.631574571784597
1146 -0.018817122280597686 -21.6468252055347 -0.018809292279183865 -21.65038386406378
1147 -0.018816540576517583 -21.665641746111216 -0.01881222417578101 -21.669196088239563
1148 -0.018816535454243423 -21.68445828156546 -0.01886868877336383 -21.688064777012926
1149 -0.01880797604098916 -21.703266257606447 -0.018946281261742116 -21.707011058274666
1150 -0.018816127348691224 -21.72208238495514 -0.01881816638633609 -21.725829224661002
1151 -0.01881566345691681 -21.740898048412056 -0.018783392477780582 -21.74461261713878
1152 -0.018814437836408616 -21.759712486248464 -0.018865787517279388 -21.76347840465606
1153 -0.018814944569021462 -21.778527430817487 -0.018642961885780095 -21.78212136654184
1154 -0.01881659487262368 -21.797344025690112 -0.01877912608906627 -21.800900492630905
1155 -0.01881693471223116 -21.816160960402343 -0.01882050111889839 -21.819720993749804
1156 -0.018818280100822447 -21.834979240503166 -0.018797966092824935 -21.83851895984263
1157 -0.018818585388362407 -21.85379782589153 -0.018840413168072702 -21.857359373010702
1158 -0.01881465995684266 -21.87261248584837 -0.01877970788627863 -21.87613908089698
1159 -0.018815839756280185 -21.89142832560465 -0.018771770503371955 -21.89491085140035
1160 -0.018817666452378035 -21.91024599205703 -0.018832899816334247 -21.913743751216685
1161 -0.01881601260975003 -21.92906200466678 -0.0189046704210341 -21.93264842163772
1162 -0.018816950265318155 -21.947878954932097 -0.018780640326440334 -21.95142906196416
1163 -0.018815013021230696 -21.96669396795333 -0.01883149752393365 -21.970260559488093
1164 -0.018814713507890702 -21.98550868146122 -0.018847699277102947 -21.989108258765196
1165 -0.018826290499418974 -22.00433497196064 -0.019111341889947654 -22.008219600655142
1166 -0.01881297565996647 -22.023147947620604 -0.018772241845726966 -22.02699184250087
1167 -0.018813713919371367 -22.041961661539975 -0.018805757723748685 -22.045797600224617
1168 -0.018814481887966396 -22.06077614342794 -0.018801861442625523 -22.064599461667243
1169 -0.01880862032994628 -22.079584763757886 -0.01884985137730837 -22.08344931304455
1170 -0.018813403230160473 -22.098398166988048 -0.018813739344477654 -22.102263052389027
1171 -0.01881279507651925 -22.11721096206457 -0.018797294609248637 -22.121060346998277
1172 -0.018813451379537584 -22.136024413444105 -0.018806769978255033 -22.139867116976532
1173 -0.018817383516579866 -22.154841796960685 -0.018696078564971685 -22.158563195541504
1174 -0.018811865523457528 -22.173653662484142 -0.018863415531814098 -22.17742661107332
1175 -0.018818620312958955 -22.1924722827971 -0.018898981530219315 -22.19632559260354
1176 -0.018816023226827384 -22.211288306023928 -0.0188297089189291 -22.21515530152247
1177 -0.018814112152904273 -22.23010241817683 -0.018827927205711602 -22.23398322872818
1178 -0.01881465148180723 -22.24891706965864 -0.018860101141035555 -22.25284332986922
1179 -0.018813643045723437 -22.267730712704363 -0.01888261465355754 -22.271725944522775
1180 -0.018815340381115674 -22.28654605308548 -0.018701657932251693 -22.290427602455026
1181 -0.018814674764871597 -22.305360727850353 -0.01876110602170229 -22.30918870847673
1182 -0.018815436866134405 -22.324176164716487 -0.018786105513572692 -22.327974813990302
1183 -0.018816302251070737 -22.34299246696756 -0.018771823868155478 -22.34674663785846
1184 -0.018817504588514566 -22.361809971556074 -0.018774276413023473 -22.36552091427148
1185 -0.018816257547587156 -22.38062622910366 -0.018893825355917215 -22.3844147396274
1186 -0.018817468360066415 -22.399443697463727 -0.018799512181431055 -22.40321425180883
1187 -0.018816934339702128 -22.41826063180343 -0.0188122421503067 -22.422026493959137
1188 -0.01881697094067931 -22.43707760274411 -0.018797130975872278 -22.44082362493501
1189 -0.018817337229847908 -22.45589493997396 -0.01878617685288191 -22.45960980178789
1190 -0.018815752863883973 -22.474710692837842 -0.01867276830598712 -22.478282570093878
1191 -0.018818799778819083 -22.493529492616663 -0.0188017250970006 -22.497084295190877
1192 -0.018820027355104685 -22.512349519971767 -0.018850186839699745 -22.515934482030577
1193 -0.018818596191704274 -22.53116811616347 -0.018811293598264455 -22.534745775628842
1194 -0.01882144622504711 -22.549989562388518 -0.0188602271489799 -22.553606002777823
1195 -0.018816264905035497 -22.568805827293552 -0.018800123874098063 -22.57240612665192
1196 -0.01881431546062231 -22.587620142754176 -0.019089629407972097 -22.591495756059892
1197 -0.01881172675639391 -22.60643186951057 -0.01884755864739418 -22.610343314707286
1198 -0.01881439285352826 -22.625246262364097 -0.01879581268876791 -22.629139127396055
1199 -0.01881411820650101 -22.644060380570597 -0.018794271722435953 -22.64793339911849
1200 -0.01881642108783126 -22.662876801658427 -0.01883725170046091 -22.66677065081895
1201 -0.018812722247093915 -22.681689523905522 -0.01880000801756978 -22.68557065883652
1202 -0.018813386838883162 -22.700502910744405 -0.01885045012459159 -22.704421108961114
1203 -0.018814526312053204 -22.719317437056457 -0.018796334322541953 -22.723217443283655
1204 -0.018812369834631682 -22.738129806891088 -0.01883013928309083 -22.742047582566745
1205 -0.018810427002608775 -22.756940233893697 -0.01890688594430685 -22.760954468511052
1206 -0.018820546474307774 -22.775760780368007 -0.018852859269827604 -22.77980732778088
1207 -0.0188130222260952 -22.7945738025941 -0.01882284479215741 -22.798630172573038
1208 -0.0188136019743979 -22.8133874045685 -0.018806451559066774 -22.817436624132103
1209 -0.018813693523406984 -22.832201098091904 -0.01883188486099243 -22.836268508993097
1210 -0.018811811972409487 -22.851012910064313 -0.018803445063531397 -22.85507195405663
1211 -0.018811041954904795 -22.869823952019217 -0.01884788041934371 -22.873919834475974
1212 -0.01881170514971018 -22.888635657168926 -0.018834414053708316 -22.89275424852968
1213 -0.018815249018371106 -22.907450906187297 -0.018792994040995836 -22.911547242570677
1214 -0.01881617298349738 -22.926267079170795 -0.0188236765563488 -22.930370919127025
1215 -0.018810031190514564 -22.94507711036131 -0.018820061534643173 -22.94919098066167
1216 -0.01881168419495225 -22.96388879455626 -0.01879586959257722 -22.967986850254245
1217 -0.018811450619250537 -22.98270024517551 -0.018791449163109063 -22.986778299417356
1218 -0.018807102181017398 -23.00150734735653 -0.018721873126924037 -23.00550017254428
1219 -0.018806209787726402 -23.020313557144256 -0.018907670862972736 -23.024407843407253
1220 -0.018811216112226248 -23.039124773256482 -0.018734770733863114 -23.043142614141118
1221 -0.018807618599385022 -23.057932391855868 -0.01886675339192152 -23.06200936753304
1222 -0.018809640873223545 -23.07674203272909 -0.018868645187467337 -23.080878012720508
1223 -0.018807270005345343 -23.095549302734437 -0.018700410705059768 -23.099578423425566
1224 -0.018813307955861093 -23.114362610690296 -0.01880310457199812 -23.118381527997563
1225 -0.01881284136325121 -23.133175452053546 -0.018698098417371512 -23.137079626414934
1226 -0.018812195770442484 -23.15198764782399 -0.01866646409034729 -23.155746090505282
1227 -0.018814558628946543 -23.170802206452937 -0.018760753236711024 -23.174506843741995
1228 -0.01881711697205901 -23.189619323424996 -0.018833348620682956 -23.193340192362676
1229 -0.01881852112710476 -23.2084378445521 -0.018850211426615714 -23.212190403789293
1230 -0.018814277090132236 -23.227252121642234 -0.01887004980817437 -23.23106045359747
1231 -0.0188145712018013 -23.246066692844035 -0.018816147185862064 -23.24987660078333
1232 -0.01881527192890644 -23.264881964772943 -0.01881715590134263 -23.268693756684673
1233 -0.01881511090323329 -23.283697075676177 -0.018814871925860642 -23.287508628610535
1234 -0.018813875690102577 -23.30251095136628 -0.018827589694410563 -23.306336218304946
1235 -0.018814495857805015 -23.321325447224083 -0.018808539677411317 -23.325144757982358
1236 -0.01881467513740063 -23.340140122361483 -0.01882612593472004 -23.343970883917077
1237 -0.01881421860307455 -23.35895434096456 -0.01880020797252655 -23.362771091889602
1238 -0.018816554080694915 -23.377770895045252 -0.018868618831038474 -23.38163971072064
1239 -0.01881693061441183 -23.396587825659665 -0.018589413724839687 -23.40022912444548
1240 -0.018818352650851012 -23.415406178310516 -0.018826962541788818 -23.41905608698727
1241 -0.018816614337265492 -23.43422279264778 -0.018813350796699525 -23.437869437783966
1242 -0.018815173674374817 -23.453037966322157 -0.018818674236536027 -23.4566881120205
1243 -0.018814384192228317 -23.471852350514386 -0.01882087402045727 -23.475508986040957
1244 -0.018816001899540424 -23.490668352413927 -0.018835983704775572 -23.494344969745732
1245 -0.01882106764242053 -23.509489420056347 -0.01875901287421584 -23.51310398261995
1246 -0.018816226720809938 -23.528305646777156 -0.01875084936618805 -23.531854831986138
1247 -0.01881797695532441 -23.54712362373248 -0.01888517402112484 -23.550740006007263
1248 -0.018813849706202746 -23.565937473438684 -0.018965675495564938 -23.56970568150283
1249 -0.018814909923821687 -23.584752383362506 -0.01884352033957839 -23.588549201842408
1250 -0.018815767392516135 -23.603568150755024 -0.01879243813455105 -23.60734163997696
1251 -0.01881384812295437 -23.622381998877977 -0.018692426010966302 -23.626034065987923
1252 -0.01881875917315483 -23.64120075805113 -0.018904221523553134 -23.644938287511476
1253 -0.01881515299901366 -23.660015911050145 -0.01882742615416646 -23.663765713665644
1254 -0.018812358286231755 -23.67882826933638 -0.018776712846010922 -23.682542426511656
1255 -0.01881701610982418 -23.697645285446203 -0.018740734551101923 -23.701283161062758
1256 -0.01881689177826047 -23.716462177224464 -0.018904510792344807 -23.720187671855104
1257 -0.018817338161170483 -23.735279515385635 -0.018816081155091525 -23.739003753010195
1258 -0.018816737830638884 -23.754096253216275 -0.01884475685656071 -23.757848509866754
1259 -0.018816960882395505 -23.772913214098672 -0.018780740536749364 -23.776629250403502
1260 -0.018819314800202845 -23.791732528898876 -0.01890511540696025 -23.79553436581046
1261 -0.018814414273947477 -23.810546943172824 -0.01881242645904422 -23.814346792269504
1262 -0.018824334628880023 -23.829371277801705 -0.019068989809602498 -23.833415782079108
1263 -0.018813714291900395 -23.848184992093607 -0.018832222279161214 -23.85224800435827
1264 -0.018814767152070998 -23.86699975924568 -0.018855346646159888 -23.87110335100443
1265 -0.018812300357967614 -23.885812059603648 -0.01858254261314869 -23.889685893617578
1266 -0.018817999865859747 -23.904630059469508 -0.018840188905596734 -23.908526082523174
1267 -0.01881567146629095 -23.9234457309358 -0.018819112703204154 -23.92734519522638
1268 -0.018815411999821664 -23.94226114293562 -0.01881691599264741 -23.946162111219028
1269 -0.01881478875875473 -23.961075931694374 -0.0188252336345613 -23.96498734485359
1270 -0.018814919423311947 -23.979890851117688 -0.018797860760241748 -23.98378520561383
1271 -0.018821873515844346 -23.99871272463353 -0.018795638531446456 -24.002580844145278
1272 -0.018815849628299474 -24.01752857426183 -0.01885987613350153 -24.02144072027878
1273 -0.018807692639529704 -24.036336266901362 -0.018811928015202282 -24.040252648293983
1274 -0.018811082933098078 -24.05514734983446 -0.018820878118276596 -24.05907352641226
1275 -0.01881568683311343 -24.073963036667575 -0.018776186928153037 -24.077849713340413
1276 -0.018812363035976887 -24.09277539970355 -0.018762485310435294 -24.09661219865085
1277 -0.018816776107996702 -24.11159217581155 -0.01855586199089885 -24.115168060641746
1278 -0.018815995566546916 -24.130408171378097 -0.01874667778611183 -24.13391473842786
1279 -0.018814446963369848 -24.149222618341465 -0.018812000937759876 -24.15272673936562
1280 -0.018816977832466365 -24.16803959617393 -0.0188253166154027 -24.17155205598102
1281 -0.01881778994575143 -24.18685738611968 -0.018806105107069017 -24.19035816108809
1282 -0.018816108349710703 -24.20567349446939 -0.01885106898844242 -24.20920923007653
1283 -0.018812610674649476 -24.22448610514404 -0.018807427305728198 -24.22801665738226
1284 -0.018815306294709445 -24.24330141143875 -0.018807605002075435 -24.246824262384333
1285 -0.018815257865935565 -24.262116669304685 -0.018725570850074293 -24.265549833234406
1286 -0.018818498030304907 -24.28093516733499 -0.019135701656341552 -24.284685534890748
1287 -0.018810317572206258 -24.2997454849072 -0.018835011404007673 -24.303520546294756
1288 -0.01881302986294031 -24.31855851477014 -0.01881113080307841 -24.322331677097836
1289 -0.018813121411949397 -24.337371636182088 -0.01878052679821849 -24.341112203896053
1290 -0.018814193177968265 -24.356185829360054 -0.01880111051723361 -24.359913314413287
1291 -0.018811650946736334 -24.374997480306792 -0.018753978703171015 -24.378667293116457
1292 -0.018813271448016165 -24.39381075175481 -0.018852974660694598 -24.397520267777153
1293 -0.018803572002798318 -24.41261432375761 -0.018553253170102833 -24.416073520947258
1294 -0.018816915154457093 -24.431431238912065 -0.018790181539952756 -24.43486370248721
1295 -0.018817043304443358 -24.45024828221651 -0.01880032056942582 -24.453664023056636
1296 -0.01882056649774313 -24.469068848714254 -0.01893644966185093 -24.472600472718486
1297 -0.018811801541596652 -24.48788065025585 -0.01882825614884496 -24.49142872886733
1298 -0.018814593460410832 -24.506695243716262 -0.018833265267312528 -24.51026199413464
1299 -0.018814627919346093 -24.52550987163561 -0.01880499143153429 -24.529066985566175
1300 -0.01881462074816227 -24.544324492383772 -0.01880883825942874 -24.547875823825603
1301 -0.018814896140247582 -24.56313938852402 -0.018774674087762833 -24.566650497913365
1302 -0.018811397720128298 -24.58195078624415 -0.018812904227524997 -24.58546340214089
1303 -0.018815966416150333 -24.6007667526603 -0.018767437525093557 -24.60423083966598
1304 -0.018817247170954943 -24.619583999831253 -0.018848282285034657 -24.623079121951015
1305 -0.018815859407186507 -24.63839985923844 -0.018825419060885907 -24.6419045410119
1306 -0.01882553268224001 -24.65722539192068 -0.019063565973192455 -24.66096810698509
1307 -0.018813293892890215 -24.67603868581357 -0.018802845012396575 -24.679770951997487
1308 -0.01881210822612047 -24.69485079403969 -0.01881336756050587 -24.69858431955799
1309 -0.0188131763599813 -24.713663970399672 -0.0186791580170393 -24.71726347757503
1310 -0.018814567290246487 -24.732478537689918 -0.01888549579307437 -24.736148973368106
1311 -0.018814738281071185 -24.75129327597099 -0.01887300256639719 -24.755021975934504
1312 -0.018810531124472618 -24.770103807095463 -0.018920437898486853 -24.77394241383299
1313 -0.018811292387545107 -24.78891509948301 -0.018787279073148967 -24.79272969290614
1314 -0.018813046533614396 -24.807728146016625 -0.018809091486036777 -24.811538784392177
1315 -0.018810650520026683 -24.826538796536653 -0.018805777560919522 -24.830344561953098
1316 -0.0188199233263731 -24.845358719863025 -0.018697371147572993 -24.849041933100672
1317 -0.01881298692896962 -24.864171706791996 -0.01878390284255147 -24.867825835943222
1318 -0.018824538215994835 -24.88299624500799 -0.018764374032616615 -24.88659020997584
1319 -0.018813330866396426 -24.90180957587439 -0.01878450997173786 -24.905374719947577
1320 -0.01881485851481557 -24.920624434389204 -0.018835394736379386 -24.924210114683955
1321 -0.018816977832466365 -24.93944141222167 -0.018782601319253446 -24.942992716003207
1322 -0.01881398158147931 -24.95825539380315 -0.018820194713771343 -24.96181291071698
1323 -0.018813856691122056 -24.97706925049427 -0.01882130019366741 -24.980634210910647
1324 -0.018814500235021115 -24.99588375072929 -0.01887833746150136 -24.99951254837215
1325 -0.018814387544989587 -25.01469813827428 -0.01876786630600691 -25.018280414678156
1326 -0.018816271051764488 -25.033514409326045 -0.018778663687407972 -25.037059078365562
1327 -0.01881435913965106 -25.052328768465696 -0.01882747411727905 -25.055886552482843
1328 -0.018815440684556962 -25.07114420915025 -0.01885156789794564 -25.07473812038079
1329 -0.018809049762785433 -25.089953258913038 -0.018395927641540764 -25.093134048022332
1330 -0.018817384913563728 -25.108770643826603 -0.018792151659727096 -25.11192619968206
1331 -0.01881643058732152 -25.127587074413924 -0.018806834425777196 -25.130733034107838
1332 -0.018818159773945808 -25.14640523418787 -0.018817026726901533 -25.149550060834738
1333 -0.018817048240453004 -25.165222282428324 -0.018824228644371034 -25.168374289479107
1334 -0.01881879260763526 -25.18404107503596 -0.018810520973056556 -25.187184810452163
1335 -0.01881734011694789 -25.202858415152907 -0.01881249686703086 -25.205997307319194
1336 -0.018819478899240495 -25.221677894052146 -0.018835460767149925 -25.224832768086344
1337 -0.018816662672907113 -25.240494556725054 -0.01880275849252939 -25.243635526578874
1338 -0.01881896425038576 -25.25931352097544 -0.01883637784048915 -25.262471904419364
1339 -0.01881933445110917 -25.27813285542655 -0.018845078628510238 -25.281316983047873
1340 -0.018818059377372263 -25.296950914803922 -0.018862384464591743 -25.300179367512463
1341 -0.018813025671988726 -25.31576394047591 -0.0189860793761909 -25.319165446888654
1342 -0.01881680004298687 -25.3345807405189 -0.019018176849931477 -25.338183623738587
1343 -0.01881451439112425 -25.353395254910023 -0.018804528564214707 -25.3569881523028
1344 -0.01881322143599391 -25.372208476346017 -0.01879303976893425 -25.375781192071734
1345 -0.01881552003324032 -25.391023996379257 -0.018841016665101053 -25.394622208736834
1346 -0.01881405133754015 -25.409838047716796 -0.018775126338005065 -25.41339733507484
1347 -0.01881622541695833 -25.428654273133755 -0.018750857468694447 -25.432148192543536
1348 -0.018815754726529122 -25.447470027860284 -0.018798119761049746 -25.450946312304588
1349 -0.018816905561834574 -25.46628693342212 -0.018794542737305166 -25.46974085504189
1350 -0.01881729010492563 -25.485104223527046 -0.018826606031507254 -25.488567461073398
1351 -0.01881534168496728 -25.503919565212012 -0.01875242879614234 -25.50731988986954
1352 -0.01882252050563693 -25.52274208571765 -0.018701464962214233 -25.52602135483175
1353 -0.01881669759750366 -25.541558783315153 -0.018803734611719847 -25.54482508944347
1354 -0.01881743362173438 -25.560376216936888 -0.018811725173145534 -25.563636814616615
1355 -0.018818234838545323 -25.579194451775432 -0.01880715973675251 -25.582443974353367
1356 -0.018812579102814198 -25.598007030878247 -0.01905585080385208 -25.60149982515722
1357 -0.018814853951334955 -25.61682188482958 -0.01882788436487317 -25.620327709522094
1358 -0.018814786244183777 -25.635636671073765 -0.018848845455795526 -25.63917655497789
1359 -0.018813497200608254 -25.654450168274373 -0.018860779609531163 -25.658037334587423
1360 -0.018811964616179466 -25.673262132890553 -0.018698336463421582 -25.676735671050846
1361 -0.0188163373619318 -25.692078470252486 -0.018797203339636324 -25.695532874390484
1362 -0.018816113565117122 -25.710894583817602 -0.018836061470210552 -25.714368935860694
1363 -0.01882131155580282 -25.729715895373406 -0.018577121011912823 -25.732946056872606
1364 -0.018818583432585002 -25.74853447880599 -0.01876611551269889 -25.751712172385304
1365 -0.01881568357348442 -25.767350162379476 -0.01880622934550047 -25.770518401730804
1366 -0.01881662542000413 -25.78616678779948 -0.01882046777755022 -25.789338869508356
1367 -0.018814563658088444 -25.80498135145757 -0.01875056270509958 -25.808089432213457
1368 -0.018820292409509422 -25.82380164386708 -0.0187581367790699 -25.826847568992527
1369 -0.018815579172223807 -25.8426172230393 -0.018821031134575606 -25.8456686001271
1370 -0.01881963200867176 -25.861436855047973 -0.018805902171880006 -25.864474502298982
1371 -0.018816994968801737 -25.880253850016775 -0.01888599367812276 -25.883360495977104
1372 -0.01882884819060564 -25.89908269820738 -0.018959706369787454 -25.902320202346893
1373 -0.01881374539807439 -25.917896443605454 -0.018841010890901087 -25.921161213237795
1374 -0.018815380334854127 -25.936711823940307 -0.01877721808850765 -25.939938431326304
1375 -0.018812574446201324 -25.95552439838651 -0.018840954080224036 -25.95877938540653
1376 -0.018809243757277726 -25.974333642143787 -0.018766866717487573 -25.977546252124018
1377 -0.01881494279950857 -25.993148584943295 -0.018837193958461285 -25.99638344608248
1378 -0.018815891165286303 -26.01196447610858 -0.01881062602624297 -26.015194072108724
1379 -0.01881293673068285 -26.030777412839264 -0.018819064181298018 -26.03401313629002
1380 -0.018813435267657042 -26.04959084810692 -0.018718088604509832 -26.05273122489453
1381 -0.018816041108220816 -26.06840688921514 -0.01860198164358735 -26.071333206538117
1382 -0.018816768657416105 -26.087223657872556 -0.018721620086580515 -26.090054826624698
1383 -0.01881793439388275 -26.10604159226644 -0.01889982121065259 -26.10895464783535
1384 -0.018816471006721257 -26.124858063273162 -0.01880026925355196 -26.127754917088904
1385 -0.01881917817518115 -26.143677241448344 -0.018930334225296976 -26.1466852513142
1386 -0.018816265836358072 -26.1624935072847 -0.01878211386501789 -26.165467365179218
1387 -0.018817215878516435 -26.181310723163218 -0.018765044398605824 -26.184232409577824
1388 -0.018815270997583865 -26.200125994160803 -0.018883566558361053 -26.203115976136186
1389 -0.018818045780062676 -26.218944039940865 -0.01876706872135401 -26.221883044857538
1390 -0.018814364820718764 -26.237758404761585 -0.018768292386084795 -26.240651337243623
1391 -0.018808082584291695 -26.25656648734588 -0.018912184797227383 -26.25956352204085
1392 -0.01881356816738844 -26.275380055513267 -0.01874588206410408 -26.278309404104952
1393 -0.01881737606599927 -26.294197431579267 -0.01880914904177189 -26.297118553146724
1394 -0.01881653182208538 -26.313013963401353 -0.0188389808870852 -26.31595753403381
1395 -0.018814569618552924 -26.331828533019905 -0.018821978475898504 -26.33477951250971
1396 -0.018815719708800315 -26.350644252728706 -0.018847734667360783 -26.35362724717707
1397 -0.018811955396085978 -26.36945620812479 -0.018825757317245007 -26.372453004494314
1398 -0.018817164376378058 -26.38827337250117 -0.01878931252285838 -26.391242317017173
1399 -0.01881457967683673 -26.407087952178006 -0.018815802689641715 -26.410058119706814
1400 -0.01881711483001709 -26.425905067008024 -0.01884575206786394 -26.42890387177468
1401 -0.018820163048803806 -26.44472523005683 -0.018854112178087235 -26.447757983952766
1402 -0.018808715883642434 -26.463533945940473 -0.018906282540410758 -26.466664266493176
1403 -0.018815534003078938 -26.48234947994355 -0.018800201918929817 -26.485464468412104
1404 -0.018815316539257766 -26.501164796482808 -0.018811714742332696 -26.50427618315444
1405 -0.018818499706685542 -26.519983296189494 -0.01875230260193348 -26.52302848575637
1406 -0.01881315652281046 -26.538796452712305 -0.018916102964431046 -26.541944588720803
1407 -0.01882025310769677 -26.557616705820003 -0.01869014324620366 -26.560634731967006
1408 -0.018818055093288422 -26.57643476091329 -0.018766459543257952 -26.579401191510264
1409 -0.018820072151720525 -26.59525483306501 -0.018866776395589112 -26.598267967905855
1410 -0.01882077045738697 -26.614075603522398 -0.018771154526621103 -26.617039122432477
1411 -0.018815781734883786 -26.63289138525728 -0.018850606121122836 -26.6358897285536
1412 -0.01881187278777361 -26.651703258045053 -0.018888238910585643 -26.654777967464184
1413 -0.018812755402177573 -26.67051601344723 -0.018978057708591223 -26.673756025172775
1414 -0.018814054038375615 -26.689330067485606 -0.018845369946211575 -26.692601395118988
1415 -0.018816806934773923 -26.70814687442038 -0.01882808282971382 -26.711429477948702
1416 -0.018815622106194495 -26.726962496526575 -0.018815061915665864 -26.73024453986437
1417 -0.018814743589609863 -26.745777240116183 -0.01882110917940736 -26.749065649043775
1418 -0.01881349254399538 -26.764590732660178 -0.01887898538261652 -26.767944634426392
1419 -0.01881466303020716 -26.783405395690384 -0.01899407347664237 -26.786938707903033
1420 -0.01881291503086686 -26.80221831072125 -0.018854157719761133 -26.805792865622795
1421 -0.018813016917556526 -26.821031327638806 -0.018820447381585836 -26.82461331300438
1422 -0.01881227605044842 -26.839843603689253 -0.018808779399842025 -26.84342209240422
1423 -0.018812795542180537 -26.858656399231435 -0.018804766051471234 -26.862226858455692
1424 -0.018810454290360212 -26.877466853521796 -0.018756477721035482 -26.880983336176726
1425 -0.01881257425993681 -26.89627942778173 -0.018827486783266068 -26.899810822959992
1426 -0.01881313109770417 -26.915092558879437 -0.018864199891686438 -26.91867502285168
1427 -0.018812264781445265 -26.933904823660882 -0.018851806316524743 -26.937526829168206
1428 -0.018794876988977194 -26.95269970064986 -0.01884337579831481 -26.95637020496652
1429 -0.018808292411267757 -26.971507993061127 -0.018894659634679557 -26.9752648646012
1430 -0.01881038546562195 -26.990318378526748 -0.018808535672724246 -26.994073400273926
1431 -0.018809968046844004 -27.009128346573593 -0.018844189401715995 -27.01291758967564
1432 -0.018812700267881156 -27.027941046841473 -0.018838365748524665 -27.031755955424167
1433 -0.01881217323243618 -27.04675322007391 -0.018778547178953886 -27.05053450260312
1434 -0.018807743210345507 -27.065560963284256 -0.018818995635956525 -27.069353498239078
1435 -0.018808648455888033 -27.084369611740144 -0.018784695863723756 -27.0881381941028
1436 -0.018808593694120645 -27.103178205434265 -0.018818478751927614 -27.10695667285473
1437 -0.018808099161833524 -27.1219863045961 -0.018861575331538916 -27.125818248186267
1438 -0.01880747964605689 -27.140793784242156 -0.0188563771545887 -27.144674625340855
1439 -0.018808736838400363 -27.159602521080558 -0.01893932968378067 -27.163613955024637
1440 -0.01880404809489846 -27.178406569175458 -0.018823689594864846 -27.1824376446195
1441 -0.018806692212820053 -27.197213261388278 -0.018666996248066427 -27.201104640867566
1442 -0.01880898429080844 -27.216022245679085 -0.01881684558466077 -27.219921486452225
1443 -0.018808219395577908 -27.234830465074662 -0.0188306855969131 -27.23875217204914
1444 -0.018807795643806458 -27.253638260718468 -0.018816002272069456 -27.257568174321207
1445 -0.01880683321505785 -27.272445093933527 -0.018852629512548447 -27.276420803833755
1446 -0.01880884375423193 -27.29125393768776 -0.01887903604656458 -27.295299839880318
1447 -0.01880593104287982 -27.31005986873064 -0.018795971851795913 -27.314095811732113
1448 -0.018806732539087535 -27.328866601269727 -0.018917914107441904 -27.333013725839553
1449 -0.01880209892988205 -27.34766870019961 -0.01878266977146268 -27.351796395611014
1450 -0.018803951051086187 -27.366472651250696 -0.01879760129377246 -27.370593996904788
1451 -0.018805929739028216 -27.385278580989723 -0.01882020914927125 -27.38941420605406
1452 -0.018805597443133593 -27.404084178432857 -0.018693206086754798 -27.408107412140815
1453 -0.018806233815848828 -27.422890412248705 -0.018858260568231346 -27.426965672709045
1454 -0.018805249966681002 -27.441695662215388 -0.018801239039748906 -27.445766911748795
1455 -0.018804856203496458 -27.460500518418883 -0.018781204335391523 -27.464548116084185
1456 -0.018805709574371575 -27.479306227993256 -0.018861119262874128 -27.483409235347057
1457 -0.01880401149392128 -27.498110239487175 -0.018779817409813403 -27.502189052756872
1458 -0.018810578994452952 -27.51692081848163 -0.01865988941863179 -27.520848942175505
1459 -0.01880527501925826 -27.535726093500887 -0.018818671721965073 -27.53966761389747
1460 -0.018807030376046897 -27.554533123876933 -0.018784873932600022 -27.55845248783007
1461 -0.01880569625645876 -27.57333882013339 -0.01880465531721711 -27.57725714314729
1462 -0.018804005812853575 -27.592142825946244 -0.018451233487576248 -27.595708376634864
1463 -0.018804733734577896 -27.61094755968082 -0.018779133073985578 -27.614487509708848
1464 -0.0188090986572206 -27.629756658338042 -0.018834334891289474 -27.633321844600136
1465 -0.018809874821454287 -27.648566533159496 -0.018824421800673008 -27.65214626640081
1466 -0.018812780734151602 -27.667379313893647 -0.018669937271624804 -27.670816203672434
1467 -0.018809594586491583 -27.68618890848014 -0.01889800950884819 -27.689714213181283
1468 -0.018812055326998235 -27.705000963807137 -0.01888443622738123 -27.708598649408664
1469 -0.01881320299580693 -27.723814166802946 -0.018533491250127553 -27.727132140658792
1470 -0.018811441492289305 -27.742625608295235 -0.018837175983935594 -27.74596931664273
1471 -0.01881170328706503 -27.7614373115823 -0.018737975601106883 -27.764707292243834
1472 -0.018815252278000117 -27.780252563860298 -0.01879580495879054 -27.783503097202626
1473 -0.018810685817152263 -27.79906324967745 -0.018842355627566577 -27.802345452830192
1474 -0.01881493777036667 -27.817878187447814 -0.01879169261083007 -27.82113714544102
1475 -0.018812041077762843 -27.836690228525576 -0.018818309158086778 -27.839955454599107
1476 -0.018813528306782245 -27.85550375683236 -0.01878845700994134 -27.858743911609047
1477 -0.018812057003378867 -27.87431581383574 -0.019298867601901293 -27.878042779210947
1478 -0.018806279078125952 -27.893122092913867 -0.018785156216472386 -27.89682793542742
1479 -0.01880828496068716 -27.911930377874555 -0.01881989510729909 -27.91564783053472
1480 -0.018808654882013796 -27.93073903275657 -0.018809111136943103 -27.934456941671662
1481 -0.01880946718156338 -27.949548499938132 -0.01879133693873882 -27.953248278610403
1482 -0.018808969855308534 -27.96835746979344 -0.01880703279748559 -27.97205531140789
1483 -0.018808099813759326 -27.9871655696072 -0.01877780044451356 -27.990833111852403
1484 -0.018810975085943937 -28.005976544693144 -0.01881626434624195 -28.009649376198645
1485 -0.01880805678665638 -28.0247846014798 -0.018914452753961086 -28.028563828952606
1486 -0.018808457255363464 -28.043593058735166 -0.018837735615670682 -28.047401564568275
1487 -0.0188206204213202 -28.062413679156485 -0.018676307424902915 -28.06607787199318
1488 -0.018815189693123104 -28.081228868849607 -0.01877435464411974 -28.0848522266373
1489 -0.0188098537735641 -28.10003872262317 -0.018794661946594717 -28.103646888583892
1490 -0.018811149522662163 -28.118849872145834 -0.018834621552377938 -28.12248151013627
1491 -0.01881166994571686 -28.13766154209155 -0.01882562693208456 -28.141307137068356
1492 -0.018814778421074152 -28.156476320512624 -0.018935579992830753 -28.160242717061188
1493 -0.018804635480046274 -28.17528095599267 -0.018957905657589435 -28.179200622718778
1494 -0.01881168959662318 -28.194092645589294 -0.018809583317488433 -28.198010206036265
1495 -0.018809464201331137 -28.212902109790626 -0.018829727824777365 -28.216839933861042
1496 -0.018817230127751827 -28.231719339918378 -0.018815076909959316 -28.235655010771
1497 -0.018804421275854112 -28.25052376119423 -0.01888513918966055 -28.25454014996066
1498 -0.018798818811774254 -28.269322580006005 -0.01889426577836275 -28.273434415739025
1499 -0.01880664089694619 -28.288129220902952 -0.018788209278136493 -28.29222262501716
1500 -0.018803468253463507 -28.306932689156415 -0.018868590146303175 -28.311091215163465
1501 -0.018812905158847572 -28.32574559431526 -0.01874004602432251 -28.32983126118779
1502 -0.01879820879548788 -28.34454380311075 -0.018651172518730164 -28.34848243370652
1503 -0.018809259030967952 -28.363353062141716 -0.01884369133040309 -28.36732612503692
1504 -0.01880930718034506 -28.38216236932206 -0.01883862093091011 -28.386164745967832
1505 -0.01881187707185745 -28.40097424639392 -0.018821457121521234 -28.404986203089354
1506 -0.018807549402117728 -28.419781795796037 -0.01881210319697857 -28.423798306286333
1507 -0.018814462516456843 -28.438596258312494 -0.018871292006224394 -28.442669598292557
1508 -0.018809183314442635 -28.457405441626936 -0.018741489667445422 -28.461411087960002
1509 -0.018805348407477142 -28.47621079003441 -0.018677673116326333 -28.480088761076328
1510 -0.01881118705496192 -28.495021977089372 -0.018832918349653484 -28.49892167942598
1511 -0.018814503401517867 -28.51383648049089 -0.018765559513121845 -28.5176872389391
1512 -0.018814854416996242 -28.532651334907886 -0.018805816117674113 -28.536493055056773
1513 -0.018814019113779067 -28.551465354021666 -0.018829214479774238 -28.555322269536546
1514 -0.018812877777963876 -28.57027823179963 -0.018835507798939943 -28.574157777335486
1515 -0.01881795674562454 -28.589096188545255 -0.01873585470020771 -28.592893632035693
1516 -0.018813382554799318 -28.607909571100056 -0.018738684616982935 -28.611632316652678
1517 -0.018813503440469503 -28.626723074540525 -0.018713901564478875 -28.630346218217156
1518 -0.01881499346345663 -28.645538068003983 -0.018828752264380456 -28.649174970481535
1519 -0.018813515733927488 -28.66435158373791 -0.018813948053866623 -28.667988918535404
1520 -0.018804486747831105 -28.683156070485744 -0.019016096461564304 -28.687005014996966
1521 -0.018817345891147853 -28.70197341637689 -0.018872643820941448 -28.705877658817908
1522 -0.01881202179938555 -28.720785438176275 -0.018815182894468308 -28.724692841712375
1523 -0.01881187194958329 -28.73959731012586 -0.01880676727741957 -28.743499608989794
1524 -0.01881323102861643 -28.758410541154475 -0.018819671031087636 -28.762319280020883
1525 -0.0188110563904047 -28.77722159754488 -0.01875344626605511 -28.781072726286936
1526 -0.01881279954686761 -28.79603439709175 -0.018807564117014407 -28.79988029040395
1527 -0.018813412450253964 -28.814847809542 -0.018829066678881644 -28.818709357082835
1528 -0.018809658009558916 -28.83365746755156 -0.01874835416674614 -28.83745771124958
1529 -0.018812670931220056 -28.85247013848278 -0.01874669548124075 -28.85620440673082
1530 -0.018820144515484572 -28.871290282998263 -0.019020106364041566 -28.875224513094864
1531 -0.01881304057314992 -28.890103323571413 -0.01882946500554681 -28.89405397810041
1532 -0.01881297854706645 -28.90891630211848 -0.018889801297336816 -28.912943779397747
1533 -0.018811879958957434 -28.927728182077438 -0.01877915682271123 -28.931722936220456
1534 -0.01881046872586012 -28.946538650803298 -0.01892804754897952 -28.950650983769435
1535 -0.018803786672651767 -28.96534243747595 -0.01898165261372924 -28.969632636383164
1536 -0.018809937685728074 -28.984152375161678 -0.01885777311399579 -28.98849040949716
1537 -0.01880941018462181 -29.0029617853463 -0.01872959854081273 -29.007220008037972
1538 -0.018813654035329818 -29.02177543938163 -0.01888404954224825 -29.02610405758022
1539 -0.018811890203505755 -29.040587329585136 -0.018688828870654105 -29.044792886450875
1540 -0.018814084958285092 -29.059401414543423 -0.01862955465912819 -29.063422441110003
1541 -0.01881387773901224 -29.078215292282437 -0.018802797608077525 -29.08222523871808
1542 -0.01881466656923294 -29.09702995885167 -0.01879949551075697 -29.101024734228837
1543 -0.018812510930001736 -29.115842469781672 -0.018818959034979342 -29.119843693263817
1544 -0.01881716903299093 -29.134659638814664 -0.018764982372522353 -29.13860867563634
1545 -0.018810014054179192 -29.153469652868843 -0.01881043901666999 -29.15741911465301
1546 -0.018813683185726404 -29.17228333605457 -0.018787923268973827 -29.176207037921984
1547 -0.018815002311021088 -29.19109833836559 -0.01881739217787981 -29.195024430099863
1548 -0.018815555050969122 -29.209913893416562 -0.018880684301257132 -29.213905114401122
1549 -0.018824777379631997 -29.228738670796194 -0.01901711793616414 -29.232922232337287
1550 -0.018813333101570608 -29.247552003897763 -0.01874472638592124 -29.25166695872321
1551 -0.01881209937855601 -29.26636410327632 -0.018808326963335276 -29.270475285686544
1552 -0.018812868651002644 -29.285176971927324 -0.01884072767570615 -29.28931601336225
1553 -0.018810261599719526 -29.303987233527042 -0.018798043206334113 -29.308114056568584
1554 -0.018810337409377098 -29.32279757093642 -0.018825193867087364 -29.32693925043567
1555 -0.01881480785086751 -29.341612378787286 -0.018870774935930968 -29.345810025371602
1556 -0.018811052571982144 -29.36042343135927 -0.018904156237840652 -29.364714181609443
1557 -0.018810075428336858 -29.379233506787607 -0.018824549205601216 -29.383538730815044
1558 -0.018809314537793397 -29.3980428213254 -0.018830396980047227 -29.40236912779509
1559 -0.018812590371817352 -29.416855411697217 -0.018866871390491723 -29.421235999185583
1560 -0.018810341507196425 -29.435665753204415 -0.018866078183054923 -29.44010207736864
1561 -0.01880407314747572 -29.45446982635189 -0.018880544137209652 -29.45898262150585
1562 -0.018808365613222123 -29.47327819196511 -0.018829237576574086 -29.477811859082426
1563 -0.018805463705211876 -29.492083655670324 -0.01879886379465461 -29.49661072287708
1564 -0.018808530643582344 -29.510892186313907 -0.018825013004243375 -29.515435735881322
1565 -0.018805972021073102 -29.52969815833498 -0.018784991279244424 -29.534220727160566
1566 -0.01880818698555231 -29.548506345320533 -0.018784980569034816 -29.5530057077296
1567 -0.0188056793063879 -29.567312024626922 -0.018654977716505528 -29.571660685446105
1568 -0.018809155747294425 -29.586121180374217 -0.018823808059096336 -29.5904844935052
1569 -0.018809939827769996 -29.604931120201986 -0.01885103527456522 -29.609335528779766
1570 -0.01879626205191016 -29.623727382253897 -0.019010916724801062 -29.62834644550457
1571 -0.018803735729306936 -29.642531117983204 -0.01879184627905488 -29.647138291783623
1572 -0.01880546286702156 -29.661336580850225 -0.018798180669546128 -29.66593647245317
1573 -0.018805876187980176 -29.680142457038205 -0.018761940021067857 -29.684698412474237
1574 -0.018807348702102898 -29.69894980574031 -0.018843800667673348 -29.703542213141912
1575 -0.018814173340797425 -29.717763979081106 -0.018996368162333965 -29.722538581304246
1576 -0.01880528135225177 -29.736569260433356 -0.01885329494252801 -29.741391876246773
1577 -0.018804776016622782 -29.75537403644998 -0.018817129731178283 -29.760209005977952
1578 -0.018807557038962842 -29.77418159348894 -0.018849994521588087 -29.77905900049954
1579 -0.018806558568030596 -29.79298815205697 -0.018735740892589094 -29.797794741392128
1580 -0.01881110342219472 -29.811799255479166 -0.018836932443082332 -29.81663167383521
1581 -0.018807166907936334 -29.830606422387103 -0.018690727930516005 -29.835322401765726
1582 -0.018808757513761522 -29.849415179900863 -0.018615647684782743 -29.85393804945051
1583 -0.018803440779447556 -29.86821862068031 -0.01882536755874753 -29.872763417009256
1584 -0.01879879841580987 -29.887017419096118 -0.01863451562821865 -29.891397932637474
1585 -0.01880540866404772 -29.905822827760165 -0.01880024978891015 -29.910198182426385
1586 -0.018809422571212053 -29.924632250331378 -0.018820275831967593 -29.92901845825835
1587 -0.01880613137036562 -29.943438381701743 -0.01903346013277769 -29.94805191839113
1588 -0.0188053703866899 -29.962243752088433 -0.018850750848650934 -29.96690266923978
1589 -0.01880480833351612 -29.98104856042195 -0.018806575797498226 -29.985709245037278
1590 -0.01880884561687708 -29.999857406038828 -0.018910106923431157 -30.00461935196071
1591 -0.01881037140265107 -30.01866777744148 -0.01896581444889307 -30.023585166409603
1592 -0.018801282439380885 -30.03746905988086 -0.018892356473952533 -30.042477522883555
1593 -0.018802554346621037 -30.05627161422748 -0.019021250400692226 -30.061498773284246
1594 -0.01880069924518466 -30.075072313472663 -0.01877918988466263 -30.080277963168907
1595 -0.018803699314594267 -30.09387601278726 -0.018823256902396678 -30.099101220071304
1596 -0.018799732625484466 -30.112675745412744 -0.018932973314076663 -30.11803419338538
1597 -0.018800012301653624 -30.131475757714398 -0.01891272058710456 -30.136946913972483
1598 -0.01880241772159934 -30.150278175435997 -0.018791885767132043 -30.155738799739616
1599 -0.018801131285727024 -30.169079306721724 -0.01880852608010173 -30.174547325819717
1600 -0.0188029526732862 -30.18788225939501 -0.018797378055751324 -30.193344703875468
1601 -0.018802503868937493 -30.206684763263947 -0.018898233026266097 -30.212242936901735
1602 -0.018791250139474868 -30.225476013403423 -0.018933564051985742 -30.23117650095372
1603 -0.018798453733325005 -30.244274467136748 -0.018714632093906402 -30.249891133047626
1604 -0.018799807410687208 -30.263074274547435 -0.0188168179243803 -30.268707950972008
1605 -0.018806872330605982 -30.281881146878042 -0.0187419006600976 -30.287449851632104
1606 -0.01880190521478653 -30.30068305209283 -0.018762506358325482 -30.30621235799043
1607 -0.0187991282902658 -30.319482180383094 -0.018773258570581673 -30.324985616561012
1608 -0.018801116663962603 -30.338283297047056 -0.018809273187071086 -30.343794889748082
1609 -0.018801200855523347 -30.35708449790258 -0.018809251207858323 -30.36260414095594
1610 -0.018800672516226767 -30.375885170418808 -0.018777843937277792 -30.38138198489322
1611 -0.01880163438618183 -30.39468680480499 -0.018819192424416542 -30.400201177317637
1612 -0.01880196901038289 -30.413488773815374 -0.01889847870916128 -30.4190996560268
1613 -0.0188020302914083 -30.43229080410678 -0.01882271282374859 -30.437922368850547
1614 -0.018799316324293613 -30.451090120431076 -0.018738575279712677 -30.45666094413026
1615 -0.01879781484603882 -30.469887935277114 -0.01878684023395181 -30.47544778436421
1616 -0.0188008283264935 -30.48868876360361 -0.018921945057809354 -30.49436972942202
1617 -0.018804651964455844 -30.507493415568064 -0.018885647784918545 -30.51325537720694
1618 -0.0188052149489522 -30.526298630517015 -0.01883330726996064 -30.5320886844769
1619 -0.018799801357090473 -30.545098431874106 -0.01877977270632982 -30.55086845718323
1620 -0.018797740153968335 -30.563896172028073 -0.01883854316547513 -30.569707000348707
1621 -0.01879686675965786 -30.58269303878773 -0.018830286152660847 -30.588537286501367
1622 -0.018799183983355762 -30.601492222771085 -0.018797541689127683 -30.607334828190496
1623 -0.018801406491547823 -30.620293629262633 -0.018837224040180445 -30.626172052230675
1624 -0.018800788186490537 -30.639094417449122 -0.018716373946517706 -30.644888426177193
1625 -0.018800347857177258 -30.6578947653063 -0.018771000765264036 -30.663659426942456
1626 -0.018804772291332483 -30.67669953759763 -0.018838971573859453 -30.682498398516316
1627 -0.018802102003246546 -30.695501639600877 -0.01881797658279538 -30.70131637509911
1628 -0.01880552535876632 -30.714307164959642 -0.018715501483529805 -30.72003187658264
1629 -0.01880188435316086 -30.7331090493128 -0.018873942736536264 -30.73890581931918
1630 -0.0188058796338737 -30.751914928946675 -0.01879525613039732 -30.757701075449575
1631 -0.018803951051086187 -30.770718879997762 -0.018897253647446634 -30.77659832909702
1632 -0.01880440777167678 -30.789523287769438 -0.018845247849822045 -30.79544357694684
1633 -0.018803241290152074 -30.80832652905959 -0.018802325055003167 -30.814245902001844
1634 -0.018809619545936584 -30.827136148605526 -0.019222806207835674 -30.83346870820968
1635 -0.018805189430713652 -30.84594133803624 -0.01885721730068326 -30.852325925510364
1636 -0.018800691608339547 -30.86474202964458 -0.018771359976381064 -30.871097285486744
1637 -0.018802089896053076 -30.883544119540634 -0.0187130824662745 -30.889810367953018
1638 -0.018799799587577583 -30.90234391912821 -0.018770666047930717 -30.90858103400095
1639 -0.018802667688578367 -30.92114658681679 -0.018849283270537854 -30.927430317271487
1640 -0.018800473306328058 -30.939947060123117 -0.018819956947118043 -30.946250274218606
1641 -0.018802950531244277 -30.958750010654363 -0.01878687450662255 -30.96503714872523
1642 -0.018803369905799627 -30.977553380560163 -0.018879816681146622 -30.983916965406376
1643 -0.01880024652928114 -30.996353627089444 -0.01882388023659587 -31.002740845642972
1644 -0.018796605244278907 -31.015150232333724 -0.01863428680226207 -31.021375132445232
1645 -0.018801806308329106 -31.033952038642052 -0.018837450351566077 -31.040212582796798
1646 -0.01880229767411947 -31.052754336316173 -0.018797367345541716 -31.05900995014234
1647 -0.018803002405911685 -31.071557338722084 -0.018828802090138198 -31.077838752232477
1648 -0.018801045417785645 -31.09035838413987 -0.018814409524202345 -31.09665316175668
1649 -0.018802586756646634 -31.109160970896514 -0.01877651587128639 -31.11542967762797
1650 -0.018800162151455878 -31.12796113304797 -0.01857021227478981 -31.133999889902757
1651 -0.01880353530868888 -31.14676466835666 -0.018776727188378573 -31.152776617091135
1652 -0.018805130477994682 -31.165569798834653 -0.01866604769602418 -31.171442664787158
1653 -0.018801845051348208 -31.184371643886003 -0.018862120993435382 -31.190304785780594
1654 -0.018805439583957195 -31.20317708346996 -0.018815671280026435 -31.20912045706062
1655 -0.01880796980112791 -31.221985053271087 -0.018809194024652243 -31.227929651085272
1656 -0.01880636941641569 -31.240791422687504 -0.018722561933100224 -31.246652213018372
1657 -0.018803664948791265 -31.259595087636296 -0.018845259770751 -31.26549747278912
1658 -0.018809928745031356 -31.278405016381328 -0.018871889822185038 -31.284369362611308
1659 -0.018796959333121775 -31.29720197571445 -0.018590064812451602 -31.302959427423758
1660 -0.018807273637503386 -31.316009249351954 -0.018772562593221666 -31.32173199001698
1661 -0.018807147908955813 -31.33481639726091 -0.018826749455183745 -31.34055873947216
1662 -0.018808096740394832 -31.353624494001302 -0.018790960498154163 -31.359349699970316
1663 -0.01881228815764189 -31.372436782158942 -0.01867954693734646 -31.378029246907662
1664 -0.018807311076670885 -31.391244093235613 -0.018777210917323827 -31.396806457824987
1665 -0.0188082005828619 -31.410052293818474 -0.01879483861848712 -31.415601296443473
1666 -0.018804464396089314 -31.428856758214565 -0.018858697451651096 -31.434459993895125
1667 -0.018809674866497518 -31.44766643308106 -0.018775327317416667 -31.453235321212542
1668 -0.01880962522700429 -31.466476058308064 -0.018782987631857394 -31.4720183088444
1669 -0.01880789278075099 -31.485283951088814 -0.01873310757800937 -31.49075141642241
1670 -0.018807321228086947 -31.504091272316902 -0.01891766544431448 -31.509669081866722
1671 -0.018807874992489815 -31.522899147309392 -0.01873976094648242 -31.528408842813203
1672 -0.018806826788932085 -31.541705974098324 -0.01881874892860651 -31.54722759174181
1673 -0.01881325086578727 -31.56051922496411 -0.01869450518861413 -31.56592209693042
1674 -0.01880510412156582 -31.579324329085676 -0.01882339585572481 -31.584745492786148
1675 -0.01880531907081604 -31.59812964815649 -0.0188164371997118 -31.603561929985858
1676 -0.018806242197752 -31.61693589035424 -0.018810427654534577 -31.622372357640394
1677 -0.01880493210628629 -31.635740822460527 -0.018804337922483684 -31.641176695562876
1678 -0.018805769644677638 -31.654546592105206 -0.018798007722944023 -31.65997470328582
1679 -0.01880522845312953 -31.673351820558334 -0.01879262486472726 -31.678767328150546
1680 -0.01880596484988928 -31.692157785408224 -0.018781965784728526 -31.697549293935275
1681 -0.018810267746448516 -31.710968053154673 -0.01873929435387254 -31.716288588289146
1682 -0.018808135483413934 -31.729776188638088 -0.018833246268332004 -31.73512183455748
1683 -0.01880897656083107 -31.748585165198918 -0.01881466805934906 -31.753936502616828
1684 -0.01880892217159271 -31.767394087370512 -0.018831038475036622 -31.772767541091863
1685 -0.01880788430571556 -31.786201971676228 -0.018748439848423004 -31.791515980940286
1686 -0.01880864342674613 -31.805010615102972 -0.018805961403995753 -31.81032194234428
1687 -0.018811446987092494 -31.823822062090066 -0.018781650252640246 -31.829103592596923
1688 -0.018808332178741692 -31.84263039426881 -0.018824627436697484 -31.84792822003362
1689 -0.01880766013637185 -31.86143805440518 -0.018614407069981097 -31.866542627103602
1690 -0.018806006852537395 -31.880244061257716 -0.018788012489676476 -31.885330639593278
1691 -0.01880918862298131 -31.899053249880698 -0.018797859270125627 -31.904128498863404
1692 -0.01880918797105551 -31.917862437851753 -0.01882571056485176 -31.922954209428255
1693 -0.018809400033205748 -31.93667183788496 -0.018814652133733033 -31.94176886156199
1694 -0.018809258472174406 -31.955481096357133 -0.018813887517899273 -31.96058274907989
1695 -0.018810570426285266 -31.97429166678342 -0.018789007049053907 -31.979371756128945
1696 -0.018811293132603168 -31.993102959916023 -0.0187459378503263 -31.99811769397927
1697 -0.01880795694887638 -32.0119109168649 -0.018841150868684053 -32.016958844847956
1698 -0.01881308574229479 -32.030724002607194 -0.018616773933172227 -32.03557561878113
1699 -0.018811021465808153 -32.049535024073 -0.01909053511917591 -32.05466615390031
1700 -0.018810106720775367 -32.06834513079378 -0.018781540635973214 -32.07344769453628
1701 -0.018808217812329532 -32.08715334860611 -0.01882462194189429 -32.09227231647817
1702 -0.018809466622769833 -32.10596281522888 -0.018739837780594827 -32.111012154258766
1703 -0.01880953460931778 -32.124772349838196 -0.018806677591055632 -32.129818831849825
1704 -0.0188132107257843 -32.14358556056398 -0.018759290874004363 -32.148578122723826
1705 -0.018813350703567266 -32.162398911267545 -0.018741406220942735 -32.167319528944766
1706 -0.01881097787991166 -32.18120988914745 -0.01877863621339202 -32.18609816515816
1707 -0.018812167178839444 -32.20002205632629 -0.018802110757678746 -32.20490027591583
1708 -0.01881279144436121 -32.21883484777065 -0.018832111917436122 -32.223732387833266
1709 -0.018822384439408778 -32.23765723221006 -0.01896668765693903 -32.24269907549021
1710 -0.01881121564656496 -32.256468447856626 -0.018810103088617323 -32.26150917857883
1711 -0.018811971973627807 -32.27528041983025 -0.018838607612997292 -32.280347786191825
1712 -0.018810421228408813 -32.29409084105866 -0.018844270799309015 -32.29919205699113
1713 -0.018812791910022497 -32.312903632968684 -0.018496874906122684 -32.31768893189725
1714 -0.018810870125889778 -32.331714503094574 -0.01881888983771205 -32.33650782173496
1715 -0.018812306690961123 -32.350526809785535 -0.018796957191079856 -32.35530477892604
1716 -0.018811869155615567 -32.36933867894115 -0.018824051413685084 -32.37412883033973
1717 -0.018812995683401824 -32.38815167462455 -0.018809883575886487 -32.39293871391561
1718 -0.01881265062838793 -32.40696432525294 -0.01882059806957841 -32.41175931198519
1719 -0.018811835441738367 -32.42577616069468 -0.018805258069187404 -32.43056457005438
1720 -0.018812626600265503 -32.44458878729495 -0.01882557962089777 -32.449390149675274
1721 -0.01881257425993681 -32.46340136155489 -0.018812921643257142 -32.468203071318534
1722 -0.018813991453498602 -32.482215353008385 -0.018762697745114566 -32.48696576906365
1723 -0.018812523782253267 -32.50102787679064 -0.01882882500067353 -32.50579459406433
1724 -0.01881203055381775 -32.519839907344455 -0.01879857126623392 -32.52459316533056
1725 -0.018812328670173885 -32.53865223601463 -0.018782168067991732 -32.54337533339855
1726 -0.01881156312301755 -32.55746379913764 -0.018745443411171438 -32.56212077680972
1727 -0.0188092352822423 -32.576273034419884 -0.01872712289914489 -32.580847899708864
1728 -0.018813475593924524 -32.59508651001381 -0.018904994986951352 -32.59975289469582
1729 -0.018815129436552523 -32.61390163945036 -0.01880485899746418 -32.61855775369328
1730 -0.018813195917755366 -32.63271483536812 -0.018796862475574015 -32.63735461616886
1731 -0.01881144233047962 -32.6515262776986 -0.01882256902754307 -32.6561771851964
1732 -0.01881298441439867 -32.670339262112996 -0.01876995675265789 -32.674947141949055
1733 -0.01881352374330163 -32.6891527858563 -0.01884968625381589 -32.69379682820287
1734 -0.018824724946171045 -32.70797751080247 -0.018370187003165485 -32.712167015206035
1735 -0.01881518876180053 -32.72679269956427 -0.018797956127673387 -32.730964971333705
1736 -0.01881643570959568 -32.74560913527387 -0.018828593380749225 -32.74979356471445
1737 -0.018816294241696598 -32.76442542951556 -0.01882144473493099 -32.768615009449384
1738 -0.018817390501499175 -32.78324282001706 -0.01885727345943451 -32.787472282908816
1739 -0.018815604131668807 -32.802058424148726 -0.018808042258024217 -32.80628032516684
1740 -0.018814223166555167 -32.820872647315284 -0.01884752232581377 -32.82512784749265
1741 -0.018814801704138517 -32.83968744901942 -0.018859758507460356 -32.84398760600011
1742 -0.0188174482434988 -32.85850489726292 -0.018901571817696094 -32.862889177817806
1743 -0.01881144940853119 -32.87731634667145 -0.01879561273381114 -32.88168479055162
1744 -0.018813424091786147 -32.89612977076324 -0.01877059629186988 -32.90045538684349
1745 -0.018817206658422948 -32.914946977421664 -0.018807873036712407 -32.9192632598802
1746 -0.018817998468875885 -32.93376497589054 -0.018884065467864274 -32.93814732534807
1747 -0.018811496812850236 -32.95257647270339 -0.01881165923550725 -32.95695898458358
1748 -0.01881231674924493 -32.97138878945264 -0.018830187432467938 -32.97578917201605
1749 -0.018812910839915275 -32.99020170029255 -0.018815969116985798 -32.994605141133036
1750 -0.018812713865190744 -33.00901441415774 -0.018802194762974976 -33.01340733589601
1751 -0.018811688665300606 -33.02782610282304 -0.018798008002340792 -33.032205343898354
1752 -0.018812011554837228 -33.04663811437788 -0.018819137755781413 -33.05102448165414
1753 -0.01881242115050554 -33.065450535528385 -0.018796781357377768 -33.06982126301152
1754 -0.018811615649610758 -33.084262151177995 -0.018848070036619903 -33.08866933304814
1755 -0.018812409322708844 -33.1030745605007 -0.0187902994453907 -33.10745963249353
1756 -0.018811897188425065 -33.12188645768913 -0.01876970222219825 -33.12622933471573
1757 -0.01881038099527359 -33.140696838684406 -0.01879049576818943 -33.14501983048392
1758 -0.018813657481223343 -33.15951049616563 -0.018775212112814188 -33.16379504259673
1759 -0.018813077919185163 -33.178323574084814 -0.018782543763518334 -33.18257758636025
1760 -0.018814406543970107 -33.19713798062878 -0.01849512755870819 -33.20107271391896
1761 -0.018818136770278215 -33.21595611739906 -0.018824141565710308 -33.21989685548467
1762 -0.018815445061773062 -33.234771562460836 -0.018796293903142212 -33.238693149387814
1763 -0.01881437860429287 -33.253585941065126 -0.018897973094135524 -33.25759112248195
1764 -0.018807333800941704 -33.27239327486607 -0.0188041259534657 -33.27639524843541
1765 -0.018815264850854874 -33.291208539716926 -0.018748501688241957 -33.29514375012366
1766 -0.018812226597219706 -33.310020766314146 -0.018833015114068985 -33.313976765237726
1767 -0.018821872398257257 -33.3288426387124 -0.018933660909533502 -33.33291042614726
1768 -0.018816038500517607 -33.34765867721292 -0.018739276472479104 -33.35164970261974
1769 -0.01881337147206068 -33.36647204868498 -0.018796768691390752 -33.370446471311126
1770 -0.018816141411662102 -33.385288190096645 -0.01885881330817938 -33.389305284619304
1771 -0.018814025819301604 -33.40410221591595 -0.01883459957316518 -33.40813988419247
1772 -0.018812436144798994 -33.42291465206075 -0.01879279427230358 -33.42693267846477
1773 -0.01881185546517372 -33.44172650752592 -0.018813680019229652 -33.445746358484
1774 -0.018813459575176238 -33.4605399671011 -0.01882068011909723 -33.4645670386031
1775 -0.018811714742332696 -33.47935168184343 -0.018891173787415026 -33.48345821239052
1776 -0.018809902109205724 -33.49816158395264 -0.01889395574107766 -33.502352168131594
1777 -0.018812488485127687 -33.51697407243776 -0.018803973402827977 -33.52115614153442
1778 -0.018811518140137196 -33.5357855905779 -0.018822429794818164 -33.539978571329236
1779 -0.01881184717640281 -33.5545974377543 -0.01877971049398184 -33.558758281823216
1780 -0.018814518023282288 -33.57341195577759 -0.01881343899294734 -33.57757172081617
1781 -0.01882661459967494 -33.59223857037726 -0.018851026613265275 -33.59642274742943
1782 -0.018812518566846848 -33.61105108894411 -0.018917927425354718 -33.615340674854785
1783 -0.018812876660376787 -33.629863965604486 -0.018844995461404324 -33.63418567031619
1784 -0.01881152540445328 -33.64867549100894 -0.018848825991153718 -33.65303449630735
1785 -0.018810630589723588 -33.667486121598664 -0.018827974423766138 -33.671862470731114
1786 -0.018812010996043682 -33.68629813259471 -0.01884149881079793 -33.690703969541914
1787 -0.018810462206602097 -33.70510859480131 -0.018781601265072823 -33.70948557080699
1788 -0.018806672375649213 -33.723915267176956 -0.01884479746222496 -33.72833036826921
1789 -0.018811183981597424 -33.74272645115855 -0.018822387978434562 -33.747152756247644
1790 -0.018812095746397972 -33.76153854690495 -0.018803470022976398 -33.76595622627062
1791 -0.01881156973540783 -33.780350116640356 -0.018757602013647557 -33.78471382828427
1792 -0.018817431572824717 -33.799167548213184 -0.018922589253634214 -33.8036364175379
1793 -0.018809913098812102 -33.817977461312 -0.01880524419248104 -33.82244166173038
1794 -0.018815788440406322 -33.836793249752404 -0.01895397761836648 -33.84139563934875
1795 -0.018814734183251858 -33.855607983935656 -0.018737146724015476 -33.86013278607276
1796 -0.01881074793636799 -33.87441873187203 -0.01882571056485176 -33.878958496637615
1797 -0.01881291251629591 -33.89323164438832 -0.018789411801844836 -33.89774790843946
1798 -0.018811247870326044 -33.91204289225865 -0.018865855410695076 -33.91661376385016
1799 -0.01881174650043249 -33.93085463875908 -0.018825019896030425 -33.935438783746186
1800 -0.01880386509001255 -33.94965850384909 -0.018936148937791587 -33.954374932683976
1801 -0.01881008381024003 -33.96846858765933 -0.018769718799740077 -33.973144651483715
1802 -0.01880999794229865 -33.98727858560163 -0.018798558693379163 -33.99194321017709
1803 -0.018811401445418596 -34.00608998704705 -0.018817722145467997 -34.01076093232256
1804 -0.0188085594214499 -34.0248985464685 -0.018811511155217887 -34.02957244347778
1805 -0.01881200699135661 -34.04371055345985 -0.018873572908341886 -34.04844601638612
1806 -0.018813695944845676 -34.062524249404696 -0.018936935253441332 -34.067382951639566
1807 -0.01881240922957659 -34.08133665863427 -0.018820823263376953 -34.08620377490294
1808 -0.018809804692864418 -34.100146463327135 -0.018934984412044286 -34.10513875931498
1809 -0.018809484783560038 -34.118955948110695 -0.018760981876403092 -34.12389974119139
1810 -0.0188090936280787 -34.137765041738774 -0.01886165076866746 -34.14276139196006
1811 -0.018812295794487 -34.156577337533264 -0.018817233946174385 -34.16157862590623
1812 -0.018810433428734542 -34.175387770962 -0.018754615541547538 -34.18033324144778
1813 -0.018812719825655223 -34.19420049078765 -0.018804780580103396 -34.19913802202788
1814 -0.018810091819614173 -34.21301058260727 -0.018739380594342946 -34.21787740262222
1815 -0.018810433708131312 -34.2318210163154 -0.01889425367116928 -34.23677165629339
1816 -0.01881657922640443 -34.250637595541804 -0.01917214961722493 -34.25594380591062
1817 -0.018809666112065315 -34.269447261653866 -0.0188353905454278 -34.274779196456045
1818 -0.018808842822909354 -34.28825610447677 -0.018789326027035713 -34.29356852248308
1819 -0.01880865655839443 -34.307064761035164 -0.018811178952455522 -34.31237970143553
1820 -0.018809159565716983 -34.325873920600884 -0.0188026606105268 -34.33118236204606
1821 -0.018809420801699162 -34.344683341402586 -0.018800265993922947 -34.34998262803998
1822 -0.01880792751908302 -34.36349126892167 -0.018830280099064112 -34.36881290813905
1823 -0.01880902759730816 -34.38230029651898 -0.01880757799372077 -34.38762048613277
1824 -0.01881396220996976 -34.401114258728946 -0.01921242047101259 -34.40683290660378
1825 -0.01880441829562187 -34.41991867702457 -0.018842560704797506 -34.42567546730858
1826 -0.01880724085494876 -34.438725917879516 -0.018803466483950614 -34.44447893379253
1827 -0.018802969809621574 -34.457528887689136 -0.018761165160685777 -34.463240098953214
1828 -0.018809431977570058 -34.47633831966671 -0.018827891629189252 -34.4820679905824
1829 -0.018807257898151873 -34.49514557756486 -0.01879976661875844 -34.500867757201156
1830 -0.018811218347400425 -34.513956795912264 -0.01884568277746439 -34.519713439978624
1831 -0.018804418109357356 -34.53276121402162 -0.018893095105886458 -34.53860653508451
1832 -0.01881250934675336 -34.55157372336837 -0.01831570602953434 -34.556922241114044
1833 -0.01880489233881235 -34.570378615707185 -0.018781433813273907 -34.57570367492732
1834 -0.018807465303689243 -34.58918608101087 -0.018801489751785992 -34.594505164679106
1835 -0.018807602394372226 -34.60799368340525 -0.01880457904189825 -34.613309743721004
1836 -0.018808110151439905 -34.62680179355669 -0.01882840497419238 -34.6321381486952
1837 -0.01881107334047556 -34.64561286689716 -0.01870294166728854 -34.65084109036248
1838 -0.018811831064522267 -34.664424697961685 -0.018805378675460817 -34.66964646903794
1839 -0.018809301126748324 -34.683233999088436 -0.018806109391152858 -34.68845257842909
1840 -0.01880822004750371 -34.70204221913594 -0.01881596427410841 -34.707268542703204
1841 -0.018809085711836815 -34.72085130484778 -0.018857441656291486 -34.7261259843595
1842 -0.018809725437313317 -34.73966103028509 -0.018760315980762242 -34.74488630034026
1843 -0.01881473232060671 -34.7584757626057 -0.018809547182172537 -34.763695847522435
1844 -0.01880943337455392 -34.777285195980255 -0.01887182118371129 -34.78256766870614
1845 -0.01881079524755478 -34.79609599122781 -0.018748555891215803 -34.80131622459736
1846 -0.018811262864619493 -34.814907254092425 -0.01879962654784322 -34.820115851145204
1847 -0.018810416106134653 -34.83371767019856 -0.01876658424735069 -34.838882435392556
1848 -0.018811133969575167 -34.85252880416814 -0.018942580744624137 -34.85782501613718
1849 -0.018811976071447134 -34.871340780239585 -0.018920155800879003 -34.876745171938055
1850 -0.01881004860624671 -34.89015082884583 -0.018709684349596502 -34.89545485628765
1851 -0.018812415935099126 -34.908963244780935 -0.01874802019447088 -34.91420287648212
1852 -0.018807862792164086 -34.9277711075731 -0.01882475670427084 -34.93302763318639
1853 -0.01881298692896962 -34.94658409450207 -0.01884724134579301 -34.95187487453219
1854 -0.018803559336811305 -34.96538765383888 -0.01871371129527688 -34.970588585827464
1855 -0.018810103833675384 -34.984197757672554 -0.018696626648306847 -34.98928521247577
1856 -0.018812283128499984 -35.00301004080105 -0.018739219941198825 -35.00802443241697
1857 -0.01881403522565961 -35.02182407602671 -0.018758615106344224 -35.02678304752331
1858 -0.01881033815443516 -35.04063441418115 -0.01869621770456433 -35.045479265227875
1859 -0.01881060916930437 -35.059445023350456 -0.018824568670243024 -35.064303833898116
1860 -0.018810081016272306 -35.078255104366725 -0.018849923741072416 -35.08315375763919
1861 -0.018813423998653888 -35.09706852836538 -0.018743934854865075 -35.101897692494056
1862 -0.018808723613619804 -35.11587725197899 -0.01868350487202406 -35.12058119736608
1863 -0.018811466731131078 -35.13468871871012 -0.018878760654479264 -35.13945995802056
1864 -0.018816186860203744 -35.15350490557033 -0.018714935332536698 -35.1581748933531
1865 -0.018815311416983605 -35.172320216987316 -0.01858967375010252 -35.1767645671032
1866 -0.018810265231877565 -35.191130482219194 -0.018764962907880545 -35.19552953001108
1867 -0.018815884832292795 -35.20994636705149 -0.018864171113818884 -35.2143937011249
1868 -0.018814503960311414 -35.2287608710118 -0.018818929977715015 -35.23321263110261
1869 -0.0188136032782495 -35.24757447429005 -0.01872226083651185 -35.25193489193912
1870 -0.0188169252127409 -35.26639139950279 -0.018805351853370667 -35.270740243792496
1871 -0.018816856388002633 -35.28520825589079 -0.01881270930171013 -35.28955295309421
1872 -0.018818539660423995 -35.30402679555121 -0.01858033938333392 -35.30813329247754
1873 -0.01881294818595052 -35.32283974373716 -0.018842451646924017 -35.32697574412447
1874 -0.01881621666252613 -35.34165596039969 -0.018823338486254216 -35.345799082610725
1875 -0.018816295731812715 -35.3604722561315 -0.0187551480717957 -35.36455423068252
1876 -0.01881998497992754 -35.37929224111143 -0.018848422169685363 -35.383402652852205
1877 -0.01881624385714531 -35.398108484968574 -0.018759861402213574 -35.40216251425442
1878 -0.01881444463506341 -35.416922929603636 -0.0187629459425807 -35.420925460197004
1879 -0.018820227868855 -35.435743157472494 -0.018960328586399556 -35.43988578878341
1880 -0.018817716930061578 -35.45456087440255 -0.01884605111554265 -35.45873183989895
1881 -0.018816510401666164 -35.473377384804216 -0.018768660631030797 -35.477500500529985
1882 -0.01881398819386959 -35.492191372998086 -0.018807426281273364 -35.496307926811255
1883 -0.018821100983768702 -35.51101247398186 -0.01898515298962593 -35.515293079800884
1884 -0.018813471682369708 -35.52982594566423 -0.018812011554837228 -35.53410509135572
1885 -0.01881216363981366 -35.548638109304044 -0.018839683011174203 -35.55294477436689
1886 -0.01881361026316881 -35.56745171956721 -0.018810147047042848 -35.571754921413934
1887 -0.018813527747988702 -35.5862652473152 -0.018818901479244234 -35.59057382289318
1888 -0.01881291326135397 -35.605078160576554 -0.01882778760045767 -35.609401610493634
1889 -0.018814064282923936 -35.623892224859475 -0.01880039144307375 -35.62820200193671
1890 -0.01881124181672931 -35.6427034666762 -0.01879137149080634 -35.64699337342751
1891 -0.018813344184309244 -35.66151681086051 -0.018804324604570866 -35.66579769803209
1892 -0.018816654942929743 -35.68033346580344 -0.018836419191211463 -35.6846341172233
1893 -0.018811607733368874 -35.69914507353681 -0.018915461003780366 -35.703549578227076
1894 -0.018803609535098076 -35.71794868307191 -0.018778712116181852 -35.722328290343256
1895 -0.018802921660244463 -35.736751604732156 -0.018765934370458127 -35.74109422471371
1896 -0.018810691218823193 -35.75556229595098 -0.018815359752625226 -35.759909584466335
1897 -0.01880998807027936 -35.77437228402126 -0.018809725251048803 -35.77871930971738
1898 -0.018811976723372936 -35.79318426074463 -0.018613915611058473 -35.79733322532844
1899 -0.01881226934492588 -35.81199653008956 -0.01882279394194484 -35.81615601927038
1900 -0.0188107636757195 -35.830807293765275 -0.018789900466799736 -35.83494591973718
1901 -0.018810630310326815 -35.8496179240756 -0.01881775017827749 -35.85376366991546
1902 -0.018808358907699586 -35.8684262829833 -0.01882179602980614 -35.872585465945264
1903 -0.018806397262960673 -35.887232680246264 -0.018792297039180995 -35.89137776298445
1904 -0.01880990797653794 -35.9060425882228 -0.01878874357789755 -35.91016650656235
1905 -0.018810393381863834 -35.924852981604666 -0.018752261903136967 -35.928918768465486
1906 -0.01881536180153489 -35.9436683434062 -0.018865384347736835 -35.94778415281322
1907 -0.01881562853232026 -35.962483971938525 -0.01865335404872894 -35.96643750686195
1908 -0.01881185546517372 -35.9812958274037 -0.018779611866921186 -35.98521711872887
1909 -0.01881121378391981 -36.00010704118762 -0.018814011383801697 -36.00403113011267
1910 -0.018812322150915863 -36.01891936333853 -0.018763002194464206 -36.02279413230713
1911 -0.01881785560399294 -36.037737218942524 -0.018857036717236042 -36.04165116902437
1912 -0.018805702310055496 -36.05654292125258 -0.018668919801712036 -36.06032008882608
1913 -0.01881484519690275 -36.07535776644948 -0.01898052413016558 -36.079300612956246
1914 -0.01881310660392046 -36.0941708730534 -0.01877146800979972 -36.09807208096605
1915 -0.018813748843967915 -36.11298462189737 -0.01878807060420513 -36.11686015157025
1916 -0.018812596052885055 -36.13179721795025 -0.018789061810821295 -36.13564921338107
1917 -0.018809882830828427 -36.15060710078108 -0.01887144483625889 -36.15452065821733
1918 -0.018813956808298827 -36.16942105758938 -0.01880696592852473 -36.173327624145855
1919 -0.01881400877609849 -36.18823506636548 -0.018810973037034273 -36.19213859718289
1920 -0.018814111314713954 -36.20704917768019 -0.01877277959138155 -36.21091137677427
1921 -0.018815467972308396 -36.2258646456525 -0.018829087261110544 -36.22974046403538
1922 -0.018811250384896994 -36.2446758960374 -0.018848882243037223 -36.248589346278415
1923 -0.01881535891443491 -36.26349125495184 -0.018289038073271514 -36.266878384351685
1924 -0.018817982356995343 -36.28230923730883 -0.018802971579134464 -36.28568135593082
1925 -0.018817360885441302 -36.30112659819427 -0.018790523894131182 -36.30447187982495
1926 -0.01881635105237365 -36.319942949246645 -0.018804939184337854 -36.32327681900929
1927 -0.018818962667137385 -36.338761911913785 -0.018746585119515657 -36.3420234041288
1928 -0.018818659242242575 -36.35758057115603 -0.018800028041005133 -36.36082343216981
1929 -0.01882495991885662 -36.37640553107489 -0.01888040406629443 -36.379703836236104
1930 -0.018812388367950916 -36.395217919442835 -0.018631932511925697 -36.39833576874803
1931 -0.018821237795054912 -36.41403915723789 -0.018827356584370136 -36.417163125332394
1932 -0.018819047696888448 -36.432858204934774 -0.018838071450591087 -36.43600119678298
1933 -0.01881869975477457 -36.45167690468955 -0.018806847371160985 -36.45480804415414
1934 -0.01881897235289216 -36.47049587704244 -0.018833923060446976 -36.47364196721459
1935 -0.018817800097167492 -36.489313677139606 -0.018776805512607096 -36.4924187727272
1936 -0.018817189801484346 -36.50813086694109 -0.018823790457099678 -36.5112425631843
1937 -0.0188234337605536 -36.52695430070164 -0.018832480255514383 -36.53007504343981
1938 -0.018814599979668854 -36.54576890068131 -0.018894408736377953 -36.54896945217619
1939 -0.018814758397638798 -36.56458365907895 -0.018769352696835995 -36.567738804873024
1940 -0.01881975047290325 -36.58340340955185 -0.018810599017888306 -36.58654940389091
1941 -0.018819054309278726 -36.602222463861125 -0.018800071720033885 -36.60534947561095
1942 -0.01881762398406863 -36.621040087845195 -0.018816772010177375 -36.624166247621126
1943 -0.018818000238388775 -36.639858088083585 -0.01871032314375043 -36.64287657076488
1944 -0.018822478223592044 -36.658680566307176 -0.01873764432966709 -36.661614215094545
1945 -0.01882676249369979 -36.67750732880088 -0.01870146756991744 -36.680315682664464
1946 -0.01881828038021922 -36.696325609181095 -0.018695535976439713 -36.699011218640905
1947 -0.018818556889891626 -36.715144166070985 -0.018798894062638283 -36.717810112703546
1948 -0.01882024370133877 -36.73396440977233 -0.01882613534107804 -36.736636248044626
1949 -0.018819500785321 -36.752783910557646 -0.018849730677902698 -36.755485978722525
1950 -0.018820963613688946 -36.77160487417134 -0.01884564757347107 -36.774331626296
1951 -0.01882034232839942 -36.790425216499735 -0.018732266314327718 -36.79306389261033
1952 -0.018816741276532413 -36.809241957776266 -0.018809189926832913 -36.81187308253716
1953 -0.018820666056126357 -36.828062623832395 -0.018834447488188744 -36.83070753002535
1954 -0.018821341823786496 -36.84688396565618 -0.018811883591115474 -36.84951941361646
1955 -0.018822635989636183 -36.86570660164582 -0.018812180403620003 -36.868331594020084
1956 -0.018821818102151156 -36.88452841974797 -0.018970150779932738 -36.88730174480002
1957 -0.018820006307214497 -36.90334842605519 -0.01888119550421834 -36.90618294030424
1958 -0.018822330608963968 -36.92217075666415 -0.018816551938652993 -36.9249994922429
1959 -0.018816544860601424 -36.94098730152475 -0.01884569376707077 -36.943845186009966
1960 -0.018824879825115205 -36.95981218134987 -0.01880797855556011 -36.96265316456552
1961 -0.0188158611766994 -36.978628042526566 -0.018799016438424587 -36.981452181003945
1962 -0.0188211671076715 -36.99744920963424 -0.018865056801587343 -37.00031723780553
1963 -0.018822332564741372 -37.01627154219898 -0.01887012170627713 -37.01918735951181
1964 -0.018818299472332 -37.03508984167131 -0.01880725212395191 -37.03799461163576
1965 -0.018818122707307337 -37.05390796437862 -0.0187466942705214 -37.05674130590628
1966 -0.018817872367799283 -37.072725836746415 -0.018811750039458276 -37.07555305594574
1967 -0.01881922036409378 -37.09154505711051 -0.018837977014482022 -37.094391032960225
1968 -0.018818770069628954 -37.11036382718014 -0.01883861804381013 -37.11322965100403
1969 -0.01880783000960946 -37.129171657189744 -0.019033872243016958 -37.13226352324705
1970 -0.018817886244505644 -37.14798954343425 -0.018821978755295277 -37.151085502002346
1971 -0.018818306736648083 -37.1668078501709 -0.018829454109072684 -37.16991495611142
1972 -0.01881926702335477 -37.18562711719425 -0.018820485565811396 -37.18873544167723
1973 -0.01881781928241253 -37.20444493647666 -0.018981917202472685 -37.207717358879705
1974 -0.018817082047462463 -37.223262018524125 -0.018666837830096483 -37.2263841967098
1975 -0.01881836708635092 -37.24208038561048 -0.018815206084400415 -37.2451994027942
1976 -0.018816209957003595 -37.26089659556748 -0.018787541054189207 -37.26398694384839
1977 -0.018819102365523577 -37.27971569793301 -0.018820167146623136 -37.28280711099501
1978 -0.018813901767134666 -37.29852959970014 -0.018822347838431598 -37.30162945883344
1979 -0.01881701424717903 -37.317346613947315 -0.018931683711707593 -37.320561142545145
1980 -0.01881494987756014 -37.336161563824874 -0.018679104372859003 -37.339240246918
1981 -0.01881736870855093 -37.35497893253343 -0.018738808017224072 -37.35797905493523
1982 -0.018819215428084134 -37.37379814796151 -0.018839278910309076 -37.376818333845534
1983 -0.018817775882780552 -37.39261592384429 -0.018742213491350412 -37.395560547336885
1984 -0.018822713196277617 -37.41143863704057 -0.018987907376140357 -37.41454845471303
1985 -0.018820105493068694 -37.43025874253364 -0.01888220924884081 -37.43343066396187
1986 -0.01881630253046751 -37.449075045064106 -0.018814118299633264 -37.4522447822615
1987 -0.018818226363509893 -37.46789327142761 -0.018794429674744605 -37.471039211936244
1988 -0.01881922548636794 -37.48671249691398 -0.018939658906310795 -37.489978870842556
1989 -0.018817552458494903 -37.505530049372474 -0.01881673065945506 -37.50879560150201
1990 -0.018816404137760402 -37.52434645351023 -0.01889523435384035 -37.52769083585585
1991 -0.018819713871926068 -37.54316616738216 -0.018907431978732347 -37.54659826783458
1992 -0.018815739452838896 -37.561981906835 -0.01890658466145396 -37.56550485249603
1993 -0.018814895767718554 -37.58079680260272 -0.018728055618703367 -37.584232908114735
1994 -0.018816087022423746 -37.59961288962514 -0.018799157161265612 -37.603032065276004
1995 -0.01881701946258545 -37.61842990908773 -0.018840055167675018 -37.621872120443676
1996 -0.018819411657750605 -37.63724932074548 -0.018814014457166194 -37.64068613490084
1997 -0.0188172304071486 -37.656066551152634 -0.018857248593121767 -37.65954338349396
1998 -0.018812075816094877 -37.67487862696873 -0.01887773033231497 -37.678421113826275
1999 -0.018816400598734618 -37.693695027567465 -0.018839942198246716 -37.69726105602452
2000 -0.018816034868359567 -37.71251106243582 -0.018818372022360565 -37.71607942804688
