# Supplementary material for: Learning nonequilibrium statistical mechanics and dynamical phase transitions
Source: Nat Commun. 2024 Feb 6;15:1117. doi: 10.1038/s41467-024-45172-8 (PMC10847122; doi:10.1038/s41467-024-45172-8)
Supplement: Supplementary file 4 — Supplementary Data 1 [file 41467_2024_45172_MOESM4_ESM.zip › DPT-main/PlotTemplate/plot_KL_divergence/out/finite_time/SE/L6_D3W32K5_E100BS1k/logs-1.65/log.txt]

1 -0.017319814395159484 -0.017319814395159484 -0.017323241196572782 -0.017323241196572782
2 -0.017300052102655172 -0.03461986649781466 -0.01730070700868964 -0.03462394820526242
3 -0.01728736413642764 -0.051907230634242296 -0.017287325486540793 -0.05191127369180321
4 -0.017287553194910286 -0.06919478382915259 -0.017289526108652354 -0.06920079980045557
5 -0.017283251322805882 -0.08647803515195847 -0.017279346473515034 -0.0864801462739706
6 -0.01727157747372985 -0.10374961262568833 -0.01727056549862027 -0.10375071177259088
7 -0.017256853450089694 -0.12100646607577802 -0.017250772658735515 -0.12100148443132638
8 -0.017258359398692847 -0.13826482547447086 -0.017264686152338983 -0.13826617058366536
9 -0.01724475873634219 -0.15550958421081304 -0.0172474954277277 -0.15551366601139305
10 -0.017248508427292107 -0.17275809263810515 -0.017252740915864706 -0.17276640692725775
11 -0.017237192764878274 -0.18999528540298344 -0.017240428552031516 -0.19000683547928926
12 -0.017231039050966502 -0.20722632445394995 -0.017232582066208126 -0.20723941754549738
13 -0.017222899477928877 -0.22444922393187883 -0.017224547266960145 -0.22446396481245753
14 -0.017205095011740924 -0.24165431894361974 -0.017157641425728797 -0.24162160623818632
15 -0.01722125578671694 -0.2588755747303367 -0.017220636084675788 -0.2588422423228621
16 -0.01722303908318281 -0.27609861381351947 -0.01722703007981181 -0.2760692724026739
17 -0.017201140616089107 -0.2932997544296086 -0.01721781874075532 -0.29328709114342927
18 -0.017196955531835555 -0.31049670996144413 -0.017184966802597047 -0.31047205794602634
19 -0.01720546595752239 -0.3277021759189665 -0.017192660272121428 -0.32766471821814774
20 -0.01720304824411869 -0.34490522416308517 -0.017238203994929792 -0.34490292221307756
21 -0.017191585898399354 -0.36209681006148453 -0.017184432223439218 -0.3620873544365168
22 -0.017179342545568944 -0.3792761526070535 -0.017144924495369196 -0.379232278931886
23 -0.01717999977990985 -0.39645615238696336 -0.01719525707885623 -0.3964275360107422
24 -0.01718022245913744 -0.4136363748461008 -0.017163958866149187 -0.4135914948768914
25 -0.01717177703976631 -0.4308081518858671 -0.017168528959155084 -0.4307600238360465
26 -0.01717436797916889 -0.44798251986503596 -0.01715263593941927 -0.4479126597754658
27 -0.017169375345110892 -0.4651518952101468 -0.01716351006180048 -0.4650761698372663
28 -0.01716871540993452 -0.48232061062008136 -0.017176270112395288 -0.4822524399496616
29 -0.01716182641685009 -0.49948243703693146 -0.017150271590799092 -0.4994027115404607
30 -0.017163381539285184 -0.5166458185762166 -0.0171801901422441 -0.5165829016827048
31 -0.017154169268906116 -0.5337999878451227 -0.017139437980949877 -0.5337223396636547
32 -0.017148500867187978 -0.5509484887123107 -0.017155397310853006 -0.5508777369745077
33 -0.017127443198114635 -0.5680759319104254 -0.016922031249850988 -0.5677997682243587
34 -0.01715647829696536 -0.5852324102073907 -0.017172026354819535 -0.5849717945791783
35 -0.017158328741788863 -0.6023907389491796 -0.017158271465450525 -0.6021300660446288
36 -0.01715339729562402 -0.6195441362448036 -0.017230562306940554 -0.6193606283515694
37 -0.017134973034262656 -0.6366791092790663 -0.01713442150503397 -0.6364950498566033
38 -0.01713954173028469 -0.653818651009351 -0.017153817974030972 -0.6536488678306343
39 -0.017140517011284828 -0.6709591680206358 -0.017173351999372245 -0.6708222198300064
40 -0.01715377913787961 -0.6881129471585155 -0.017285227496176957 -0.6881074473261835
41 -0.01712098978459835 -0.7052339369431138 -0.0171196679584682 -0.7052271152846517
42 -0.017114737909287213 -0.722348674852401 -0.017093615233898164 -0.7223207305185498
43 -0.017116050235927105 -0.7394647250883281 -0.017144962958991528 -0.7394656934775413
44 -0.017110717948526144 -0.7565754430368542 -0.01710480861365795 -0.7565705020911992
45 -0.017108249105513097 -0.7736836921423673 -0.017121055349707603 -0.7736915574409069
46 -0.017099376115947963 -0.7907830682583152 -0.01700641494244337 -0.7906979723833503
47 -0.01711321799084544 -0.8078962862491607 -0.017102200258523225 -0.8078001726418735
48 -0.017098048236221075 -0.8249943344853817 -0.017183456942439078 -0.8249836295843126
49 -0.01710243448615074 -0.8420967689715325 -0.017106281034648417 -0.842089910618961
50 -0.017099426500499247 -0.8591961954720317 -0.017077218741178513 -0.8591671293601395
51 -0.017099377792328598 -0.8762955732643604 -0.01709863869473338 -0.8762657680548729
52 -0.017090202216058968 -0.8933857754804193 -0.017074453923851252 -0.8933402219787241
53 -0.01709429044276476 -0.9104800659231841 -0.017106560338288546 -0.9104467823170126
54 -0.01709108389914036 -0.9275711498223245 -0.017057103384286166 -0.9275038857012987
55 -0.017077879793941975 -0.9446490296162664 -0.016914313472807408 -0.9444181991741061
56 -0.017096870020031928 -0.9617458996362983 -0.017084912583231925 -0.961503111757338
57 -0.017095917370170355 -0.9788418170064687 -0.01709289001300931 -0.9785960017703473
58 -0.017081318143755197 -0.9959231351502239 -0.01725205210968852 -0.9958480538800358
59 -0.017084870673716068 -1.01300800582394 -0.017082340177148582 -1.0129303940571843
60 -0.01708687758073211 -1.030094883404672 -0.017090088035911322 -1.0300204820930956
61 -0.017084504850208758 -1.0471793882548808 -0.01714759096503258 -1.047168073058128
62 -0.017077787686139344 -1.0642571759410202 -0.017077469360083343 -1.0642455424182113
63 -0.01707419604063034 -1.0813313719816506 -0.017113421577960253 -1.0813589639961716
64 -0.017078237235546113 -1.0984096092171967 -0.01706876456737518 -1.0984277285635469
65 -0.01707558734342456 -1.1154851965606212 -0.01705816211178899 -1.1154858906753358
66 -0.017076410166919232 -1.1325616067275404 -0.01708710715174675 -1.1325729978270824
67 -0.017067699879407882 -1.1496293066069483 -0.017061533592641353 -1.1496345314197238
68 -0.017053954396396877 -1.166683261003345 -0.01702736858278513 -1.166661900002509
69 -0.017056272085756063 -1.1837395330891012 -0.017090619169175626 -1.1837525191716844
70 -0.017063429951667784 -1.200802963040769 -0.017059297859668733 -1.200811817031353
71 -0.017059013061225415 -1.2178619761019944 -0.017053309082984924 -1.217865126114338
72 -0.017059009708464145 -1.2349209858104586 -0.0170394666492939 -1.234904592763632
73 -0.01705573024228215 -1.2519767160527409 -0.017063209693878888 -1.251967802457511
74 -0.017050705291330813 -1.2690274213440718 -0.017034087982028722 -1.2690018904395397
75 -0.017054858896881343 -1.286082280240953 -0.016978449933230878 -1.2859803403727705
76 -0.017059569153934716 -1.3031418493948879 -0.017029579356312753 -1.3030099197290832
77 -0.01705385809764266 -1.3201957074925306 -0.017058322858065366 -1.3200682425871486
78 -0.01706119403243065 -1.3372569015249611 -0.017109082639217378 -1.337177325226366
79 -0.01705348752439022 -1.3543103890493513 -0.017066054791212083 -1.354243380017578
80 -0.017051041405647994 -1.3713614304549993 -0.017032112646847963 -1.371275492664426
81 -0.017031657230108976 -1.3883930876851083 -0.016970835346728563 -1.3882463280111546
82 -0.017049881536513566 -1.405442969221622 -0.01705331401899457 -1.4052996420301491
83 -0.01705523869022727 -1.422498207911849 -0.0170786683447659 -1.422378310374915
84 -0.017032586876302956 -1.4395307947881522 -0.017154967598617076 -1.4395332779735321
85 -0.01703872075304389 -1.456569515541196 -0.01705263741314411 -1.4565859153866763
86 -0.017066384386271238 -1.4736358999274672 -0.016832868475466965 -1.4734187838621433
87 -0.01704706596210599 -1.4906829658895733 -0.017051744926720857 -1.4904705287888642
88 -0.017045282758772373 -1.5077282486483456 -0.017038623709231614 -1.507509152498096
89 -0.01704038828611374 -1.5247686369344593 -0.01704310914501548 -1.5245522616431113
90 -0.01703878976404667 -1.541807426698506 -0.017037355061620473 -1.5415896167047318
91 -0.017039262875914573 -1.5588466895744206 -0.017047504801303147 -1.558637121506035
92 -0.01704265046864748 -1.575889340043068 -0.01697375811636448 -1.5756108796223995
93 -0.01707369787618518 -1.5929630379192532 -0.016875836811959744 -1.5924867164343592
94 -0.017041431460529565 -1.6100044693797828 -0.017039723135530947 -1.6095264395698903
95 -0.017037132196128367 -1.6270416015759113 -0.017040255572646858 -1.626566695142537
96 -0.017043017037212848 -1.6440846186131242 -0.01708374507725239 -1.6436504402197893
97 -0.017033131886273624 -1.6611177504993977 -0.017023642733693122 -1.6606740829534825
98 -0.017034437879920004 -1.6781521883793178 -0.017037296667695045 -1.6777113796211776
99 -0.017032084707170724 -1.6951842730864886 -0.01702089561149478 -1.6947322752326723
100 -0.01703442642465234 -1.7122186995111408 -0.017009036708623172 -1.7117413119412954
101 -0.01703079305589199 -1.7292494925670328 -0.0169720989651978 -1.7287134109064932
102 -0.017125369887799023 -1.7463748624548319 -0.016366923507303 -1.7450803344137962
103 -0.017046327143907546 -1.7634211895987395 -0.01701558567583561 -1.7620959200896318
104 -0.017051717825233938 -1.7804729074239733 -0.01705387458205223 -1.779149794671684
105 -0.017048410698771478 -1.7975213181227447 -0.01704907799139619 -1.7961988726630802
106 -0.017045858409255744 -1.8145671765320004 -0.017037943098694087 -1.8132368157617742
107 -0.017045606952160598 -1.831612783484161 -0.017048378847539424 -1.8302851946093137
108 -0.017042898759245872 -1.8486556822434068 -0.01703726565465331 -1.847322460263967
109 -0.01704176627099514 -1.865697448514402 -0.017041526082903147 -1.8643639863468702
110 -0.01703714057803154 -1.8827345890924336 -0.017053680308163167 -1.8814176666550333
111 -0.017034816183149816 -1.8997694052755834 -0.0170276022516191 -1.8984452689066524
112 -0.01703445566818118 -1.9168038609437645 -0.01702589988708496 -1.9154711687937374
113 -0.017033524997532367 -1.933837385941297 -0.017001340817660093 -1.9324725096113975
114 -0.01703451694920659 -1.9508719028905035 -0.01706367786973715 -1.9495361874811346
115 -0.01703499983996153 -1.967906902730465 -0.01703496789559722 -1.9665711553767318
116 -0.017027942463755608 -1.9849348451942206 -0.01701945224776864 -1.9835906076245005
117 -0.017029141262173652 -2.0019639864563943 -0.01701976200565696 -2.0006103696301576
118 -0.017025077156722544 -2.018989063613117 -0.01701987609267235 -2.01763024572283
119 -0.017023656982928514 -2.0360127205960454 -0.017006894573569298 -2.0346371402963994
120 -0.017022726032882927 -2.0530354466289285 -0.01706173550337553 -2.051698875799775
121 -0.01701557282358408 -2.0700510194525124 -0.01704277815297246 -2.0687416539527472
122 -0.017018342204391957 -2.0870693616569045 -0.01698725065216422 -2.0857289046049114
123 -0.017020316421985628 -2.10408967807889 -0.017018651682883502 -2.102747556287795
124 -0.01701931869611144 -2.1211089967750016 -0.017001821752637626 -2.1197493780404324
125 -0.017018272075802088 -2.1381272688508037 -0.017043588496744633 -2.136792966537177
126 -0.017018901836127042 -2.1551461706869306 -0.017073243483901025 -2.153866210021078
127 -0.017012143786996604 -2.1721583144739274 -0.017018384858965875 -2.170884594880044
128 -0.01700997957959771 -2.189168294053525 -0.01701856553554535 -2.187903160415589
129 -0.017009496223181486 -2.2061777902767066 -0.016988943610340358 -2.2048921040259297
130 -0.017003448121249674 -2.2231812383979563 -0.01700104894116521 -2.221893152967095
131 -0.017014030553400516 -2.2401952689513567 -0.017138783540576696 -2.2390319365076716
132 -0.0170060052536428 -2.2572012742049994 -0.016999624948948622 -2.2560315614566204
133 -0.01700121257454157 -2.274202486779541 -0.017009182553738355 -2.2730407440103586
134 -0.017005456518381833 -2.291207943297923 -0.017008730303496124 -2.2900494743138546
135 -0.016996476985514163 -2.308204420283437 -0.01698930058628321 -2.3070387749001378
136 -0.017002008948475124 -2.325206429231912 -0.01704015815630555 -2.3240789330564433
137 -0.017001589015126228 -2.342208018247038 -0.017048123758286238 -2.3411270568147295
138 -0.016994677018374205 -2.359202695265412 -0.016996738966554403 -2.358123795781284
139 -0.016993043757975102 -2.3761957390233874 -0.016962235514074563 -2.3750860312953583
140 -0.017003477644175292 -2.3931992166675626 -0.0170366988517344 -2.3921227301470926
141 -0.017018136288970708 -2.410217352956533 -0.016660042759031057 -2.4087827729061235
142 -0.016994626820087434 -2.4272119797766205 -0.017021731473505497 -2.425804504379629
143 -0.017000462394207716 -2.4442124421708282 -0.016996916197240353 -2.4428014205768696
144 -0.01699874335899949 -2.4612111855298275 -0.01699890224263072 -2.4598003228195005
145 -0.01699459636583924 -2.478205781895667 -0.01697747753933072 -2.476777800358831
146 -0.016995462495833634 -2.4952012443915006 -0.016998162586241962 -2.493775962945073
147 -0.016995852161198855 -2.5121970965526996 -0.01700672283768654 -2.5107826857827593
148 -0.016992956679314376 -2.529190053232014 -0.016962149739265443 -2.5277448355220247
149 -0.016986964363604785 -2.546177017595619 -0.016891030967235564 -2.5446358664892603
150 -0.01699467105790973 -2.5631716886535285 -0.016953540779650212 -2.5615894072689107
151 -0.016995822079479694 -2.580167510733008 -0.017013904731720687 -2.5786033120006313
152 -0.01700331186875701 -2.597170822601765 -0.01699515273794532 -2.595598464738577
153 -0.016991344559937716 -2.614162167161703 -0.01695470856502652 -2.612553173303603
154 -0.01698565362021327 -2.631147820781916 -0.016947831492871046 -2.629501004796474
155 -0.016990965604782103 -2.6481387863866983 -0.01700991066172719 -2.6465109154582014
156 -0.016992087289690972 -2.6651308736763895 -0.017016004491597413 -2.6635269199497986
157 -0.01698232153430581 -2.6821131952106954 -0.016980277746915816 -2.6805071976967145
158 -0.016971445921808482 -2.699084641132504 -0.017053080070763827 -2.6975602777674785
159 -0.016985627450048925 -2.716070268582553 -0.01698952363803983 -2.7145498014055183
160 -0.016982301231473686 -2.7330525698140264 -0.01698017893359065 -2.731529980339109
161 -0.016981472726911306 -2.7500340425409378 -0.016958969086408614 -2.748488949425518
162 -0.016987814288586377 -2.767021856829524 -0.016928360611200333 -2.7654173100367183
163 -0.0169841717928648 -2.7840060286223887 -0.01697114361450076 -2.782388453651219
164 -0.016982997953891753 -2.8009890265762802 -0.016963829286396503 -2.7993522829376154
165 -0.01698399055749178 -2.817973017133772 -0.016980034206062554 -2.816332317143678
166 -0.016984329000115393 -2.8349573461338875 -0.017095808312296866 -2.833428125455975
167 -0.016985386703163387 -2.851942732837051 -0.017010915279388427 -2.8504390407353632
168 -0.016973806824535132 -2.868916539661586 -0.017025499418377877 -2.8674645401537413
169 -0.016969557013362647 -2.8858860966749487 -0.01691656541079283 -2.8843811055645343
170 -0.016979715321213007 -2.9028658119961617 -0.017031339276582003 -2.9014124448411165
171 -0.016970695555210115 -2.9198365075513717 -0.016952061839401723 -2.9183645066805184
172 -0.016973952949047088 -2.9368104605004186 -0.01700131976976991 -2.935365826450288
173 -0.016977123357355593 -2.9537875838577743 -0.017011414095759392 -2.9523772405460478
174 -0.01696097832173109 -2.9707485621795056 -0.016833836585283278 -2.969211077131331
175 -0.016976728849112988 -2.9877252910286187 -0.01701538059860468 -2.986226457729936
176 -0.016968810465186834 -3.0046941014938056 -0.016922609135508537 -3.0031490668654444
177 -0.01698474483564496 -3.0216788463294506 -0.016685036849230526 -3.019834103714675
178 -0.01697792308405042 -3.038656769413501 -0.01695406613871455 -3.0367881698533896
179 -0.016978167463093996 -3.055634936876595 -0.01699507674202323 -3.0537832465954127
180 -0.01697696214541793 -3.072611899022013 -0.016990568675100803 -3.0707738152705133
181 -0.016974410321563483 -3.0895863093435767 -0.016951096430420875 -3.087724911700934
182 -0.016966410726308823 -3.1065527200698857 -0.01690247468650341 -3.1046273863874374
183 -0.016971349716186523 -3.123524069786072 -0.01704977722838521 -3.1216771636158227
184 -0.01697144890204072 -3.140495518688113 -0.017011451069265604 -3.1386886146850883
185 -0.016970222536474466 -3.1574657412245872 -0.016946110501885416 -3.1556347251869736
186 -0.016969159245491028 -3.1744349004700783 -0.01697293370962143 -3.1726076588965952
187 -0.016966891568154098 -3.1914017920382323 -0.017000097967684268 -3.1896077568642793
188 -0.016967581678181888 -3.208369373716414 -0.016981194168329238 -3.2065889510326087
189 -0.01696665966883302 -3.225336033385247 -0.01696322550997138 -3.22355217654258
190 -0.0169610139913857 -3.2422970473766326 -0.016921122651547195 -3.240473299194127
191 -0.016974203661084174 -3.259271251037717 -0.016963280644267796 -3.257436579838395
192 -0.016963244881480932 -3.276234495919198 -0.016975883953273298 -3.274412463791668
193 -0.016961265821009874 -3.2931957617402077 -0.016961465310305356 -3.2913739291019732
194 -0.016962864249944688 -3.3101586259901525 -0.017006481997668743 -3.308380411099642
195 -0.01695817606523633 -3.327116802055389 -0.016908519063144924 -3.325288930162787
196 -0.016962947603315116 -3.3440797496587042 -0.016954007931053637 -3.3422429380938405
197 -0.016962357703596352 -3.3610421073623007 -0.016997762396931647 -3.3592407004907723
198 -0.016959911305457355 -3.378002018667758 -0.01694336561486125 -3.3761840661056337
199 -0.016959654074162243 -3.3949616727419203 -0.016957877203822136 -3.393141943309456
200 -0.0169458607211709 -3.4119075334630913 -0.01681513860821724 -3.409957081917673
201 -0.01696032313629985 -3.4288678565993913 -0.017424587998539208 -3.4273816699162123
202 -0.01694559520110488 -3.4458134518004964 -0.016941884905099867 -3.4443235548213122
203 -0.016946499794721605 -3.462759951595218 -0.016942579858005048 -3.461266134679317
204 -0.016946962848305703 -3.4797069144435238 -0.016948517877608538 -3.4782146525569257
205 -0.016946811228990555 -3.4966537256725143 -0.01695073489099741 -3.495165387447923
206 -0.016945906914770603 -3.513599632587285 -0.016947525646537544 -3.5121129130944606
207 -0.016946204379200934 -3.530545836966486 -0.017134321108460426 -3.529247234202921
208 -0.016937074437737464 -3.5474829114042232 -0.016942909359931944 -3.546190143562853
209 -0.01694661909714341 -3.5644295305013665 -0.017072408460080624 -3.5632625520229335
210 -0.016938839480280875 -3.5813683699816474 -0.016910991817712783 -3.580173543840646
211 -0.016936579067260028 -3.5983049490489076 -0.01711509609594941 -3.5972886399365955
212 -0.016938807163387536 -3.615243756212295 -0.016949465777724982 -3.6142381057143207
213 -0.01693837307393551 -3.6321821292862304 -0.016938776522874833 -3.6311768822371957
214 -0.016936557181179524 -3.64911868646741 -0.01693129800260067 -3.6481081802397965
215 -0.016937534790486097 -3.666056221257896 -0.016917142458260058 -3.6650253226980567
216 -0.016939314641058446 -3.6829955358989546 -0.016907773818820714 -3.6819330965168775
217 -0.016923706885427235 -3.699919242784382 -0.016879112366586922 -3.6988122088834645
218 -0.016936234105378388 -3.7168554768897604 -0.016924075782299042 -3.7157362846657636
219 -0.01693375613540411 -3.7337892330251643 -0.016905427910387516 -3.732641712576151
220 -0.016952616348862647 -3.7507418493740268 -0.01657839408144355 -3.7492201066575945
221 -0.016949070245027544 -3.7676909196190542 -0.01695128809660673 -3.7661713947542013
222 -0.01694779293611646 -3.7846387125551706 -0.01693671690300107 -3.7831081116572025
223 -0.016945194359868763 -3.8015839069150394 -0.01694602882489562 -3.800054140482098
224 -0.016944543179124593 -3.818528450094164 -0.016942195408046246 -3.8169963358901446
225 -0.016942342463880777 -3.8354707925580445 -0.016951245069503785 -3.8339475809596486
226 -0.01694454560056329 -3.852415338158608 -0.016963473148643972 -3.8509110541082925
227 -0.016942895017564297 -3.8693582331761722 -0.016913148388266564 -3.8678242024965592
228 -0.016937611252069475 -3.8862958444282416 -0.016981725487858056 -3.8848059279844174
229 -0.016939677577465773 -3.9032355220057076 -0.01694732401520014 -3.9017532519996174
230 -0.016939523071050643 -3.9201750450767583 -0.016938626673072575 -3.91869187867269
231 -0.016939347982406615 -3.937114393059165 -0.016992768552154303 -3.9356846472248446
232 -0.0169361999258399 -3.9540505929850047 -0.016898590233176948 -3.9525832374580214
233 -0.01693767458200455 -3.970988267567009 -0.016943330969661476 -3.969526568427683
234 -0.016928823292255403 -3.9879170908592645 -0.01689583184197545 -3.9864224002696584
235 -0.01693859100341797 -4.004855681862683 -0.01691611921414733 -4.003338519483806
236 -0.016936269495636223 -4.021791951358319 -0.016831171326339246 -4.020169690810145
237 -0.01693682074546814 -4.038728772103787 -0.016998130455613138 -4.037167821265759
238 -0.01693692058324814 -4.055665692687035 -0.016919492091983557 -4.054087313357742
239 -0.016938153002411128 -4.0726038456894464 -0.016953298728913067 -4.071040612086655
240 -0.016935919318348168 -4.089539765007794 -0.01690801288932562 -4.087948624975981
241 -0.01692376071587205 -4.106463525723666 -0.016861096024513245 -4.104809721000494
242 -0.0169349011965096 -4.1233984269201756 -0.016936582420021294 -4.121746303420515
243 -0.016934122983366252 -4.140332549903542 -0.016943592485040425 -4.138689895905555
244 -0.016934068500995637 -4.157266618404538 -0.016953020077198743 -4.155642915982754
245 -0.01694703530520201 -4.1742136537097405 -0.016848500166088343 -4.1724914161488424
246 -0.01694206353276968 -4.19115571724251 -0.017033060453832148 -4.189524476602674
247 -0.01693505421280861 -4.208090771455319 -0.017050959449261428 -4.206575436051936
248 -0.016929992381483315 -4.225020763836802 -0.01691642589867115 -4.223491861950607
249 -0.01693200124427676 -4.241952765081078 -0.016924086213111877 -4.240415948163719
250 -0.016931377910077573 -4.258884142991156 -0.016950006783008575 -4.257365954946727
251 -0.016926487162709235 -4.275810630153865 -0.01688632545992732 -4.274252280406654
252 -0.01693364130333066 -4.292744271457195 -0.016952713020145893 -4.2912049934268
253 -0.01693105325102806 -4.309675324708223 -0.016905677318573 -4.308110670745373
254 -0.016938806138932706 -4.326614130847156 -0.016690487042069435 -4.324801157787443
255 -0.016937662754207848 -4.343551793601364 -0.0169176472350955 -4.341718805022538
256 -0.016935602482408284 -4.360487396083772 -0.01694366419687867 -4.358662469219416
257 -0.016931539867073298 -4.377418935950845 -0.016985841933637856 -4.3756483111530535
258 -0.016925651021301745 -4.394344586972147 -0.01701565757393837 -4.392663968726992
259 -0.016932050790637733 -4.411276637762785 -0.016934599634259938 -4.409598568361251
260 -0.01692531267181039 -4.4282019504345955 -0.016872739512473346 -4.426471307873725
261 -0.01693120375275612 -4.445133154187352 -0.016880608908832074 -4.443351916782557
262 -0.01691702986136079 -4.462050184048713 -0.016977338679134847 -4.4603292554616925
263 -0.01692907903343439 -4.478979263082147 -0.016939207445830107 -4.477268462907523
264 -0.016927688103169202 -4.495906951185316 -0.016923962347209453 -4.494192425254732
265 -0.01692328993231058 -4.512830241117626 -0.01692085834220052 -4.5111132835969325
266 -0.016925087198615074 -4.5297553283162415 -0.016941218823194503 -4.528054502420127
267 -0.016928061749786137 -4.546683390066027 -0.01693481467664242 -4.5449893170967695
268 -0.016923545207828284 -4.563606935273856 -0.016899081598967313 -4.561888398695737
269 -0.016924811527132988 -4.580531746800989 -0.016902599856257437 -4.578790998551994
270 -0.016927584167569877 -4.597459330968559 -0.01691490411758423 -4.595705902669578
271 -0.016916477214545013 -4.614375808183104 -0.016970335971564054 -4.612676238641142
272 -0.016924603004008533 -4.631300411187113 -0.01692507304251194 -4.629601311683654
273 -0.016924259811639787 -4.648224670998753 -0.016929112654179335 -4.646530424337834
274 -0.016924156900495292 -4.665148827899249 -0.01689244220033288 -4.663422866538166
275 -0.016925107315182687 -4.682073935214432 -0.01699509546160698 -4.6804179619997734
276 -0.016922345850616693 -4.698996281065049 -0.01692844498902559 -4.697346406988799
277 -0.01692092316225171 -4.7159172042273 -0.016885153017938137 -4.714231560006737
278 -0.016924189031124116 -4.732841393258425 -0.01693421704694629 -4.7311657770536835
279 -0.016941266413778067 -4.749782659672203 -0.017101922444999217 -4.748267699498682
280 -0.016920557245612144 -4.766703216917815 -0.01692782510071993 -4.765195524599402
281 -0.016921462304890156 -4.783624679222705 -0.016920551471412183 -4.782116076070815
282 -0.01691849799826741 -4.800543177220972 -0.016921450011432172 -4.799037526082247
283 -0.01691801389679313 -4.817461191117766 -0.016909947618842125 -4.815947473701089
284 -0.016919772885739804 -4.834380964003506 -0.01692490456625819 -4.832872378267347
285 -0.01692181611433625 -4.851302780117842 -0.01705846693366766 -4.849930845201015
286 -0.01691693551838398 -4.868219715636226 -0.0169271201826632 -4.866857965383677
287 -0.01691522365435958 -4.885134939290586 -0.01692137075588107 -4.8837793361395585
288 -0.01691324757412076 -4.902048186864707 -0.01690278584137559 -4.9006821219809344
289 -0.016915284935384987 -4.918963471800091 -0.01691256333142519 -4.91759468531236
290 -0.016919322591274977 -4.935882794391366 -0.016736986022442578 -4.934331671334802
291 -0.016919115744531154 -4.952801910135897 -0.01693938309326768 -4.95127105442807
292 -0.01691480278968811 -4.969716712925585 -0.01691824831068516 -4.968189302738756
293 -0.0169160439632833 -4.986632756888868 -0.01692902101203799 -4.985118323750793
294 -0.01691951062530279 -5.003552267514171 -0.01695917695760727 -5.002077500708401
295 -0.01691718865185976 -5.020469456166031 -0.016868934873491524 -5.018946435581892
296 -0.016917998250573874 -5.037387454416605 -0.016927267797291277 -5.035873703379183
297 -0.016911556106060745 -5.054299010522666 -0.01686490010470152 -5.052738603483885
298 -0.016915664542466402 -5.071214675065132 -0.016887968685477973 -5.069626572169363
299 -0.016916979663074018 -5.0881316547282065 -0.01696821805089712 -5.08659479022026
300 -0.01690931199118495 -5.1050409667193914 -0.016887834295630455 -5.10348262451589
301 -0.01691362215206027 -5.121954588871452 -0.01690110648050904 -5.120383730996399
302 -0.01691420478746295 -5.138868793658915 -0.016969066113233566 -5.137352797109632
303 -0.01691536735743284 -5.1557841610163475 -0.016802962124347686 -5.15415575923398
304 -0.01691271150484681 -5.172696872521194 -0.016904026735574007 -5.171059785969554
305 -0.01691329851746559 -5.18961017103866 -0.01701344531029463 -5.188073231279849
306 -0.016914431191980838 -5.20652460223064 -0.01690903687849641 -5.2049822681583455
307 -0.016907477658241986 -5.223432079888882 -0.016870101727545262 -5.221852369885891
308 -0.016909649409353734 -5.240341729298236 -0.016823471430689095 -5.23867584131658
309 -0.016918295342475177 -5.257260024640711 -0.017066421452909708 -5.255742262769489
310 -0.01690450692549348 -5.274164531566205 -0.016788829676806928 -5.272531092446297
311 -0.016910675261169673 -5.291075206827375 -0.016999601386487484 -5.289530693832784
312 -0.016912148520350456 -5.307987355347725 -0.016883537732064725 -5.306414231564849
313 -0.016914865281432868 -5.324902220629158 -0.016818360332399605 -5.3232325918972485
314 -0.016916700918227435 -5.341818921547386 -0.016942324116826057 -5.340174916014075
315 -0.016912148613482714 -5.358731070160869 -0.01687082080170512 -5.357045736815779
316 -0.01691153133288026 -5.375642601493749 -0.016930791456252335 -5.373976528272031
317 -0.016910229809582233 -5.392552831303331 -0.016928721405565738 -5.390905249677597
318 -0.016914000175893305 -5.409466831479224 -0.016866176668554545 -5.407771426346152
319 -0.016908513940870763 -5.426375345420095 -0.01693057594820857 -5.42470200229436
320 -0.016909048520028593 -5.443284393940124 -0.016920479014515877 -5.441622481308876
321 -0.01690591750666499 -5.460190311446789 -0.01695678858086467 -5.458579269889741
322 -0.016907842736691235 -5.47709815418348 -0.016874923836439848 -5.475454193726181
323 -0.016903638001531364 -5.494001792185012 -0.017267463821917774 -5.492721657548099
324 -0.016905791126191616 -5.510907583311203 -0.016883102152496575 -5.509604759700595
325 -0.016901754774153233 -5.527809338085357 -0.01689415955916047 -5.526498919259756
326 -0.01690363958477974 -5.5447129776701365 -0.01690652882680297 -5.543405448086559
327 -0.01690309904515743 -5.561616076715294 -0.01692818943411112 -5.56033363752067
328 -0.016903869900852443 -5.578519946616146 -0.016931331250816584 -5.577264968771487
329 -0.01690286975353956 -5.595422816369686 -0.016909382212907074 -5.594174350984393
330 -0.016901141218841075 -5.612323957588527 -0.01692038606852293 -5.611094737052916
331 -0.016913676355034112 -5.629237633943561 -0.01690512867644429 -5.62799986572936
332 -0.016905137803405523 -5.646142771746966 -0.016945542022585868 -5.644945407751946
333 -0.016900390107184648 -5.663043161854151 -0.016896736249327658 -5.661842144001273
334 -0.016900189314037563 -5.6799433511681885 -0.01693643517792225 -5.678778579179196
335 -0.016905568446964024 -5.696848919615152 -0.016858905833214522 -5.69563748501241
336 -0.016903174575418234 -5.71375209419057 -0.016892834100872278 -5.712530319113283
337 -0.016899768728762865 -5.730651862919333 -0.016983304638415575 -5.729513623751698
338 -0.016899820510298015 -5.747551683429632 -0.016882119607180356 -5.746395743358878
339 -0.01690480299293995 -5.764456486422572 -0.016915826965123414 -5.763311570324001
340 -0.01690290877595544 -5.781359395198527 -0.016829664073884486 -5.7801412343978855
341 -0.016901756636798382 -5.798261151835326 -0.016916223522275686 -5.797057457920161
342 -0.016896904073655607 -5.815158055908982 -0.017061033006757497 -5.814118490926918
343 -0.016901186481118203 -5.8320592423901 -0.016929366439580918 -5.831047857366499
344 -0.01690043108537793 -5.848959673475478 -0.016904802061617374 -5.847952659428117
345 -0.016896829660981893 -5.86585650313646 -0.01687914999201894 -5.864831809420136
346 -0.01690086768940091 -5.8827573708258605 -0.017039708141237498 -5.881871517561374
347 -0.01688405191525817 -5.8996414227411185 -0.01704098703339696 -5.898912504594771
348 -0.016892347112298013 -5.916533769853417 -0.016871380060911177 -5.915783884655681
349 -0.016896035242825746 -5.933429805096242 -0.016877906303852795 -5.932661790959534
350 -0.01689475988969207 -5.950324564985935 -0.016885709948837757 -5.949547500908372
351 -0.016891017835587264 -5.967215582821522 -0.01695589777082205 -5.966503398679194
352 -0.01690179044380784 -5.98411737326533 -0.01675375532358885 -5.983257154002783
353 -0.016894051060080528 -6.0010114243254105 -0.01688698846846819 -6.000144142471251
354 -0.016896625887602566 -6.017908050213013 -0.016897516790777445 -6.017041659262029
355 -0.016895771212875842 -6.034803821425888 -0.016938435100018977 -6.033980094362048
356 -0.016891594510525465 -6.051695415936414 -0.016907398495823144 -6.05088749285787
357 -0.01689389618113637 -6.06858931211755 -0.01691168751567602 -6.067799180373546
358 -0.016906126588582992 -6.085495438706133 -0.01704254262149334 -6.08484172299504
359 -0.016899898555129765 -6.102395337261262 -0.016751605179160835 -6.101593328174201
360 -0.016896656807512046 -6.119291994068774 -0.0168814261443913 -6.1184747543185924
361 -0.016893745772540568 -6.136185739841315 -0.016882479283958675 -6.1353572336025515
362 -0.01690104668959975 -6.153086786530914 -0.016819640155881645 -6.1521768737584335
363 -0.016896585281938315 -6.169983371812853 -0.01690309550613165 -6.1690799692645655
364 -0.016895592212677002 -6.18687896402553 -0.016917526349425317 -6.185997495613991
365 -0.016895484924316407 -6.203774448949846 -0.016934332344681023 -6.202931827958672
366 -0.016896935738623144 -6.22067138468847 -0.016871952451765537 -6.219803780410437
367 -0.016893424466252326 -6.237564809154722 -0.016918037459254263 -6.236721817869691
368 -0.016893572080880402 -6.254458381235602 -0.01686699241399765 -6.253588810283689
369 -0.0168949113227427 -6.271353292558344 -0.017039518244564532 -6.270628328528253
370 -0.016890749335289 -6.288244041893633 -0.01688170451670885 -6.287510033044962
371 -0.016895030438899995 -6.305139072332533 -0.01695742318406701 -6.304467456229029
372 -0.016893433593213558 -6.322032505925747 -0.016893788613379 -6.321361244842407
373 -0.01688716234639287 -6.33891966827214 -0.016877063363790513 -6.338238308206198
374 -0.016896936111152172 -6.355816604383292 -0.016933925449848175 -6.355172233656046
375 -0.01688857711851597 -6.372705181501808 -0.016874813940376043 -6.372047047596422
376 -0.01688893185928464 -6.389594113361093 -0.016825574915856123 -6.388872622512278
377 -0.016893140412867068 -6.4064872537739594 -0.016974548995494842 -6.405847171507773
378 -0.016895491257309915 -6.42338274503127 -0.016907164081931114 -6.422754335589704
379 -0.016887331288307904 -6.440270076319577 -0.016911899950355292 -6.439666235540059
380 -0.016891850251704456 -6.457161926571282 -0.01687635453417897 -6.456542590074238
381 -0.016898109670728446 -6.474060036242011 -0.017097885254770517 -6.473640475329009
382 -0.01689047468826175 -6.490950510930273 -0.016919824108481408 -6.49056029943749
383 -0.016887108981609344 -6.507837619911882 -0.016889738757163285 -6.507450038194653
384 -0.01688709305599332 -6.524724712967876 -0.01689983168616891 -6.524349869880822
385 -0.016883929073810578 -6.541608642041687 -0.016904355306178332 -6.541254225187001
386 -0.016887161787599324 -6.5584958038292855 -0.01685731327161193 -6.558111538458613
387 -0.01688654450699687 -6.575382348336283 -0.01690139565616846 -6.575012934114781
388 -0.016878538485616445 -6.592260886821899 -0.016799679305404425 -6.591812613420186
389 -0.01688838554546237 -6.609149272367361 -0.01690159775316715 -6.608714211173353
390 -0.016884764190763235 -6.626034036558124 -0.016926313377916814 -6.62564052455127
391 -0.01687782471999526 -6.64291186127812 -0.01700397441163659 -6.642644498962906
392 -0.0168861273676157 -6.659797988645735 -0.016890193428844215 -6.659534692391751
393 -0.016884729079902173 -6.676682717725638 -0.01687065763399005 -6.676405350025741
394 -0.016884960141032933 -6.69356767786667 -0.01694998601451516 -6.693355336040256
395 -0.016891812533140184 -6.710459490399811 -0.016709421295672655 -6.710064757335928
396 -0.016890438087284566 -6.7273499284870955 -0.016973007842898367 -6.727037765178826
397 -0.016886058915406465 -6.744235987402502 -0.016831816639751196 -6.743869581818577
398 -0.01688464982435107 -6.761120637226853 -0.01688231313601136 -6.760751894954589
399 -0.016884752083569765 -6.778005389310422 -0.016918434388935567 -6.7776703293435245
400 -0.016882785223424436 -6.794888174533847 -0.017200369946658613 -6.7948706992901835
401 -0.016879476327449083 -6.811767650861296 -0.01686472613364458 -6.811735425423828
402 -0.016881863866001368 -6.828649514727298 -0.016892000287771224 -6.828627425711599
403 -0.016881172172725202 -6.845530686900023 -0.016880168952047823 -6.845507594663647
404 -0.01688029719516635 -6.86241098409519 -0.016877949703484774 -6.8623855443671316
405 -0.016879865247756243 -6.879290849342946 -0.01686166375875473 -6.879247208125887
406 -0.01687959609553218 -6.896170445438479 -0.016906284913420676 -6.896153493039307
407 -0.016883330326527356 -6.913053775765006 -0.01686731316149235 -6.9130208062008
408 -0.01687574926763773 -6.929929525032644 -0.016752685140818357 -6.929773491341618
409 -0.01687981067225337 -6.946809335704897 -0.01688263276591897 -6.946656124107537
410 -0.016881281323730946 -6.963690617028628 -0.016905129048973323 -6.96356125315651
411 -0.016877154167741538 -6.98056777119637 -0.016894885804504156 -6.9804561389610145
412 -0.016878479067236184 -6.9974462502636054 -0.016911678202450275 -6.997367817163465
413 -0.016880786046385765 -7.014327036309991 -0.016944185458123685 -7.014312002621589
414 -0.016874205879867078 -7.031201242189859 -0.01682938728481531 -7.031141389906404
415 -0.016876683104783297 -7.048077925294642 -0.016851315181702374 -7.047992705088106
416 -0.016878399625420572 -7.064956324920063 -0.016894312854856253 -7.064887017942962
417 -0.01687748385593295 -7.081833808775996 -0.016877083107829094 -7.0817641010507915
418 -0.016880844067782164 -7.098714652843778 -0.016857533995062114 -7.098621635045854
419 -0.016879058443009853 -7.115593711286788 -0.016903355717658997 -7.115524990763513
420 -0.01687398152425885 -7.132467692811047 -0.01703286748379469 -7.132557858247307
421 -0.01688024392351508 -7.149347936734562 -0.01690762573853135 -7.149465483985838
422 -0.016875549033284188 -7.166223485767846 -0.01696016015484929 -7.166425644140688
423 -0.016875435877591372 -7.1830989216454375 -0.01694970643147826 -7.183375350572166
424 -0.016874874848872422 -7.19997379649431 -0.01686830073595047 -7.200243651308116
425 -0.01686430973932147 -7.216838106233631 -0.01692015826702118 -7.217163809575138
426 -0.016874077077955008 -7.233712183311586 -0.016815547365695238 -7.233979356940833
427 -0.01687864949926734 -7.250590832810853 -0.01684483028948307 -7.250824187230316
428 -0.016876921523362398 -7.267467754334215 -0.016883205343037843 -7.267707392573354
429 -0.016874987445771695 -7.284342741779987 -0.01688962271437049 -7.284597015287725
430 -0.016875752620398997 -7.301218494400386 -0.016874842438846828 -7.301471857726572
431 -0.016875528637319802 -7.318094023037705 -0.016769968904554844 -7.318241826631127
432 -0.016879552323371173 -7.334973575361077 -0.01687713908031583 -7.335118965711443
433 -0.016872888151556253 -7.351846463512633 -0.01694668419659138 -7.352065649908035
434 -0.0168777939863503 -7.368724257498983 -0.016941431816667317 -7.3690070817247015
435 -0.01687461556866765 -7.385598873067651 -0.016880648862570524 -7.385887730587272
436 -0.016877326741814615 -7.402476199809466 -0.016919080819934606 -7.402806811407206
437 -0.016874134819954634 -7.419350334629421 -0.016804284416139126 -7.419611095823345
438 -0.016879960894584656 -7.436230295524005 -0.01678956123068929 -7.436400657054035
439 -0.01687994208186865 -7.453110237605874 -0.016934044007211924 -7.453334701061247
440 -0.016884511057287454 -7.4699947486631615 -0.01674613608047366 -7.470080837141721
441 -0.016875383257865906 -7.486870131921028 -0.016950372885912657 -7.4870312100276335
442 -0.016878196597099306 -7.503748328518127 -0.0168481788598001 -7.503879388887434
443 -0.01687973840162158 -7.520628066919749 -0.016876298096030952 -7.520755686983465
444 -0.016898687370121478 -7.53752675428987 -0.017029657494276762 -7.537785344477742
445 -0.01687435433268547 -7.554401108622556 -0.0168970862403512 -7.554682430718093
446 -0.016876451764255763 -7.571277560386812 -0.016905822698026894 -7.571588253416119
447 -0.01687464853748679 -7.588152208924298 -0.016809655353426933 -7.588397908769546
448 -0.01687365984544158 -7.60502586876974 -0.016980958823114633 -7.605378867592661
449 -0.01687850123271346 -7.621904370002453 -0.016782955173403023 -7.6221618227660635
450 -0.01687245164066553 -7.638776821643119 -0.016880583576858045 -7.639042406342922
451 -0.01687725046649575 -7.6556540721096145 -0.016869544237852096 -7.655911950580774
452 -0.0168741911649704 -7.672528263274585 -0.016841546073555945 -7.672753496654329
453 -0.016875714529305696 -7.689403977803891 -0.016892054677009584 -7.689645551331339
454 -0.01687257718294859 -7.7062765549868395 -0.01684918496757746 -7.706494736298917
455 -0.016873511578887702 -7.723150066565728 -0.01687610475346446 -7.723370841052382
456 -0.016902002319693566 -7.740052068885421 -0.01686149798333645 -7.740232339035718
457 -0.016872265748679637 -7.756924334634101 -0.016883119847625493 -7.7571154588833435
458 -0.016870274767279626 -7.773794609401381 -0.016868523601442576 -7.773983982484786
459 -0.01687193913385272 -7.790666548535233 -0.016854098066687584 -7.790838080551474
460 -0.016871919855475426 -7.8075384683907085 -0.016878929734230042 -7.807717010285704
461 -0.016868907492607832 -7.824407375883316 -0.016857760306447745 -7.824574770592152
462 -0.016872460208833217 -7.841279836092149 -0.016763076558709143 -7.841337847150861
463 -0.016866711899638176 -7.858146547991788 -0.016711753327399492 -7.85804960047826
464 -0.01687314808368683 -7.875019696075475 -0.016845047660171985 -7.874894648138432
465 -0.016876688227057457 -7.891896384302532 -0.01689078351482749 -7.891785431653259
466 -0.01687735179439187 -7.908773736096924 -0.01689551314339042 -7.90868094479665
467 -0.016874025762081146 -7.925647761859005 -0.016870740242302416 -7.925551685038952
468 -0.016862766910344364 -7.94251052876935 -0.016818585712462662 -7.9423702707514146
469 -0.016871166694909335 -7.959381695464259 -0.01684523597359657 -7.959215506725011
470 -0.01687746373936534 -7.976259159203624 -0.016942355874925853 -7.976157862599937
471 -0.01687321551144123 -7.993132374715065 -0.016806884203106165 -7.992964746803043
472 -0.01687408983707428 -8.01000646455214 -0.01690635532140732 -8.00987110212445
473 -0.016871176287531854 -8.026877640839672 -0.016783510614186526 -8.026654612738636
474 -0.016874762251973152 -8.043752403091645 -0.016899789683520794 -8.043554402422156
475 -0.016878638975322248 -8.060631042066968 -0.016880347672849894 -8.060434750095006
476 -0.016887328773736953 -8.077518370840705 -0.01687465449795127 -8.077309404592956
477 -0.016876086592674255 -8.09439445743338 -0.016880090069025754 -8.094189494661983
478 -0.016875411197543145 -8.111269868630922 -0.01689591370522976 -8.111085408367213
479 -0.016877143550664185 -8.128147012181586 -0.016872063186019658 -8.127957471553232
480 -0.016875525750219823 -8.145022537931805 -0.016844965144991876 -8.144802436698225
481 -0.01686348356306553 -8.16188602149487 -0.016236327681690456 -8.161038764379915
482 -0.016877443343400956 -8.178763464838271 -0.016824732162058355 -8.177863496541974
483 -0.016882112063467503 -8.195645576901738 -0.016865020245313646 -8.194728516787288
484 -0.01688194563612342 -8.212527522537862 -0.01688313577324152 -8.21161165256053
485 -0.016885403264313936 -8.229412925802176 -0.01694912826642394 -8.228560780826953
486 -0.016879275906831026 -8.246292201709007 -0.016866058483719824 -8.245426839310673
487 -0.016877988912165166 -8.263170190621173 -0.01674081161618233 -8.262167650926855
488 -0.016882886365056037 -8.28005307698623 -0.016852782946079968 -8.279020433872935
489 -0.016889775823801755 -8.296942852810032 -0.01676616109907627 -8.29578659497201
490 -0.0168847962282598 -8.313827649038291 -0.01689740875735879 -8.31268400372937
491 -0.016884975507855414 -8.330712624546146 -0.016906346660107374 -8.329590350389477
492 -0.01688246401026845 -8.347595088556416 -0.016790700610727072 -8.346381051000204
493 -0.016877419594675303 -8.36447250815109 -0.01688664322718978 -8.363267694227394
494 -0.016880732867866753 -8.381353241018957 -0.016892314050346614 -8.380160008277741
495 -0.016877813916653394 -8.39823105493561 -0.016784382238984107 -8.396944390516726
496 -0.016878858115524052 -8.415109913051134 -0.01686323741450906 -8.413807627931234
497 -0.016881977766752244 -8.431991890817887 -0.016893342323601245 -8.430700970254836
498 -0.016881413012742996 -8.44887330383063 -0.01685829125344753 -8.447559261508284
499 -0.016876307595521212 -8.465749611426151 -0.016880130115896463 -8.46443939162418
500 -0.016877695638686418 -8.482627307064838 -0.016836383286863564 -8.481275774911044
501 -0.01688051400706172 -8.4995078210719 -0.016883470490574835 -8.498159245401618
502 -0.016890503372997044 -8.516398324444896 -0.016964067984372378 -8.51512331338599
503 -0.016881015803664922 -8.533279340248562 -0.01687587546184659 -8.531999188847836
504 -0.01688291197642684 -8.55016225222499 -0.016860391851514576 -8.54885958069935
505 -0.016877534706145524 -8.567039786931135 -0.016827114392071962 -8.565686695091422
506 -0.016881247423589228 -8.583921034354724 -0.016889658104628325 -8.58257635319605
507 -0.016881205048412083 -8.600802239403135 -0.01689184792339802 -8.599468201119448
508 -0.016878787986934186 -8.61768102739007 -0.016840540617704392 -8.616308741737152
509 -0.016882193833589555 -8.63456322122366 -0.016854376625269653 -8.633163118362422
510 -0.016880754474550487 -8.65144397569821 -0.016944635193794966 -8.650107753556217
511 -0.016883955150842667 -8.668327930849053 -0.017009290214627982 -8.667117043770844
512 -0.01687650950625539 -8.685204440355308 -0.016900540981441736 -8.684017584752286
513 -0.016878947988152503 -8.70208338834346 -0.01685543730854988 -8.700873022060836
514 -0.016876177582889795 -8.718959565926351 -0.016851945500820874 -8.717724967561658
515 -0.016878591291606425 -8.735838157217957 -0.01693963250145316 -8.73466460006311
516 -0.016880035679787398 -8.752718192897744 -0.017074919864535333 -8.751739519927646
517 -0.016873172856867312 -8.76959136575461 -0.016837378963828087 -8.768576898891475
518 -0.01687374273315072 -8.78646510848776 -0.016860757488757372 -8.785437656380232
519 -0.01687243105843663 -8.803337539546197 -0.01691689621657133 -8.802354552596803
520 -0.016872740630060435 -8.820210280176257 -0.016870123147964478 -8.819224675744767
521 -0.01687122005969286 -8.83708150023595 -0.016856150422245263 -8.836080826167013
522 -0.016880196053534746 -8.853961696289485 -0.016835145000368357 -8.85291597116738
523 -0.01687481813132763 -8.870836514420812 -0.01675005964934826 -8.86966603081673
524 -0.01687685353681445 -8.887713367957627 -0.016865710634738205 -8.886531741451467
525 -0.016872891411185264 -8.904586259368813 -0.016881306562572716 -8.90341304801404
526 -0.01687132241204381 -8.921457581780857 -0.016803789976984264 -8.920216837991024
527 -0.016874973196536303 -8.938332554977393 -0.016855600662529467 -8.937072438653553
528 -0.0168801992200315 -8.955212754197424 -0.01732628494501114 -8.954398723598564
529 -0.016867137048393488 -8.972079891245818 -0.0168640841729939 -8.971262807771557
530 -0.016869044862687588 -8.988948936108505 -0.016869779024273158 -8.98813258679583
531 -0.016869892925024034 -9.00581882903353 -0.016866774018853902 -9.004999360814685
532 -0.016870556678622962 -9.022689385712152 -0.016864745318889617 -9.021864106133574
533 -0.016868614125996828 -9.039557999838149 -0.016869280859827994 -9.038733386993401
534 -0.016870195418596266 -9.056428195256744 -0.016888194251805544 -9.055621581245207
535 -0.016869526635855437 -9.0732977218926 -0.01689082644879818 -9.072512407694004
536 -0.016869373712688686 -9.090167095605288 -0.01691712848842144 -9.089429536182426
537 -0.01686888625845313 -9.107035981863742 -0.016942744515836237 -9.106372280698261
538 -0.01686559934169054 -9.123901581205432 -0.0167645244859159 -9.123136805184178
539 -0.016867564897984265 -9.140769146103416 -0.016882826667279006 -9.140019631851457
540 -0.01687219860032201 -9.157641344703737 -0.016816939227283 -9.15683657107874
541 -0.016871204879134894 -9.174512549582872 -0.01698598163202405 -9.173822552710764
542 -0.0168671996332705 -9.191379749216143 -0.016890653874725103 -9.190713206585489
543 -0.01686936095356941 -9.208249110169712 -0.016922537237405777 -9.207635743822895
544 -0.01686208788305521 -9.225111198052767 -0.016789373941719532 -9.224425117764614
545 -0.016870997566729783 -9.241982195619498 -0.01687953220680356 -9.241304649971418
546 -0.016862286534160376 -9.258844482153657 -0.016866312734782694 -9.2581709627062
547 -0.01687046866863966 -9.275714950822296 -0.016821653954684733 -9.274992616660885
548 -0.016870242543518543 -9.292585193365815 -0.01687793983146548 -9.29187055649235
549 -0.01686960645020008 -9.309454799816015 -0.016848875395953655 -9.308719431888305
550 -0.016869695950299503 -9.326324495766315 -0.016826107259839775 -9.325545539148145
551 -0.01687181172892451 -9.343196307495239 -0.01677224850282073 -9.342317787650966
552 -0.01687119621783495 -9.360067503713074 -0.01687196558341384 -9.35918975323438
553 -0.016874912660568953 -9.376942416373643 -0.016873607877641916 -9.376063361112022
554 -0.01687595611438155 -9.393818372488024 -0.016861268691718577 -9.39292462980374
555 -0.016870107129216196 -9.41068847961724 -0.016879597678780556 -9.409804227482521
556 -0.016871494054794312 -9.427559973672034 -0.016923548188060522 -9.426727775670582
557 -0.01686847545206547 -9.4444284491241 -0.016840957570821047 -9.443568733241403
558 -0.01686624074354768 -9.461294689867648 -0.016624466609209777 -9.460193199850613
559 -0.016870162077248098 -9.478164851944896 -0.016866882052272558 -9.477060081902886
560 -0.016872448194772006 -9.495037300139668 -0.016875351872295143 -9.493935433775182
561 -0.01687183594331145 -9.511909136082979 -0.016826240904629232 -9.510761674679811
562 -0.016872790548950432 -9.528781926631929 -0.016991014964878558 -9.52775268964469
563 -0.016868232842534782 -9.545650159474464 -0.016873099375516176 -9.544625789020206
564 -0.016870999708771706 -9.562521159183236 -0.01685936199501157 -9.561485151015217
565 -0.01687132613733411 -9.57939248532057 -0.0168659009039402 -9.578351051919158
566 -0.01686826618388295 -9.596260751504452 -0.01684150043874979 -9.595192552357908
567 -0.016870321612805127 -9.613131073117257 -0.016900807805359363 -9.612093360163268
568 -0.01687245387583971 -9.630003526993097 -0.01684036832302809 -9.628933728486295
569 -0.01686830511316657 -9.646871832106264 -0.01680438881739974 -9.645738117303695
570 -0.016872240975499154 -9.663744073081762 -0.01689164973795414 -9.662629767041649
571 -0.016879223473370075 -9.680623296555133 -0.01667979098856449 -9.679309558030214
572 -0.01687436318024993 -9.697497659735383 -0.01685083582997322 -9.696160393860188
573 -0.01687593450769782 -9.714373594243082 -0.01688049817457795 -9.713040892034766
574 -0.016871546395123005 -9.731245140638205 -0.016748035792261362 -9.729788927827027
575 -0.016876157838851213 -9.748121298477056 -0.016852119658142328 -9.74664104748517
576 -0.016872070357203485 -9.76499336883426 -0.01687171356752515 -9.763512761052695
577 -0.01687090815976262 -9.781864276994023 -0.016786940954625608 -9.780299702007321
578 -0.01687181890010834 -9.798736095894132 -0.01687504108995199 -9.797174743097273
579 -0.016865625884383915 -9.815601721778515 -0.016943257302045822 -9.814118000399318
580 -0.016874048858880997 -9.832475770637396 -0.01692763324826956 -9.831045633647587
581 -0.0168703799135983 -9.849346150550994 -0.01662791343405843 -9.847673547081646
582 -0.016870847065001728 -9.866216997615997 -0.016897169593721627 -9.864570716675368
583 -0.016874669678509237 -9.883091667294506 -0.016853498946875333 -9.881424215622244
584 -0.016877575870603324 -9.89996924316511 -0.016848009452223776 -9.898272225074468
585 -0.01687484495341778 -9.916844088118527 -0.016863281559199094 -9.915135506633668
586 -0.016877148672938345 -9.933721236791465 -0.016893010959029196 -9.932028517592697
587 -0.01687854528427124 -9.950599782075736 -0.016825789771974086 -9.948854307364671
588 -0.01687562894076109 -9.967475411016498 -0.016900031082332134 -9.965754338447004
589 -0.016871119476854803 -9.984346530493353 -0.0168581523001194 -9.982612490747124
590 -0.01687179021537304 -10.001218320708725 -0.01691065765917301 -9.999523148406297
591 -0.016871100664138793 -10.018089421372864 -0.016796336323022843 -10.016319484729319
592 -0.016873239912092684 -10.034962661284956 -0.016854267846792937 -10.033173752576111
593 -0.016875206120312215 -10.051837867405268 -0.016849008202552796 -10.050022760778663
594 -0.01687225429341197 -10.06871012169868 -0.01680825250223279 -10.066831013280897
595 -0.01687402753159404 -10.085584149230275 -0.016915069706737996 -10.083746082987634
596 -0.016873051319271325 -10.102457200549546 -0.016847818810492753 -10.100593901798128
597 -0.016873683501034974 -10.119330884050582 -0.016845418699085714 -10.117439320497214
598 -0.016877396497875452 -10.136208280548457 -0.016841298248618842 -10.134280618745832
599 -0.01687218127772212 -10.15308046182618 -0.016889418847858904 -10.15117003759369
600 -0.01688027149066329 -10.169960733316843 -0.016808953043073414 -10.167978990636763
601 -0.016877400875091552 -10.186838134191936 -0.016982341557741164 -10.184961332194504
602 -0.016869893949478864 -10.203708028141415 -0.016860193200409414 -10.201821525394914
603 -0.016880858782678844 -10.220588886924094 -0.01683756597340107 -10.218659091368314
604 -0.01687394194304943 -10.237462828867145 -0.016876309551298617 -10.235535400919613
605 -0.016873233765363694 -10.254336062632508 -0.016906776744872332 -10.252442177664484
606 -0.016877967026084663 -10.271214029658593 -0.01686755456030369 -10.269309732224787
607 -0.0168787213973701 -10.288092751055963 -0.01679536486044526 -10.286105097085233
608 -0.016874963603913783 -10.304967714659877 -0.016894154343754055 -10.302999251428988
609 -0.016874695755541326 -10.32184241041542 -0.016869599744677544 -10.319868851173664
610 -0.01687458632513881 -10.338716996740558 -0.01688434248790145 -10.336753193661567
611 -0.016881294548511505 -10.35559829128907 -0.016744683776050807 -10.353497877437617
612 -0.01687460094690323 -10.372472892235972 -0.016866941843181847 -10.370364819280798
613 -0.016875318251550198 -10.389348210487523 -0.016878623329102994 -10.3872434426099
614 -0.016878615226596595 -10.40622682571412 -0.01694711809977889 -10.40419056070968
615 -0.01687523815780878 -10.423102063871928 -0.016793730854988097 -10.420984291564668
616 -0.016873987670987845 -10.439976051542915 -0.016890578903257847 -10.437874870467926
617 -0.016876494605094196 -10.45685254614801 -0.016893128398805857 -10.454767998866732
618 -0.016877058241516352 -10.473729604389526 -0.016923049185425042 -10.471691048052158
619 -0.01686176024377346 -10.4905913646333 -0.016963022854179145 -10.488654070906337
620 -0.01687382496893406 -10.507465189602234 -0.016903974767774343 -10.505558045674112
621 -0.016873976215720177 -10.524339165817954 -0.016881802771240472 -10.522439848445353
622 -0.01687326580286026 -10.541212431620815 -0.016867780406028033 -10.53930762885138
623 -0.016876001749187707 -10.558088433370003 -0.01681920336559415 -10.556126832216975
624 -0.016879539657384156 -10.574967973027388 -0.0168873961083591 -10.573014228325334
625 -0.016870401147753 -10.59183837417514 -0.01687122108414769 -10.589885449409483
626 -0.016866418067365885 -10.608704792242506 -0.016759074106812478 -10.606644523516294
627 -0.01686554988846183 -10.625570342130967 -0.016801604814827443 -10.623446128331121
628 -0.016870650090277196 -10.642440992221244 -0.016895346529781818 -10.640341474860904
629 -0.016871483717113733 -10.659312475938359 -0.016867425572127104 -10.65720890043303
630 -0.016869824286550282 -10.676182300224909 -0.016810618806630373 -10.67401951923966
631 -0.016873117815703154 -10.693055418040611 -0.016887201741337777 -10.690906720980998
632 -0.016880467999726534 -10.709935886040338 -0.016903048567473888 -10.707809769548472
633 -0.016869678813964128 -10.726805564854303 -0.016869058180600405 -10.724678827729072
634 -0.016870318725705147 -10.743675883580007 -0.016819140501320363 -10.741497968230393
635 -0.01687159640714526 -10.760547479987153 -0.01682638321071863 -10.75832435144111
636 -0.016874829307198524 -10.777422309294352 -0.01679688962176442 -10.775121241062875
637 -0.016883347276598216 -10.79430565657095 -0.017245145235210656 -10.792366386298086
638 -0.01686949487775564 -10.811175151448706 -0.016801968961954118 -10.80916835526004
639 -0.01687032449990511 -10.828045475948612 -0.01687862677499652 -10.826046982035036
640 -0.016869285609573126 -10.844914761558185 -0.016858569253236054 -10.842905551288272
641 -0.016869918443262577 -10.861784680001447 -0.01687582302838564 -10.859781374316658
642 -0.016867917403578757 -10.878652597405026 -0.0168703094124794 -10.876651683729136
643 -0.01687321960926056 -10.895525817014287 -0.016918695997446775 -10.893570379726583
644 -0.016866646986454726 -10.91239246400074 -0.01684367023408413 -10.910414049960668
645 -0.016869380977004765 -10.929261844977745 -0.016883775033056735 -10.927297824993724
646 -0.016875097807496787 -10.946136942785241 -0.016764092538505793 -10.94406191753223
647 -0.01686745388433337 -10.963004396669575 -0.016861405689269304 -10.960923323221499
648 -0.016866786777973174 -10.979871183447548 -0.01685238750651479 -10.977775710728013
649 -0.01686209812760353 -10.996733281575152 -0.016883315052837133 -10.99465902578085
650 -0.016866527777165175 -11.013599809352316 -0.016835792642086744 -11.011494818422937
651 -0.016865887958556414 -11.030465697310872 -0.01685117995366454 -11.028345998376603
652 -0.016868255194276573 -11.047333952505149 -0.016845000721514226 -11.045190999098116
653 -0.01686747595667839 -11.064201428461827 -0.016872198414057495 -11.062063197512174
654 -0.016867117024958134 -11.081068545486785 -0.01685245707631111 -11.078915654588485
655 -0.016866974625736476 -11.097935520112522 -0.01687199538573623 -11.095787649974222
656 -0.016865618340671063 -11.114801138453192 -0.016909080930054186 -11.112696730904275
657 -0.016870331298559905 -11.131671469751751 -0.016959403362125158 -11.129656134266401
658 -0.01686549037694931 -11.1485369601287 -0.016784602776169777 -11.146440737042571
659 -0.01686483286321163 -11.165401792991911 -0.016914777178317308 -11.16335551422089
660 -0.016869001928716897 -11.182270794920628 -0.01685497462749481 -11.180210488848385
661 -0.01686670435592532 -11.199137499276553 -0.016876231972128154 -11.197086720820513
662 -0.016865952499210836 -11.216003451775764 -0.01699522938579321 -11.214081950206307
663 -0.016865374147892 -11.232868825923656 -0.016854423750191926 -11.2309363739565
664 -0.01686281058937311 -11.24973163651303 -0.01698384005576372 -11.247920214012263
665 -0.016865838784724474 -11.266597475297754 -0.016846342012286186 -11.264766556024549
666 -0.016863314155489206 -11.283460789453244 -0.016878935135900976 -11.28164549116045
667 -0.01686326153576374 -11.300324050989008 -0.01683955704793334 -11.298485048208384
668 -0.01686114417389035 -11.3171851951629 -0.016832049656659364 -11.315317097865044
669 -0.016863744985312224 -11.334048940148211 -0.016793848667293786 -11.332110946532339
670 -0.016868371423333882 -11.350917311571544 -0.01696980753913522 -11.349080754071474
671 -0.016865179408341646 -11.367782490979886 -0.016805954184383153 -11.365886708255857
672 -0.016863666661083698 -11.38464615764097 -0.01684537632390857 -11.382732084579766
673 -0.01686407420784235 -11.401510231848812 -0.016890665050596 -11.399622749630362
674 -0.016864458844065667 -11.418374690692877 -0.01690690228715539 -11.416529651917518
675 -0.016861946135759354 -11.435236636828636 -0.016866514924913645 -11.433396166842432
676 -0.016854089125990866 -11.452090725954626 -0.01693074805662036 -11.450326914899051
677 -0.016865397803485394 -11.468956123758112 -0.016884925588965417 -11.467211840488016
678 -0.016859711706638338 -11.48581583546475 -0.01692880392074585 -11.484140644408761
679 -0.016858568787574767 -11.502674404252325 -0.016837926395237447 -11.500978570803998
680 -0.01685464596375823 -11.519529050216082 -0.016804648097604513 -11.517783218901602
681 -0.01685732640326023 -11.536386376619342 -0.016782508138567208 -11.53456572704017
682 -0.016861799359321594 -11.553248175978664 -0.01686345599591732 -11.551429183036086
683 -0.016860783845186234 -11.57010895982385 -0.016856864746659993 -11.568286047782747
684 -0.016861190274357795 -11.586970150098209 -0.016865525115281343 -11.58515157289803
685 -0.0168601481243968 -11.603830298222606 -0.016832154430449008 -11.601983727328479
686 -0.016861886717379093 -11.620692184939985 -0.016776513867080213 -11.61876024119556
687 -0.016863879933953285 -11.63755606487394 -0.016798745840787888 -11.635558987036347
688 -0.01686442270874977 -11.654420487582689 -0.016845453158020975 -11.652404440194369
689 -0.016864297632128 -11.671284785214818 -0.016844912711530925 -11.669249352905899
690 -0.016864058282226323 -11.688148843497045 -0.01687888251617551 -11.686128235422075
691 -0.01686478340998292 -11.705013626907027 -0.016923486720770597 -11.703051722142845
692 -0.016861502546817064 -11.721875129453844 -0.016810691729187966 -11.719862413872033
693 -0.01686263643205166 -11.738737765885896 -0.01686538811773062 -11.736727801989764
694 -0.01686219796538353 -11.75559996385128 -0.016912887152284384 -11.753640689142047
695 -0.016866485495120286 -11.7724664493464 -0.016853787750005723 -11.770494476892052
696 -0.016862936783581972 -11.789329386129982 -0.01685640588402748 -11.78735088277608
697 -0.016866342071443795 -11.806195728201425 -0.016924094781279563 -11.804274977557359
698 -0.016863691806793212 -11.823059420008219 -0.016820864100009204 -11.821095841657367
699 -0.016860609408468008 -11.839920029416687 -0.016961196530610324 -11.838057038187978
700 -0.016862722020596264 -11.856782751437283 -0.016866733133792878 -11.85492377132177
701 -0.016859745793044566 -11.873642497230328 -0.016867168620228766 -11.871790939941999
702 -0.016864812280982733 -11.89050730951131 -0.016883702110499145 -11.888674642052498
703 -0.016858098097145557 -11.907365407608456 -0.016776658501476048 -11.905451300553974
704 -0.016861052252352238 -11.924226459860808 -0.016814126074314116 -11.922265426628288
705 -0.01685952078551054 -11.941085980646319 -0.016854907386004925 -11.939120334014293
706 -0.016859888285398483 -11.957945868931718 -0.01686903918161988 -11.955989373195912
707 -0.016859347093850376 -11.974805216025569 -0.016835115291178225 -11.97282448848709
708 -0.016862805280834437 -11.991668021306403 -0.01689053764566779 -11.989715026132759
709 -0.016858850698918106 -12.008526872005321 -0.016952972300350665 -12.006667998433109
710 -0.016851931903511287 -12.025378803908833 -0.01675080992281437 -12.023418808355924
711 -0.016863904614001512 -12.042242708522835 -0.01695927157998085 -12.040378079935905
712 -0.01686103567481041 -12.059103744197646 -0.016869599651545285 -12.057247679587451
713 -0.01685999408364296 -12.075963738281288 -0.016862742882221938 -12.074110422469673
714 -0.01685863211750984 -12.092822370398798 -0.01678963880985975 -12.090900061279532
715 -0.016864892933517693 -12.109687263332315 -0.01682143909856677 -12.1077215003781
716 -0.01686390331014991 -12.126551166642464 -0.01682871365919709 -12.124550214037297
717 -0.016860762424767018 -12.14341192906723 -0.016861006245017053 -12.141411220282315
718 -0.01686241403222084 -12.160274343099452 -0.01680663591250777 -12.158217856194822
719 -0.016855374071747066 -12.1771297171712 -0.016742218192666768 -12.174960074387489
720 -0.016868975851684807 -12.193998693022884 -0.016906071174889802 -12.19186614556238
721 -0.016867347713559865 -12.210866040736445 -0.016806330438703297 -12.208672476001082
722 -0.016867220774292944 -12.227733261510737 -0.016811068262904884 -12.225483544263987
723 -0.016866514272987843 -12.244599775783724 -0.01688011344522238 -12.242363657709209
724 -0.016863994020968675 -12.261463769804694 -0.016891780775040388 -12.25925543848425
725 -0.016866090428084134 -12.278329860232779 -0.016859559156000615 -12.27611499764025
726 -0.016865216940641404 -12.29519507717342 -0.016858912259340286 -12.29297390989959
727 -0.0168646358884871 -12.312059713061906 -0.016866823099553584 -12.309840732999143
728 -0.016864878684282304 -12.328924591746189 -0.016884183790534735 -12.326724916789678
729 -0.016865146160125733 -12.345789737906314 -0.016901013255119324 -12.343625930044796
730 -0.016865127813071014 -12.362654865719385 -0.01682458221912384 -12.36045051226392
731 -0.016862040758132933 -12.379516906477518 -0.016871560364961624 -12.377322072628882
732 -0.01686963690444827 -12.396386543381967 -0.016725488752126694 -12.394047561381008
733 -0.016864463314414026 -12.413251006696381 -0.016901031509041785 -12.41094859289005
734 -0.016860531643033028 -12.430111538339414 -0.016946444194763897 -12.427895037084813
735 -0.016862536408007146 -12.446974074747422 -0.016893251985311507 -12.444788289070125
736 -0.016864136047661304 -12.463838210795084 -0.017000735364854337 -12.46178902443498
737 -0.016859146114438773 -12.480697356909522 -0.016866670455783606 -12.478655694890763
738 -0.016859947144985198 -12.497557304054506 -0.016884459555149077 -12.495540154445912
739 -0.016861448157578708 -12.514418752212086 -0.01683168476447463 -12.512371839210386
740 -0.016861638240516185 -12.531280390452602 -0.016832096874713896 -12.5292039360851
741 -0.016861786041408776 -12.54814217649401 -0.01693136487156153 -12.546135300956662
742 -0.016865883488208055 -12.565008059982219 -0.016822576615959407 -12.562957877572622
743 -0.01686062952503562 -12.581868689507255 -0.01684108395129442 -12.579798961523917
744 -0.016861676424741744 -12.598730365931997 -0.016871393658220768 -12.596670355182138
745 -0.016854773554950953 -12.615585139486948 -0.017170473281294108 -12.613840828463431
746 -0.016860303934663534 -12.632445443421611 -0.016845561284571885 -12.630686389748004
747 -0.01685966309159994 -12.64930510651321 -0.016848592646420003 -12.647534982394424
748 -0.016858306899666785 -12.666163413412878 -0.01678214892745018 -12.664317131321875
749 -0.01685854997485876 -12.683021963387738 -0.01690044580027461 -12.68121757712215
750 -0.016861775144934654 -12.699883738532673 -0.016891400422900917 -12.69810897754505
751 -0.016856461856514217 -12.716740200389188 -0.016685301251709462 -12.71479427879676
752 -0.01685845572501421 -12.733598656114202 -0.01683128857985139 -12.73162556737661
753 -0.016859888285398483 -12.750458544399601 -0.016846991144120693 -12.748472558520731
754 -0.016862259339541198 -12.767320803739143 -0.016887685097754002 -12.765360243618485
755 -0.01686032712459564 -12.784181130863738 -0.01683542113751173 -12.782195664755996
756 -0.0168627823702991 -12.801043913234038 -0.016760517843067646 -12.798956182599063
757 -0.01686214469373226 -12.81790605792777 -0.017021446488797665 -12.815977629087861
758 -0.016860608011484146 -12.834766665939254 -0.016905443370342256 -12.832883072458204
759 -0.01686090724542737 -12.85162757318468 -0.01696208557114005 -12.849845158029344
760 -0.016858306340873243 -12.868485879525554 -0.016844226513057947 -12.866689384542402
761 -0.016859390959143638 -12.885345270484699 -0.016869253013283014 -12.883558637555685
762 -0.016863478533923625 -12.902208749018623 -0.016784825921058656 -12.900343463476744
763 -0.01685862969607115 -12.919067378714693 -0.01683199340477586 -12.91717545688152
764 -0.016860055550932885 -12.935927434265626 -0.016899356711655857 -12.934074813593176
765 -0.016858338564634322 -12.95278577283026 -0.01688871718943119 -12.950963530782607
766 -0.01686002342030406 -12.969645796250564 -0.016820956952869892 -12.967784487735477
767 -0.01684696264564991 -12.986492758896214 -0.01660680156201124 -12.984391289297488
768 -0.01686214879155159 -13.003354907687765 -0.016869837511330844 -13.001261126808819
769 -0.01685975380241871 -13.020214661490183 -0.01686317566782236 -13.018124302476641
770 -0.016860037948936223 -13.037074699439119 -0.017024680878967045 -13.035148983355608
771 -0.01685322728008032 -13.053927926719199 -0.016877767629921436 -13.05202675098553
772 -0.01685680029913783 -13.070784727018337 -0.016839145496487618 -13.068865896482016
773 -0.01685940334573388 -13.08764413036407 -0.016864819824695586 -13.085730716306712
774 -0.016859288234263657 -13.104503418598334 -0.016851619444787504 -13.1025823357515
775 -0.016861678566783667 -13.121365097165118 -0.016911529842764138 -13.119493865594263
776 -0.01685776235535741 -13.138222859520475 -0.016855411790311338 -13.136349277384575
777 -0.01685416093096137 -13.155077020451436 -0.016697074566036463 -13.15304635195061
778 -0.016860054712742566 -13.171937075164179 -0.016984708793461322 -13.170031060744073
779 -0.01685522897168994 -13.188792304135868 -0.016851243283599614 -13.186882304027673
780 -0.016855442058295013 -13.205647746194163 -0.01686870651319623 -13.20375101054087
781 -0.01685813767835498 -13.222505883872518 -0.01693617329001427 -13.220687183830885
782 -0.01685419715940952 -13.239360081031927 -0.016821768134832382 -13.237508951965717
783 -0.016851571016013624 -13.256211652047941 -0.01697266362607479 -13.254481615591791
784 -0.01685514822602272 -13.273066800273964 -0.01686955923214555 -13.271351174823936
785 -0.016854275297373534 -13.289921075571337 -0.016848814953118563 -13.288199989777054
786 -0.016854173969477415 -13.306775249540815 -0.016903837956488133 -13.305103827733541
787 -0.016850957926362754 -13.323626207467177 -0.016852396447211503 -13.321956224180752
788 -0.016853857412934305 -13.340480064880111 -0.016864496655762194 -13.338820720836514
789 -0.016854785569012164 -13.357334850449124 -0.016865155193954706 -13.355685876030469
790 -0.016853592451661827 -13.374188442900786 -0.01684934236109257 -13.372535218391562
791 -0.016852189134806395 -13.391040632035592 -0.01678533833473921 -13.3893205567263
792 -0.01685204906389117 -13.407892681099483 -0.016823608707636595 -13.406144165433936
793 -0.016852968279272316 -13.424745649378755 -0.01687237052246928 -13.423016535956405
794 -0.016858170088380576 -13.441603819467135 -0.016834083758294583 -13.439850619714699
795 -0.01685458729043603 -13.45845840675757 -0.016885446105152368 -13.456736065819852
796 -0.016852693911641837 -13.475311100669211 -0.016840881016105414 -13.473576946835957
797 -0.016856990195810793 -13.492168090865022 -0.016889013815671206 -13.490465960651628
798 -0.01685625771060586 -13.509024348575627 -0.016868241410702468 -13.50733420206233
799 -0.016855261009186506 -13.525879609584814 -0.01685815379023552 -13.524192355852565
800 -0.01685436852276325 -13.542733978107577 -0.016852285992354155 -13.541044641844918
801 -0.01685977363958955 -13.559593751747167 -0.01689496459439397 -13.557939606439312
802 -0.01685265637934208 -13.57644640812651 -0.0170473120175302 -13.574986918456842
803 -0.01685473630204797 -13.593301144428557 -0.01684984564781189 -13.591836764104654
804 -0.01685481918975711 -13.610155963618313 -0.016859755106270313 -13.608696519210925
805 -0.016851558908820154 -13.627007522527133 -0.016822647396475078 -13.6255191666074
806 -0.01685753893107176 -13.643865061458206 -0.016906525287777186 -13.642425691895177
807 -0.01685893489047885 -13.660723996348684 -0.016648052167147397 -13.659073744062324
808 -0.01685220906510949 -13.677576205413795 -0.01681852350011468 -13.675892267562439
809 -0.016858161333948372 -13.694434366747743 -0.01685487190261483 -13.692747139465054
810 -0.01685624858364463 -13.711290615331388 -0.016840520594269038 -13.709587660059322
811 -0.016856858413666485 -13.728147473745054 -0.01688200868666172 -13.726469668745983
812 -0.016850064601749183 -13.744997538346803 -0.016920635104179384 -13.743390303850163
813 -0.01685611652210355 -13.761853654868906 -0.01688797753304243 -13.760278281383204
814 -0.016850640624761583 -13.778704295493668 -0.016734549775719643 -13.777012831158924
815 -0.01686023557558656 -13.795564531069255 -0.016797576285898685 -13.793810407444823
816 -0.016856343392282723 -13.812420874461537 -0.016729678958654404 -13.810540086403478
817 -0.016852703224867583 -13.829273577686404 -0.01701999269425869 -13.827560079097736
818 -0.01685373215004802 -13.846127309836453 -0.016923326719552278 -13.84448340581729
819 -0.016856170538812876 -13.862983480375265 -0.016879047732800245 -13.86136245355009
820 -0.01685334388166666 -13.879836824256932 -0.01692625377327204 -13.878288707323362
821 -0.01685543842613697 -13.89669226268307 -0.016862332168966532 -13.895151039492328
822 -0.016852775309234857 -13.913545037992305 -0.01688181785866618 -13.912032857350994
823 -0.016854584310203792 -13.93039962230251 -0.01688666343688965 -13.928919520787883
824 -0.016849356051534415 -13.947248978354043 -0.016893238201737402 -13.94581275898962
825 -0.016853390354663135 -13.964102368708707 -0.016898207552731036 -13.962710966542351
826 -0.016853276267647745 -13.980955644976355 -0.0168629908002913 -13.979573957342643
827 -0.016850029677152635 -13.997805674653508 -0.016825689375400542 -13.996399646718043
828 -0.016849904134869576 -14.014655578788377 -0.01682801069691777 -14.01322765741496
829 -0.016855145059525966 -14.031510723847903 -0.016875498462468386 -14.030103155877429
830 -0.016852926556020977 -14.048363650403925 -0.016843664832413195 -14.046946820709842
831 -0.016854520607739686 -14.065218171011665 -0.01702566947788 -14.063972490187721
832 -0.016854011826217173 -14.082072182837882 -0.01703759403899312 -14.081010084226714
833 -0.016854454949498176 -14.09892663778738 -0.016825740598142146 -14.097835824824855
834 -0.016852754075080155 -14.11577939186246 -0.01686132587492466 -14.11469715069978
835 -0.016853240504860877 -14.132632632367322 -0.016859690099954604 -14.131556840799734
836 -0.016852601338177918 -14.1494852337055 -0.016864616982638837 -14.148421457782373
837 -0.01685259910300374 -14.166337832808503 -0.016843181382864714 -14.165264639165237
838 -0.016850484907627104 -14.18318831771613 -0.016826443374156952 -14.182091082539394
839 -0.01685588276013732 -14.200044200476267 -0.016597319021821023 -14.198688401561215
840 -0.016856383252888917 -14.216900583729156 -0.01676011858507991 -14.215448520146294
841 -0.016858054883778097 -14.233758638612935 -0.016873695235699416 -14.232322215381993
842 -0.0168530248105526 -14.250611663423488 -0.01682767188176513 -14.249149887263759
843 -0.016856702975928783 -14.267468366399417 -0.016846013069152833 -14.26599590033291
844 -0.016846855636686087 -14.284315222036103 -0.016645446047186853 -14.282641346380098
845 -0.01686069155111909 -14.301175913587223 -0.016904465667903424 -14.299545812048
846 -0.016854779049754142 -14.318030692636977 -0.016833421867340805 -14.316379233915342
847 -0.01685648625716567 -14.334887178894142 -0.01687306212261319 -14.333252296037955
848 -0.016861375793814658 -14.351748554687957 -0.016952365171164274 -14.35020466120912
849 -0.016852751560509204 -14.368601306248467 -0.01684822831302881 -14.367052889522148
850 -0.01685112388804555 -14.385452430136512 -0.01682104067876935 -14.383873930200917
851 -0.016849554050713776 -14.402301984187226 -0.016783402021974324 -14.400657332222892
852 -0.01685179155319929 -14.419153775740424 -0.01686880914494395 -14.417526141367835
853 -0.016846099868416786 -14.435999875608841 -0.016712911240756512 -14.434239052608591
854 -0.016856273543089627 -14.45285614915193 -0.016770748142153024 -14.451009800750745
855 -0.01685498422011733 -14.469711133372048 -0.01679714787751436 -14.46780694862826
856 -0.016850149910897016 -14.486561283282946 -0.017068881820887328 -14.484875830449147
857 -0.016851593926548957 -14.503412877209495 -0.016862360388040544 -14.501738190837187
858 -0.016851542703807353 -14.520264419913303 -0.016869119368493557 -14.518607310205681
859 -0.01685310313478112 -14.537117523048085 -0.0168349233455956 -14.535442233551276
860 -0.01685476107522845 -14.553972284123313 -0.016878242231905462 -14.552320475783182
861 -0.016849345155060293 -14.570821629278374 -0.016932456847280265 -14.569252932630462
862 -0.016852482035756112 -14.58767411131413 -0.01684965305030346 -14.586102585680766
863 -0.016851535905152558 -14.604525647219281 -0.01689155651256442 -14.602994142193332
864 -0.016850802488625048 -14.621376449707906 -0.016807530913501977 -14.619801673106833
865 -0.01685062376782298 -14.63822707347573 -0.016905678249895573 -14.636707351356728
866 -0.01684955498203635 -14.655076628457765 -0.016848279908299447 -14.653555631265027
867 -0.01685022274032235 -14.671926851198087 -0.01687978534027934 -14.670435416605306
868 -0.016861319448798893 -14.688788170646886 -0.01671166969463229 -14.68714708629994
869 -0.01684825513511896 -14.705636425782005 -0.016822574939578772 -14.703969661239517
870 -0.016848218720406295 -14.722484644502412 -0.016869101393967866 -14.720838762633486
871 -0.016848625149577856 -14.73933326965199 -0.016828580666333436 -14.737667343299819
872 -0.01685337917879224 -14.756186648830782 -0.016817884147167207 -14.754485227446986
873 -0.016845734883099796 -14.773032383713883 -0.016917497478425504 -14.771402724925412
874 -0.016851282957941294 -14.789883666671823 -0.01686783442273736 -14.788270559348149
875 -0.016850215196609498 -14.806733881868432 -0.016820407193154096 -14.805090966541304
876 -0.016852664388716222 -14.823586546257149 -0.016872708965092898 -14.821963675506396
877 -0.016848722752183676 -14.840435269009332 -0.016805428732186555 -14.838769104238583
878 -0.016855885554105044 -14.857291154563436 -0.016858815401792526 -14.855627919640376
879 -0.016848873160779477 -14.874140027724215 -0.01683599138632417 -14.872463911026701
880 -0.016850798111408948 -14.890990825835624 -0.01685244319960475 -14.889316354226306
881 -0.01685141623020172 -14.907842242065826 -0.016864534188061952 -14.906180888414369
882 -0.016854364331811665 -14.924696606397637 -0.0168952121399343 -14.923076100554303
883 -0.016849393676966428 -14.941546000074604 -0.016900688782334326 -14.939976789336637
884 -0.016853654664009808 -14.958399654738614 -0.016838424373418093 -14.956815213710055
885 -0.01684427447617054 -14.975243929214784 -0.016775217093527316 -14.973590430803583
886 -0.01685209386050701 -14.992096023075291 -0.0168947434052825 -14.990485174208866
887 -0.016851394064724447 -15.008947417140016 -0.016882658097893 -15.007367832306759
888 -0.016857440397143365 -15.025804857537159 -0.016656171716749667 -15.02402400402351
889 -0.01685157511383295 -15.042656432650992 -0.0168299057520926 -15.040853909775603
890 -0.016853090934455396 -15.059509523585447 -0.016872826498001814 -15.057726736273604
891 -0.0168559149838984 -15.076365438569345 -0.016758723184466362 -15.07448545945807
892 -0.01685352995991707 -15.093218968529262 -0.01690501403063536 -15.091390473488707
893 -0.01685152817517519 -15.110070496704438 -0.016832924075424673 -15.108223397564132
894 -0.016853087302297353 -15.126923584006736 -0.016863783355802298 -15.125087180919934
895 -0.016851901449263094 -15.143775485455999 -0.016971435956656934 -15.142058616876591
896 -0.01685191746801138 -15.16062740292401 -0.01684145973995328 -15.158900076616545
897 -0.016852392442524435 -15.177479795366535 -0.016821371484547855 -15.175721448101093
898 -0.01685138028115034 -15.194331175647685 -0.01681098686531186 -15.192532434966406
899 -0.016851909551769496 -15.211183085199455 -0.01686343168839812 -15.209395866654804
900 -0.016847926005721093 -15.228031011205175 -0.016767075657844542 -15.226162942312648
901 -0.016850657016038894 -15.244881668221215 -0.01674525858834386 -15.242908200900992
902 -0.016855354048311712 -15.261737022269527 -0.016759784426540136 -15.259667985327532
903 -0.016849382780492306 -15.278586405050019 -0.016810524091124535 -15.276478509418656
904 -0.01685704179108143 -15.2954434468411 -0.01693181777372956 -15.293410327192385
905 -0.016855119448155164 -15.312298566289256 -0.016802410408854485 -15.310212737601239
906 -0.016851617116481067 -15.329150183405737 -0.01686223391443491 -15.327074971515673
907 -0.016851368732750414 -15.346001552138487 -0.016814391221851112 -15.343889362737524
908 -0.016854144912213088 -15.3628556970507 -0.01681996788829565 -15.36070933062582
909 -0.016858371160924434 -15.379714068211625 -0.016944652236998082 -15.377653982862817
910 -0.01685211006551981 -15.396566178277144 -0.016759330593049526 -15.394413313455868
911 -0.016859334707260133 -15.413425512984404 -0.016843747813254595 -15.411257061269122
912 -0.016855513211339712 -15.430281026195743 -0.016832306608557702 -15.42808936787768
913 -0.016853037010878324 -15.447134063206622 -0.01681473208591342 -15.444904099963594
914 -0.01686420142650604 -15.463998264633128 -0.016844626422971486 -15.461748726386565
915 -0.01685388507321477 -15.480852149706342 -0.016843548975884914 -15.47859227536245
916 -0.016854165773838758 -15.497706315480182 -0.01684982720762491 -15.495442102570076
917 -0.016856103856116533 -15.514562419336299 -0.016920719388872386 -15.512362821958948
918 -0.016850040201097725 -15.531412459537396 -0.016764183714985847 -15.529127005673935
919 -0.016856723371893166 -15.548269182909289 -0.016793024819344284 -15.54592003049328
920 -0.01685514422133565 -15.565124327130624 -0.01682433895766735 -15.562744369450947
921 -0.01685560178011656 -15.58197992891074 -0.016713661141693592 -15.57945803059264
922 -0.016858037654310466 -15.598837966565052 -0.01679048128426075 -15.596248511876901
923 -0.016855578776448964 -15.6156935453415 -0.016852836590260267 -15.613101348467161
924 -0.016857710387557744 -15.632551255729059 -0.01686217961832881 -15.62996352808549
925 -0.016856728307902812 -15.649407984036962 -0.01684912834316492 -15.646812656428654
926 -0.016855664271861314 -15.666263648308824 -0.016879561077803373 -15.663692217506458
927 -0.016856423020362853 -15.683120071329187 -0.016849717777222394 -15.680541935283681
928 -0.01685474207624793 -15.699974813405435 -0.016811267379671334 -15.697353202663352
929 -0.016860173549503088 -15.716834986954938 -0.016757503617554903 -15.714110706280907
930 -0.016856149211525916 -15.733691136166463 -0.016692032013088463 -15.730802738293995
931 -0.016857739072293043 -15.750548875238756 -0.016902600601315498 -15.747705338895312
932 -0.016854154970496894 -15.767403030209254 -0.016851877700537442 -15.764557216595849
933 -0.01685680840164423 -15.784259838610899 -0.016849912330508234 -15.781407128926357
934 -0.016845944244414567 -15.801105782855313 -0.016618345119059085 -15.798025474045417
935 -0.016854325123131276 -15.817960107978443 -0.016879725642502307 -15.814905199687919
936 -0.016852883342653512 -15.834812991321098 -0.016872145887464284 -15.831777345575384
937 -0.016852280497550963 -15.851665271818648 -0.01686562513932586 -15.84864297071471
938 -0.016852750163525342 -15.868518021982174 -0.016861428413540124 -15.86550439912825
939 -0.016849719826132058 -15.885367741808306 -0.01684347679838538 -15.882347875926635
940 -0.0168551673181355 -15.902222909126442 -0.016906961798667908 -15.899254837725303
941 -0.01685014283284545 -15.919073051959288 -0.016850372962653636 -15.916105210687958
942 -0.016857135202735664 -15.935930187162024 -0.016781228873878718 -15.932886439561836
943 -0.016856891475617884 -15.952787078637641 -0.01684762816876173 -15.949734067730597
944 -0.01685446184128523 -15.969641540478927 -0.01678476231172681 -15.966518830042324
945 -0.016854766476899385 -15.986496306955827 -0.016857101302593946 -15.983375931344918
946 -0.0168522241525352 -16.00334853110836 -0.016811814904212952 -16.000187746249132
947 -0.016853912267833948 -16.020202443376196 -0.016869613248854876 -16.017057359497986
948 -0.016855969838798047 -16.037058413214993 -0.016855592280626296 -16.033912951778614
949 -0.01685570031404495 -16.05391411352904 -0.01684000762179494 -16.05075295940041
950 -0.016854147613048553 -16.07076826114209 -0.016856686491519213 -16.067609645891928
951 -0.01686558239161968 -16.08763384353371 -0.01653461279347539 -16.084144258685402
952 -0.016852302197366952 -16.104486145731077 -0.016842786222696304 -16.1009870449081
953 -0.016853871196508406 -16.121340016927586 -0.016854234598577024 -16.117841279506674
954 -0.016854654997587204 -16.138194671925174 -0.016853181645274162 -16.13469446115195
955 -0.016855343338102104 -16.155050015263274 -0.016854112036526203 -16.151548573188474
956 -0.016854872275143862 -16.171904887538417 -0.016852986253798007 -16.168401559442273
957 -0.01685481462627649 -16.188759702164695 -0.016877688653767108 -16.18527924809604
958 -0.016856125183403493 -16.205615827348097 -0.016884039063006638 -16.20216328715905
959 -0.016849615424871445 -16.222465442772968 -0.016845787037163974 -16.21900907419621
960 -0.01685563325881958 -16.23932107603179 -0.016864222567528488 -16.23587329676374
961 -0.016854865383356808 -16.256175941415147 -0.016844117362052203 -16.25271741412579
962 -0.016852942109107972 -16.273028883524255 -0.016898444574326276 -16.269615858700117
963 -0.016868626419454812 -16.28989750994371 -0.016838638111948967 -16.286454496812066
964 -0.01685850666835904 -16.30675601661207 -0.016845153644680977 -16.303299650456747
965 -0.016857496183365583 -16.323613512795436 -0.01685226047411561 -16.320151910930864
966 -0.0168577766045928 -16.34047128940003 -0.016874445136636496 -16.3370263560675
967 -0.016855964623391628 -16.35732725402342 -0.016842956095933913 -16.353869312163436
968 -0.016852101124823094 -16.374179355148243 -0.01700584404170513 -16.37087515620514
969 -0.016855049505829812 -16.39103440465407 -0.016723814699798823 -16.38759897090494
970 -0.01685678940266371 -16.407891194056734 -0.01685252208262682 -16.404451492987565
971 -0.016856825072318317 -16.42474801912905 -0.016843596752732993 -16.421295089740298
972 -0.016867414768785238 -16.441615433897837 -0.017132408916950226 -16.438427498657248
973 -0.016853680741041897 -16.45846911463888 -0.016855236422270537 -16.455282735079518
974 -0.016855043452233077 -16.475324158091112 -0.01685862084850669 -16.472141355928024
975 -0.016854457557201385 -16.492178615648314 -0.016878026351332665 -16.489019382279356
976 -0.016851750016212464 -16.509030365664525 -0.016769244335591793 -16.505788626614947
977 -0.016854973696172237 -16.5258853393607 -0.016794573143124582 -16.52258319975807
978 -0.016852637473493814 -16.542737976834193 -0.01689621862024069 -16.53947941837831
979 -0.016849865764379503 -16.55958784259857 -0.016700300946831705 -16.55617971932514
980 -0.016856221947818995 -16.57644406454639 -0.016809701547026636 -16.572989420872165
981 -0.016854153200984 -16.593298217747375 -0.016874278802424668 -16.58986369967459
982 -0.01685252143070102 -16.610150739178074 -0.01675859810784459 -16.606622297782437
983 -0.0168558681383729 -16.627006607316446 -0.016831957921385764 -16.623454255703823
984 -0.016856990940868854 -16.643863598257315 -0.016728917509317397 -16.640183173213142
985 -0.016859378200024366 -16.66072297645734 -0.01690703136846423 -16.657090204581607
986 -0.016857375856488943 -16.67758035231383 -0.016863296926021575 -16.67395350150763
987 -0.016858277097344398 -16.694438629411174 -0.01685054795816541 -16.690804049465793
988 -0.016855075675994157 -16.71129370508717 -0.01681697191670537 -16.707621021382497
989 -0.016858499310910702 -16.72815220439808 -0.016789035685360432 -16.724410057067857
990 -0.016866791434586047 -16.745018995832666 -0.01708827642723918 -16.741498333495095
991 -0.016852244548499585 -16.761871240381165 -0.0168726890347898 -16.758371022529886
992 -0.016855057049542665 -16.77872629743071 -0.01687564617022872 -16.775246668700113
993 -0.016854210384190084 -16.795580507814897 -0.0168377629481256 -16.792084431648238
994 -0.016853425465524197 -16.81243393328042 -0.01685518054291606 -16.808939612191153
995 -0.01685183495283127 -16.82928576823325 -0.016865835711359977 -16.825805447902514
996 -0.016847232449799777 -16.84613300068305 -0.01677848771214485 -16.84258393561466
997 -0.016860061697661875 -16.862993062380713 -0.016913076769560574 -16.85949701238422
998 -0.016856232564896344 -16.87984929494561 -0.016862547025084496 -16.876359559409305
999 -0.01685479423031211 -16.896704089175923 -0.01684950673952699 -16.89320906614883
1000 -0.016856832429766655 -16.91356092160569 -0.01685164850205183 -16.910060714650882
1001 -0.016854983381927015 -16.930415904987616 -0.016843219939619302 -16.926903934590502
1002 -0.016855798568576573 -16.947271703556194 -0.016875071544200183 -16.9437790061347
1003 -0.01685434877872467 -16.96412605233492 -0.01690715393051505 -16.960686160065215
1004 -0.016856564581394194 -16.980982616916314 -0.016977687366306782 -16.977663847431522
1005 -0.01685407692566514 -16.99783669384198 -0.016836976818740367 -16.994500824250263
1006 -0.016853929217904805 -17.014690623059884 -0.01687546167522669 -17.01137628592549
1007 -0.016853932570666075 -17.03154455563055 -0.01687873937189579 -17.028255025297387
1008 -0.01685298513621092 -17.04839754076676 -0.016880690585821867 -17.04513571588321
1009 -0.016851688176393508 -17.065249228943156 -0.016871474497020245 -17.06200719038023
1010 -0.016853434126824142 -17.08210266306998 -0.016923960577696563 -17.078931150957924
1011 -0.01685403538867831 -17.098956698458657 -0.01683894507586956 -17.095770096033792
1012 -0.016856009047478436 -17.115812707506137 -0.016791418194770813 -17.112561514228563
1013 -0.01684998907148838 -17.132662696577626 -0.01684663174673915 -17.1294081459753
1014 -0.016852723062038423 -17.149515419639663 -0.016816698666661977 -17.146224844641964
1015 -0.016855379845947028 -17.16637079948561 -0.016903907526284456 -17.163128752168248
1016 -0.01684908792376518 -17.183219887409376 -0.01690559573471546 -17.180034347902964
1017 -0.01685716100037098 -17.200077048409746 -0.016875986102968456 -17.19691033400593
1018 -0.01685405634343624 -17.216931104753183 -0.01681332914158702 -17.21372366314752
1019 -0.016851311083883047 -17.233782415837066 -0.016847862210124732 -17.230571525357643
1020 -0.016853321716189383 -17.250635737553257 -0.016829405073076488 -17.247400930430718
1021 -0.016847953759133817 -17.26748369131239 -0.01684115407988429 -17.264242084510602
1022 -0.016853263787925243 -17.284336955100315 -0.016854755580425262 -17.281096840091028
1023 -0.01685175597667694 -17.301188711076993 -0.016816124506294727 -17.297912964597323
1024 -0.016850612685084344 -17.318039323762076 -0.016870239097625018 -17.314783203694947
1025 -0.016858418751507998 -17.334897742513583 -0.01669801203534007 -17.33148121573029
1026 -0.01685730889439583 -17.351755051407977 -0.016834705136716366 -17.348315920867005
1027 -0.016854313015937806 -17.368609364423914 -0.01685057319700718 -17.365166494064013
1028 -0.016856360714882612 -17.385465725138797 -0.016890833899378777 -17.38205732796339
1029 -0.01685582073405385 -17.40232154587285 -0.016784331388771535 -17.39884165935216
1030 -0.016856290120631456 -17.419177835993484 -0.01685468144714832 -17.41569634079931
1031 -0.016849725600332023 -17.436027561593814 -0.016757888346910478 -17.43245422914622
1032 -0.016857707779854535 -17.45288526937367 -0.016869347635656597 -17.449323576781875
1033 -0.01686273319646716 -17.46974800257014 -0.01669895937666297 -17.466022536158537
1034 -0.016860996931791307 -17.48660899950193 -0.016843737941235302 -17.482866274099774
1035 -0.016858963202685116 -17.503467962704615 -0.016791763249784708 -17.49965803734956
1036 -0.016857740748673678 -17.520325703453288 -0.01687458259984851 -17.516532619949405
1037 -0.016859336476773023 -17.537185039930062 -0.01691334815695882 -17.533445968106363
1038 -0.01685437550768256 -17.554039415437746 -0.016673992108553647 -17.550119960214918
1039 -0.016859251633286478 -17.57089866707103 -0.016851791087538003 -17.566971751302457
1040 -0.01685904134064913 -17.58775770841168 -0.016868135333061217 -17.58383988663552
1041 -0.016857476439327 -17.604615184851006 -0.016883890330791473 -17.600723776966312
1042 -0.016858426760882138 -17.62147361161189 -0.016798801254481077 -17.617522578220793
1043 -0.016854860074818134 -17.63832847168671 -0.016760660987347364 -17.63428323920814
1044 -0.01685949517413974 -17.655187966860847 -0.01682640118524432 -17.651109640393386
1045 -0.016859233565628528 -17.672047200426476 -0.01692522382363677 -17.668034864217024
1046 -0.016857367753982545 -17.688904568180458 -0.0169613866135478 -17.684996250830572
1047 -0.016857053246349098 -17.705761621426806 -0.01686487440019846 -17.70186112523077
1048 -0.016859607119113208 -17.72262122854592 -0.016878902073949577 -17.71874002730472
1049 -0.016856931056827305 -17.739478159602747 -0.016848647315055133 -17.735588674619773
1050 -0.016857549827545882 -17.756335709430292 -0.016809228155761958 -17.752397902775535
1051 -0.016857375763356684 -17.77319308519365 -0.01688167518004775 -17.769279577955583
1052 -0.01685316115617752 -17.790046246349828 -0.016835791151970626 -17.786115369107552
1053 -0.016855796240270136 -17.8069020425901 -0.016852737218141556 -17.802968106325693
1054 -0.01685691988095641 -17.823758962471057 -0.016858437936753033 -17.819826544262447
1055 -0.01685089049860835 -17.840609852969667 -0.016932411305606365 -17.836758955568055
1056 -0.01685716360807419 -17.85746701657774 -0.016806213930249215 -17.853565169498303
1057 -0.01685295132920146 -17.874319967906942 -0.016875580418854952 -17.870440749917158
1058 -0.016855384223163128 -17.891175352130105 -0.016862571984529496 -17.887303321901687
1059 -0.016857427544891834 -17.908032779674997 -0.01685309074819088 -17.90415641264988
1060 -0.016845442447811367 -17.924878222122807 -0.01669805347919464 -17.920854466129075
1061 -0.01685871761292219 -17.94173693973573 -0.016851522028446198 -17.93770598815752
1062 -0.016857198253273965 -17.958594137989003 -0.01684915376827121 -17.95455514192579
1063 -0.01685459278523922 -17.975448730774243 -0.01692822640761733 -17.97148336833341
1064 -0.016855796705931424 -17.992304527480176 -0.016983614303171635 -17.98846698263658
1065 -0.016857680585235357 -18.009162208065412 -0.016831721272319557 -18.0052987039089
1066 -0.016855351440608502 -18.02601755950602 -0.016860820539295673 -18.022159524448195
1067 -0.01685795383527875 -18.042875513341297 -0.01686563268303871 -18.039025157131235
1068 -0.01685234121978283 -18.05972785456108 -0.016871850844472645 -18.05589700797571
1069 -0.016864361148327588 -18.076592215709407 -0.01687532588839531 -18.072772333864105
1070 -0.016854162607342005 -18.09344637831675 -0.016845614463090897 -18.089617948327195
1071 -0.016853969264775514 -18.110300347581525 -0.016893761418759822 -18.106511709745956
1072 -0.016851030476391315 -18.127151378057917 -0.016824823059141635 -18.123336532805098
1073 -0.016851005237549545 -18.144002383295465 -0.016928335558623074 -18.140264868363722
1074 -0.01685302434489131 -18.160855407640355 -0.016810729540884493 -18.15707559790461
1075 -0.016853826679289342 -18.177709234319643 -0.016843701526522637 -18.17391929943113
1076 -0.016853038407862186 -18.194562272727506 -0.01685956781730056 -18.19077886724843
1077 -0.01685582846403122 -18.211418101191537 -0.016723233833909036 -18.207502101082337
1078 -0.01685606185346842 -18.228274163045004 -0.016760824248194695 -18.22426292533053
1079 -0.016854996513575315 -18.24512915955858 -0.016821939032524824 -18.241084864363057
1080 -0.01685743508860469 -18.261986594647183 -0.016942460276186466 -18.258027324639244
1081 -0.01685537360608578 -18.278841968253268 -0.016848364472389223 -18.27487568911163
1082 -0.01685664467513561 -18.295698612928405 -0.01667678328230977 -18.291552472393942
1083 -0.016857182048261164 -18.312555794976667 -0.016837387066334485 -18.308389859460277
1084 -0.016855850536376237 -18.329411645513044 -0.01684724846854806 -18.325237107928825
1085 -0.016858339309692383 -18.346269984822737 -0.01678082449361682 -18.34201793242244
1086 -0.01685751974582672 -18.363127504568563 -0.016831335425376893 -18.358849267847816
1087 -0.016857029777020215 -18.379984534345585 -0.01684978399425745 -18.375699051842073
1088 -0.01685748007148504 -18.39684201441707 -0.01686966624110937 -18.392568718083183
1089 -0.016857963055372238 -18.413699977472444 -0.016862522158771754 -18.409431240241954
1090 -0.01685657100751996 -18.430556548479963 -0.01689851675182581 -18.42632975699378
1091 -0.016855988092720507 -18.447412536572685 -0.01687710778787732 -18.443206864781658
1092 -0.01685508955270052 -18.464267626125384 -0.01684110565111041 -18.46004797043277
1093 -0.016844086535274982 -18.48111171266066 -0.016951342672109605 -18.476999313104876
1094 -0.016855538263916968 -18.497967250924578 -0.016905529703944922 -18.49390484280882
1095 -0.016855544969439508 -18.514822795894016 -0.016857675928622484 -18.510762518737444
1096 -0.016854224540293217 -18.53167702043431 -0.016862405370920895 -18.527624924108366
1097 -0.016853820253163575 -18.548530840687473 -0.016867319494485854 -18.544492243602853
1098 -0.016856931895017625 -18.56538777258249 -0.016853284649550916 -18.561345528252403
1099 -0.016858072951436043 -18.582245845533926 -0.01695314096286893 -18.578298669215272
1100 -0.016856737807393073 -18.59910258334132 -0.016850060038268565 -18.59514872925354
1101 -0.016850622743368147 -18.61595320608469 -0.016805796045809986 -18.61195452529935
1102 -0.01685517355799675 -18.632808379642686 -0.016835068259388207 -18.62878959355874
1103 -0.016857727710157634 -18.649666107352843 -0.016999852377921343 -18.64578944593666
1104 -0.0168516144156456 -18.66651772176849 -0.016821709368377923 -18.66261115530504
1105 -0.016851906944066287 -18.683369628712555 -0.016857868619263174 -18.6794690239243
1106 -0.016853052470833064 -18.700222681183387 -0.016877360828220844 -18.696346384752523
1107 -0.016853608563542365 -18.71707628974693 -0.016866208985447884 -18.71321259373797
1108 -0.016851245239377022 -18.733927534986307 -0.016856611613184212 -18.730069205351157
1109 -0.016853017359972 -18.750780552346278 -0.016865967866033317 -18.74693517321719
1110 -0.016850917041301726 -18.76763146938758 -0.017141731362789868 -18.76407690457998
1111 -0.01684706723317504 -18.784478536620757 -0.01663586599752307 -18.7807127705775
1112 -0.016851769108325244 -18.80133030572908 -0.016869392339140178 -18.79758216291664
1113 -0.01684904135763645 -18.81817934708672 -0.01682964777573943 -18.81441181069238
1114 -0.016850718576461077 -18.83503006566318 -0.01680481471121311 -18.831216625403595
1115 -0.016854869667440653 -18.85188493533062 -0.01692212000489235 -18.848138745408487
1116 -0.016848377790302037 -18.868733313120924 -0.016956084407866 -18.865094829816353
1117 -0.016845231503248216 -18.88557854462417 -0.016788107249885796 -18.88188293706624
1118 -0.016849372535943985 -18.902427917160114 -0.016847228910773993 -18.898730165977014
1119 -0.016849519219249487 -18.919277436379364 -0.01683993833139539 -18.915570104308408
1120 -0.01684834249317646 -18.93612577887254 -0.016839729994535445 -18.932409834302945
1121 -0.016849945299327374 -18.952975724171868 -0.016848948318511248 -18.949258782621456
1122 -0.01685369834303856 -18.969829422514906 -0.01688964245840907 -18.966148425079865
1123 -0.016852211393415927 -18.986681633908322 -0.01676925243809819 -18.982917677517964
1124 -0.0168518241494894 -19.003533458057813 -0.01688869884237647 -18.99980637636034
1125 -0.016852417960762978 -19.020385876018576 -0.016892974637448786 -19.01669935099779
1126 -0.0168465212918818 -19.037232397310458 -0.016764767188578843 -19.03346411818637
1127 -0.01685197716578841 -19.054084374476247 -0.016897788178175686 -19.050361906364547
1128 -0.01684704041108489 -19.070931414887333 -0.01686667390167713 -19.067228580266224
1129 -0.016848657559603453 -19.087780072446936 -0.016862622834742068 -19.084091203100968
1130 -0.016843710001558064 -19.104623782448495 -0.016843271814286707 -19.100934474915256
1131 -0.016845731995999813 -19.121469514444495 -0.01679523829370737 -19.117729713208963
1132 -0.01684892550110817 -19.138318439945603 -0.016868754848837854 -19.1345984680578
1133 -0.01684924531728029 -19.155167685262885 -0.016847497783601284 -19.1514459658414
1134 -0.016850595455616714 -19.1720182807185 -0.016828013677150012 -19.16827397951855
1135 -0.01684321165084839 -19.188861492369348 -0.0167955594137311 -19.18506953893228
1136 -0.016849413886666297 -19.205710906256016 -0.016831765417009592 -19.20190130434929
1137 -0.01685242522507906 -19.222563331481094 -0.01682666512206197 -19.21872796947135
1138 -0.016852366272360086 -19.239415697753454 -0.016852545365691186 -19.23558051483704
1139 -0.016851737257093193 -19.256267435010546 -0.016879913024604322 -19.252460427861642
1140 -0.016857902985066175 -19.273125337995612 -0.017002647370100023 -19.26946307523174
1141 -0.016848323307931422 -19.289973661303545 -0.016886271350085736 -19.286349346581826
1142 -0.016850852686911822 -19.306824513990456 -0.016768869664520025 -19.303118216246347
1143 -0.0168503163382411 -19.3236748303287 -0.01686837589368224 -19.31998659214003
1144 -0.016848359443247318 -19.340523189771947 -0.016776441503316163 -19.336763033643347
1145 -0.01684929532930255 -19.357372485101248 -0.01695459559559822 -19.353717629238947
1146 -0.016850426606833935 -19.37422291170808 -0.016866032779216767 -19.370583662018163
1147 -0.016850369796156884 -19.391073281504237 -0.016845799516886473 -19.38742946153505
1148 -0.01685324842110276 -19.40792652992534 -0.016887551452964545 -19.404317012988013
1149 -0.016849917080253362 -19.424776447005595 -0.01686690766364336 -19.421183920651657
1150 -0.016848691273480654 -19.441625138279075 -0.016877367720007898 -19.438061288371664
1151 -0.016850617341697217 -19.45847575562077 -0.01686447989195585 -19.45492576826362
1152 -0.01684762854129076 -19.475323384162063 -0.016886327788233756 -19.471812096051856
1153 -0.016846583504229785 -19.492169967666293 -0.016819465160369872 -19.488631561212227
1154 -0.016849158518016338 -19.50901912618431 -0.01683117588981986 -19.505462737102047
1155 -0.016846202407032253 -19.52586532859134 -0.01684455405920744 -19.522307291161255
1156 -0.016846801061183213 -19.542712129652525 -0.01686518546193838 -19.539172476623193
1157 -0.01684669656679034 -19.559558826219316 -0.01679449761286378 -19.555966974236057
1158 -0.016848473530262708 -19.57640729974958 -0.01685278080403805 -19.572819755040094
1159 -0.016845683846622706 -19.5932529835962 -0.01682241354137659 -19.58964216858147
1160 -0.016850510332733392 -19.610103493928936 -0.01695287674665451 -19.606595045328124
1161 -0.016842690855264665 -19.6269461847842 -0.016884889360517262 -19.623479934688643
1162 -0.016851998399943113 -19.643798183184142 -0.01691779512912035 -19.640397729817764
1163 -0.01685112211853266 -19.660649305302673 -0.016784789226949214 -19.657182519044714
1164 -0.016844004206359387 -19.677493309509032 -0.016908684372901918 -19.674091203417614
1165 -0.016846833378076555 -19.694340142887107 -0.016851557418704033 -19.690942760836318
1166 -0.01684644855558872 -19.711186591442697 -0.01686079641804099 -19.70780355725436
1167 -0.0168474898673594 -19.728034081310057 -0.016829174105077983 -19.724632731359435
1168 -0.016846674866974352 -19.744880756177032 -0.016830939706414937 -19.74146367106585
1169 -0.016848099790513514 -19.761728855967547 -0.01686648977920413 -19.758330160845055
1170 -0.016843747347593307 -19.77857260331514 -0.016764970496296883 -19.775095131341352
1171 -0.016851074062287807 -19.79542367737743 -0.016861679404973982 -19.791956810746328
1172 -0.016846178472042082 -19.812269855849472 -0.016927797067910432 -19.80888460781424
1173 -0.016849371884018183 -19.82911922773349 -0.01676827613264322 -19.825652883946884
1174 -0.016850106976926328 -19.845969334710414 -0.016833565011620522 -19.842486448958503
1175 -0.016851902194321155 -19.862821236904736 -0.01681013433262706 -19.85929658329113
1176 -0.016850920300930737 -19.87967215720567 -0.016836507990956307 -19.876133091282085
1177 -0.0168579732067883 -19.896530130412458 -0.01703032897785306 -19.89316342025994
1178 -0.016847511660307644 -19.913377642072767 -0.01682415446266532 -19.909987574722603
1179 -0.016852902341634036 -19.9302305444144 -0.01686276076361537 -19.92685033548622
1180 -0.016849628277122976 -19.94708017269152 -0.016825709864497183 -19.943676045350717
1181 -0.016850755084306 -19.963930927775827 -0.016845150105655193 -19.960521195456373
1182 -0.01684513594955206 -19.98077606372538 -0.01698002628982067 -19.977501221746195
1183 -0.016847591288387774 -19.99762365501377 -0.016841214429587126 -19.99434243617578
1184 -0.016848358511924743 -20.014472013525694 -0.016833668947219847 -20.011176105123003
1185 -0.016847199015319347 -20.031319212541014 -0.01684168856590986 -20.028017793688914
1186 -0.01684919437393546 -20.04816840691495 -0.016853713616728782 -20.044871507305643
1187 -0.016848002932965754 -20.065016409847917 -0.016847910452634098 -20.061719417758276
1188 -0.01684683933854103 -20.08186324918646 -0.016819285973906518 -20.078538703732182
1189 -0.016849347669631243 -20.09871259685609 -0.016859718319028615 -20.09539842205121
1190 -0.016850885283201934 -20.11556348213929 -0.016822487115859985 -20.11222090916707
1191 -0.016845648642629385 -20.13240913078192 -0.016831579618155956 -20.129052488785227
1192 -0.01684894794598222 -20.1492580787279 -0.016854825802147387 -20.145907314587376
1193 -0.016848700772970914 -20.166106779500872 -0.016851516161113977 -20.16275883074849
1194 -0.01684875087812543 -20.182955530378997 -0.01684600515291095 -20.1796048359014
1195 -0.01685011275112629 -20.199805643130123 -0.016828109975904226 -20.196432945877305
1196 -0.016848902124911545 -20.216654545255036 -0.016818456165492535 -20.213251402042797
1197 -0.016853822208940984 -20.233508367463976 -0.016806759219616652 -20.230058161262413
1198 -0.016848954372107983 -20.250357321836084 -0.016841897927224635 -20.246900059189638
1199 -0.016848581843078136 -20.267205903679162 -0.016811920329928398 -20.263711979519567
1200 -0.016850715130567552 -20.28405661880973 -0.016800427064299583 -20.280512406583867
1201 -0.01684872591868043 -20.30090534472841 -0.016905288118869065 -20.297417694702737
1202 -0.016851600166410206 -20.31775694489482 -0.016876584850251675 -20.31429427955299
1203 -0.01684934664517641 -20.33460629154 -0.01684604212641716 -20.331140321679406
1204 -0.016850610077381135 -20.35145690161738 -0.016842338256537914 -20.347982659935944
1205 -0.016853827890008687 -20.36831072950739 -0.016771916020661592 -20.364754575956606
1206 -0.016849569417536257 -20.385160298924927 -0.01678003203123808 -20.381534607987845
1207 -0.016852051485329866 -20.402012350410256 -0.016874798201024534 -20.39840940618887
1208 -0.016851711366325618 -20.41886406177658 -0.016823815274983646 -20.41523322146385
1209 -0.01685222191736102 -20.435716283693942 -0.016869872529059648 -20.43210309399291
1210 -0.016860690619796514 -20.45257697431374 -0.01719698281958699 -20.4493000768125
1211 -0.01685212291777134 -20.46942909723151 -0.016830746550112963 -20.46613082336261
1212 -0.016848187241703273 -20.486277284473214 -0.016848671436309814 -20.482979494798922
1213 -0.016848512180149555 -20.503125796653364 -0.016845550667494536 -20.499825045466416
1214 -0.016848226170986892 -20.51997402282435 -0.016849578637629748 -20.516674624104045
1215 -0.016847877856343986 -20.536821900680692 -0.016836595349013807 -20.533511219453057
1216 -0.016848137881606818 -20.5536700385623 -0.01685347259044647 -20.550364692043505
1217 -0.01684889793395996 -20.57051893649626 -0.016819182131439448 -20.567183874174944
1218 -0.016840810887515545 -20.587359747383775 -0.016767195705324412 -20.583951069880268
1219 -0.016843912936747075 -20.604203660320522 -0.016829338297247885 -20.600780408177517
1220 -0.01684902599081397 -20.621052686311337 -0.016875817067921163 -20.617656225245437
1221 -0.016843384597450495 -20.637896070908788 -0.016964850202202796 -20.63462107544764
1222 -0.016846515890210866 -20.654742586799 -0.016854728758335113 -20.651475804205976
1223 -0.016845220513641835 -20.67158780731264 -0.016852092836052178 -20.66832789704203
1224 -0.016846636217087506 -20.68843444352973 -0.01686160424724221 -20.685189501289273
1225 -0.016849822271615265 -20.705284265801346 -0.016808072943240403 -20.701997574232514
1226 -0.016849277168512346 -20.722133542969857 -0.016870253533124924 -20.71886782776564
1227 -0.01685466980561614 -20.738988212775475 -0.017067012935876848 -20.735934840701514
1228 -0.016845080815255643 -20.75583329359073 -0.01684559602290392 -20.752780436724418
1229 -0.01684746826067567 -20.772680761851404 -0.016877402551472187 -20.76965783927589
1230 -0.016857450548559427 -20.789538212399965 -0.017230132315307855 -20.7868879715912
1231 -0.016843760013580324 -20.806381972413543 -0.016857046261429788 -20.803745017852627
1232 -0.016844078060239555 -20.82322605047378 -0.01685371110215783 -20.820598728954785
1233 -0.0168435538187623 -20.840069604292545 -0.016860572155565023 -20.83745930111035
1234 -0.016841113287955522 -20.8569107175805 -0.01680562933906913 -20.854264930449418
1235 -0.016844841279089452 -20.87375555885959 -0.016809344571083785 -20.8710742750205
1236 -0.0168443338945508 -20.89059989275414 -0.016839787550270557 -20.887914062570772
1237 -0.016838541254401207 -20.90743843400854 -0.016860502678900956 -20.904774565249674
1238 -0.01684222314506769 -20.92428065715361 -0.016836480237543583 -20.921611045487218
1239 -0.016843889001756908 -20.941124546155365 -0.016877222713083027 -20.938488268200302
1240 -0.01684387158602476 -20.95796841774139 -0.017031905613839625 -20.955520173814143
1241 -0.01684119999408722 -20.974809617735477 -0.016773267928510905 -20.972293441742654
1242 -0.016839805524796247 -20.991649423260274 -0.016820726916193962 -20.989114168658848
1243 -0.016841140948235987 -21.00849056420851 -0.016851456928998233 -21.005965625587844
1244 -0.016844424419105053 -21.025334988627616 -0.016782803181558847 -21.022748428769404
1245 -0.01684738537296653 -21.042182374000582 -0.01679209414869547 -21.0395405229181
1246 -0.016838902980089186 -21.059021276980673 -0.01688483590260148 -21.0564253588207
1247 -0.01683617839589715 -21.07585745537657 -0.016689945105463268 -21.073115303926162
1248 -0.016846071928739548 -21.09270352730531 -0.016925460286438467 -21.0900407642126
1249 -0.016843960899859668 -21.10954748820517 -0.016815076768398284 -21.106855840980998
1250 -0.01684096558019519 -21.126388453785363 -0.01680275034159422 -21.12365859132259
1251 -0.016843452490866183 -21.14323190627623 -0.01688149180263281 -21.140540083125224
1252 -0.01684350296854973 -21.16007540924478 -0.016899176780134438 -21.15743925990536
1253 -0.016845679841935635 -21.176921089086715 -0.01683506239205599 -21.174274322297414
1254 -0.016843205038458108 -21.193764294125174 -0.016840554494410753 -21.191114876791826
1255 -0.016842992790043355 -21.210607286915216 -0.016826873272657396 -21.20794175006448
1256 -0.016842587571591138 -21.22744987448681 -0.016848387382924556 -21.224790137447407
1257 -0.01684381878003478 -21.244293693266844 -0.016867732908576728 -21.241657870355983
1258 -0.016841932013630868 -21.261135625280474 -0.016873290669173 -21.258531161025157
1259 -0.016846605576574802 -21.27798223085705 -0.016774825099855662 -21.275305986125012
1260 -0.016842499002814294 -21.29482472985986 -0.016808257345110177 -21.292114243470124
1261 -0.016843053605407478 -21.311667783465268 -0.016857030615210534 -21.308971274085334
1262 -0.016841940209269525 -21.328509723674536 -0.01684048129245639 -21.32581175537779
1263 -0.016844769660383462 -21.34535449333492 -0.016869218181818725 -21.342680973559606
1264 -0.01684109354391694 -21.362195586878837 -0.016824239306151866 -21.35950521286576
1265 -0.016849215142428875 -21.379044802021266 -0.016904763877391815 -21.37640997674315
1266 -0.016843069810420275 -21.395887871831686 -0.016797875333577395 -21.393207852076728
1267 -0.016843732818961142 -21.41273160465065 -0.01684128204360604 -21.410049134120335
1268 -0.016845236998051405 -21.4295768416487 -0.016772158350795506 -21.426821292471132
1269 -0.016843442153185607 -21.446420283801885 -0.01684606457129121 -21.443667357042422
1270 -0.01684473641216755 -21.463265020214052 -0.016855916287750006 -21.46052327333017
1271 -0.016866282001137732 -21.48013130221519 -0.01693963594734669 -21.477462909277516
1272 -0.016841278038918973 -21.49697258025411 -0.016840589139610528 -21.49430349841713
1273 -0.016841575782746077 -21.513814156036855 -0.016846520267426966 -21.511150018684557
1274 -0.016841601673513652 -21.530655757710367 -0.016843952890485524 -21.527993971575043
1275 -0.016842524521052837 -21.54749828223142 -0.01683739069849253 -21.544831362273534
1276 -0.016841865610331297 -21.56434014784175 -0.01686573205515742 -21.561697094328693
1277 -0.016841531451791524 -21.581181679293543 -0.01676774499937892 -21.57846483932807
1278 -0.01684090858325362 -21.598022587876798 -0.016791044734418392 -21.59525588406249
1279 -0.016843424644321203 -21.61486601252112 -0.016940799076110125 -21.6121966831386
1280 -0.01684534875676036 -21.63171136127788 -0.016890464164316655 -21.629087147302915
1281 -0.016843943763524293 -21.648555305041405 -0.01672237869352102 -21.645809525996437
1282 -0.01683936333283782 -21.665394668374244 -0.016805477999150754 -21.662615003995587
1283 -0.016844046674668788 -21.682238715048914 -0.016861390322446823 -21.679476394318034
1284 -0.01684317719191313 -21.699081892240827 -0.01681281076744199 -21.696289205085474
1285 -0.016843595448881386 -21.71592548768971 -0.0168291799724102 -21.713118385057886
1286 -0.016846661549061538 -21.73277214923877 -0.016765663027763368 -21.729884048085648
1287 -0.016844839695841073 -21.749616988934612 -0.016820780094712974 -21.74670482818036
1288 -0.016846183501183987 -21.766463172435795 -0.016944733541458847 -21.763649561721817
1289 -0.016842016018927097 -21.783305188454722 -0.016874944511801004 -21.78052450623362
1290 -0.016846183594316243 -21.80015137204904 -0.016831227391958237 -21.797355733625576
1291 -0.016845042817294598 -21.816996414866335 -0.016840795613825323 -21.8141965292394
1292 -0.01684683971107006 -21.833843254577406 -0.016839223727583886 -21.831035752966983
1293 -0.016843589022755623 -21.850686843600162 -0.01686868779361248 -21.847904440760594
1294 -0.016845312714576722 -21.867532156314738 -0.01686561554670334 -21.864770056307297
1295 -0.016846300940960644 -21.8843784572557 -0.01679152436554432 -21.88156158067284
1296 -0.016848226170986892 -21.901226683426685 -0.016919129993766546 -21.898480710666608
1297 -0.016847492009401322 -21.918074175436086 -0.01681449143216014 -21.91529520209877
1298 -0.016842940635979176 -21.934917116072064 -0.01682770075276494 -21.932122902851532
1299 -0.016844508703798056 -21.951761624775862 -0.0168457112275064 -21.94896861407904
1300 -0.01684149755164981 -21.96860312232751 -0.01679193489253521 -21.965760548971573
1301 -0.016843540500849484 -21.985446662828362 -0.016787497233599423 -21.982548046205174
1302 -0.016839388571679593 -22.00228605140004 -0.016745832096785308 -21.99929387830196
1303 -0.016844294779002667 -22.019130346179043 -0.016827971674501896 -22.01612184997646
1304 -0.016845465078949927 -22.035975811257995 -0.01685388572514057 -22.0329757357016
1305 -0.01684433249756694 -22.05282014375556 -0.016847164276987313 -22.04982289997859
1306 -0.016845721658319233 -22.06966586541388 -0.016862877830863 -22.066685777809454
1307 -0.016843973100185393 -22.08650983851407 -0.016839394439011814 -22.083525172248464
1308 -0.01684652678668499 -22.103356365300755 -0.016794513911008835 -22.100319686159473
1309 -0.016845639515668153 -22.120202004816424 -0.016947857663035394 -22.117267543822507
1310 -0.016842956095933913 -22.13704496091236 -0.016869169659912586 -22.13413671348242
1311 -0.016848131828010083 -22.15389309274037 -0.016829249635338783 -22.15096596311776
1312 -0.0168477819301188 -22.170740874670486 -0.016787886247038843 -22.167753849364797
1313 -0.016843237821012734 -22.1875841124915 -0.016852224059402943 -22.1846060734242
1314 -0.016845282353460788 -22.20442939484496 -0.016839416045695544 -22.201445489469894
1315 -0.016844571754336356 -22.2212739665993 -0.01688858764246106 -22.218334077112356
1316 -0.016842641960829498 -22.238116608560127 -0.016769374068826438 -22.235103451181182
1317 -0.01684452248737216 -22.254961131047498 -0.016867134999483824 -22.251970586180665
1318 -0.016845782939344644 -22.271806913986843 -0.01685960004106164 -22.268830186221727
1319 -0.016845525428652763 -22.288652439415497 -0.016809946577996015 -22.285640132799724
1320 -0.01684528337791562 -22.30549772279341 -0.016841103229671715 -22.302481236029397
1321 -0.016848795861005784 -22.322346518654417 -0.016865913197398184 -22.319347149226797
1322 -0.016844390798360108 -22.33919090945278 -0.01681871972978115 -22.336165868956577
1323 -0.01683741472661495 -22.356028324179395 -0.016865205112844707 -22.35303107406942
1324 -0.01684534139931202 -22.372873665578705 -0.016852958779782056 -22.369884032849203
1325 -0.01684363353997469 -22.38971729911868 -0.016879452392458916 -22.386763485241662
1326 -0.016847629379481078 -22.40656492849816 -0.01675978833809495 -22.403523273579758
1327 -0.016848849412053824 -22.423413777910213 -0.016844752710312605 -22.42036802629007
1328 -0.01684588408097625 -22.44025966199119 -0.016854552179574968 -22.437222578469644
1329 -0.016848360002040864 -22.45710802199323 -0.01667721988633275 -22.453899798355977
1330 -0.016847618296742438 -22.473955640289972 -0.01691702092066407 -22.470816819276642
1331 -0.01684414632618427 -22.490799786616158 -0.016852124035358428 -22.487668943312002
1332 -0.01684591770172119 -22.50764570431788 -0.016864120960235596 -22.504533064272238
1333 -0.016843183431774378 -22.524488887749655 -0.016853954177349806 -22.521387018449587
1334 -0.016845234856009483 -22.541334122605665 -0.01684087086468935 -22.53822788931428
1335 -0.01684723570942879 -22.558181358315093 -0.01675892500206828 -22.554986814316347
1336 -0.01684288764372468 -22.57502424595882 -0.016788591165095568 -22.571775405481443
1337 -0.01684566829353571 -22.591869914252353 -0.016836513113230468 -22.588611918594673
1338 -0.016847604885697365 -22.60871751913805 -0.016853886656463146 -22.605465805251136
1339 -0.016843543108552694 -22.625561062246604 -0.01678607566282153 -22.622251880913957
1340 -0.016848772671073674 -22.64240983491768 -0.016754095908254385 -22.63900597682221
1341 -0.016847750078886746 -22.659257584996567 -0.016858576983213424 -22.655864553805426
1342 -0.016848728898912667 -22.67610631389548 -0.016843015793710947 -22.672707569599137
1343 -0.01684948252514005 -22.69295579642062 -0.01685937084257603 -22.68956694044171
1344 -0.016846249997615814 -22.709802046418236 -0.016933586355298756 -22.70650052679701
1345 -0.016850454919040202 -22.726652501337277 -0.016809019166976212 -22.72330954596399
1346 -0.01684704963117838 -22.743499550968455 -0.01685901451855898 -22.740168560482548
1347 -0.016847986821085216 -22.76034753778954 -0.016863154247403145 -22.75703171472995
1348 -0.01684728916734457 -22.777194826956883 -0.016878587659448385 -22.7739103023894
1349 -0.01684354431927204 -22.794038371276155 -0.016886098589748145 -22.790796400979147
1350 -0.016843845881521703 -22.810882217157676 -0.016789718996733427 -22.80758611997588
1351 -0.016848231200128794 -22.827730448357805 -0.016883570328354837 -22.824469690304234
1352 -0.01684750523418188 -22.844577953591987 -0.016821115091443063 -22.841290805395676
1353 -0.0168460126966238 -22.861423966288612 -0.016815932746976615 -22.858106738142652
1354 -0.016842263471335172 -22.878266229759948 -0.01689199423417449 -22.874998732376827
1355 -0.016843912936747075 -22.895110142696694 -0.016755201015621425 -22.891753933392447
1356 -0.016845253482460975 -22.911955396179156 -0.01682734452188015 -22.908581277914326
1357 -0.01684678252786398 -22.92880217870702 -0.016854090336710214 -22.925435368251037
1358 -0.01684542465955019 -22.94564760336657 -0.0168420716188848 -22.942277439869923
1359 -0.016848139371722935 -22.962495742738295 -0.01682942667976022 -22.959106866549682
1360 -0.0168468008749187 -22.979342543613214 -0.0168384681455791 -22.97594533469526
1361 -0.016847196966409683 -22.996189740579624 -0.01686168387532234 -22.992807018570584
1362 -0.016847567912191153 -23.013037308491814 -0.016819174494594337 -23.009626193065177
1363 -0.016845676675438882 -23.02988298516725 -0.01684027900919318 -23.02646647207437
1364 -0.01685162577778101 -23.046734610945034 -0.016979317273944618 -23.043445789348315
1365 -0.0168464376591146 -23.06358104860415 -0.016875734087079763 -23.060321523435395
1366 -0.016845410224050283 -23.0804264588282 -0.016891561541706325 -23.0772130849771
1367 -0.01684537436813116 -23.09727183319633 -0.01681129550561309 -23.09402438048271
1368 -0.016848934534937143 -23.11412076773127 -0.01684357151389122 -23.110867951996603
1369 -0.01684818444773555 -23.130968952179003 -0.016820589173585178 -23.127688541170187
1370 -0.016845411993563174 -23.147814364172568 -0.016862030047923325 -23.14455057121811
1371 -0.016848986223340034 -23.16466335039591 -0.016835259180516003 -23.16138583039863
1372 -0.016857708059251308 -23.18152105845516 -0.016945409961044787 -23.178331240359675
1373 -0.016846403386443852 -23.198367461841606 -0.016854834835976364 -23.19518607519565
1374 -0.016845626197755335 -23.215213088039363 -0.016867459006607532 -23.21205353420226
1375 -0.0168447308242321 -23.232057818863595 -0.016867944970726967 -23.228921479172985
1376 -0.016847526561468838 -23.248905345425065 -0.016868927143514158 -23.245790406316498
1377 -0.01685505798086524 -23.26576040340593 -0.016624225396662952 -23.26241463171316
1378 -0.016851906478405 -23.282612309884335 -0.01680845906957984 -23.27922309078274
1379 -0.016847712732851506 -23.299460022617186 -0.016846326272934677 -23.296069417055673
1380 -0.016848048847168683 -23.316308071464356 -0.01686645084992051 -23.312935867905594
1381 -0.016849626414477827 -23.333157697878832 -0.016804006323218344 -23.329739874228814
1382 -0.016848378535360097 -23.350006076414193 -0.016855329275131226 -23.346595203503945
1383 -0.016846031975001098 -23.366852108389192 -0.016788357868790627 -23.363383561372736
1384 -0.016845431458204985 -23.383697539847397 -0.016873640567064287 -23.3802572019398
1385 -0.016849527321755885 -23.400547067169153 -0.01684633009135723 -23.397103532031156
1386 -0.016848154552280902 -23.417395221721435 -0.016812901012599468 -23.413916433043756
1387 -0.016852666065096854 -23.434247887786533 -0.016847511846572162 -23.430763944890327
1388 -0.016846327390521765 -23.451094215177054 -0.016868158243596554 -23.447632103133923
1389 -0.016847617086023094 -23.467941832263076 -0.016897836700081825 -23.464529939834005
1390 -0.016846320964396 -23.484788153227473 -0.016798561345785855 -23.481328501179792
1391 -0.01684716632589698 -23.50163531955337 -0.016835015732795 -23.498163516912587
1392 -0.01684758923947811 -23.518482908792848 -0.01684158118441701 -23.515005098097003
1393 -0.01685001337900758 -23.535332922171854 -0.016833557933568954 -23.531838656030573
1394 -0.016849453654140235 -23.552182375825993 -0.016823344491422178 -23.548662000521993
1395 -0.016848102770745756 -23.569030478596737 -0.016819411981850864 -23.565481412503843
1396 -0.016847596690058707 -23.585878075286796 -0.016901907790452243 -23.582383320294294
1397 -0.016847664769738913 -23.602725740056535 -0.01678711697459221 -23.599170437268885
1398 -0.016847888100892307 -23.619573628157426 -0.016856323461979628 -23.616026760730865
1399 -0.01684985039755702 -23.63642347855498 -0.016847409401088954 -23.632874170131952
1400 -0.01685086274519563 -23.653274341300175 -0.016997053101658822 -23.64987122323361
1401 -0.016847470309585333 -23.67012181160976 -0.016853304114192724 -23.666724527347803
1402 -0.01684640981256962 -23.68696822142233 -0.016854457091540098 -23.683578984439343
1403 -0.01684650108218193 -23.70381472250451 -0.016935174446552993 -23.700514158885895
1404 -0.016845930088311433 -23.720660652592823 -0.01685162549838424 -23.717365784384278
1405 -0.016846794821321964 -23.737507447414146 -0.016848323307931422 -23.73421410769221
1406 -0.01684604724869132 -23.754353494662837 -0.016859343461692333 -23.751073451153903
1407 -0.016845168452709912 -23.77119866311555 -0.016865411400794984 -23.767938862554697
1408 -0.01684109205380082 -23.78803975516935 -0.01670679422095418 -23.784645656775652
1409 -0.016845839284360408 -23.80488559445371 -0.016874054353684186 -23.801519711129338
1410 -0.016842360515147446 -23.82172795496886 -0.016881847567856312 -23.818401558697193
1411 -0.016844000667333603 -23.838571955636194 -0.016840352118015288 -23.83524191081521
1412 -0.01684573069214821 -23.85541768632834 -0.016831101942807437 -23.852073012758016
1413 -0.016845708806067707 -23.872263395134407 -0.01683900048956275 -23.868912013247577
1414 -0.016844801045954226 -23.889108196180363 -0.01685773888602853 -23.885769752133605
1415 -0.01684793932363391 -23.905956135503995 -0.016813693195581438 -23.902583445329185
1416 -0.016843112558126448 -23.922799248062123 -0.01680926401168108 -23.919392709340865
1417 -0.01684687677770853 -23.939646124839832 -0.016850114706903695 -23.93624282404777
1418 -0.016848630178719758 -23.956494755018554 -0.01679840637370944 -23.95304123042148
1419 -0.01684662653133273 -23.973341381549886 -0.016872485540807246 -23.96991371596229
1420 -0.016841099597513676 -23.9901824811474 -0.016780818440020086 -23.986694534402307
1421 -0.016846812050789594 -24.00702929319819 -0.0168473269790411 -24.003541861381347
1422 -0.016845622658729555 -24.02387491585692 -0.016844824142754077 -24.0203866855241
1423 -0.016848001256585123 -24.040722917113502 -0.016830375604331493 -24.037217061128434
1424 -0.016840677615255116 -24.05756359472876 -0.016739732306450605 -24.053956793434885
1425 -0.016845358535647392 -24.074408953264406 -0.01678542559966445 -24.07074221903455
1426 -0.016847783233970404 -24.091256736498377 -0.016860463470220566 -24.08760268250477
1427 -0.016846107970923185 -24.1081028444693 -0.016886851750314236 -24.104489534255084
1428 -0.016841681860387325 -24.12494452632969 -0.016910661943256855 -24.12140019619834
1429 -0.016847343742847444 -24.141791870072534 -0.016841139737516643 -24.138241335935856
1430 -0.016842404007911684 -24.158634274080445 -0.016699671745300293 -24.154941007681156
1431 -0.01683907825499773 -24.17547335233544 -0.01699811778962612 -24.171939125470782
1432 -0.01684943763539195 -24.192322789970834 -0.01681209458038211 -24.188751220051163
1433 -0.016847915295511485 -24.209170705266345 -0.016813672706484796 -24.205564892757646
1434 -0.01684695091098547 -24.22601765617733 -0.016876980382949113 -24.222441873140596
1435 -0.016846095398068427 -24.2428637515754 -0.016823317296802996 -24.2392651904374
1436 -0.016847600415349006 -24.25971135199075 -0.016832982283085586 -24.256098172720485
1437 -0.01684648860245943 -24.27655784059321 -0.016989617981016635 -24.273087790701503
1438 -0.016844788752496242 -24.293402629345707 -0.016839631367474794 -24.289927422068978
1439 -0.016848504822701216 -24.310251134168407 -0.0168815178796649 -24.306808939948642
1440 -0.01684205811470747 -24.327093192283115 -0.01682935459539294 -24.323638294544036
1441 -0.016836986131966113 -24.343930178415082 -0.016504515893757343 -24.340142810437793
1442 -0.016847375314682722 -24.360777553729765 -0.016839404124766588 -24.35698221456256
1443 -0.016849953681230545 -24.377627507410995 -0.01685810647904873 -24.37384032104161
1444 -0.016849109530448915 -24.394476616941443 -0.01684541581198573 -24.390685736853595
1445 -0.016849330719560386 -24.411325947661002 -0.01685114689171314 -24.40753688374531
1446 -0.016849580872803926 -24.428175528533806 -0.016855832282453777 -24.42439271602776
1447 -0.016847940813750028 -24.445023469347557 -0.01683539981022477 -24.441228115837987
1448 -0.016849000379443167 -24.461872469727002 -0.01685899505391717 -24.458087110891903
1449 -0.01684909863397479 -24.478721568360978 -0.01684832703322172 -24.474935437925126
1450 -0.01684940215200186 -24.49557097051298 -0.016808884870260953 -24.491744322795387
1451 -0.01685117809101939 -24.512422148604 -0.016851935349404813 -24.50859625814479
1452 -0.016848917677998544 -24.529271066281996 -0.016840873192995785 -24.52543713133779
1453 -0.016850715782493354 -24.54612178206449 -0.01684091119095683 -24.542278042528746
1454 -0.01684944946318865 -24.562971231527676 -0.01686049494892359 -24.55913853747767
1455 -0.016848203912377357 -24.579819435440054 -0.01682701725512743 -24.575965554732797
1456 -0.01684615360572934 -24.596665589045784 -0.016902155615389346 -24.592867710348187
1457 -0.016845571994781493 -24.613511161040567 -0.016863455809652806 -24.60973116615784
1458 -0.016847712732851506 -24.630358873773417 -0.01686222441494465 -24.626593390572783
1459 -0.0168390984646976 -24.647197972238114 -0.0169680162332952 -24.64356140680608
1460 -0.01684702169150114 -24.664044993929615 -0.01686501307412982 -24.66042641988021
1461 -0.01684600543230772 -24.68089099936192 -0.016848107613623143 -24.677274527493832
1462 -0.016846810560673477 -24.697737809922593 -0.01684466116130352 -24.694119188655137
1463 -0.01684638448059559 -24.714584194403187 -0.016837805323302747 -24.71095699397844
1464 -0.016847577504813672 -24.731431771908 -0.01684674611315131 -24.72780374009159
1465 -0.01684668632224202 -24.748278458230242 -0.016863249242305756 -24.744666989333897
1466 -0.016845254134386776 -24.76512371236463 -0.016927539184689522 -24.761594528518586
1467 -0.01684675794094801 -24.781970470305577 -0.01697411984205246 -24.77856864836064
1468 -0.01684258095920086 -24.798813051264776 -0.01681700870394707 -24.795385657064585
1469 -0.016843565832823516 -24.8156566170976 -0.01684411456808448 -24.81222977163267
1470 -0.01684439918026328 -24.832501016277863 -0.01688497057184577 -24.829114742204514
1471 -0.016851259768009184 -24.849352276045874 -0.017059760447591544 -24.846174502652104
1472 -0.01684199972078204 -24.866194275766656 -0.01685564322397113 -24.863030145876074
1473 -0.016842365823686124 -24.88303664159034 -0.016854025796055792 -24.87988417167213
1474 -0.016842376720160247 -24.8998790183105 -0.016837232932448386 -24.89672140460458
1475 -0.016844637133181094 -24.916723655443683 -0.01684168754145503 -24.913563092146035
1476 -0.016841348260641098 -24.933565003704324 -0.016864030063152312 -24.93042712220919
1477 -0.016840833891183137 -24.950405837595508 -0.016837141755968333 -24.947264263965156
1478 -0.01685873968526721 -24.967264577280776 -0.016956522595137358 -24.964220786560293
1479 -0.016840124037116766 -24.984104701317893 -0.016848604567348956 -24.981069391127644
1480 -0.01684237439185381 -25.000947075709746 -0.016857420932501553 -24.997926812060147
1481 -0.016840333677828313 -25.017787409387573 -0.01685043880715966 -25.014777250867308
1482 -0.016841531824320556 -25.034628941211892 -0.016835914365947245 -25.031613165233257
1483 -0.016836102679371835 -25.051465043891262 -0.016774615552276374 -25.048387780785532
1484 -0.016839456744492054 -25.068304500635755 -0.01681947084143758 -25.06520725162697
1485 -0.016840583737939598 -25.085145084373693 -0.016838592104613782 -25.08204584373158
1486 -0.016840435564517975 -25.10198551993821 -0.01685222638770938 -25.09889807011929
1487 -0.01683790171518922 -25.1188234216534 -0.016918145585805178 -25.115816215705095
1488 -0.016841987799853086 -25.135665409453253 -0.016859197244048118 -25.132675412949144
1489 -0.016840104013681412 -25.152505513466934 -0.016813896596431732 -25.149489309545576
1490 -0.016840902902185918 -25.16934641636912 -0.01681664288043976 -25.166305952426015
1491 -0.01684012422338128 -25.1861865405925 -0.016838947124779225 -25.183144899550793
1492 -0.01684719054028392 -25.203033731132784 -0.01670058397576213 -25.199845483526556
1493 -0.016842417791485785 -25.21987614892427 -0.01680968124419451 -25.21665516477075
1494 -0.016843775846064092 -25.236719924770334 -0.01685470752418041 -25.23350987229493
1495 -0.016843394841998816 -25.253563319612333 -0.01683211587369442 -25.250341988168625
1496 -0.016846296098083257 -25.270409615710417 -0.016923896968364716 -25.26726588513699
1497 -0.01684431228786707 -25.287253927998282 -0.016725986916571855 -25.283991872053562
1498 -0.016844127885997297 -25.30409805588428 -0.016829679161310195 -25.300821551214874
1499 -0.01684303004294634 -25.320941085927224 -0.016850365791469812 -25.317671917006344
1500 -0.016843264829367398 -25.337784350756593 -0.01684043388813734 -25.33451235089448
1501 -0.016842260397970675 -25.354626611154565 -0.016827564872801303 -25.351339915767284
1502 -0.016842452343553305 -25.371469063498118 -0.016872959118336438 -25.36821287488562
1503 -0.01684406204149127 -25.38831312553961 -0.016844683885574342 -25.385057558771194
1504 -0.01684529855847359 -25.405158424098083 -0.016860316693782806 -25.401917875464978
1505 -0.016846443805843592 -25.422004867903926 -0.016824781894683838 -25.41874265735966
1506 -0.01684006666764617 -25.438844934571573 -0.016889989282935856 -25.4356326466426
1507 -0.016846208088099956 -25.455691142659674 -0.016840209160000084 -25.4524728558026
1508 -0.016844004951417448 -25.47253514761109 -0.016829676274210215 -25.46930253207681
1509 -0.016847865376621484 -25.489383012987712 -0.016875533293932675 -25.486178065370744
1510 -0.016845177765935658 -25.50622819075365 -0.01677164640277624 -25.50294971177352
1511 -0.01684393184259534 -25.523072122596243 -0.016945466119796037 -25.519895177893318
1512 -0.016845330595970154 -25.539917453192214 -0.01684319702908397 -25.5367383749224
1513 -0.016844846401363613 -25.556762299593576 -0.016863730177283286 -25.553602105099685
1514 -0.016844962351024152 -25.5736072619446 -0.016867551021277905 -25.570469656120963
1515 -0.01684657232835889 -25.590453834272957 -0.016737272404134272 -25.5872069285251
1516 -0.016844580695033074 -25.60729841496799 -0.016820605751127003 -25.604027534276227
1517 -0.016845634672790766 -25.62414404964078 -0.016795834805816413 -25.620823369082043
1518 -0.01684478288516402 -25.640988832525945 -0.016836074646562338 -25.637659443728605
1519 -0.016844088025391103 -25.657832920551336 -0.016780898533761503 -25.654440342262365
1520 -0.01684387503191829 -25.674676795583252 -0.016857467219233514 -25.671297809481597
1521 -0.016846767999231814 -25.691523563582486 -0.016913036815822124 -25.68821084629742
1522 -0.016845024656504393 -25.70836858823899 -0.016758923046290876 -25.70496976934371
1523 -0.01684477925300598 -25.725213367491996 -0.016855310741811992 -25.72182508008552
1524 -0.016846143081784247 -25.74205951057378 -0.016819805838167667 -25.738644885923687
1525 -0.016844119504094125 -25.758903630077874 -0.01682949820533395 -25.75547438412902
1526 -0.016848848294466735 -25.77575247837234 -0.01669061565771699 -25.772164999786735
1527 -0.01684105098247528 -25.792593529354814 -0.016843099799007177 -25.789008099585743
1528 -0.016847057547420264 -25.809440586902234 -0.016832171007990837 -25.805840270593734
1529 -0.016848667152225973 -25.82628925405446 -0.016833575256168843 -25.822673845849902
1530 -0.016849567368626594 -25.843138821423086 -0.01687446404248476 -25.839548309892386
1531 -0.016849865205585957 -25.85998868662867 -0.016839380096644162 -25.85638768998903
1532 -0.0168501865118742 -25.876838873140546 -0.01692253928631544 -25.873310229275347
1533 -0.01684741349890828 -25.893686286639454 -0.016831966675817968 -25.890142195951164
1534 -0.016844499763101338 -25.910530786402557 -0.016865674406290054 -25.907007870357454
1535 -0.016850884631276132 -25.92738167103383 -0.01682856185361743 -25.923836432211072
1536 -0.01684839725494385 -25.944230068288775 -0.016854521818459034 -25.94069095402953
1537 -0.0168496772646904 -25.961079745553466 -0.016869626939296722 -25.957560580968828
1538 -0.016847913153469563 -25.977927658706935 -0.016846668254584075 -25.97440724922341
1539 -0.016846093442291023 -25.994773752149225 -0.0168342269025743 -25.991241476125985
1540 -0.016850881837308408 -26.011624633986532 -0.016860964894294738 -26.00810244102028
1541 -0.0168484540656209 -26.028473088052152 -0.016832026559859513 -26.02493446758014
1542 -0.016849160194396973 -26.04532224824655 -0.016840864811092614 -26.041775332391236
1543 -0.016838547494262456 -26.062160795740812 -0.016805956792086362 -26.058581289183323
1544 -0.0168471853248775 -26.07900798106569 -0.0168221446685493 -26.07540343385187
1545 -0.016849905252456665 -26.095857886318147 -0.016858128271996974 -26.09226156212387
1546 -0.016850091330707074 -26.112707977648853 -0.01685402188450098 -26.10911558400837
1547 -0.01685144705697894 -26.129559424705832 -0.016845203284174205 -26.125960787292545
1548 -0.016846121288836002 -26.146405545994668 -0.01692245723679662 -26.14288324452934
1549 -0.016849850583821536 -26.16325539657849 -0.016878215968608855 -26.15976146049795
1550 -0.01684582568705082 -26.180101222265538 -0.016833727527409793 -26.17659518802536
1551 -0.016846305783838035 -26.196947528049375 -0.016841776575893162 -26.193436964601254
1552 -0.016847845073789357 -26.213795373123165 -0.01686815544962883 -26.210305120050883
1553 -0.01684222146868706 -26.23063759459185 -0.01686688857153058 -26.227172008622414
1554 -0.01684423750266433 -26.247481832094515 -0.016859375592321157 -26.244031384214736
1555 -0.016845245845615864 -26.26432707794013 -0.016830616816878318 -26.260862001031615
1556 -0.01684573953971267 -26.281172817479842 -0.016841921769082547 -26.277703922800697
1557 -0.016846318449825048 -26.298019135929668 -0.016815483290702104 -26.2945194060914
1558 -0.01684497920796275 -26.31486411513763 -0.01687429565936327 -26.311393701750763
1559 -0.016844727005809544 -26.331708842143442 -0.016824889555573465 -26.328218591306335
1560 -0.01684496281668544 -26.348553804960126 -0.016825151257216932 -26.34504374256355
1561 -0.016845650505274534 -26.3653994554654 -0.01683699628338218 -26.36188073884693
1562 -0.01684620138257742 -26.382245656847978 -0.01683756001293659 -26.37871829885987
1563 -0.016844938043504953 -26.399090594891483 -0.016830707155168056 -26.395549006015038
1564 -0.016846200823783873 -26.415936795715268 -0.01683911234140396 -26.412388118356443
1565 -0.016848243586719037 -26.432785039301987 -0.01675159754231572 -26.42913971589876
1566 -0.01684589311480522 -26.44963093241679 -0.016889286693185568 -26.446029002591946
1567 -0.01684925789013505 -26.466480190306928 -0.01684598084539175 -26.462874983437338
1568 -0.01684686038643122 -26.483327050693358 -0.016844456549733877 -26.479719439987072
1569 -0.01684929933398962 -26.50017635002735 -0.01693278467282653 -26.496652224659897
1570 -0.016841209772974253 -26.517017559800323 -0.016901887394487856 -26.513554112054386
1571 -0.016844159830361603 -26.533861719630686 -0.016775225568562747 -26.53032933762295
1572 -0.01684442665427923 -26.550706146284966 -0.016827393695712088 -26.547156731318662
1573 -0.016844951268285512 -26.567551097553253 -0.016868341621011494 -26.564025072939675
1574 -0.016847132239490747 -26.584398229792743 -0.016936018504202364 -26.58096109144388
1575 -0.016845779307186604 -26.60124400909993 -0.016857223957777022 -26.597818315401657
1576 -0.016843690630048515 -26.618087699729976 -0.016876455675810576 -26.614694771077467
1577 -0.016845688316971065 -26.634933388046946 -0.016868174262344836 -26.631562945339812
1578 -0.01684594163671136 -26.651779329683656 -0.016844964120537043 -26.64840790946035
1579 -0.01684392960742116 -26.668623259291078 -0.016901010647416115 -26.665308920107766
1580 -0.016847131587564946 -26.685470390878642 -0.016811422631144525 -26.68212034273891
1581 -0.016846654843538998 -26.702317045722182 -0.016788906417787075 -26.698909249156696
1582 -0.016850023064762354 -26.719167068786945 -0.016649555508047344 -26.71555880466474
1583 -0.0168461287394166 -26.73601319752636 -0.01683858186006546 -26.732397386524806
1584 -0.016845074575394393 -26.752858272101754 -0.016826034430414437 -26.74922342095522
1585 -0.0168376206420362 -26.76969589274379 -0.016979752387851477 -26.766203173343072
1586 -0.016847050562500954 -26.78654294330629 -0.016777914203703403 -26.782981087546776
1587 -0.016844577714800836 -26.80338752102109 -0.01684922007843852 -26.799830307625214
1588 -0.016843964252620934 -26.820231485273712 -0.016847904678434132 -26.81667821230365
1589 -0.016844698507338763 -26.83707618378105 -0.016844820231199265 -26.83352303253485
1590 -0.016844425722956656 -26.85392060950401 -0.0168645934201777 -26.850387625955026
1591 -0.01684189438819885 -26.87076250389221 -0.01686035403981805 -26.867247979994843
1592 -0.016843286529183387 -26.887605790421393 -0.016862018778920174 -26.884109998773763
1593 -0.016843402199447154 -26.90444919262084 -0.016864832025021315 -26.900974830798784
1594 -0.016843052208423616 -26.921292244829264 -0.016869557742029428 -26.917844388540814
1595 -0.016838733106851578 -26.938130977936115 -0.016824630741029977 -26.934669019281845
1596 -0.016844033263623714 -26.95497501119974 -0.016862253844738006 -26.951531273126584
1597 -0.0168479616753757 -26.971822972875113 -0.017220823746174573 -26.96875209687276
1598 -0.01684217285364866 -26.988665145728763 -0.016849259193986655 -26.985601356066745
1599 -0.016842427756637336 -27.0055075734854 -0.016842425521463155 -27.00244378158821
1600 -0.016841957904398443 -27.022349531389796 -0.01684235306456685 -27.019286134652777
1601 -0.01684079635888338 -27.03919032774868 -0.01684232009574771 -27.036128454748525
1602 -0.016842033248394728 -27.056032360997076 -0.016848420444875955 -27.0529768751934
1603 -0.016841462906450035 -27.072873823903524 -0.016789963096380235 -27.06976683828978
1604 -0.01683984138071537 -27.08971366528424 -0.01691579958423972 -27.08668263787402
1605 -0.01684283958747983 -27.10655650487172 -0.016862443182617426 -27.103545081056637
1606 -0.016842899844050407 -27.12339940471577 -0.01689160242676735 -27.120436683483405
1607 -0.016838318761438133 -27.140237723477206 -0.016827711835503578 -27.13726439531891
1608 -0.016842612996697426 -27.157080336473904 -0.016852060332894325 -27.154116455651803
1609 -0.016844000294804574 -27.173924336768707 -0.016870782990008593 -27.17098723864181
1610 -0.016840329673141242 -27.190764666441847 -0.016874095797538756 -27.18786133443935
1611 -0.016840631794184446 -27.207605298236032 -0.016874875966459514 -27.20473621040581
1612 -0.016843083966523408 -27.224448382202556 -0.016818759217858314 -27.221554969623668
1613 -0.0168342019431293 -27.241282584145686 -0.016852806508541106 -27.23840777613221
1614 -0.01684305937960744 -27.258125643525293 -0.01684249024838209 -27.255250266380592
1615 -0.016840005200356244 -27.27496564872565 -0.016855788603425025 -27.272106054984018
1616 -0.016839922592043876 -27.291805571317695 -0.01683571981266141 -27.28894177479668
1617 -0.016840522084385155 -27.308646093402082 -0.016862886771559716 -27.30580466156824
1618 -0.016838581301271915 -27.325484674703354 -0.016884754039347173 -27.322689415607584
1619 -0.016839417349547147 -27.342324092052902 -0.016829577274620533 -27.339518992882205
1620 -0.016830275114625693 -27.359154367167527 -0.017022916674613954 -27.356541909556817
1621 -0.01683873636648059 -27.375993103534007 -0.016801517363637684 -27.373343426920457
1622 -0.01684129247441888 -27.392834396008425 -0.016902646236121654 -27.39024607315658
1623 -0.01683808648958802 -27.409672482498014 -0.016812258772552012 -27.407058331929132
1624 -0.016837424039840697 -27.426509906537856 -0.016864985600113867 -27.423923317529248
1625 -0.016836756933480503 -27.443346663471335 -0.01676987875252962 -27.440693196281778
1626 -0.01683721076697111 -27.460183874238307 -0.01681831581518054 -27.457511512096957
1627 -0.016839371342211962 -27.47702324558052 -0.01687546242028475 -27.47438697451724
1628 -0.016839379630982875 -27.493862625211502 -0.016844426188617943 -27.49123140070586
1629 -0.016838500928133725 -27.510701126139637 -0.016873967088758945 -27.50810536779462
1630 -0.016843331791460515 -27.527544457931096 -0.01680656848475337 -27.524911936279373
1631 -0.016842535883188247 -27.544386993814285 -0.016846523620188236 -27.54175845989956
1632 -0.01684010224416852 -27.561227096058452 -0.01687060734257102 -27.558629067242133
1633 -0.016839051619172096 -27.578066147677625 -0.01683766199275851 -27.575466729234893
1634 -0.016843108367174862 -27.5949092560448 -0.01681088451296091 -27.592277613747854
1635 -0.01684301597997546 -27.611752272024777 -0.01677579116076231 -27.609053404908614
1636 -0.016842245031148194 -27.628594517055927 -0.01686662994325161 -27.625920034851866
1637 -0.01683111572638154 -27.64542563278231 -0.017109724413603544 -27.64302975926547
1638 -0.01683948328718543 -27.662265116069495 -0.016822469141334295 -27.659852228406805
1639 -0.016838185582309963 -27.679103301651804 -0.01684344494715333 -27.676695673353958
1640 -0.01683815037831664 -27.69594145203012 -0.016836440563201903 -27.69353211391716
1641 -0.016837568674236535 -27.712779020704357 -0.016845615673810245 -27.71037772959097
1642 -0.016837942972779275 -27.729616963677135 -0.01684809075668454 -27.727225820347655
1643 -0.01683921171352267 -27.74645617539066 -0.016845304612070323 -27.744071124959724
1644 -0.016838363092392682 -27.763294538483052 -0.016821762453764676 -27.76089288741349
1645 -0.016838527843356134 -27.780133066326407 -0.01687480341643095 -27.777767690829922
1646 -0.01683317041024566 -27.79696623673665 -0.01669204430654645 -27.794459735136467
1647 -0.016840160265564917 -27.813806397002217 -0.016807671263813974 -27.81126740640028
1648 -0.016842106450349094 -27.830648503452565 -0.01684301346540451 -27.828110419865684
1649 -0.016842438746243714 -27.84749094219881 -0.016844190564006566 -27.844954610429692
1650 -0.016842373926192523 -27.864333316125002 -0.01684291651472449 -27.861797526944418
1651 -0.016843659710139035 -27.881176975835142 -0.01684760395437479 -27.878645130898793
1652 -0.016841363906860352 -27.898018339742002 -0.01683552162721753 -27.89548065252601
1653 -0.016842282190918923 -27.91486062193292 -0.01684206211939454 -27.912322714645406
1654 -0.016842009965330362 -27.93170263189825 -0.016843444015830756 -27.929166158661236
1655 -0.01684299986809492 -27.948545631766347 -0.01683621881529689 -27.946002377476532
1656 -0.016840065736323594 -27.965385697502672 -0.016820894088596106 -27.962823271565128
1657 -0.016841441672295333 -27.982227139174967 -0.016799274180084468 -27.97962254574521
1658 -0.016843332909047604 -27.999070472084014 -0.01684334985911846 -27.99646589560433
1659 -0.016841220576316117 -28.01591169266033 -0.016848013363778593 -28.013313908968108
1660 -0.016842024773359297 -28.032753717433692 -0.016837889421731235 -28.030151798389838
1661 -0.01684272978454828 -28.049596447218242 -0.016850151773542165 -28.04700195016338
1662 -0.016842490900307892 -28.06643893811855 -0.016828741878271103 -28.063830692041652
1663 -0.016849393583834173 -28.083288331702384 -0.016846797522157432 -28.080677489563808
1664 -0.016842777375131845 -28.100131109077516 -0.01682780608534813 -28.097505295649157
1665 -0.016842591762542724 -28.11697370084006 -0.016852330602705478 -28.114357626251863
1666 -0.016846991237252952 -28.13382069207731 -0.016740349214524032 -28.131097975466385
1667 -0.016842625010758637 -28.15066331708807 -0.016926892660558225 -28.148024868126942
1668 -0.016842247731983662 -28.167505564820054 -0.016855035442858934 -28.1648799035698
1669 -0.016842780448496342 -28.18434834526855 -0.016838341020047665 -28.18171824458985
1670 -0.016844889707863332 -28.20119323497641 -0.016854420769959688 -28.19857266535981
1671 -0.01684523085132241 -28.218038465827735 -0.016900952626019716 -28.21547361798583
1672 -0.01684570834040642 -28.23488417416814 -0.016856837552040815 -28.23233045553787
1673 -0.01684259632602334 -28.251726770494162 -0.016832459066063166 -28.249162914603932
1674 -0.016839504707604647 -28.268566275201767 -0.016894861403852702 -28.266057776007784
1675 -0.016843667812645437 -28.28540994301441 -0.01680924165993929 -28.282867017667723
1676 -0.016841872595250607 -28.30225181560966 -0.016883022524416445 -28.29975004019214
1677 -0.016842485312372445 -28.319094300922036 -0.01686766352504492 -28.316617703717185
1678 -0.01684142407029867 -28.335935724992336 -0.016835868638008834 -28.333453572355193
1679 -0.016840334795415402 -28.35277605978775 -0.016846467461436986 -28.35030003981663
1680 -0.016839383542537688 -28.36961544333029 -0.016831031255424022 -28.367131071072055
1681 -0.016839707642793654 -28.386455150973084 -0.016840818990021943 -28.383971890062078
1682 -0.016835454385727644 -28.403290605358812 -0.01680013407021761 -28.400772024132294
1683 -0.016840099729597567 -28.42013070508841 -0.016869769152253866 -28.41764179328455
1684 -0.016840581968426704 -28.43697128705684 -0.01680923094972968 -28.434451024234278
1685 -0.01684202942997217 -28.453813316486812 -0.0168005027808249 -28.451251527015103
1686 -0.01683828355744481 -28.470651600044256 -0.016771021112799645 -28.4680225481279
1687 -0.016839323844760657 -28.487490923889016 -0.016864249669015407 -28.484886797796918
1688 -0.016844768635928632 -28.504335692524943 -0.016907564271241425 -28.50179436206816
1689 -0.016843317542225122 -28.52117901006717 -0.01689971350133419 -28.518694075569496
1690 -0.016841783095151185 -28.53802079316232 -0.016917525604367257 -28.535611601173862
1691 -0.01684320131316781 -28.55486399447549 -0.01688627591356635 -28.55249787708743
1692 -0.016841639298945665 -28.571705633774435 -0.016857799608260393 -28.56935567669569
1693 -0.016842946410179138 -28.588548580184614 -0.016862367931753396 -28.586218044627444
1694 -0.016843896824866533 -28.60539247700948 -0.016855117958039047 -28.60307316258548
1695 -0.01684057479724288 -28.622233051806724 -0.016794251184910534 -28.619867413770393
1696 -0.016840508114546536 -28.639073559921272 -0.016760051622986792 -28.63662746539338
1697 -0.016843747068196534 -28.65591730698947 -0.016880691796541215 -28.653508157189922
1698 -0.01684500528499484 -28.672762312274465 -0.016929000988602637 -28.670437158178526
1699 -0.01684283735230565 -28.68960514962677 -0.01676135091111064 -28.687198509089637
1700 -0.016842218581587076 -28.70644736820836 -0.01686234222725034 -28.704060851316886
1701 -0.016843810491263867 -28.723291178699622 -0.016843285970389844 -28.720904137287274
1702 -0.01684682872146368 -28.740138007421084 -0.01709262253716588 -28.73799675982444
1703 -0.01684131072834134 -28.756979318149426 -0.016845653299242258 -28.754842413123683
1704 -0.01683876570314169 -28.773818083852568 -0.01684434963390231 -28.771686762757586
1705 -0.01683928295969963 -28.79065736681227 -0.01682761451229453 -28.78851437726988
1706 -0.016839568875730036 -28.807496935688 -0.01684566754847765 -28.805360044818357
1707 -0.016840074863284826 -28.824337010551286 -0.016842934302985668 -28.822202979121343
1708 -0.016840322501957418 -28.841177333053242 -0.016835141554474832 -28.839038120675816
1709 -0.016839958634227513 -28.85801729168747 -0.01684314152225852 -28.855881262198075
1710 -0.016840297542512418 -28.874857589229983 -0.016805169824510812 -28.872686432022586
1711 -0.016837251838296652 -28.89169484106828 -0.016820959839969875 -28.889507391862555
1712 -0.01683950610458851 -28.908534347172868 -0.016874791588634253 -28.90638218345119
1713 -0.01684660231694579 -28.925380949489814 -0.01671933615580201 -28.92310151960699
1714 -0.01684200530871749 -28.94222295479853 -0.016722493804991245 -28.939824013411982
1715 -0.016842235065996646 -28.95906518986453 -0.016834760643541814 -28.956658774055523
1716 -0.016842233948409557 -28.975907423812938 -0.016864349227398635 -28.97352312328292
1717 -0.016841568890959023 -28.9927489927039 -0.01682569133117795 -28.990348814614098
1718 -0.016841441858559847 -29.00959043456246 -0.016854587569832803 -29.00720340218393
1719 -0.016836130991578102 -29.026426565554036 -0.016869813576340674 -29.02407321576027
1720 -0.01684059454128146 -29.04326716009532 -0.016820380091667177 -29.040893595851937
1721 -0.01684143077582121 -29.06010859087114 -0.01682446040213108 -29.057718056254068
1722 -0.01684010252356529 -29.076948693394705 -0.016861306317150593 -29.074579362571217
1723 -0.01684121247380972 -29.093789905868515 -0.016838990990072487 -29.09141835356129
1724 -0.01684999344870448 -29.11063989931722 -0.016697816643863918 -29.108116170205154
1725 -0.016846357379108667 -29.12748625669633 -0.016858854331076145 -29.12497502453623
1726 -0.0168459783308208 -29.14433223502715 -0.016844276059418916 -29.14181930059565
1727 -0.016845458932220937 -29.16117769395937 -0.016859336849302055 -29.15867863744495
1728 -0.016844484210014343 -29.178022178169385 -0.01686535570770502 -29.175543993152655
1729 -0.016845946479588748 -29.194868124648973 -0.01684823352843523 -29.19239222668109
1730 -0.016844776552170516 -29.211712901201143 -0.016827263124287128 -29.209219489805378
1731 -0.01684335609897971 -29.228556257300124 -0.016856036614626646 -29.226075526420004
1732 -0.016844688262790442 -29.245400945562913 -0.016853003390133382 -29.242928529810136
1733 -0.016845088638365268 -29.26224603420128 -0.01689982833340764 -29.259828358143544
1734 -0.01684193704277277 -29.279087971244053 -0.01700891861692071 -29.276837276760464
1735 -0.016842715069651605 -29.295930686313703 -0.01682112542912364 -29.29365840218959
1736 -0.016843082569539546 -29.312773768883243 -0.016824511252343653 -29.310482913441934
1737 -0.016844129655510187 -29.329617898538753 -0.016911961417645217 -29.32739487485958
1738 -0.01683863215148449 -29.346456530690237 -0.01676698848605156 -29.34416186334563
1739 -0.01684243222698569 -29.363298962917224 -0.016833354905247688 -29.360995218250878
1740 -0.016842687129974367 -29.380141650047197 -0.016841344721615314 -29.377836562972494
1741 -0.016842386592179535 -29.396984036639378 -0.01683830888941884 -29.394674871861913
1742 -0.016842912416905165 -29.413826949056283 -0.01684185480698943 -29.411516726668903
1743 -0.016839443892240524 -29.430666392948524 -0.016812291368842124 -29.428329018037747
1744 -0.016838984005153178 -29.44750537695368 -0.016861781757324935 -29.44519079979507
1745 -0.016837624926120044 -29.464343001879797 -0.016737368050962688 -29.461928167846033
1746 -0.0168419293127954 -29.481184931192594 -0.01685033906251192 -29.478778506908544
1747 -0.01684249732643366 -29.498027428519027 -0.016844703163951636 -29.495623210072495
1748 -0.01684273323044181 -29.514870161749467 -0.016871193516999484 -29.512494403589493
1749 -0.016845903173089028 -29.531716064922556 -0.01677692849189043 -29.529271332081382
1750 -0.01684073908254504 -29.548556804005102 -0.016697470005601643 -29.545968802086986
1751 -0.01684398427605629 -29.56540078828116 -0.01684602480381727 -29.562814826890804
1752 -0.016845733113586902 -29.582246521394747 -0.016871785186231135 -29.579686612077037
1753 -0.016844845470041038 -29.599091366864787 -0.016862800810486078 -29.596549412887523
1754 -0.016842133458703758 -29.61593350032349 -0.016827106475830078 -29.613376519363353
1755 -0.016848181653767825 -29.632781681977256 -0.016895738150924444 -29.630272257514278
1756 -0.016842536348849534 -29.649624218326107 -0.01690430538728833 -29.647176562901567
1757 -0.01684479471296072 -29.666469013039066 -0.016866929922252895 -29.66404349282382
1758 -0.016845591086894273 -29.68331460412596 -0.01686082435771823 -29.680904317181536
1759 -0.016845656838268042 -29.70016026096423 -0.016507004760205744 -29.697411321941743
1760 -0.016845663264393806 -29.717005924228623 -0.01681232135742903 -29.71422364329917
1761 -0.016843545343726875 -29.73384946957235 -0.016847738344222308 -29.731071381643392
1762 -0.016845417860895395 -29.750694887433244 -0.01685657873749733 -29.74792796038089
1763 -0.016846732422709464 -29.767541619855955 -0.01669770907610655 -29.764625669456994
1764 -0.016845765337347985 -29.784387385193302 -0.01683615241199732 -29.78146182186899
1765 -0.01684586415067315 -29.801233249343976 -0.01685877125710249 -29.798320593126093
1766 -0.016845296416431666 -29.818078545760407 -0.01683823633939028 -29.81515882946548
1767 -0.01684524556621909 -29.834923791326627 -0.01686386838555336 -29.832022697851034
1768 -0.01685074921697378 -29.8517745405436 -0.016832073125988244 -29.848854770977024
1769 -0.016845276672393085 -29.868619817215993 -0.016865799110382794 -29.865720570087408
1770 -0.016845722682774067 -29.885465539898767 -0.01685330821201205 -29.88257387829942
1771 -0.01684448020532727 -29.902310020104096 -0.016832076292485 -29.899405954591906
1772 -0.016842540912330152 -29.919152561016425 -0.016905948333442212 -29.916311902925347
1773 -0.01684532230719924 -29.935997883323623 -0.0168350113555789 -29.933146914280925
1774 -0.01684441128745675 -29.95284229461108 -0.016835052333772183 -29.949981966614697
1775 -0.016844072937965394 -29.969686367549045 -0.016819724161177874 -29.966801690775874
1776 -0.016843952890485524 -29.98653032043953 -0.016858470067381857 -29.983660160843257
1777 -0.016846717428416015 -30.003377037867946 -0.01688170079141855 -30.000541861634677
1778 -0.016844946518540384 -30.020221984386485 -0.016842093598097563 -30.017383955232773
1779 -0.01684429692104459 -30.037066281307528 -0.016742545180022717 -30.034126500412796
1780 -0.016841487493366003 -30.053907768800894 -0.016862760484218597 -30.050989260897015
1781 -0.016845092829316854 -30.07075286163021 -0.01684082942083478 -30.06783009031785
1782 -0.016844432801008224 -30.08759729443122 -0.016851532645523547 -30.084681622963377
1783 -0.01684010084718466 -30.104437395278403 -0.0168809168972075 -30.101562539860584
1784 -0.01684458488598466 -30.121281980164387 -0.016844996251165867 -30.11840753611175
1785 -0.016843809094280005 -30.138125789258666 -0.016843025293201207 -30.135250561404952
1786 -0.01684863679111004 -30.154974426049776 -0.016588240303099154 -30.151838801708053
1787 -0.01684371577575803 -30.171818141825533 -0.016843824181705713 -30.16868262588976
1788 -0.016844620276242495 -30.188662762101774 -0.016828154679387808 -30.185510780569146
1789 -0.016847372893244027 -30.20551013499502 -0.016873772908002137 -30.20238455347715
1790 -0.016844653896987437 -30.22235478889201 -0.016818686109036207 -30.219203239586186
1791 -0.016844804119318723 -30.239199593011328 -0.016871656663715838 -30.236074896249903
1792 -0.01684190658852458 -30.256041499599853 -0.01682761386036873 -30.25290251011027
1793 -0.016844003926962614 -30.272885503526815 -0.01688818195834756 -30.269790692068618
1794 -0.016842769365757702 -30.289728272892575 -0.01686670919880271 -30.28665740126742
1795 -0.016843565460294484 -30.30657183835287 -0.016841657180339097 -30.30349905844776
1796 -0.01684250682592392 -30.323414345178794 -0.016829076688736677 -30.320328135136496
1797 -0.016848520934581758 -30.340262866113374 -0.016805870458483696 -30.33713400559498
1798 -0.016844770684838296 -30.35710763679821 -0.01684496086090803 -30.353978966455887
1799 -0.016845441702753306 -30.373953078500964 -0.01684825196862221 -30.37082721842451
1800 -0.016844459250569342 -30.390797537751535 -0.016819779761135578 -30.387646998185645
1801 -0.016847044881433248 -30.40764458263297 -0.01683572046458721 -30.404482718650232
1802 -0.016846723575145005 -30.424491306208115 -0.016811798699200152 -30.421294517349434
1803 -0.016844731383025648 -30.44133603759114 -0.016833983082324266 -30.43812850043176
1804 -0.01684480654075742 -30.458180844131896 -0.016841933596879244 -30.45497043402864
1805 -0.016846311651170252 -30.475027155783067 -0.016859146393835546 -30.471829580422472
1806 -0.016846060194075106 -30.491873215977144 -0.0169290529564023 -30.488758633378875
1807 -0.01684417212381959 -30.508717388100962 -0.0168580855242908 -30.505616718903166
1808 -0.016846784111112355 -30.525564172212075 -0.016835416667163372 -30.52245213557033
1809 -0.016846025362610817 -30.542410197574686 -0.016868355590850113 -30.53932049116118
1810 -0.016848218441009522 -30.559258416015695 -0.016780265234410764 -30.55610075639559
1811 -0.01684719817712903 -30.576105614192823 -0.016867433581501244 -30.572968189977093
1812 -0.016845605708658694 -30.592951219901483 -0.01685249526053667 -30.58982068523763
1813 -0.016845497861504556 -30.609796717762986 -0.016735679376870392 -30.6065563646145
1814 -0.016844762582331897 -30.626641480345317 -0.01695408597588539 -30.623510450590388
1815 -0.016842133644968272 -30.643483613990284 -0.016765231639146803 -30.640275682229536
1816 -0.016844467353075744 -30.66032808134336 -0.01677696956321597 -30.657052651792753
1817 -0.016848915070295335 -30.677176996413653 -0.01692119976505637 -30.67397385155781
1818 -0.016845532786101104 -30.694022529199753 -0.016850241366773842 -30.690824092924586
1819 -0.016849262453615666 -30.710871791653368 -0.016819055192172527 -30.70764314811676
1820 -0.016846399381756784 -30.727718191035123 -0.016850780323147775 -30.724493928439905
1821 -0.016849611420184374 -30.744567802455308 -0.016970846708863972 -30.74146477514877
1822 -0.016848016437143086 -30.761415818892452 -0.01685312343761325 -30.758317898586384
1823 -0.016845879331231117 -30.778261698223684 -0.016849822737276553 -30.775167721323662
1824 -0.01684672124683857 -30.795108419470523 -0.016839889530092477 -30.792007610853755
1825 -0.016849854215979575 -30.811958273686503 -0.016683759819716214 -30.808691370673472
1826 -0.016848308872431515 -30.828806582558936 -0.01685045026242733 -30.8255418209359
1827 -0.016847067698836326 -30.845653650257773 -0.01683624954894185 -30.84237807048484
1828 -0.01685017766430974 -30.862503827922083 -0.016804609913378954 -30.85918268039822
1829 -0.01684711258858442 -30.87935094051067 -0.01682485146448016 -30.8760075318627
1830 -0.016848712880164384 -30.896199653390834 -0.01686850916594267 -30.892876041028643
1831 -0.0168513017706573 -30.91305095516149 -0.01684430567547679 -30.90972034670412
1832 -0.016853622067719697 -30.929904577229212 -0.01682798210531473 -30.926548328809435
1833 -0.016843519173562527 -30.946748096402775 -0.016840002592653038 -30.943388331402087
1834 -0.01684662513434887 -30.963594721537124 -0.016841523442417385 -30.960229854844503
1835 -0.016846593283116818 -30.98044131482024 -0.01682715192437172 -30.977057006768874
1836 -0.016845289431512356 -30.99728660425175 -0.016825028229504824 -30.99388203499838
1837 -0.01684502689167857 -31.01413163114343 -0.016843666043132543 -31.010725701041512
1838 -0.01684752255678177 -31.030979153700212 -0.016850255988538267 -31.02757595703005
1839 -0.01684368187561631 -31.04782283557583 -0.01690789293497801 -31.044483849965026
1840 -0.01684693740680814 -31.064669772982636 -0.016858323011547327 -31.061342172976573
1841 -0.016844671592116355 -31.081514444574754 -0.016845423448830842 -31.078187596425405
1842 -0.016847325675189494 -31.098361770249944 -0.016808043606579302 -31.094995640031986
1843 -0.01684639286249876 -31.11520816311244 -0.0168520032428205 -31.111847643274807
1844 -0.01684761866927147 -31.132055781781713 -0.016797176841646434 -31.128644820116453
1845 -0.01684673735871911 -31.14890251914043 -0.01684858100488782 -31.14549340112134
1846 -0.016848313715308906 -31.16575083285574 -0.016856060456484558 -31.162349461577822
1847 -0.016847485303878786 -31.182598318159616 -0.01685819625854492 -31.17920765783637
1848 -0.01684709880501032 -31.199445416964625 -0.01684067854657769 -31.196048336382947
1849 -0.0168464963324368 -31.216291913297063 -0.016849188692867757 -31.212897525075814
1850 -0.01684649670496583 -31.233138410002027 -0.016862512473016976 -31.229760037548832
1851 -0.016848221886903048 -31.24998663188893 -0.0168274431489408 -31.246587480697773
1852 -0.01684688525274396 -31.266833517141674 -0.016865844279527663 -31.263453324977302
1853 -0.01686161318793893 -31.283695130329612 -0.01712024873122573 -31.280573573708526
1854 -0.016848339419811963 -31.300543469749424 -0.016851732041686773 -31.297425305750213
1855 -0.01684756213799119 -31.317391031887414 -0.01685253791511059 -31.314277843665323
1856 -0.01684563746675849 -31.334236669354173 -0.01684871204197407 -31.331126555707296
1857 -0.016848783008754253 -31.351085452362927 -0.016826749779284 -31.34795330548658
1858 -0.01684099016711116 -31.367926442530038 -0.016782984230667354 -31.364736289717246
1859 -0.01684569800272584 -31.384772140532764 -0.016819213330745698 -31.38155550304799
1860 -0.01684621013700962 -31.401618350669775 -0.016865428257733583 -31.398420931305726
1861 -0.016849597077816726 -31.41846794774759 -0.016886698082089424 -31.415307629387815
1862 -0.01684655826538801 -31.43531450601298 -0.01685429597273469 -31.43216192536055
1863 -0.016850007604807614 -31.452164513617788 -0.01689233798533678 -31.449054263345886
1864 -0.01684659505262971 -31.46901110867042 -0.016837321501225234 -31.46589158484711
1865 -0.016847748681902884 -31.485858857352323 -0.016796884965151547 -31.482688469812263
1866 -0.016846548393368722 -31.50270540574569 -0.01684873243793845 -31.499537202250202
1867 -0.016844286862760783 -31.51954969260845 -0.01682152468711138 -31.516358726937312
1868 -0.016848574765026568 -31.536398267373478 -0.01685463162139058 -31.533213358558704
1869 -0.016847145929932594 -31.55324541330341 -0.016822315379977228 -31.55003567393868
1870 -0.0168470261618495 -31.57009243946526 -0.01686366703361273 -31.56689934097229
1871 -0.016848452482372524 -31.58694089194763 -0.016826308984309434 -31.5837256499566
1872 -0.016843856871128084 -31.603784748818757 -0.016877620201557874 -31.60060327015816
1873 -0.01685171341523528 -31.620636462233993 -0.01679345928132534 -31.617396729439484
1874 -0.016846543271094562 -31.637483005505086 -0.016842162143439053 -31.634238891582925
1875 -0.0168463584035635 -31.654329363908648 -0.01682019280269742 -31.651059084385622
1876 -0.016845202166587116 -31.671174566075234 -0.016860079485923052 -31.667919163871545
1877 -0.016845143958926202 -31.68801971003416 -0.01688296115025878 -31.684802125021804
1878 -0.01684370683506131 -31.70486341686922 -0.01693790117278695 -31.701740026194592
1879 -0.016849536169320344 -31.72171295303854 -0.01686497973278165 -31.718605005927373
1880 -0.01684468351304531 -31.738557636551587 -0.016819175239652394 -31.735424181167026
1881 -0.016846875380724668 -31.755404511932312 -0.0168228080496192 -31.752246989216644
1882 -0.01684640869498253 -31.772250920627293 -0.016844978276640176 -31.769091967493285
1883 -0.016845427546650173 -31.789096348173942 -0.01682556625455618 -31.785917533747842
1884 -0.01684599695727229 -31.805942345131214 -0.01685432167723775 -31.80277185542508
1885 -0.01684544011950493 -31.822787785250718 -0.016855448856949805 -31.81962730428203
1886 -0.016843561362475157 -31.839631346613192 -0.016839811764657497 -31.836467116046688
1887 -0.016845893766731023 -31.856477240379924 -0.016840588301420212 -31.853307704348108
1888 -0.016845213435590266 -31.873322453815515 -0.016840908862650394 -31.87014861321076
1889 -0.01684513157233596 -31.89016758538785 -0.016852565854787827 -31.887001179065546
1890 -0.016844105534255506 -31.907011690922104 -0.016867658030241726 -31.90386883709579
1891 -0.016842805314809084 -31.923854496236913 -0.01683762827888131 -31.92070646537467
1892 -0.016841866355389357 -31.940696362592302 -0.016842631716281177 -31.93754909709095
1893 -0.016839511599391697 -31.957535874191695 -0.016616773791611195 -31.954165870882562
1894 -0.016845820285379887 -31.974381694477074 -0.01684251520782709 -31.97100838609039
1895 -0.016845252271741627 -31.991226946748817 -0.01685582222416997 -31.98786420831456
1896 -0.016846042964607476 -32.008072989713426 -0.01684617083519697 -32.004710379149756
1897 -0.016846087481826543 -32.02491907719525 -0.01683379802852869 -32.021544177178285
1898 -0.016843041591346263 -32.04176211878659 -0.016869689896702768 -32.038413867074986
1899 -0.016845158021897077 -32.05860727680849 -0.016735457722097634 -32.055149324797085
1900 -0.016845943033695222 -32.07545321984218 -0.016848662309348582 -32.071997987106435
1901 -0.016846317704766987 -32.09229953754695 -0.016842832509428262 -32.08884081961586
1902 -0.016842129267752172 -32.1091416668147 -0.016759880911558868 -32.10560070052742
1903 -0.01684505119919777 -32.1259867180139 -0.016860462818294765 -32.12246116334571
1904 -0.01684651281684637 -32.142833230830746 -0.01686129057779908 -32.13932245392351
1905 -0.01684635514393449 -32.15967958597468 -0.016885262727737427 -32.15620771665125
1906 -0.016845823917537927 -32.176525409892214 -0.01681470088660717 -32.17302241753786
1907 -0.016840835195034744 -32.19336624508725 -0.016907704528421164 -32.18993012206628
1908 -0.01684604100883007 -32.21021228609608 -0.01686734315007925 -32.20679746521636
1909 -0.01683828020468354 -32.22705056630076 -0.016797319799661637 -32.223594785016026
1910 -0.01684574903920293 -32.24389631533997 -0.016885120421648026 -32.240479905437674
1911 -0.016847119200974703 -32.26074343454094 -0.016849089041352273 -32.257328994479025
1912 -0.016843148041516542 -32.27758658258246 -0.016809858195483685 -32.27413885267451
1913 -0.01684366911649704 -32.294430251698955 -0.016928559727966787 -32.29106741240248
1914 -0.01684324089437723 -32.31127349259333 -0.016838541254401207 -32.30790595365688
1915 -0.01684381449595094 -32.32811730708928 -0.016838301438838243 -32.324744255095716
1916 -0.016849849186837674 -32.34496715627612 -0.01679962072521448 -32.34154387582093
1917 -0.01684508491307497 -32.36181224118919 -0.016861408296972514 -32.35840528411791
1918 -0.016845896281301974 -32.378658137470495 -0.016854226216673852 -32.37525951033458
1919 -0.016844156105071305 -32.39550229357557 -0.01688351696357131 -32.392143027298154
1920 -0.016842525638639926 -32.412344819214205 -0.01690727807581425 -32.40905030537397
1921 -0.016845370829105377 -32.42919019004331 -0.016835077572613953 -32.42588538294658
1922 -0.016845123004168273 -32.446035313047474 -0.016850210912525653 -32.442735593859105
1923 -0.01684681661427021 -32.46288212966174 -0.016850629821419716 -32.459586223680525
1924 -0.016846743132919072 -32.47972887279466 -0.01684514433145523 -32.47643136801198
1925 -0.01684638923034072 -32.496575262025 -0.016845243982970715 -32.49327661199495
1926 -0.016846265736967327 -32.51342152776196 -0.0168227294459939 -32.51009934144094
1927 -0.016846305504441262 -32.53026783326641 -0.016920111048966645 -32.52701945248991
1928 -0.016845858842134475 -32.54711369210854 -0.016842551436275242 -32.543862003926186
1929 -0.016849663387984038 -32.563963355496526 -0.016924737859517335 -32.560786741785705
1930 -0.01684563383460045 -32.580808989331125 -0.016841178946197032 -32.5776279207319
1931 -0.016845111548900605 -32.59765410088003 -0.01700184652581811 -32.594629767257715
1932 -0.01684078127145767 -32.61449488215148 -0.01682715229690075 -32.61145691955461
1933 -0.01684089917689562 -32.63133578132838 -0.016848217509686948 -32.6283051370643
1934 -0.01684013493359089 -32.64817591626197 -0.016842589899897575 -32.6451477269642
1935 -0.016840350348502398 -32.66501626661047 -0.016854666359722614 -32.66200239332392
1936 -0.016842239815741778 -32.68185850642622 -0.016847791243344547 -32.67885018456726
1937 -0.016842180490493776 -32.69870068691671 -0.0168616795912385 -32.6957118641585
1938 -0.01684239534661174 -32.71554308226332 -0.016848437022417784 -32.712560301180915
1939 -0.016843486297875642 -32.732386568561196 -0.016851712111383678 -32.7294120132923
1940 -0.01684196898713708 -32.74922853754833 -0.01684472318738699 -32.74625673647969
1941 -0.016843464877456426 -32.76607200242579 -0.016840807907283307 -32.76309754438697
1942 -0.016843734495341777 -32.782915736921126 -0.016756591759622096 -32.7798541361466
1943 -0.016838183160871267 -32.799753920082 -0.016820939630270003 -32.79667507577687
1944 -0.01684260880574584 -32.81659652888774 -0.01683605583384633 -32.81351113161072
1945 -0.016842152178287505 -32.83343868106603 -0.016856270004063846 -32.83036740161478
1946 -0.016840999759733678 -32.850279680825764 -0.016810004040598868 -32.84717740565538
1947 -0.016840315144509076 -32.86711999597027 -0.016852797660976648 -32.864030203316354
1948 -0.016838187351822853 -32.88395818332209 -0.016892531886696815 -32.88092273520305
1949 -0.01684039067476988 -32.900798573996866 -0.01683518849313259 -32.89775792369618
1950 -0.016842988226562737 -32.91764156222343 -0.016807053703814745 -32.9145649774
1951 -0.016848215088248252 -32.934489777311676 -0.01681758603081107 -32.93138256343081
1952 -0.016840690188109873 -32.95133046749979 -0.0168313923291862 -32.94821395576
1953 -0.016841680463403463 -32.96817214796319 -0.016833287943154574 -32.965047243703154
1954 -0.01684136288240552 -32.98501351084559 -0.016839603520929815 -32.98188684722408
1955 -0.0168437160551548 -33.001857226900746 -0.01684848852455616 -32.99873533574864
1956 -0.016841039154678585 -33.018698266055424 -0.016872816532850266 -33.015608152281494
1957 -0.01683422615751624 -33.03553249221294 -0.016612746473401784 -33.03222089875489
1958 -0.016842979285866023 -33.052375471498806 -0.01684387130662799 -33.04906477006152
1959 -0.016843027807772158 -33.06921849930658 -0.016837281454354525 -33.06590205151588
1960 -0.016844013705849648 -33.08606251301243 -0.016825268976390362 -33.08272732049227
1961 -0.01684503685683012 -33.10290754986926 -0.016798064671456815 -33.09952538516372
1962 -0.0168454572558403 -33.1197530071251 -0.016840219590812923 -33.116365604754535
1963 -0.016844173520803453 -33.1365971806459 -0.016871730238199233 -33.133237334992735
1964 -0.016843262780457734 -33.153440443426355 -0.016945865005254745 -33.15018319999799
1965 -0.016842894535511733 -33.17028333796187 -0.016864048875868322 -33.16704724887386
1966 -0.01684218579903245 -33.187125523760905 -0.016846264246851206 -33.18389351312071
1967 -0.016841783095151185 -33.20396730685606 -0.016851887851953507 -33.200745400972664
1968 -0.016841189377009867 -33.22080849623307 -0.016833791509270668 -33.217579192481935
1969 -0.016840454190969467 -33.23764895042404 -0.01686216061934829 -33.23444135310128
1970 -0.016841896064579486 -33.254490846488615 -0.016828237008303402 -33.25126959010959
1971 -0.01684208232909441 -33.271332928817706 -0.016834409441798925 -33.268103999551386
1972 -0.016846938524395227 -33.2881798673421 -0.016813453752547503 -33.28491745330393
1973 -0.016843505203723907 -33.305023372545826 -0.016865636222064495 -33.301783089526
1974 -0.01684435913339257 -33.32186773167922 -0.016822546534240247 -33.31860563606024
1975 -0.01684105945751071 -33.33870879113673 -0.016718124225735664 -33.33532376028597
1976 -0.016847397200763226 -33.355556188337495 -0.016753856372088195 -33.352077616658065
1977 -0.0168484459631145 -33.37240463430061 -0.016854480654001237 -33.36893209731207
1978 -0.01684460798278451 -33.38924924228339 -0.016840189695358276 -33.38577228700743
1979 -0.01684566317126155 -33.40609490545465 -0.01684927474707365 -33.4026215617545
1980 -0.01684558568522334 -33.422940491139876 -0.016863419860601424 -33.4194849816151
1981 -0.01684734094887972 -33.439787832088754 -0.016752223204821347 -33.43623720481992
1982 -0.01684420146048069 -33.45663203354923 -0.016888756956905126 -33.45312596177682
1983 -0.01684629824012518 -33.47347833178936 -0.016864888183772565 -33.469990849960595
1984 -0.0168460700660944 -33.49032440185545 -0.016854675207287072 -33.48684552516788
1985 -0.01684564808383584 -33.50717004993929 -0.016924267169088125 -33.50376979233697
1986 -0.016844205744564533 -33.52401425568385 -0.016820037737488747 -33.52058983007446
1987 -0.01684543127194047 -33.54085968695579 -0.016844904236495494 -33.53743473431095
1988 -0.016843759827315806 -33.55770344678311 -0.016849677078425884 -33.554284411389375
1989 -0.01684448979794979 -33.574547936581055 -0.016843404900282622 -33.57112781628966
1990 -0.01684362506493926 -33.59139156164599 -0.01685321293771267 -33.58798102922737
1991 -0.016844196058809758 -33.608235757704804 -0.016844722907990217 -33.60482575213536
1992 -0.01684296503663063 -33.625078722741435 -0.01682764310389757 -33.62165339523926
1993 -0.01684575155377388 -33.64192447429521 -0.01688071256503463 -33.63853410780429
1994 -0.016837676241993903 -33.6587621505372 -0.016707464028149842 -33.65524157183244
1995 -0.016843999829143287 -33.67560615036634 -0.016864450089633463 -33.672106021922076
1996 -0.016843734495341777 -33.69244988486168 -0.016866301465779544 -33.68897232338786
1997 -0.016844281647354364 -33.70929416650903 -0.01691076448187232 -33.70588308786973
1998 -0.016844075918197633 -33.72613824242723 -0.01683563143014908 -33.72271871929988
1999 -0.016850415710359813 -33.74298865813759 -0.016952475439757107 -33.739671194739635
2000 -0.0168409863486886 -33.75982964448628 -0.016832938883453608 -33.75650413362309
