# Supplementary material for: Learning nonequilibrium statistical mechanics and dynamical phase transitions
Source: Nat Commun. 2024 Feb 6;15:1117. doi: 10.1038/s41467-024-45172-8 (PMC10847122; doi:10.1038/s41467-024-45172-8)
Supplement: Supplementary file 4 — Supplementary Data 1 [file 41467_2024_45172_MOESM4_ESM.zip › DPT-main/PlotTemplate/plot_KL_divergence/out/finite_time/SE/L6_D3W32K5_E100BS1k/logs-1.70/log.txt]

1 -0.015442035673186184 -0.015442035673186184 -0.015445510111749172 -0.015445510111749172
2 -0.015423986967653036 -0.030866022640839222 -0.015424129832535983 -0.030869639944285154
3 -0.01541305733844638 -0.0462790799792856 -0.015412516053766012 -0.04628215599805117
4 -0.015413853991776704 -0.061692933971062305 -0.015415383037179708 -0.061697539035230876
5 -0.01541059035807848 -0.07710352432914079 -0.015408932277932764 -0.07710647131316364
6 -0.0154019586276263 -0.0925054829567671 -0.015401163697242736 -0.09250763501040637
7 -0.015388686768710613 -0.1078941697254777 -0.015384436771273612 -0.10789207178167999
8 -0.015390811348333954 -0.12328498107381165 -0.015395621489733457 -0.12328769327141345
9 -0.01537901358678937 -0.13866399466060103 -0.015380414109677077 -0.13866810738109053
10 -0.015384072856977581 -0.1540480675175786 -0.015388836525380612 -0.15405694390647115
11 -0.015374940261244774 -0.16942300777882338 -0.015376285882666707 -0.16943322978913786
12 -0.0153708775062114 -0.1847938852850348 -0.01536759976297617 -0.18480082955211402
13 -0.015363180031999945 -0.20015706531703473 -0.015371443843469024 -0.20017227339558305
14 -0.015345920249819756 -0.2155029855668545 -0.015305792912840843 -0.2154780663084239
15 -0.015370890451595186 -0.23087387601844966 -0.01533303428441286 -0.23081110059283674
16 -0.015347969299182296 -0.24622184531763197 -0.015307279909029603 -0.24611838050186635
17 -0.01535880910232663 -0.2615806544199586 -0.01535206027328968 -0.261470440775156
18 -0.015348814940080047 -0.27692946936003865 -0.015337543608620764 -0.2768079843837768
19 -0.015357445040717722 -0.2922869144007564 -0.015353805059567094 -0.29216178944334387
20 -0.015350993210449814 -0.3076379076112062 -0.015346164721995592 -0.30750795416533944
21 -0.015348677383735776 -0.322986584994942 -0.015345385624095797 -0.32285333978943526
22 -0.015338017651811243 -0.33832460264675324 -0.015322584379464387 -0.33817592416889963
23 -0.015342010324820876 -0.3536666129715741 -0.015190002415329218 -0.35336592658422883
24 -0.015359950531274081 -0.3690265635028482 -0.015351412771269678 -0.3687173393554985
25 -0.015344515582546592 -0.38437107908539475 -0.015342675801366567 -0.38406001515686505
26 -0.015345215378329159 -0.3997162944637239 -0.015351574309170246 -0.3994115894660353
27 -0.015339306648820638 -0.4150556011125446 -0.015332548366859555 -0.4147441378328948
28 -0.015340298600494861 -0.43039589971303943 -0.015344885317608714 -0.4300890231505035
29 -0.015333422599360347 -0.44572932231239976 -0.015322244586423039 -0.4454112677369266
30 -0.015334159974008799 -0.46106348228640853 -0.015338995726779103 -0.4607502634637057
31 -0.015326900174841285 -0.4763903824612498 -0.015335719846189023 -0.4760859833098947
32 -0.015319111151620745 -0.4917094936128706 -0.015316080302000046 -0.49140206361189476
33 -0.015346423350274562 -0.5070559169631451 -0.01548602250404656 -0.5068880861159413
34 -0.015313471807166934 -0.522369388770312 -0.01532339034602046 -0.5222114764619618
35 -0.015311127761378884 -0.5376805165316909 -0.015317634167149662 -0.5375291106291115
36 -0.015302396193146706 -0.5529829127248376 -0.015300269611179829 -0.5528293802402913
37 -0.015295482752844692 -0.5682783954776822 -0.015301535231992602 -0.5681309154722839
38 -0.015286164497956634 -0.5835645599756388 -0.015231081657111645 -0.5833619971293955
39 -0.015328580094501377 -0.5988931400701402 -0.01562650240957737 -0.5989884995389729
40 -0.015280992677435278 -0.6141741327475755 -0.015273330314084888 -0.6142618298530578
41 -0.01528219860047102 -0.6294563313480465 -0.015284524438902736 -0.6295463542919605
42 -0.015273905731737614 -0.644730237079784 -0.015259965416043996 -0.6448063197080045
43 -0.015276872692629695 -0.6600071097724137 -0.015294818161055445 -0.66010113786906
44 -0.015274951979517937 -0.6752820617519316 -0.015241320105269551 -0.6753424579743296
45 -0.015270585380494594 -0.6905526471324263 -0.015279597882181407 -0.6906220558565109
46 -0.015271495608612896 -0.7058241427410391 -0.015332803362980485 -0.7059548592194914
47 -0.015273226564750076 -0.7210973693057892 -0.015262351417914034 -0.7212172106374054
48 -0.01525343549437821 -0.7363508048001673 -0.015361656015738846 -0.7365788666531442
49 -0.01526363636367023 -0.7516144411638376 -0.01527454201132059 -0.7518534086644648
50 -0.015262068482115865 -0.7668765096459534 -0.015274514770135283 -0.7671279234346001
51 -0.015252586593851447 -0.7821290962398049 -0.015200738841667772 -0.7823286622762678
52 -0.015274417400360108 -0.7974035136401649 -0.015129306679591536 -0.7974579689558594
53 -0.015262908162549138 -0.8126664218027141 -0.01526309004984796 -0.8127210590057073
54 -0.015262915287166834 -0.8279293370898809 -0.015274402173236012 -0.8279954611789434
55 -0.015253878943622113 -0.843183216033503 -0.015216546226292848 -0.8432120074052363
56 -0.015291290730237961 -0.8584745067637409 -0.015616067359223962 -0.8588280747644602
57 -0.0152532618958503 -0.8737277686595912 -0.015253431536257267 -0.8740815063007175
58 -0.015244239242747426 -0.8889720079023387 -0.015240695141255856 -0.8893222014419733
59 -0.015245018666610122 -0.9042170265689488 -0.015242134500294924 -0.9045643359422681
60 -0.015247683925554156 -0.919464710494503 -0.01524975853972137 -0.9198140944819895
61 -0.01524426001124084 -0.9347089705057438 -0.015243208734318614 -0.9350573032163081
62 -0.01524217650294304 -0.9499511470086868 -0.015237148478627205 -0.9502944516949353
63 -0.015240314742550254 -0.965191461751237 -0.015248840907588601 -0.9655432926025239
64 -0.015240922244265676 -0.9804323839955027 -0.015248655434697866 -0.9807919480372218
65 -0.015249501401558518 -0.9956818853970613 -0.015049914317205548 -0.9958418623544274
66 -0.01524331639520824 -1.0109252017922694 -0.0152372766751796 -1.011079139029607
67 -0.01524287867359817 -1.0261680804658675 -0.015222869347780943 -1.026302008377388
68 -0.015247525228187443 -1.041415605694055 -0.015293633751571178 -1.0415956421289592
69 -0.015234260447323322 -1.0566498661413781 -0.015247126389294863 -1.056842768518254
70 -0.015234457282349467 -1.0718843234237276 -0.015221916837617755 -1.0720646853558717
71 -0.01523347022011876 -1.0871177936438463 -0.01522607053630054 -1.0872907558921723
72 -0.015235000057145953 -1.1023527937009923 -0.015253180218860508 -1.1025439361110327
73 -0.015229733986780047 -1.1175825276877722 -0.015239823702722788 -1.1177837598137554
74 -0.015237752208486199 -1.1328202798962583 -0.015395050728693604 -1.133178810542449
75 -0.015223574824631214 -1.1480438547208895 -0.015233677998185157 -1.1484124885406342
76 -0.015221782540902496 -1.163265637261792 -0.015241062734276056 -1.1636535512749102
77 -0.015223148511722684 -1.1784887857735147 -0.015207431884482503 -1.1788609831593928
78 -0.015390553697943687 -1.1938793394714584 -0.01621066126972437 -1.1950716444291172
79 -0.015198796708136796 -1.2090781361795953 -0.015200523799285293 -1.2102721682284026
80 -0.015199782932177186 -1.2242779191117725 -0.01520477100275457 -1.225476939231157
81 -0.015198062313720584 -1.2394759814254932 -0.015201487904414534 -1.2406784271355715
82 -0.015200970647856592 -1.2546769520733498 -0.015200974931940437 -1.255879402067512
83 -0.015198018262162804 -1.2698749703355126 -0.015191757027059794 -1.2710711590945718
84 -0.015197236509993672 -1.2850722068455063 -0.015193808311596512 -1.2862649674061684
85 -0.015196108771488071 -1.3002683156169943 -0.015195526694878937 -1.3014604941010472
86 -0.015197147242724895 -1.315465462859719 -0.015182317094877362 -1.3166428111959245
87 -0.015199368866160513 -1.3306648317258796 -0.015190953575074672 -1.3318337647709992
88 -0.01520298644900322 -1.3458678181748829 -0.015135858533903956 -1.346969623304903
89 -0.015200915979221463 -1.3610687341541043 -0.015246141981333495 -1.3622157652862366
90 -0.015187165280804039 -1.3762558994349083 -0.015141480183228851 -1.3773572454694654
91 -0.015199163742363454 -1.3914550631772717 -0.015199838485568763 -1.392557083955034
92 -0.015197896445170046 -1.4066529596224417 -0.015189279755577444 -1.4077463637106116
93 -0.015217490354552865 -1.4218704499769945 -0.015067030489444733 -1.4228133942000563
94 -0.015197050245478749 -1.4370675002224733 -0.015172475622966886 -1.4379858698230232
95 -0.015198267111554743 -1.452265767334028 -0.015198469487950205 -1.4531843393109733
96 -0.015198433166369795 -1.4674642005003977 -0.015205780556425453 -1.4683901198673988
97 -0.01519879037514329 -1.482662990875541 -0.015189603436738253 -1.483579723304137
98 -0.01519834497012198 -1.4978613358456632 -0.015196834690868855 -1.4987765579950059
99 -0.015178845589980483 -1.5130401814356436 -0.014813463995233178 -1.513590021990239
100 -0.015210351115092636 -1.5282505325507363 -0.015188574092462659 -1.5287785960827016
101 -0.015206091431900859 -1.543456623982637 -0.015203747432678938 -1.5439823435153806
102 -0.015205754432827234 -1.5586623784154643 -0.015201607020571828 -1.5591839505359524
103 -0.0152017614338547 -1.573864139849319 -0.015189756033942103 -1.5743737065698944
104 -0.015202527167275548 -1.5890666670165945 -0.01520071909762919 -1.5895744256675235
105 -0.01520192800089717 -1.6042685950174917 -0.015204073023051023 -1.6047784986905744
106 -0.01520190150476992 -1.6194704965222617 -0.015196842281147838 -1.6199753409717224
107 -0.015204562805593014 -1.6346750593278547 -0.015246944781392813 -1.6352222857531151
108 -0.015199907729402185 -1.649874967057257 -0.01516916686668992 -1.6503914526198051
109 -0.015201181499287486 -1.6650761485565444 -0.015229335473850369 -1.6656207880936555
110 -0.015205793594941498 -1.6802819421514859 -0.015156232845038175 -1.6807770209386936
111 -0.015202640416100621 -1.6954845825675864 -0.01522859139367938 -1.696005612332373
112 -0.015197792183607816 -1.7106823747511941 -0.015148219978436827 -1.7111538323108098
113 -0.015197886526584626 -1.7258802612777788 -0.015203885594382882 -1.7263577179051925
114 -0.015192548092454673 -1.7410728093702335 -0.015209733881056309 -1.741567451786249
115 -0.015196653129532934 -1.7562694624997663 -0.015215258626267315 -1.7567827104125162
116 -0.015185496537014842 -1.7714549590367812 -0.01514175944030285 -1.7719244698528192
117 -0.015195824019610882 -1.786650783056392 -0.015411038417369127 -1.7873355082701883
118 -0.015183368185535073 -1.8018341512419271 -0.015159286465495825 -1.8024947947356842
119 -0.015186894638463854 -1.817021045880391 -0.015161496819928288 -1.8176562915556125
120 -0.015184937370941043 -1.832205983251332 -0.015235311072319745 -1.8328916026279323
121 -0.01518252594396472 -1.8473885091952966 -0.015205160714685917 -1.8480967633426182
122 -0.015183237101882695 -1.8625717462971794 -0.015151661448180675 -1.8632484247907988
123 -0.015184174664318562 -1.877755920961498 -0.015180744789540767 -1.8784291695803395
124 -0.015181598952040076 -1.892937519913538 -0.015148294065147639 -1.8935774636454872
125 -0.01518108993768692 -1.908118609851225 -0.015158697683364152 -1.9087361613288514
126 -0.015182426199316978 -1.923301036050542 -0.015135687682777644 -1.923871849011629
127 -0.015183035749942064 -1.938484071800484 -0.01521271518431604 -1.939084564195945
128 -0.015180590748786926 -1.953664662549271 -0.015191050292924047 -1.954275614488869
129 -0.015175891201943159 -1.9688405537512141 -0.015246351063251496 -1.9695219655521206
130 -0.015177123667672276 -1.9840176774188865 -0.015177175402641296 -1.9846991409547619
131 -0.015186594799160957 -1.9992042722180474 -0.015312802325934172 -2.000011943280696
132 -0.01517491163685918 -2.0143791838549068 -0.015151955652981997 -2.015163898933678
133 -0.015173607505857944 -2.0295527913607647 -0.015185228269547223 -2.030349127203225
134 -0.015174192050471902 -2.0447269834112367 -0.01516475509852171 -2.045513882301747
135 -0.015168923698365689 -2.0598959071096026 -0.015152559196576477 -2.0606664414983236
136 -0.015173550182953476 -2.075069457292556 -0.01517859254963696 -2.0758450340479606
137 -0.015205318760126828 -2.0902747760526825 -0.014618132961913943 -2.0904631670098746
138 -0.01518531278707087 -2.105460088839753 -0.015195192024111747 -2.105658359033986
139 -0.015186612913385033 -2.120646701753138 -0.01517873932607472 -2.120837098360061
140 -0.015187708055600524 -2.1358344098087385 -0.015193046489730477 -2.136030144849791
141 -0.01518434756435454 -2.1510187573730932 -0.015182240772992373 -2.1512123856227836
142 -0.015184944309294224 -2.1662037016823876 -0.01518112774938345 -2.1663935133721672
143 -0.015183219406753778 -2.1813869210891412 -0.015182853117585183 -2.1815763664897525
144 -0.015180109301581979 -2.196567030390723 -0.015165946679189801 -2.1967423131689423
145 -0.01517937695607543 -2.2117464073467987 -0.01516045704483986 -2.2119027702137823
146 -0.015173001820221544 -2.2269194091670204 -0.015201696520671248 -2.2271044667344535
147 -0.015177885256707668 -2.242097294423728 -0.015168499667197466 -2.242272966401651
148 -0.015178315062075853 -2.2572756094858035 -0.01516065765172243 -2.2574336240533732
149 -0.015173876518383622 -2.272449486004187 -0.01519416943192482 -2.272627793485298
150 -0.015175777906551956 -2.287625263910739 -0.015139420051127672 -2.2877672135364255
151 -0.015189429745078087 -2.302814693655817 -0.015294203162193298 -2.3030614166986187
152 -0.015174536174163223 -2.3179892298299802 -0.015198025712743401 -2.318259442411362
153 -0.015169375669211149 -2.3331586054991913 -0.01515427278354764 -2.3334137151949097
154 -0.015171054191887379 -2.3483296596910788 -0.015091896569356323 -2.348505611764266
155 -0.015172227425500751 -2.3635018871165796 -0.015184447355568408 -2.3636900591198344
156 -0.015172595391049981 -2.3786744825076296 -0.015197262447327376 -2.378887321567162
157 -0.015167119819670916 -2.3938416023273006 -0.015172924660146237 -2.3940602462273084
158 -0.015168783674016594 -2.409010386001317 -0.015160881169140338 -2.4092211273964486
159 -0.015158999478444457 -2.4241693854797615 -0.01517629693262279 -2.4243974243290713
160 -0.015169089892879128 -2.4393384753726406 -0.015158156352117657 -2.439555580681189
161 -0.015161050530150533 -2.4544995259027913 -0.015014090063050389 -2.454569670744239
162 -0.015172965824604034 -2.4696724917273953 -0.01519343676045537 -2.4697631075046944
163 -0.01516839857213199 -2.484840890299527 -0.015162292076274753 -2.4849253995809693
164 -0.01516801556572318 -2.50000890586525 -0.015154127171263099 -2.5000795267522324
165 -0.015175205422565341 -2.5151841112878155 -0.015093271480873227 -2.5151727982331056
166 -0.015167462266981601 -2.530351573554797 -0.015173079678788781 -2.5303458779118944
167 -0.015176828857511282 -2.5455284024123084 -0.015112477587535977 -2.5454583554994303
168 -0.01516799577511847 -2.5606963981874267 -0.015214050654321909 -2.5606724061537522
169 -0.015167411090806127 -2.575863809278233 -0.015189009066671134 -2.5758614152204236
170 -0.015165782626718282 -2.591029591904951 -0.01516656563617289 -2.5910279808565964
171 -0.015166797116398812 -2.60619638902135 -0.015196906542405486 -2.606224887399002
172 -0.0151635626796633 -2.621359951701013 -0.01517829173244536 -2.6214031791314474
173 -0.015165726700797678 -2.636525678401811 -0.015191817143931984 -2.636594996275379
174 -0.015161322895437479 -2.6516870012972484 -0.015105866175144912 -2.6517008624505243
175 -0.015165521251037716 -2.666852522548286 -0.015168412495404482 -2.666869274945929
176 -0.01516635287553072 -2.682018875423817 -0.015122725255787372 -2.681992000201716
177 -0.015159957623109222 -2.697178833046926 -0.015180651471018792 -2.697172651672735
178 -0.015159763628616929 -2.712338596675543 -0.015149195166304707 -2.7123218468390395
179 -0.015165864583104849 -2.727504461258648 -0.014960608864203095 -2.7272824557032425
180 -0.015164303174242378 -2.7426687644328904 -0.01516867675818503 -2.7424511324614276
181 -0.015167004987597465 -2.757835769420488 -0.015186217240989208 -2.7576373497024167
182 -0.01516706207767129 -2.773002831498159 -0.015153216617181896 -2.7727905663195984
183 -0.015177583368495107 -2.7881804148666545 -0.014998486824333667 -2.787789053143932
184 -0.015162493940442801 -2.8033429088070974 -0.015145693672820926 -2.802934746816753
185 -0.01516268253326416 -2.8185055913403616 -0.015157171757891774 -2.8180919185746447
186 -0.01516166995279491 -2.8336672612931566 -0.015162565000355243 -2.8332544835749998
187 -0.01515700863674283 -2.8488242699298993 -0.015264079067856073 -2.8485185626428557
188 -0.015163663821294904 -2.8639879337511944 -0.01512868176214397 -2.8636472444049996
189 -0.015158642595633865 -2.8791465763468285 -0.015169462468475104 -2.878816706873475
190 -0.015156910521909595 -2.894303486868738 -0.015156443836167455 -2.8939731507096425
191 -0.015156835876405239 -2.909460322745143 -0.015156065532937645 -2.90912921624258
192 -0.015158011857420207 -2.9246183346025636 -0.015159730007871986 -2.924288946250452
193 -0.015129088750109076 -2.9397474233526726 -0.015331553341820837 -2.939620499592273
194 -0.015151254134252667 -2.9548986774869253 -0.015157451620325446 -2.9547779512125985
195 -0.0151489551179111 -2.970047632604836 -0.01514172595925629 -2.9699196771718546
196 -0.015152894658967853 -2.985200527263804 -0.015134197752922773 -2.9850538749247773
197 -0.01514839637093246 -3.0003489236347365 -0.015196027141064406 -3.0002499020658417
198 -0.015150714991614222 -3.0154996386263506 -0.015163390710949898 -3.015413292776792
199 -0.015138988150283694 -3.0306386267766343 -0.015193879138678312 -3.03060717191547
200 -0.015137940132990479 -3.0457765669096246 -0.015066678915172816 -3.045673850830643
201 -0.015129983564838767 -3.0609065504744635 -0.015547295752912759 -3.0612211465835557
202 -0.015139257395640015 -3.0760458078701034 -0.015143180591985583 -3.076364327175541
203 -0.015136089734733104 -3.0911818976048364 -0.015133662289008499 -3.09149798946455
204 -0.0151388977188617 -3.106320795323698 -0.015138275362551213 -3.106636264827101
205 -0.01513841599225998 -3.1214592113159583 -0.015124241355806589 -3.1217605061829077
206 -0.015137150324881077 -3.1365963616408394 -0.015142168523743749 -3.1369026747066515
207 -0.015139707271009684 -3.151736068911849 -0.015158837614580988 -3.1520615123212323
208 -0.015143150789663195 -3.1668792197015123 -0.015083756856620311 -3.1671452691778526
209 -0.015137889655306935 -3.1820171093568193 -0.015143382223322987 -3.1822886514011754
210 -0.015139768552035093 -3.197156877908854 -0.015128627605736255 -3.1974172790069115
211 -0.015139053948223591 -3.212295931857078 -0.015127611113712192 -3.2125448901206237
212 -0.015139052690938116 -3.227434984548016 -0.015173214534297586 -3.2277181046549215
213 -0.015138860233128071 -3.2425738447811443 -0.015151060279458761 -3.24286916493438
214 -0.01513570761308074 -3.257709552394225 -0.015108940564095974 -3.257978105498476
215 -0.015137816546484828 -3.27284736894071 -0.014978788048028945 -3.272956893546505
216 -0.015139874396845698 -3.2879872433375557 -0.015140662109479308 -3.2880975556559844
217 -0.015140518825501204 -3.303127762163057 -0.015146286226809025 -3.3032438418827934
218 -0.015139952767640352 -3.3182677149306974 -0.015131999691948294 -3.3183758415747415
219 -0.015140647673979402 -3.333408362604677 -0.015138022555038332 -3.3335138641297797
220 -0.015142008196562529 -3.3485503708012394 -0.015142828319221735 -3.3486566924490013
221 -0.015140914358198643 -3.363691285159438 -0.01513928696513176 -3.363795979414133
222 -0.015143077913671732 -3.3788343630731097 -0.01515840389765799 -3.378954383311791
223 -0.01513694329187274 -3.3939713063649823 -0.015129601256921888 -3.394083984568713
224 -0.01515409154817462 -3.409125397913157 -0.015379719994962215 -3.409463704563675
225 -0.01513330228626728 -3.4242587001994242 -0.015154078230261802 -3.424617782793937
226 -0.015131304366514086 -3.4393900045659382 -0.015137227391824127 -3.439755010185761
227 -0.015134926559403539 -3.454524931125342 -0.015118358610197901 -3.4548733687959587
228 -0.015133446780964732 -3.4696583779063066 -0.015126376925036312 -3.4699997457209952
229 -0.015134847816079855 -3.4847932257223864 -0.01512187933549285 -3.4851216250564883
230 -0.015145557094365358 -3.4999387828167516 -0.014934060536324978 -3.5000556855928133
231 -0.015140210557729007 -3.515078993374481 -0.015192295657470822 -3.515247981250284
232 -0.015137243131175638 -3.5302162365056566 -0.015116232866421341 -3.5303642141167053
233 -0.015137801133096217 -3.5453540376387527 -0.015149750979617238 -3.5455139650963226
234 -0.015136795956641436 -3.560490833595394 -0.015126573853194714 -3.5606405389495173
235 -0.015133452508598566 -3.575624286103993 -0.015121084218844772 -3.575761623168362
236 -0.015137178730219603 -3.5907614648342125 -0.015149302035570144 -3.590910925203932
237 -0.015139778237789869 -3.6059012430720023 -0.015075420821085572 -3.6059863460250177
238 -0.015136656723916531 -3.621037899795919 -0.015142594603821636 -3.6211289406288394
239 -0.015136475162580609 -3.6361743749584994 -0.015147768007591367 -3.636276708636431
240 -0.015135357342660426 -3.6513097323011596 -0.015131739107891918 -3.651408447744323
241 -0.01513644470833242 -3.666446177009492 -0.01515050707384944 -3.6665589548181723
242 -0.015136054484173656 -3.6815822314936657 -0.015134031837806105 -3.681692986655978
243 -0.015137913962826132 -3.6967201454564917 -0.015084177535027266 -3.6967771641910057
244 -0.015136892022565008 -3.711857037479057 -0.015149902924895287 -3.711927067115901
245 -0.015145337441936135 -3.727002374920993 -0.014868687698617577 -3.7267957548145185
246 -0.015139641892164945 -3.742142016813158 -0.015145891811698675 -3.741941646626217
247 -0.015138407982885838 -3.757280424796044 -0.015138934971764684 -3.757080581597982
248 -0.01514072143472731 -3.772421146230771 -0.015160698862746357 -3.772241280460728
249 -0.015139078581705689 -3.7875602248124767 -0.015181791782379151 -3.7874230722431075
250 -0.015134234400466084 -3.8026944592129426 -0.01507023787125945 -3.8024933101143668
251 -0.015134929586201907 -3.8178293887991446 -0.015136668737977744 -3.8176299788523447
252 -0.01513301469385624 -3.832962403493001 -0.015120770316570997 -3.8327507491689157
253 -0.015132336365059017 -3.84809473985806 -0.015096644405275583 -3.8478473935741913
254 -0.015149332815781236 -3.863244072673841 -0.014991558901965619 -3.862838952476157
255 -0.015139302145689726 -3.878383374819531 -0.015158899081870913 -3.877997851558028
256 -0.015136933326721192 -3.893520308146252 -0.015114530641585588 -3.893112382199613
257 -0.015135259227827191 -3.9086555673740793 -0.015153725259006023 -3.908266107458619
258 -0.015135362325236202 -3.9237909296993156 -0.0151860058773309 -3.92345211333595
259 -0.015136599214747548 -3.9389275289140633 -0.01511991717852652 -3.9385720305144765
260 -0.015132560534402728 -3.954060089448466 -0.015100192977115512 -3.953672223491592
261 -0.015135046606883407 -3.9691951360553497 -0.015125451050698758 -3.968797674542291
262 -0.015134891681373119 -3.9843300277367226 -0.015100496914237737 -3.9838981714565285
263 -0.015134978666901588 -3.999465006403624 -0.015113055193796753 -3.999011226650325
264 -0.015136546269059182 -4.0146015526726835 -0.015141784539446234 -4.014153011189771
265 -0.015133385499939322 -4.029734938172623 -0.015120961237698793 -4.02927397242747
266 -0.015134918969124556 -4.044869857141747 -0.015117392130196094 -4.044391364557666
267 -0.015134429885074496 -4.060004287026822 -0.015098515106365085 -4.059489879664031
268 -0.015132883237674833 -4.0751371702644965 -0.015135251637548208 -4.074625131301579
269 -0.01513437726534903 -4.090271547529846 -0.015116978529840707 -4.08974210983142
270 -0.01513429400511086 -4.105405841534957 -0.015138429030776024 -4.104880538862195
271 -0.015132470848038792 -4.120538312382996 -0.015167472744360566 -4.120048011606556
272 -0.015133597142994403 -4.13567190952599 -0.015140403993427753 -4.135188415599984
273 -0.015132916159927845 -4.150804825685918 -0.01510116020217538 -4.15028957580216
274 -0.015127750718966127 -4.165932576404884 -0.015013327915221452 -4.165302903717381
275 -0.01513238400220871 -4.181064960407093 -0.01512134913355112 -4.1804242528509326
276 -0.015136871859431267 -4.1962018322665235 -0.01511257323436439 -4.195536826085297
277 -0.015121351554989814 -4.211323183821514 -0.014788242196664214 -4.210325068281961
278 -0.015138317411765457 -4.226461501233279 -0.015146921947598457 -4.225471990229559
279 -0.015137691842392087 -4.241599193075672 -0.015141757298260927 -4.240613747527821
280 -0.015136991767212749 -4.256736184842884 -0.015125166298821569 -4.255738913826642
281 -0.01513544674962759 -4.271871631592512 -0.015146528976038099 -4.27088544280268
282 -0.015135102951899172 -4.287006734544411 -0.015140843950212002 -4.286026286752891
283 -0.015132677368819713 -4.302139411913231 -0.015141022391617298 -4.301167309144509
284 -0.015137948468327523 -4.317277360381558 -0.015163928596302867 -4.316331237740812
285 -0.015135126840323209 -4.332412487221881 -0.015250952122732997 -4.3315821898635445
286 -0.015130938077345491 -4.347543425299227 -0.015130765829235315 -4.34671295569278
287 -0.015131400851532816 -4.3626748261507595 -0.015132026840001344 -4.361844982532782
288 -0.015131802530959249 -4.377806628681719 -0.015142108825966717 -4.376987091358749
289 -0.015128203807398677 -4.392934832489117 -0.015225858381018042 -4.392212949739767
290 -0.015124298306182027 -4.408059130795299 -0.015113240480422974 -4.407326190220189
291 -0.015127964224666357 -4.423187095019965 -0.01512891035526991 -4.422455100575459
292 -0.015131601318717002 -4.438318696338682 -0.015472893184050918 -4.43792799375951
293 -0.015114861354231835 -4.453433557692914 -0.015096800588071346 -4.453024794347582
294 -0.015119677735492587 -4.4685532354284065 -0.015115906530991197 -4.468140700878573
295 -0.015121260331943632 -4.48367449576035 -0.015117965824902057 -4.483258666703475
296 -0.015121894422918558 -4.498796390183268 -0.015125840809196234 -4.498384507512671
297 -0.0151213267352432 -4.513917716918511 -0.015130945621058345 -4.513515453133729
298 -0.015122175356373191 -4.529039892274884 -0.015124280331656336 -4.528639733465385
299 -0.015121320309117437 -4.544161212584002 -0.01511791842058301 -4.543757651885969
300 -0.01512027415446937 -4.559281486738471 -0.01512272348627448 -4.558880375372243
301 -0.01511995205655694 -4.574401438795028 -0.0151454352773726 -4.574025810649616
302 -0.015120127610862255 -4.58952156640589 -0.015099121443927287 -4.589124932093543
303 -0.015119421016424894 -4.604640987422314 -0.015076529374346137 -4.604201461467889
304 -0.015123493690043687 -4.619764481112358 -0.015191741893067956 -4.619393203360956
305 -0.015124259935691952 -4.63488874104805 -0.015164660941809415 -4.634557864302765
306 -0.015116065880283714 -4.650004806928333 -0.015110663091763853 -4.649668527394529
307 -0.015123446006327868 -4.665128252934661 -0.015188912721350789 -4.66485744011588
308 -0.015117203118279576 -4.6802454560529405 -0.015123566379770637 -4.679981006495651
309 -0.015116616198793054 -4.695362072251734 -0.015111911715939641 -4.69509291821159
310 -0.015116709144786 -4.71047878139652 -0.015121531207114458 -4.710214449418705
311 -0.015115242404863238 -4.725594023801383 -0.01512984805740416 -4.725344297476108
312 -0.015117912366986275 -4.74071193616837 -0.015088903345167637 -4.740433200821276
313 -0.015119887748733163 -4.755831823917103 -0.015073790587484837 -4.755506991408761
314 -0.015114465774968267 -4.770946289692072 -0.015152666764333845 -4.770659658173095
315 -0.01511566280387342 -4.786061952495945 -0.0151127764955163 -4.785772434668611
316 -0.015113995224237443 -4.801175947720183 -0.014966270094737411 -4.800738704763348
317 -0.015118321543559432 -4.816294269263742 -0.015130024403333664 -4.815868729166682
318 -0.015116826724261045 -4.8314110959880034 -0.015117006609216332 -4.830985735775898
319 -0.015117756556719542 -4.846528852544723 -0.01512435362674296 -4.846110089402641
320 -0.015118365082889796 -4.861647217627612 -0.015107592986896633 -4.861217682389538
321 -0.015116475662216544 -4.876763693289829 -0.015113546699285507 -4.876331229088823
322 -0.01511681331321597 -4.891880506603044 -0.015112125175073743 -4.891443354263897
323 -0.015126595506444573 -4.907007102109489 -0.014962871605530382 -4.906406225869428
324 -0.015118510462343693 -4.922125612571833 -0.015103089157491922 -4.92150931502692
325 -0.015120153594762088 -4.937245766166595 -0.015123668918386101 -4.936632983945306
326 -0.015121101075783372 -4.952366867242378 -0.015122934337705373 -4.951755918283012
327 -0.015119886817410588 -4.967486754059789 -0.015118789207190276 -4.966874707490202
328 -0.015120801236480474 -4.982607555296269 -0.015131493983790278 -4.982006201473992
329 -0.015118534676730633 -4.997726089973 -0.01510190200060606 -4.9971081034745986
330 -0.015120652411133051 -5.0128467423841325 -0.015139610692858695 -5.012247714167457
331 -0.015117823984473944 -5.027964566368606 -0.015094179892912507 -5.02734189406037
332 -0.015116296662017702 -5.043080863030624 -0.01515060937963426 -5.042492503440004
333 -0.015113508934155107 -5.058194371964778 -0.01506385775282979 -5.057556361192834
334 -0.015117072826251387 -5.07331144479103 -0.015138634108006954 -5.072694995300841
335 -0.015116363251581787 -5.088427808042612 -0.015122118405997753 -5.087817113706839
336 -0.015112715400755405 -5.1035405234433675 -0.015090871416032315 -5.102907985122871
337 -0.01511768028140068 -5.1186582037247685 -0.015094945859163999 -5.118002930982035
338 -0.015117301465943455 -5.133775505190712 -0.015120283933356404 -5.133123214915392
339 -0.01511678989045322 -5.148892295081166 -0.015043890988454222 -5.148167105903846
340 -0.015114888735115527 -5.164007183816281 -0.015133377350866794 -5.163300483254712
341 -0.015113807749003172 -5.179120991565284 -0.015136066498234868 -5.178436549752947
342 -0.015113905956968664 -5.194234897522253 -0.015064306370913983 -5.193500856123861
343 -0.015120168076828122 -5.209355065599081 -0.015106123918667436 -5.2086069800425285
344 -0.015117408288642765 -5.224472473887724 -0.01511990730650723 -5.223726887349036
345 -0.015115282312035561 -5.23958775619976 -0.015104023087769747 -5.238830910436806
346 -0.015117945522069931 -5.2547057017218295 -0.015072753839194774 -5.253903664276001
347 -0.015148233156651258 -5.269853934878481 -0.014965181518346072 -5.268868845794347
348 -0.01512393644079566 -5.284977871319277 -0.015120417624711991 -5.283989263419059
349 -0.015120153408497572 -5.300098024727775 -0.015119773661717772 -5.299109037080777
350 -0.015119998669251799 -5.315218023397026 -0.01511786957271397 -5.3142269066534915
351 -0.015118806855753064 -5.330336830252779 -0.015108059486374259 -5.329334966139866
352 -0.015121019259095193 -5.345457849511875 -0.015109615214169026 -5.344444581354035
353 -0.015119582833722233 -5.360577432345597 -0.015134410373866558 -5.3595789917279015
354 -0.015117571642622351 -5.375695003988219 -0.01499551353044808 -5.37457450525835
355 -0.015116994269192219 -5.390811998257411 -0.015084270620718598 -5.389658775879068
356 -0.015122127300128341 -5.40593412555754 -0.015126323048025369 -5.404785098927094
357 -0.015121061634272338 -5.421055187191812 -0.015119166858494282 -5.419904265785588
358 -0.015117169125005603 -5.436172356316818 -0.015074776951223612 -5.434979042736812
359 -0.015125974966213106 -5.451298331283031 -0.015029666479676962 -5.450008709216489
360 -0.015128521341830492 -5.466426852624862 -0.015022986382246018 -5.465031695598735
361 -0.015122834779322147 -5.481549687404184 -0.015118589857593179 -5.480150285456328
362 -0.015117440139874816 -5.496667127544058 -0.015159501181915402 -5.495309786638243
363 -0.015122343879193067 -5.511789471423252 -0.015116499364376068 -5.51042628600262
364 -0.015120491944253444 -5.526909963367506 -0.015127187687903642 -5.525553473690524
365 -0.015119220595806837 -5.5420291839633125 -0.015111689921468496 -5.540665163611992
366 -0.015124892117455602 -5.557154076080768 -0.015068170009180903 -5.555733333621173
367 -0.015119526302441955 -5.57227360238321 -0.015101507166400551 -5.570834840787574
368 -0.015119081921875476 -5.587392684305086 -0.015114263165742159 -5.5859491039533165
369 -0.015123240044340491 -5.602515924349427 -0.015132819162681698 -5.6010819231159985
370 -0.015129638044163585 -5.61764556239359 -0.014939380111172795 -5.616021303227171
371 -0.015122255869209766 -5.6327678182628 -0.015122851869091392 -5.631144155096263
372 -0.015119966957718134 -5.647887785220518 -0.015144030936062336 -5.646288186032325
373 -0.015117506682872772 -5.66300529190339 -0.0150092002004385 -5.661297386232763
374 -0.015122435661032796 -5.678127727564423 -0.015136104403063655 -5.676433490635827
375 -0.015122150862589478 -5.693249878427013 -0.015099830459803343 -5.691533321095631
376 -0.015118543012067675 -5.70836842143908 -0.01519751688465476 -5.7067308379802855
377 -0.01511353962123394 -5.7234819610603145 -0.0150904874317348 -5.72182132541202
378 -0.015117972297593952 -5.738599933357908 -0.015118701476603746 -5.736940026888624
379 -0.015116237429901957 -5.75371617078781 -0.015119154285639525 -5.752059181174264
380 -0.015118001913651823 -5.768834172701462 -0.015106880944222212 -5.767166062118486
381 -0.015119254821911454 -5.7839534275233735 -0.015133715746924282 -5.78229977786541
382 -0.01511686183512211 -5.799070289358496 -0.015116442693397403 -5.797416220558808
383 -0.015114040346816182 -5.814184329705312 -0.01518718283623457 -5.812603403395042
384 -0.015115715470165015 -5.829300045175477 -0.015110529027879238 -5.827713932422921
385 -0.015116302855312824 -5.84441634803079 -0.015319862449541689 -5.843033794872463
386 -0.015110513987019658 -5.85952686201781 -0.015120240952819585 -5.858154035825283
387 -0.015111294714733959 -5.874638156732543 -0.015113748656585813 -5.873267784481869
388 -0.015109994355589152 -5.889748151088132 -0.015117743099108339 -5.8883855275809776
389 -0.01510988143272698 -5.904858032520859 -0.015108236903324723 -5.903493764484303
390 -0.015109717706218362 -5.9199677502270776 -0.015103241289034485 -5.9185970057733375
391 -0.015111187472939491 -5.935078937700017 -0.01511003621853888 -5.933707041991877
392 -0.015110140666365623 -5.950189078366383 -0.015112177468836308 -5.948819219460713
393 -0.015110463835299015 -5.965299542201682 -0.015091974893584848 -5.9639111943542975
394 -0.015114234667271376 -5.980413776868953 -0.015106862084940076 -5.979018056439237
395 -0.01511432914994657 -5.9955281060189 -0.01525826146826148 -5.994276317907499
396 -0.015106961783021688 -6.010635067801921 -0.015115662477910519 -6.009391980385409
397 -0.015107163228094578 -6.025742231030016 -0.015122787794098258 -6.0245147681795075
398 -0.0151090944185853 -6.040851325448601 -0.015144227258861064 -6.039658995438368
399 -0.01511874976567924 -6.05597007521428 -0.01518449019640684 -6.054843485634775
400 -0.01510485946200788 -6.071074934676289 -0.014891544356942177 -6.069735029991717
401 -0.015110151469707489 -6.0861850861459965 -0.01514950362034142 -6.084884533612058
402 -0.015109029971063137 -6.101294116117059 -0.0151150309946388 -6.099999564606697
403 -0.015108268102630973 -6.116402384219691 -0.015104769542813302 -6.11510433414951
404 -0.015107935573905707 -6.1315103197935965 -0.01509518208913505 -6.130199516238646
405 -0.015107237827032804 -6.14661755762063 -0.015095759835094213 -6.14529527607374
406 -0.015105353062972426 -6.1617229106836024 -0.015033911308273673 -6.160329187382014
407 -0.015109814377501607 -6.176832725061104 -0.015102242399007083 -6.175431429781021
408 -0.015108475415036082 -6.19194120047614 -0.015104176616296172 -6.190535606397317
409 -0.015106317959725857 -6.207047518435865 -0.015091327810660004 -6.205626934207977
410 -0.015108572971075773 -6.222156091406941 -0.015067738434299826 -6.220694672642277
411 -0.015104602696374059 -6.237260694103314 -0.015189237566664815 -6.235883910208941
412 -0.015105021232739092 -6.252365715336054 -0.015077612642198802 -6.25096152285114
413 -0.015114872297272087 -6.267480587633326 -0.01522129587829113 -6.2661828187294315
414 -0.01510751056484878 -6.2825880981981745 -0.015137217426672577 -6.281320036156104
415 -0.01510836067609489 -6.297696458874269 -0.015111673390492797 -6.296431709546597
416 -0.015105642890557647 -6.312802101764827 -0.01508318604901433 -6.311514895595611
417 -0.015104065043851733 -6.327906166808679 -0.015110172238200903 -6.326625067833811
418 -0.015105772437527776 -6.343011939246207 -0.01510588377714157 -6.341730951610953
419 -0.01510662897489965 -6.358118568221107 -0.01511895596049726 -6.35684990757145
420 -0.015102999284863472 -6.37322156750597 -0.015099028823897243 -6.371948936395348
421 -0.015105513716116547 -6.388327081222087 -0.015099768247455358 -6.387048704642803
422 -0.015102346381172537 -6.4034294276032595 -0.015103144804015756 -6.402151849446819
423 -0.015104124555364251 -6.418533552158624 -0.015091420151293278 -6.417243269598112
424 -0.015114524122327565 -6.433648076280951 -0.015044902637600898 -6.432288172235713
425 -0.015106379147619009 -6.4487544554285705 -0.015113984560593962 -6.447402156796307
426 -0.015103381825610995 -6.4638578372541815 -0.015083544701337815 -6.462485701497645
427 -0.015092697739601136 -6.478950534993783 -0.015442204056307673 -6.477927905553953
428 -0.0151010787114501 -6.494051613705233 -0.015109331021085382 -6.493037236575038
429 -0.015099879866465927 -6.509151493571699 -0.015087224915623665 -6.508124461490661
430 -0.015098658250644803 -6.524250151822344 -0.015097962645813822 -6.523222424136475
431 -0.015100676286965608 -6.53935082810931 -0.015093025146052241 -6.5383154492825275
432 -0.015099241863936186 -6.554450069973246 -0.01509464019909501 -6.5534100894816225
433 -0.015099122561514378 -6.56954919253476 -0.01511256149969995 -6.568522650981323
434 -0.015099718933925033 -6.584648911468685 -0.015083317970857024 -6.58360596895218
435 -0.01509656677953899 -6.599745478248224 -0.015108361979946494 -6.598714330932126
436 -0.015098090609535575 -6.61484356885776 -0.015129931317642332 -6.613844262249769
437 -0.015100930817425251 -6.629944499675185 -0.01511322227306664 -6.628957484522836
438 -0.015099680097773672 -6.645044179772959 -0.015093289501965045 -6.644050774024801
439 -0.015095596993342042 -6.660139776766301 -0.015099483914673329 -6.659150257939474
440 -0.015097535820677877 -6.675237312586979 -0.015096518909558654 -6.674246776849032
441 -0.015101991873234511 -6.690339304460213 -0.01511780209839344 -6.689364578947425
442 -0.015095371194183827 -6.705434675654397 -0.015088711678981782 -6.704453290626407
443 -0.015088980458676815 -6.720523656113073 -0.015008718334138393 -6.719462008960546
444 -0.015100280102342368 -6.735623936215416 -0.015135892434045672 -6.734597901394592
445 -0.015089876390993595 -6.750713812606409 -0.01500572026707232 -6.749603621661664
446 -0.015098514501005411 -6.765812327107414 -0.015124756982550025 -6.764728378644214
447 -0.01509940684773028 -6.780911733955144 -0.015096545405685901 -6.779824924049899
448 -0.015099071571603418 -6.796010805526747 -0.015059630619361997 -6.794884554669261
449 -0.015098956553265453 -6.8111097620800125 -0.01516251522116363 -6.810047069890425
450 -0.015095453383401037 -6.826205215463413 -0.015082954987883567 -6.825130024878309
451 -0.015098748030140996 -6.841303963493554 -0.015126960957422853 -6.840256985835731
452 -0.015097590209916235 -6.856401553703471 -0.015110877901315689 -6.855367863737047
453 -0.0150963194668293 -6.8714978731703 -0.015090286964550614 -6.870458150701598
454 -0.0150940484367311 -6.886591921607032 -0.015077519789338112 -6.8855356704909365
455 -0.015096106519922613 -6.901688028126954 -0.015067983232438565 -6.900603653723375
456 -0.01510146535001695 -6.916789493476971 -0.015129823889583349 -6.915733477612958
457 -0.0150997047778219 -6.931889198254793 -0.01510317656211555 -6.930836654175074
458 -0.015097675053402782 -6.946986873308195 -0.015122131491079927 -6.945958785666154
459 -0.015099086239933968 -6.962085959548129 -0.015042842086404561 -6.961001627752559
460 -0.015098590962588787 -6.977184550510718 -0.015098723256960512 -6.976100351009519
461 -0.015094666089862586 -6.992279216600581 -0.015163910668343305 -6.991264261677863
462 -0.015099463984370232 -7.007378680584951 -0.015074788173660637 -7.0063390498515234
463 -0.015089331334456802 -7.022468011919408 -0.014985263533890247 -7.0213243133854135
464 -0.015098260063678027 -7.037566271983086 -0.015100986510515214 -7.036425299895929
465 -0.01509596393443644 -7.052662235917523 -0.015106391534209252 -7.051531691430138
466 -0.015099511807784438 -7.067761747725307 -0.015065819956362247 -7.0665975113865
467 -0.015102648129686713 -7.082864395854994 -0.015061227604746819 -7.081658738991247
468 -0.015098979836329818 -7.097963375691323 -0.015100737335160375 -7.096759476326407
469 -0.01511421985924244 -7.113077595550566 -0.01527495407499373 -7.112034430401401
470 -0.015102026052772999 -7.128179621603339 -0.015161306085065007 -7.127195736486466
471 -0.015096166590228676 -7.143275788193567 -0.015097908955067397 -7.142293645441534
472 -0.01509669255465269 -7.15837248074822 -0.015107583114877343 -7.157401228556411
473 -0.015097432723268866 -7.1734699134714885 -0.015136765222996474 -7.172537993779407
474 -0.015095250261947513 -7.188565163733436 -0.015098989335820079 -7.187636983115228
475 -0.015095655294135212 -7.203660819027571 -0.015104997204616666 -7.2027419803198445
476 -0.015098599204793572 -7.218759418232365 -0.015043735085055233 -7.2177857154049
477 -0.015095256268978119 -7.233854674501343 -0.015081247966736554 -7.232866963371636
478 -0.015097659593448044 -7.248952334094791 -0.01505692177452147 -7.247923885146157
479 -0.01509977662935853 -7.264052110724149 -0.015144626330584287 -7.2630685114767415
480 -0.015095568029209971 -7.279147678753359 -0.015144320065155625 -7.2782128315418975
481 -0.01509747663512826 -7.294245155388488 -0.01516639133915305 -7.29337922288105
482 -0.015095088770613075 -7.309340244159101 -0.015131611283868552 -7.3085108341649185
483 -0.01509976014494896 -7.32444000430405 -0.015219575352966785 -7.323730409517886
484 -0.015098612662404776 -7.339538616966454 -0.015048760408535599 -7.338779169926421
485 -0.01508707907050848 -7.354625696036963 -0.015007144585251809 -7.353786314511673
486 -0.01509453784674406 -7.369720233883707 -0.015062251454219222 -7.368848565965893
487 -0.015091396542266012 -7.384811630425973 -0.015085442084819078 -7.383934008050712
488 -0.01509699560701847 -7.399908626032992 -0.01509104110300541 -7.3990250491537175
489 -0.01509787980467081 -7.415006505837662 -0.015063238982111215 -7.4140882881358285
490 -0.015095965284854174 -7.430102471122517 -0.015123437624424696 -7.429211725760253
491 -0.015097239380702376 -7.4451997105032195 -0.014964813366532326 -7.444176539126786
492 -0.015095769334584475 -7.460295479837804 -0.015115306107327342 -7.459291845234113
493 -0.015097432117909194 -7.475392911955713 -0.015091425785794855 -7.474383271019908
494 -0.01509827133268118 -7.490491183288394 -0.015079400734975934 -7.489462671754884
495 -0.015091622341424226 -7.505582805629818 -0.01530474741011858 -7.5047674191650025
496 -0.015094314469024539 -7.520677120098843 -0.015099320979788899 -7.519866740144791
497 -0.015094975242391229 -7.535772095341234 -0.015103010926395655 -7.534969751071187
498 -0.015093698957934975 -7.5508657942991695 -0.015096228569746017 -7.550065979640933
499 -0.015091701550409198 -7.565957495849578 -0.015131378173828125 -7.565197357814761
500 -0.015094414120540023 -7.581051909970118 -0.015113604627549649 -7.580310962442311
501 -0.015093355160206556 -7.596145265130325 -0.015085977734997869 -7.5953969401773085
502 -0.015093607222661376 -7.6112388723529865 -0.015126355178654193 -7.6105232953559625
503 -0.015076536405831575 -7.626315408758818 -0.01481521911919117 -7.625338514475153
504 -0.015097946440801025 -7.641413355199619 -0.015101320575922728 -7.640439835051076
505 -0.015096936281770468 -7.656510291481389 -0.015104164509102702 -7.655543999560178
506 -0.015097003616392612 -7.671607295097782 -0.01509622372686863 -7.670640223287047
507 -0.015096853813156485 -7.6867041489109385 -0.015105793438851833 -7.685746016725899
508 -0.015095603140071034 -7.701799752051009 -0.015079241897910833 -7.7008252586238095
509 -0.015095793921500445 -7.71689554597251 -0.015089642442762851 -7.715914901066572
510 -0.015116714732721448 -7.732012260705232 -0.014743926329538226 -7.730658827396111
511 -0.015098759206011891 -7.747111019911244 -0.015063940407708287 -7.745722767803819
512 -0.015097636636346579 -7.76220865654759 -0.015091679338365794 -7.760814447142185
513 -0.015097753098234534 -7.777306409645824 -0.01511440658941865 -7.775928853731604
514 -0.015096132364124059 -7.792402542009948 -0.015184880048036576 -7.791113733779641
515 -0.015098435524851083 -7.807500977534799 -0.015169556951150298 -7.806283290730791
516 -0.015095242531970143 -7.822596220066769 -0.015082695614546537 -7.821365986345338
517 -0.015082282433286309 -7.837678502500055 -0.014929388975724578 -7.836295375321063
518 -0.015096514951437712 -7.852775017451493 -0.015093602286651731 -7.851388977607715
519 -0.015098470356315374 -7.867873487807809 -0.015111495135352015 -7.866500472743067
520 -0.015097671560943127 -7.8829711593687515 -0.015102883102372289 -7.8816033558454395
521 -0.015096842404454946 -7.898068001773207 -0.015095847845077514 -7.896699203690517
522 -0.015096638677641749 -7.913164640450849 -0.015117341466248036 -7.911816545156765
523 -0.015096405101940037 -7.928261045552789 -0.015088083874434232 -7.926904629031199
524 -0.015096586057916283 -7.943357631610706 -0.015097297262400389 -7.9420019262935995
525 -0.01509307767264545 -7.958450709283351 -0.01504807323217392 -7.957049999525774
526 -0.015097226900979876 -7.973547936184331 -0.015116679994389415 -7.972166679520163
527 -0.015093341283500195 -7.988641277467831 -0.015137629443779587 -7.987304308963943
528 -0.015095558390021325 -8.003736835857852 -0.01511043063364923 -8.002414739597592
529 -0.015094691328704357 -8.018831527186556 -0.015107624279335142 -8.017522363876926
530 -0.015099732391536235 -8.033931259578093 -0.015047568595036864 -8.032569932471963
531 -0.015095786331221462 -8.049027045909314 -0.015093693695962428 -8.047663626167926
532 -0.015095370588824153 -8.064122416498138 -0.014979645842686296 -8.062643272010613
533 -0.015096730133518577 -8.079219146631656 -0.015087025891989469 -8.077730297902603
534 -0.015096877003088593 -8.094316023634745 -0.015099788038060068 -8.092830085940664
535 -0.01509964452125132 -8.109415668155997 -0.015051982132717967 -8.107882068073382
536 -0.015088894590735435 -8.124504562746733 -0.015274834400042892 -8.123156902473424
537 -0.01509513184428215 -8.139599694591015 -0.01507830349728465 -8.138235205970709
538 -0.015096487617120147 -8.154696182208134 -0.015107412682846188 -8.153342618653555
539 -0.015097157657146454 -8.169793339865281 -0.015074451919645071 -8.1684170705732
540 -0.015089876484125853 -8.184883216349407 -0.015030614379793406 -8.183447684952993
541 -0.015096145495772362 -8.199979361845179 -0.01512037282809615 -8.19856805778109
542 -0.015094047831371426 -8.21507340967655 -0.015077031729742885 -8.213645089510832
543 -0.015094655146822334 -8.230168064823372 -0.015097138471901417 -8.228742227982734
544 -0.015091995988041163 -8.245260060811413 -0.015073145600035786 -8.24381537358277
545 -0.015092090517282487 -8.260352151328695 -0.015145107544958592 -8.258960481127728
546 -0.015099895186722279 -8.275452046515417 -0.015137733425945044 -8.274098214553673
547 -0.015092444745823741 -8.29054449126124 -0.015089678624644876 -8.289187893178317
548 -0.015091755567118526 -8.305636246828358 -0.015073445113375782 -8.304261338291694
549 -0.01509582013823092 -8.32073206696659 -0.015075946133583784 -8.319337284425277
550 -0.01509234756231308 -8.335824414528902 -0.015074850339442492 -8.334412134764719
551 -0.015087127452716231 -8.350911541981619 -0.014706171117722988 -8.349118305882442
552 -0.015098170237615704 -8.366009712219235 -0.015108873229473829 -8.364227179111916
553 -0.015096273366361856 -8.381105985585597 -0.015097420057281851 -8.379324599169198
554 -0.01509441426023841 -8.396200399845835 -0.015099418023601175 -8.394424017192799
555 -0.015096113132312895 -8.411296512978147 -0.015094160148873926 -8.409518177341672
556 -0.01509264768101275 -8.42638916065916 -0.015112559497356414 -8.42463073683903
557 -0.015091830166056752 -8.441480990825216 -0.015062744729220867 -8.43969348156825
558 -0.01509441863745451 -8.45657540946267 -0.015139658143743873 -8.454833139711994
559 -0.015091520175337792 -8.471666929638008 -0.015075164474546909 -8.469908304186541
560 -0.015095310844480991 -8.48676224048249 -0.015071022370830179 -8.48497932655737
561 -0.015093735745176673 -8.501855976227667 -0.015047614835202694 -8.500026941392573
562 -0.01509454334154725 -8.516950519569214 -0.015087772440165282 -8.515114713832737
563 -0.015096892416477204 -8.53204741198569 -0.015086585562676192 -8.530201299395413
564 -0.015080501278862356 -8.547127913264553 -0.015077197598293424 -8.545278496993706
565 -0.015092282183468341 -8.562220195448022 -0.01508405446074903 -8.560362551454455
566 -0.015092463698238134 -8.57731265914626 -0.015096466615796089 -8.575459018070251
567 -0.01509099048562348 -8.592403649631883 -0.01499368967488408 -8.590452707745136
568 -0.015091288462281227 -8.607494938094165 -0.015087192645296454 -8.605539900390433
569 -0.015105023374781012 -8.622599961468946 -0.015212123654782772 -8.620752024045215
570 -0.01509308535605669 -8.637693046825003 -0.01506222882308066 -8.635814252868295
571 -0.015094157541170716 -8.652787204366174 -0.015090637747198344 -8.650904890615493
572 -0.015092747937887906 -8.667879952304062 -0.015101902931928635 -8.666006793547421
573 -0.015093407593667507 -8.68297335989773 -0.015042748302221298 -8.681049541849642
574 -0.015092708542943001 -8.698066068440673 -0.015106065338477493 -8.69615560718812
575 -0.015090749226510524 -8.713156817667183 -0.015100927324965596 -8.711256534513085
576 -0.015084055019542575 -8.728240872686726 -0.014926343970000745 -8.726182878483085
577 -0.015097501873970031 -8.743338374560697 -0.015085804974660277 -8.741268683457745
578 -0.015096242353320122 -8.758434616914016 -0.015099873207509518 -8.756368556665254
579 -0.015097467694431543 -8.773532084608448 -0.01508063105866313 -8.771449187723917
580 -0.015095872804522514 -8.78862795741297 -0.015117267519235611 -8.786566455243152
581 -0.015092589659616351 -8.803720547072587 -0.015128026204183697 -8.801694481447337
582 -0.015083129238337278 -8.818803676310925 -0.01523868036456406 -8.816933161811901
583 -0.015090517653152346 -8.833894193964078 -0.015058643277734518 -8.831991805089636
584 -0.01509117973037064 -8.848985373694449 -0.01510319085791707 -8.847094995947554
585 -0.015091973217204213 -8.864077346911653 -0.015068837208673358 -8.862163833156227
586 -0.015090570040047168 -8.879167916951701 -0.015097230207175016 -8.877261063363402
587 -0.015092284930869938 -8.89426020188257 -0.015068970853462815 -8.892330034216865
588 -0.015090002957731486 -8.909350204840301 -0.015072212694212795 -8.907402246911078
589 -0.015094923926517368 -8.924445128766818 -0.015133565245196223 -8.922535812156275
590 -0.015091334329918027 -8.939536463096736 -0.015116084460169077 -8.937651896616444
591 -0.015086234966292977 -8.95462269806303 -0.015103153884410858 -8.952755050500855
592 -0.015087243821471929 -8.969709941884503 -0.015064053796231746 -8.967819104297087
593 -0.015088781667873263 -8.984798723552377 -0.015073660062626004 -8.982892764359713
594 -0.015090912766754627 -8.999889636319132 -0.015057624923065305 -8.997950389282778
595 -0.015092559019103646 -9.014982195338236 -0.015092759300023318 -9.0130431485828
596 -0.015089509915560484 -9.030071705253796 -0.015098469518125057 -9.028141618100927
597 -0.015088084666058422 -9.045159789919854 -0.015067397383973002 -9.0432090154849
598 -0.015090408362448215 -9.060250198282302 -0.015145145682618022 -9.058354161167518
599 -0.01509049478918314 -9.075340693071485 -0.01506044385023415 -9.073414605017753
600 -0.015093171549960972 -9.090433864621446 -0.015083057712763548 -9.088497662730516
601 -0.015087736397981643 -9.105521601019428 -0.01524342205375433 -9.10374108478427
602 -0.01509149675257504 -9.120613097772003 -0.015092319808900356 -9.11883340459317
603 -0.015089245373383164 -9.135702343145386 -0.015093751484528184 -9.133927156077698
604 -0.01508846003562212 -9.150790803181009 -0.015082299336791038 -9.14900945541449
605 -0.015096703078597784 -9.165887506259606 -0.01499724593013525 -9.164006701344626
606 -0.015090465266257524 -9.180977971525865 -0.015056934393942355 -9.179063635738569
607 -0.015092479577288032 -9.196070451103152 -0.014974877797067165 -9.194038513535636
608 -0.015091772330924869 -9.211162223434076 -0.01503628664650023 -9.209074800182137
609 -0.015093634184449912 -9.226255857618526 -0.01509101833216846 -9.224165818514305
610 -0.01509969593025744 -9.241355553548782 -0.01529689966700971 -9.239462718181315
611 -0.015086105046793818 -9.256441658595577 -0.015080922795459629 -9.254543640976774
612 -0.015087136579677463 -9.271528795175254 -0.015088847558945417 -9.26963248853572
613 -0.015087025798857212 -9.286615820974111 -0.01508078039623797 -9.284713268931958
614 -0.015088319033384322 -9.301704140007496 -0.015093248570337892 -9.299806517502295
615 -0.015088715218007564 -9.316792855225504 -0.015086203115060925 -9.314892720617356
616 -0.015088653564453125 -9.331881508789957 -0.01508432007394731 -9.329977040691304
617 -0.015085839759558439 -9.346967348549516 -0.015083473268896341 -9.3450605139602
618 -0.015075771976262331 -9.362043120525778 -0.015232649631798267 -9.360293163591999
619 -0.015082406019791961 -9.37712552654557 -0.015064522810280322 -9.37535768640228
620 -0.015084932604804636 -9.392210459150373 -0.015083286026492716 -9.390440972428772
621 -0.015085531398653984 -9.407295990549027 -0.015094771981239319 -9.405535744410011
622 -0.015085927862673997 -9.422381918411702 -0.015090689668431878 -9.420626434078443
623 -0.015090201841667294 -9.43747212025337 -0.015019518323242664 -9.435645952401686
624 -0.015085068065673113 -9.452557188319043 -0.015068281069397926 -9.450714233471084
625 -0.015086431987583637 -9.467643620306626 -0.01509038731455803 -9.465804620785642
626 -0.015081202099099755 -9.482724822405727 -0.015077314898371696 -9.480881935684014
627 -0.015087064122781157 -9.497811886528508 -0.015089688543230294 -9.495971624227245
628 -0.015086360042914748 -9.512898246571423 -0.015079022524878383 -9.511050646752123
629 -0.015084416093304753 -9.527982662664728 -0.015114553645253182 -9.526165200397376
630 -0.015093834884464741 -9.543076497549192 -0.01517316848039627 -9.541338368877772
631 -0.015087256906554103 -9.558163754455746 -0.01505969585850835 -9.55639806473628
632 -0.01508636143989861 -9.573250115895645 -0.015077093662694097 -9.571475158398973
633 -0.015084513975307346 -9.588334629870952 -0.01508409958332777 -9.586559257982302
634 -0.015083253802731632 -9.603417883673684 -0.01503377933986485 -9.601593037322166
635 -0.015086106909438967 -9.618503990583124 -0.0150753328576684 -9.616668370179834
636 -0.0150869473349303 -9.633590937918054 -0.015078635839745402 -9.63174700601958
637 -0.015087607828900219 -9.648678545746954 -0.015083659021183849 -9.646830665040763
638 -0.01508983802050352 -9.663768383767458 -0.015037122881039977 -9.661867787921803
639 -0.015086640929803252 -9.678855024697262 -0.01509883780963719 -9.67696662573144
640 -0.015087094297632575 -9.693942118994894 -0.015065367706120015 -9.69203199343756
641 -0.015091507835313678 -9.709033626830207 -0.015240463614463805 -9.707272457052024
642 -0.015082257380709053 -9.724115884210915 -0.015024611074477435 -9.722297068126501
643 -0.015084114763885737 -9.7391999989748 -0.015159708680585027 -9.737456776807086
644 -0.015085535170510412 -9.75428553414531 -0.015101226465776562 -9.752558003272863
645 -0.015082451049238443 -9.769367985194549 -0.01514076702296734 -9.76769877029583
646 -0.015079660387709738 -9.784447645582258 -0.015080144675448538 -9.782778914971278
647 -0.015086723305284978 -9.799534368887542 -0.015092657553032041 -9.79787157252431
648 -0.015085789933800697 -9.814620158821343 -0.014908810425549746 -9.812780382949859
649 -0.015085851727053522 -9.829706010548398 -0.015097895078361035 -9.82787827802822
650 -0.015085087856277823 -9.844791098404675 -0.015069961408153176 -9.842948239436373
651 -0.015086667332798242 -9.859877765737474 -0.015087849693372846 -9.858036089129746
652 -0.01508782571181655 -9.87496559144929 -0.015131844952702523 -9.873167934082447
653 -0.015083027398213744 -9.890048618847505 -0.015141787379980088 -9.888309721462427
654 -0.015087161026895047 -9.9051357798744 -0.01509324717335403 -9.903402968635781
655 -0.015088441129773856 -9.920224221004172 -0.015026914095506072 -9.918429882731287
656 -0.01508213090710342 -9.935306351911276 -0.01504035284742713 -9.933470235578714
657 -0.015083688916638494 -9.950390040827914 -0.015057966392487288 -9.9485282019712
658 -0.01508595934137702 -9.965476000169291 -0.015067614568397402 -9.963595816539598
659 -0.015090446919202805 -9.980566447088494 -0.015202579973265528 -9.978798396512865
660 -0.015079911099746823 -9.99564635818824 -0.015159072587266564 -9.993957469100131
661 -0.015085277706384658 -10.010731635894626 -0.015080561488866806 -10.009038030588998
662 -0.015083478251472115 -10.025815114146098 -0.015148658957332372 -10.024186689546331
663 -0.015079424902796745 -10.040894539048896 -0.015023593883961439 -10.039210283430293
664 -0.01508097117766738 -10.055975510226563 -0.015164945181459189 -10.054375228611752
665 -0.015079441433772444 -10.071054951660336 -0.01513141836039722 -10.06950664697215
666 -0.015082882065325976 -10.086137833725662 -0.015094439219683408 -10.084601086191833
667 -0.01508216722868383 -10.101220000954346 -0.015044362377375364 -10.099645448569209
668 -0.015080380160361529 -10.116300381114707 -0.0150845882948488 -10.114730036864058
669 -0.015080811688676476 -10.131381192803383 -0.015074834134429694 -10.129804870998488
670 -0.01507369251921773 -10.146454885322601 -0.01495873904787004 -10.144763610046358
671 -0.015083611523732544 -10.161538496846333 -0.015100518660619854 -10.159864128706978
672 -0.015086003299802541 -10.176624500146136 -0.015076842019334435 -10.174940970726313
673 -0.015083780605345964 -10.191708280751483 -0.015074076596647501 -10.19001504732296
674 -0.015085250698029995 -10.206793531449513 -0.015079068206250667 -10.205094115529212
675 -0.015085614752024412 -10.221879146201537 -0.01509820600040257 -10.220192321529614
676 -0.015084608551114797 -10.236963754752653 -0.015080309845507145 -10.235272631375121
677 -0.015084879519417883 -10.25204863427207 -0.015113004809245467 -10.250385636184367
678 -0.01508403243497014 -10.26713266670704 -0.015199742373079061 -10.265585378557446
679 -0.015081284241750837 -10.28221395094879 -0.015108548011630774 -10.280693926569077
680 -0.015077996766194701 -10.297291947714985 -0.015011887485161423 -10.295705814054239
681 -0.015082939667627216 -10.312374887382612 -0.0150676263961941 -10.310773440450433
682 -0.015081721497699619 -10.327456608880311 -0.01507536699064076 -10.325848807441073
683 -0.015084682218730449 -10.342541291099042 -0.0150828018784523 -10.340931609319526
684 -0.01508195479400456 -10.357623245893047 -0.01505132713355124 -10.355982936453078
685 -0.015088351536542177 -10.37271159742959 -0.015231254696846008 -10.371214191149924
686 -0.015083961887285113 -10.387795559316874 -0.015122744487598538 -10.386336935637523
687 -0.015083483932539821 -10.402879043249413 -0.015085157938301563 -10.401422093575825
688 -0.015080662444233894 -10.417959705693647 -0.015095807984471321 -10.416517901560296
689 -0.015082256589084863 -10.433041962282733 -0.015088219195604324 -10.4316061207559
690 -0.015079413075000048 -10.448121375357733 -0.015079798037186265 -10.446685918793087
691 -0.015077294083312154 -10.463198669441045 -0.014977510226890445 -10.461663429019977
692 -0.015090521518141031 -10.478289190959186 -0.015034814551472663 -10.47669824357145
693 -0.015084057068452238 -10.49337324802764 -0.015060518309473992 -10.491758761880924
694 -0.015083745028823614 -10.508456993056463 -0.015095854084938765 -10.506854615965862
695 -0.01508483556099236 -10.523541828617455 -0.01502372119575739 -10.521878337161619
696 -0.015079536661505698 -10.538621365278962 -0.015173384919762611 -10.537051722081381
697 -0.015083421487361193 -10.553704786766323 -0.015074331453070045 -10.552126053534451
698 -0.015084387268871069 -10.568789174035194 -0.015086471289396285 -10.567212524823848
699 -0.015083612687885762 -10.583872786723079 -0.01504926341585815 -10.582261788239705
700 -0.015093916701152921 -10.598966703424232 -0.015124771790578962 -10.597386560030284
701 -0.015081066312268377 -10.6140477697365 -0.015075600845739246 -10.612462160876023
702 -0.015081022260710597 -10.62912879199721 -0.015096351923421025 -10.627558512799444
703 -0.015079202083870768 -10.644207994081082 -0.01505321399308741 -10.642611726792532
704 -0.01507830824702978 -10.659286302328113 -0.015034835739061236 -10.657646562531594
705 -0.015078364219516516 -10.674364666547628 -0.014936587028205394 -10.6725831495598
706 -0.015082923881709575 -10.689447590429339 -0.015086228121072054 -10.687669377680873
707 -0.015085591981187464 -10.704533182410525 -0.015081548085436224 -10.70275092576631
708 -0.015083794621750713 -10.719616977032276 -0.015079069789499045 -10.717829995555809
709 -0.015089169004932046 -10.734706146037208 -0.015053430758416652 -10.732883426314226
710 -0.015074390033259989 -10.749780536070467 -0.014897112688049673 -10.747780539002276
711 -0.015086766984313726 -10.764867303054782 -0.015114057436585426 -10.762894596438862
712 -0.015088638244196772 -10.77995594129898 -0.015123232919722795 -10.778017829358586
713 -0.01508754207752645 -10.795043483376507 -0.015097304666414856 -10.793115134025001
714 -0.01508661792613566 -10.810130101302642 -0.015084151830524205 -10.808199285855526
715 -0.015086848242208361 -10.825216949544851 -0.015097763435915113 -10.82329704929144
716 -0.015083509031683207 -10.840300458576534 -0.015073837665840983 -10.838370886957282
717 -0.015081771649420261 -10.855382230225954 -0.015084730368107558 -10.85345561732539
718 -0.015085145365446806 -10.870467375591401 -0.015124323032796382 -10.868579940358186
719 -0.015085816150531173 -10.885553191741932 -0.015095736272633076 -10.88367567663082
720 -0.0150812984444201 -10.900634490186352 -0.015074138576164842 -10.898749815206983
721 -0.015082589583471417 -10.915717079769824 -0.01508736116811633 -10.9138371763751
722 -0.015084830624982715 -10.930801910394806 -0.015091994032263755 -10.928929170407365
723 -0.015083493897691369 -10.945885404292497 -0.015076730819419026 -10.944005901226785
724 -0.015094926860183478 -10.96098033115268 -0.014888713462278247 -10.958894614689063
725 -0.01508497316390276 -10.976065304316583 -0.015080691874027252 -10.97397530656309
726 -0.015086564142256976 -10.99115186845884 -0.015080806240439415 -10.98905611280353
727 -0.015087503287941218 -11.00623937174678 -0.015084815071895718 -11.004140927875426
728 -0.015089070983231067 -11.021328442730011 -0.015132096176967025 -11.019273024052392
729 -0.015086890337988735 -11.036415333068 -0.015071487938985228 -11.034344511991378
730 -0.015081131178885699 -11.051496464246885 -0.015100595215335489 -11.049445107206713
731 -0.015082878805696965 -11.066579343052581 -0.015099630458280444 -11.064544737664994
732 -0.015083216829225421 -11.081662559881806 -0.015073105413466691 -11.079617843078461
733 -0.01507273968309164 -11.096735299564898 -0.01519662169739604 -11.094814464775856
734 -0.015083470474928617 -11.111818770039827 -0.015075857704505324 -11.109890322480362
735 -0.015082392655313016 -11.12690116269514 -0.015091221500188112 -11.124981543980551
736 -0.015080244001001119 -11.141981406696141 -0.015132170449942351 -11.140113714430493
737 -0.015083923283964396 -11.157065329980105 -0.015071200579404831 -11.155184915009897
738 -0.015092751290649176 -11.172158081270753 -0.014877316961064934 -11.170062231970963
739 -0.015085898572579026 -11.187243979843332 -0.015074726846069097 -11.185136958817033
740 -0.015087261563166976 -11.2023312414065 -0.01507540992461145 -11.200212368741644
741 -0.01508660353720188 -11.217417844943702 -0.015025189705193042 -11.215237558446837
742 -0.015077545726671814 -11.232495390670374 -0.015135078877210616 -11.230372637324049
743 -0.015085953613743186 -11.247581344284118 -0.015109599148854614 -11.245482236472903
744 -0.01508325720205903 -11.262664601486177 -0.01508690887130797 -11.26056914534421
745 -0.01508382884785533 -11.277748430334032 -0.015102433692663907 -11.275671579036874
746 -0.015083524212241173 -11.292831954546273 -0.015078597655519842 -11.290750176692395
747 -0.01508235246874392 -11.307914307015016 -0.015081952651962638 -11.305832129344358
748 -0.015082611283287407 -11.322996918298303 -0.01508838371373713 -11.320920513058095
749 -0.015083696600049734 -11.338080614898352 -0.015105720609426498 -11.336026233667521
750 -0.015083935717120767 -11.353164550615473 -0.015050335973501205 -11.351076569641023
751 -0.015084392065182329 -11.368248942680655 -0.015123831294476985 -11.3662004009355
752 -0.015082600573077799 -11.383331543253732 -0.015081982826814055 -11.381282383762315
753 -0.015080576250329613 -11.398412119504062 -0.015018993709236383 -11.396301377471552
754 -0.015082170441746711 -11.41349428994581 -0.015074134664610028 -11.411375512136162
755 -0.015082932682707906 -11.428577222628517 -0.015072974376380444 -11.426448486512543
756 -0.01508271978236735 -11.443659942410884 -0.015084006683900952 -11.441532493196444
757 -0.015082354051992297 -11.458742296462876 -0.015083992574363946 -11.456616485770809
758 -0.015083920257166029 -11.473826216720042 -0.014984740922227503 -11.471601226693036
759 -0.015083608264103533 -11.488909824984145 -0.015077361511066556 -11.486678588204102
760 -0.015082470560446381 -11.503992295544592 -0.015253573236986995 -11.501932161441088
761 -0.015080379741266369 -11.519072675285859 -0.015051879500970245 -11.516984040942058
762 -0.015078503452241421 -11.5341511787381 -0.01507371342740953 -11.532057754369466
763 -0.015086996881291271 -11.54923817561939 -0.015195908257737756 -11.547253662627204
764 -0.015082822693511844 -11.564320998312901 -0.015092600928619504 -11.562346263555824
765 -0.015077005000784993 -11.579398003313687 -0.015084834350273014 -11.577431097906096
766 -0.015080340858548879 -11.594478344172236 -0.015073297219350934 -11.592504395125447
767 -0.015083248447626828 -11.609561592619864 -0.015135322557762265 -11.60763971768321
768 -0.015084677655249835 -11.624646270275113 -0.01488728579133749 -11.622527003474547
769 -0.015079875476658344 -11.639726145751771 -0.015103172324597836 -11.637630175799144
770 -0.015078413160517811 -11.65480455891229 -0.015074008610099554 -11.652704184409243
771 -0.01507957479916513 -11.669884133711454 -0.015092508867383003 -11.667796693276626
772 -0.015078429551795124 -11.68496256326325 -0.015223345346748829 -11.683020038623376
773 -0.015078728273510932 -11.700041291536762 -0.01506638927385211 -11.698086427897227
774 -0.0150792155880481 -11.71512050712481 -0.015125172212719917 -11.713211600109947
775 -0.015076181059703231 -11.730196688184513 -0.015033884858712553 -11.72824548496866
776 -0.015077891619876027 -11.74527457980439 -0.015076374262571334 -11.743321859231232
777 -0.015075598610565066 -11.760350178414955 -0.014982570195570588 -11.758304429426802
778 -0.015079673379659653 -11.775429851794614 -0.01506558982655406 -11.773370019253356
779 -0.015080928103998303 -11.790510779898613 -0.015097299963235855 -11.788467319216592
780 -0.015080655924975872 -11.805591435823588 -0.015088708978146315 -11.803556028194738
781 -0.015083760675042867 -11.820675196498632 -0.015057660406455398 -11.818613688601193
782 -0.015080331917852163 -11.835755528416485 -0.01508535030297935 -11.833699038904172
783 -0.0150797582231462 -11.850835286639631 -0.015157539444044233 -11.848856578348215
784 -0.015078821638599037 -11.865914108278231 -0.015128325996920466 -11.863984904345136
785 -0.015077607007697225 -11.880991715285928 -0.015094684762880206 -11.879079589108017
786 -0.01507789632305503 -11.896069611608983 -0.015071590524166822 -11.894151179632184
787 -0.015080127445980907 -11.911149739054963 -0.015124095976352692 -11.909275275608536
788 -0.015082925837486983 -11.92623266489245 -0.015165663603693248 -11.924440939212229
789 -0.015076355077326298 -11.941309019969776 -0.015068160090595483 -11.939509099302825
790 -0.015077118063345551 -11.956386138033121 -0.015079173678532242 -11.954588272981358
791 -0.01507609928958118 -11.971462237322703 -0.015075137652456761 -11.969663410633814
792 -0.01507690828293562 -11.986539145605638 -0.015070477966219187 -11.984733888600033
793 -0.01507733422331512 -12.001616479828954 -0.015071874158456922 -11.99980576275849
794 -0.01507658213376999 -12.016693061962723 -0.015089483978226782 -12.014895246736716
795 -0.015074282698333264 -12.031767344661056 -0.015096227917820216 -12.029991474654535
796 -0.01507321447134018 -12.046840559132395 -0.015032548597082496 -12.045024023251617
797 -0.015078690508380533 -12.061919249640775 -0.015069289365783334 -12.0600933126174
798 -0.015078070107847452 -12.076997319748623 -0.015052508423104882 -12.075145821040506
799 -0.015090228756889701 -12.092087548505512 -0.015019500674679876 -12.090165321715185
800 -0.015081066731363535 -12.107168615236876 -0.015105774067342282 -12.105271095782527
801 -0.015079455729573966 -12.12224807096645 -0.015099578630179166 -12.120370674412706
802 -0.015080776670947671 -12.137328847637397 -0.015072566969320179 -12.135443241382026
803 -0.015079084737226366 -12.152407932374624 -0.015041295764967799 -12.150484537146994
804 -0.015078959940001368 -12.167486892314626 -0.015105157857760787 -12.165589695004755
805 -0.015079056099057197 -12.182565948413684 -0.015095054544508458 -12.180684749549263
806 -0.015076011186465621 -12.19764195960015 -0.015108027076348663 -12.195792776625611
807 -0.015077934041619301 -12.212719893641768 -0.01508003412745893 -12.21087281075307
808 -0.015080947941169143 -12.227800841582937 -0.015138639137148857 -12.226011449890219
809 -0.01507406383752823 -12.242874905420464 -0.01514565567485988 -12.24115710556508
810 -0.015074924984946846 -12.257949830405412 -0.015066647483035923 -12.256223753048115
811 -0.015075769461691379 -12.273025599867104 -0.015096106380224229 -12.271319859428338
812 -0.015079941693693399 -12.288105541560798 -0.0150519959628582 -12.286371855391197
813 -0.015075546409934758 -12.303181087970733 -0.015066846553236247 -12.301438701944432
814 -0.015076515963301063 -12.318257603934034 -0.015078463032841683 -12.316517164977274
815 -0.015075728157535195 -12.33333333209157 -0.015159568935632705 -12.331676733912907
816 -0.01507369871251285 -12.348407030804083 -0.015058002574369312 -12.346734736487276
817 -0.015076266182586551 -12.363483296986669 -0.015077174920588732 -12.361811911407864
818 -0.015077714761719107 -12.378561011748388 -0.015036387043073774 -12.376848298450938
819 -0.015076815756037832 -12.393637827504426 -0.015076211979612708 -12.39192451043055
820 -0.015076467348262668 -12.408714294852688 -0.01506485822610557 -12.406989368656657
821 -0.015076108649373055 -12.42379040350206 -0.015085716312751175 -12.422075084969407
822 -0.015071994904428721 -12.438862398406489 -0.015057611791417003 -12.437132696760823
823 -0.01508089192211628 -12.453943290328604 -0.01502962438389659 -12.45216232114472
824 -0.015077936695888638 -12.469021227024493 -0.015079222759231925 -12.46724154390395
825 -0.015071853855624795 -12.484093080880118 -0.01513054994866252 -12.482372093852613
826 -0.015074912132695318 -12.499167993012813 -0.015089374920353293 -12.497461468772967
827 -0.015074898721650243 -12.514242891734463 -0.015077546471729875 -12.512539015244696
828 -0.015074384165927768 -12.529317275900391 -0.015063922852277756 -12.527602938096974
829 -0.015076020685955881 -12.544393296586348 -0.0151251208037138 -12.542728058900687
830 -0.015082840155810118 -12.559476136742157 -0.015120809664949775 -12.557848868565637
831 -0.015074128238484263 -12.574550264980642 -0.01506334957666695 -12.572912218142305
832 -0.015072201564908027 -12.589622466545551 -0.01508943559601903 -12.588001653738324
833 -0.015074476227164268 -12.604696942772716 -0.015068818069994449 -12.60307047180832
834 -0.015073224995285272 -12.619770167768001 -0.015179399773478508 -12.618249871581797
835 -0.015072763850912451 -12.634842931618914 -0.015081164380535483 -12.633331035962334
836 -0.015073542902246117 -12.649916474521161 -0.015072908159345389 -12.648403944121679
837 -0.015074503421783448 -12.664990977942944 -0.015074424259364606 -12.663478368381043
838 -0.015073454752564431 -12.680064432695508 -0.01507582156918943 -12.678554189950232
839 -0.015072804456576706 -12.695137237152084 -0.015067889308556914 -12.69362207925879
840 -0.01507332967594266 -12.710210566828026 -0.015090305311605334 -12.708712384570395
841 -0.015074350032955408 -12.725284916860982 -0.01506691351532936 -12.723779298085725
842 -0.015072157327085733 -12.740357074188069 -0.014933991758152843 -12.738713289843878
843 -0.015078064985573292 -12.755435139173642 -0.015061627142131329 -12.753774916986009
844 -0.01507551223039627 -12.770510651404038 -0.015078764781355858 -12.768853681767364
845 -0.015073915710672736 -12.78558456711471 -0.015146354911848903 -12.784000036679213
846 -0.01507625444792211 -12.800660821562634 -0.01516989702358842 -12.799169933702801
847 -0.015072182565927506 -12.81573300412856 -0.015069295279681682 -12.814239228982483
848 -0.015074526704847813 -12.830807530833408 -0.015100925136357546 -12.82934015411884
849 -0.015072872815653681 -12.845880403649062 -0.015082910098135472 -12.844423064216976
850 -0.015074655972421169 -12.860955059621483 -0.015066619217395782 -12.859489683434372
851 -0.015074390452355146 -12.876029450073839 -0.015086399298161269 -12.874576082732533
852 -0.015073353424668312 -12.891102803498507 -0.015070086577907205 -12.88964616931044
853 -0.015072787553071976 -12.906175591051579 -0.015002751676365732 -12.904648920986807
854 -0.015074334433302283 -12.921249925484881 -0.015068249171599745 -12.919717170158407
855 -0.01507312348112464 -12.936323048966006 -0.015078364731743931 -12.934795534890151
856 -0.015076302364468575 -12.951399351330474 -0.015084137069061398 -12.949879671959213
857 -0.01507711187005043 -12.966476463200525 -0.015098575921729206 -12.964978247880943
858 -0.015075379284098744 -12.981551842484624 -0.015070315171033143 -12.980048563051977
859 -0.01508014090359211 -12.996631983388216 -0.01509739407338202 -12.99514595712536
860 -0.015079596219584346 -13.0117115796078 -0.01512940162792802 -13.010275358753287
861 -0.01507732174359262 -13.026788901351393 -0.015025719348341227 -13.025301078101627
862 -0.01507583148777485 -13.041864732839167 -0.015093132574111223 -13.04039421067574
863 -0.015074435342103242 -13.056939168181271 -0.01509227603673935 -13.055486486712478
864 -0.01507216994650662 -13.072011338127778 -0.015032742358744144 -13.070519229071223
865 -0.015076700830832124 -13.08708803895861 -0.015057516004890203 -13.085576745076114
866 -0.015073330700397491 -13.102161369659008 -0.015092676132917404 -13.100669421209032
867 -0.015077662887051702 -13.11723903254606 -0.01515108128078282 -13.115820502489814
868 -0.015073495591059327 -13.132312528137119 -0.015089789172634482 -13.130910291662449
869 -0.015072496235370636 -13.14738502437249 -0.015056100208312273 -13.145966391870761
870 -0.015072287153452634 -13.162457311525943 -0.015054723666980862 -13.161021115537743
871 -0.015072330040857196 -13.1775296415668 -0.015022875042632222 -13.176043990580375
872 -0.015077559323981405 -13.19260720089078 -0.015038330061361193 -13.191082320641737
873 -0.015076172584667803 -13.207683373475447 -0.015080541418865324 -13.206162862060602
874 -0.015077186236158013 -13.222760559711606 -0.0150854897685349 -13.221248351829136
875 -0.01508291563950479 -13.237843475351111 -0.014945008605718613 -13.236193360434854
876 -0.015085733495652676 -13.252929208846764 -0.015156826144084335 -13.251350186578938
877 -0.015074216853827238 -13.268003425700591 -0.015045831305906176 -13.266396017884844
878 -0.015078143076971173 -13.283081568777563 -0.015174171468243004 -13.281570189353086
879 -0.015075498819351196 -13.298157067596915 -0.015109644923359155 -13.296679834276446
880 -0.015076151583343744 -13.313233219180258 -0.015079507883638144 -13.311759342160084
881 -0.015076099568977952 -13.328309318749236 -0.015115088177844882 -13.326874430337929
882 -0.015060101076960564 -13.343369419826196 -0.014886451372876763 -13.341760881710806
883 -0.015079669840633868 -13.35844908966683 -0.01506903455592692 -13.356829916266733
884 -0.015077998861670494 -13.373527088528501 -0.015071809943765401 -13.371901726210499
885 -0.015078633138909937 -13.38860572166741 -0.015066860942170024 -13.38696858715267
886 -0.015078346664085984 -13.403684068331497 -0.015078826481476426 -13.402047413634145
887 -0.015076676663011313 -13.418760744994508 -0.01503401673398912 -13.417081430368134
888 -0.01508004735223949 -13.433840792346746 -0.015039087133482098 -13.432120517501616
889 -0.01507938103750348 -13.44892017338425 -0.015060760127380491 -13.447181277628996
890 -0.015076821250841022 -13.46399699463509 -0.015090230479836464 -13.462271508108833
891 -0.015076275449246168 -13.479073270084337 -0.015053258510306478 -13.47732476661914
892 -0.015081583149731159 -13.494154853234068 -0.015053934836760163 -13.4923787014559
893 -0.015077221766114235 -13.509232075000183 -0.015137777104973793 -13.507516478560873
894 -0.01507585751824081 -13.524307932518424 -0.015104897646233439 -13.522621376207107
895 -0.015075529925525188 -13.539383462443949 -0.015042528975754976 -13.537663905182862
896 -0.015079642180353403 -13.554463104624302 -0.015089962771162391 -13.552753867954024
897 -0.015076733287423849 -13.569539837911726 -0.015088760713115334 -13.56784262866714
898 -0.015074725495651364 -13.584614563407378 -0.015059354156255722 -13.582901982823396
899 -0.015077980421483516 -13.599692543828862 -0.015061506582424045 -13.597963489405819
900 -0.01507678534835577 -13.614769329177218 -0.015294185793027281 -13.613257675198847
901 -0.015069152787327766 -13.629838481964546 -0.015127678774297238 -13.628385353973144
902 -0.015074186539277435 -13.644912668503823 -0.015075779194012285 -13.643461133167156
903 -0.015070875873789191 -13.659983544377612 -0.015066056419163943 -13.65852718958632
904 -0.015074452478438615 -13.67505799685605 -0.015056412108242512 -13.673583601694562
905 -0.015074245678260923 -13.690132242534311 -0.015044989716261625 -13.688628591410824
906 -0.015075277397409081 -13.70520751993172 -0.015063599171116947 -13.703692190581942
907 -0.015074446005746723 -13.720281965937467 -0.015079328324645758 -13.718771518906587
908 -0.015075739519670606 -13.735357705457137 -0.015102832857519389 -13.733874351764106
909 -0.015073223412036896 -13.750430928869173 -0.015054516773670912 -13.748928868537776
910 -0.015082870563492178 -13.765513799432666 -0.014900981727987529 -13.763829850265763
911 -0.015078250225633383 -13.7805920496583 -0.015057885088026524 -13.77888773535379
912 -0.015078644175082445 -13.795670693833381 -0.015089604211971164 -13.79397733956576
913 -0.015078475140035153 -13.810749168973416 -0.015077029913663864 -13.809054369479425
914 -0.015077493991702795 -13.825826662965119 -0.015068922098726035 -13.82412329157815
915 -0.015076501108705998 -13.840903164073824 -0.015067744394764304 -13.839191035972915
916 -0.015077756624668837 -13.855980920698492 -0.015071117924526334 -13.85426215389744
917 -0.015076337289065123 -13.871057257987557 -0.015060931164771318 -13.869323085062213
918 -0.0150786348618567 -13.886135892849413 -0.015100063756108284 -13.884423148818321
919 -0.015072658471763135 -13.901208551321176 -0.015182031225413084 -13.899605180043734
920 -0.015076025482267141 -13.916284576803443 -0.015098875435069204 -13.914704055478802
921 -0.015076688351109624 -13.931361265154553 -0.01503948327153921 -13.929743538750342
922 -0.015077162114903331 -13.946438427269456 -0.015077142091467977 -13.94482068084181
923 -0.015076985256746412 -13.961515412526202 -0.015065885568037628 -13.959886566409848
924 -0.015069497656077147 -13.976584910182279 -0.014917583530768752 -13.974804149940617
925 -0.01507971710525453 -13.991664627287534 -0.015064162015914918 -13.989868311956531
926 -0.015077459160238504 -14.006742086447773 -0.0150927628390491 -14.004961074795581
927 -0.01507737599313259 -14.021819462440906 -0.015076274005696177 -14.020037348801278
928 -0.015079160826280713 -14.036898623267186 -0.015157724590972066 -14.03519507339225
929 -0.015078831883147358 -14.051977455150334 -0.015043992549180984 -14.050239065941431
930 -0.015082239964976906 -14.067059695115312 -0.015132033359259367 -14.065371099300691
931 -0.01507923030294478 -14.082138925418256 -0.01509023024700582 -14.080461329547697
932 -0.015078852232545615 -14.097217777650801 -0.015079948725178838 -14.095541278272876
933 -0.015077889245003463 -14.112295666895804 -0.01508105117827654 -14.110622329451152
934 -0.015075612906366586 -14.127371279802171 -0.015066637191921473 -14.125688966643073
935 -0.015076961740851403 -14.142448241543022 -0.01499375281855464 -14.140682719461628
936 -0.015078020002692937 -14.157526261545716 -0.015061516733840107 -14.155744236195469
937 -0.015078731626272202 -14.172604993171987 -0.015083289705216885 -14.170827525900686
938 -0.015078721661120653 -14.187683714833108 -0.01508171078749001 -14.185909236688175
939 -0.01507221944630146 -14.20275593427941 -0.015032230038195848 -14.200941466726372
940 -0.01507755503989756 -14.217833489319307 -0.015133344987407326 -14.21607481171378
941 -0.015081042191013694 -14.232914531510321 -0.0151048278901726 -14.231179639603953
942 -0.015077418368309736 -14.247991949878632 -0.015096601843833924 -14.246276241447786
943 -0.015079637290909886 -14.263071587169541 -0.01513169971294701 -14.261407941160734
944 -0.015078349225223064 -14.278149936394765 -0.015060760546475649 -14.27646870170721
945 -0.015076664369553327 -14.293226600764319 -0.015060668159276248 -14.291529369866485
946 -0.015089220739901066 -14.30831582150422 -0.015182739589363337 -14.306712109455848
947 -0.015074633248150348 -14.32339045475237 -0.015073388488963247 -14.321785497944811
948 -0.015074233431369067 -14.33846468818374 -0.015063561126589775 -14.336849059071401
949 -0.01508526443503797 -14.353549952618778 -0.014926887769252061 -14.351775946840654
950 -0.015074034966528416 -14.368623987585305 -0.015065879607573152 -14.366841826448226
951 -0.015073685999959707 -14.383697673585266 -0.015077843703329563 -14.381919670151555
952 -0.0150747945997864 -14.398772468185053 -0.015067815780639648 -14.396987485932195
953 -0.015073812333866954 -14.41384628051892 -0.015089720860123635 -14.412077206792318
954 -0.015075675351545215 -14.428921955870464 -0.015060525573790073 -14.42713773236611
955 -0.015073742298409343 -14.443995698168873 -0.01505628889426589 -14.442194021260375
956 -0.015073757199570537 -14.459069455368443 -0.015066901966929436 -14.457260923227304
957 -0.015073359292000533 -14.474142814660443 -0.015097570046782494 -14.472358493274086
958 -0.015075260866433382 -14.489218075526876 -0.015068607870489359 -14.487427101144576
959 -0.015072600822895766 -14.504290676349772 -0.015048137214034796 -14.50247523835861
960 -0.015075075393542647 -14.519365751743315 -0.01510117040015757 -14.517576408758767
961 -0.015074603632092476 -14.534440355375407 -0.015080545889213681 -14.532656954647981
962 -0.015076804533600807 -14.549517159909009 -0.015067721297964454 -14.547724675945945
963 -0.015076312236487865 -14.564593472145496 -0.015053438115864992 -14.56277811406181
964 -0.015073078451678157 -14.579666550597175 -0.015058778133243323 -14.577836892195053
965 -0.015077571105211972 -14.594744121702387 -0.015113249933347107 -14.5929501421284
966 -0.015075866272673011 -14.60981998797506 -0.015097209205850958 -14.608047351334251
967 -0.015072177816182374 -14.624892165791243 -0.015020628366619349 -14.62306797970087
968 -0.015074905846267939 -14.63996707163751 -0.015076244994997979 -14.638144224695868
969 -0.015076056262478233 -14.655043127899988 -0.015074758091941476 -14.65321898278781
970 -0.015076070511713623 -14.670119198411703 -0.015013898210600018 -14.66823288099841
971 -0.015079062711447478 -14.68519826112315 -0.015110466536134482 -14.683343347534544
972 -0.015075242193415762 -14.700273503316565 -0.015079793753102422 -14.698423141287646
973 -0.015077759278938174 -14.715351262595503 -0.015077252127230167 -14.713500393414877
974 -0.015076975896954536 -14.730428238492458 -0.01508258837275207 -14.72858298178763
975 -0.015077479416504502 -14.745505717908962 -0.015085372468456626 -14.743668354256087
976 -0.015077004954218865 -14.76058272286318 -0.015108739444985985 -14.758777093701074
977 -0.015075118374079466 -14.77565784123726 -0.01506969565525651 -14.77384678935633
978 -0.015073643624782562 -14.790731484862043 -0.015055259922519326 -14.78890204927885
979 -0.015081272972747684 -14.80581275783479 -0.0151021889410913 -14.80400423821994
980 -0.015077222138643265 -14.820889979973433 -0.0150929085444659 -14.819097146764406
981 -0.015076588140800595 -14.835966568114234 -0.01507796449586749 -14.834175111260274
982 -0.015077227167785168 -14.851043795282019 -0.015089594991877675 -14.849264706252152
983 -0.015074665471911431 -14.86611846075393 -0.015175401140004397 -14.864440107392156
984 -0.015083061531186104 -14.881201522285116 -0.014983865898102522 -14.879423973290258
985 -0.015076261060312391 -14.896277783345427 -0.015083533246070147 -14.894507506536328
986 -0.015075345756486058 -14.911353129101913 -0.015090188756585122 -14.909597695292913
987 -0.015074089402332902 -14.926427218504246 -0.015016730735078454 -14.924614426027992
988 -0.015074203116819262 -14.941501421621066 -0.015058832243084908 -14.939673258271077
989 -0.01507843122817576 -14.956579852849242 -0.01523648384027183 -14.954909742111349
990 -0.01507824040018022 -14.971658093249422 -0.015098544582724572 -14.970008286694073
991 -0.015073834033682943 -14.986731927283104 -0.015067504346370697 -14.985075791040444
992 -0.015076375426724553 -15.00180830270983 -0.015099568665027619 -15.000175359705471
993 -0.015077959606423974 -15.016886262316254 -0.01508930055424571 -15.015264660259717
994 -0.015080927172675729 -15.03196718948893 -0.015175864100456238 -15.030440524360174
995 -0.015072355559095741 -15.047039545048024 -0.015067229978740215 -15.045507754338914
996 -0.015075966296717525 -15.062115511344741 -0.015051007084548474 -15.060558761423462
997 -0.015076263481751085 -15.077191774826492 -0.015095117967575788 -15.075653879391037
998 -0.015074592968448996 -15.092266367794942 -0.015072283800691366 -15.090726163191729
999 -0.015074017411097883 -15.10734038520604 -0.015080714831128716 -15.105806878022857
1000 -0.015079837711527943 -15.122420222917569 -0.015221938956528902 -15.121028816979386
1001 -0.015073083620518447 -15.137493306538087 -0.015070964116603136 -15.13609978109599
1002 -0.015072004403918982 -15.152565310942006 -0.01504846285097301 -15.151148243946963
1003 -0.01507321409881115 -15.167638525040816 -0.01510643563233316 -15.166254679579296
1004 -0.015073890704661608 -15.182712415745478 -0.015121485525742173 -15.18137616510504
1005 -0.015075455047190189 -15.197787870792668 -0.015097091346979142 -15.196473256452018
1006 -0.015074224863201379 -15.21286209565587 -0.015062454622238874 -15.211535711074257
1007 -0.015073261968791486 -15.227935357624661 -0.015081240003928542 -15.226616951078185
1008 -0.015072845155373216 -15.243008202780034 -0.015070404438301922 -15.241687355516486
1009 -0.015072363568469882 -15.258080566348504 -0.015101428050547839 -15.256788783567034
1010 -0.015073016239330172 -15.273153582587835 -0.01515181758441031 -15.271940601151444
1011 -0.015071157598868012 -15.288224740186703 -0.01503018317744136 -15.286970784328885
1012 -0.015072842687368393 -15.303297582874071 -0.015069769695401192 -15.302040554024286
1013 -0.015073404787108302 -15.31837098766118 -0.015103828348219394 -15.317144382372506
1014 -0.015069355955347419 -15.333440343616527 -0.015044563682749867 -15.332188946055256
1015 -0.015072281006723642 -15.34851262462325 -0.015006081340834499 -15.34719502739609
1016 -0.015074916370213031 -15.363587540993464 -0.015054290182888508 -15.362249317578978
1017 -0.015074443677440286 -15.378661984670904 -0.015077375574037433 -15.377326693153016
1018 -0.015073432121425867 -15.39373541679233 -0.015059274435043336 -15.392385967588059
1019 -0.01507344157435 -15.40880885836668 -0.015163395507261156 -15.40754936309532
1020 -0.015074739372357726 -15.423883597739037 -0.015067629795521498 -15.422616992890841
1021 -0.01507420940324664 -15.438957807142284 -0.01508317063562572 -15.437700163526467
1022 -0.015072944993153214 -15.454030752135438 -0.015039325691759586 -15.452739489218226
1023 -0.015079985605552793 -15.46911073774099 -0.014998609479516745 -15.467738098697742
1024 -0.015079591935500503 -15.48419032967649 -0.014987721154466272 -15.482725819852208
1025 -0.01507848696783185 -15.499268816644323 -0.015055795898661017 -15.497781615750869
1026 -0.015076764533296228 -15.514345581177619 -0.01514938292093575 -15.512930998671804
1027 -0.015077000018209219 -15.529422581195828 -0.015066203055903315 -15.527997201727707
1028 -0.01507695480249822 -15.544499535998327 -0.015067653125151991 -15.54306485485286
1029 -0.015076011512428522 -15.559575547510756 -0.01516085835173726 -15.558225713204598
1030 -0.015073393611237407 -15.574648941121993 -0.015126457437872887 -15.57335217064247
1031 -0.015075649693608284 -15.589724590815601 -0.015063172159716486 -15.588415342802188
1032 -0.015074897743761539 -15.604799488559363 -0.015069236373528838 -15.603484579175717
1033 -0.015074595296755432 -15.61987408385612 -0.01510189096443355 -15.618586470140151
1034 -0.015074607310816645 -15.634948691166937 -0.01502447626553476 -15.633610946405685
1035 -0.015074873249977827 -15.650023564416914 -0.015082203457131982 -15.648693149862817
1036 -0.015075414348393679 -15.665098978765307 -0.015082223806530237 -15.663775373669347
1037 -0.015073603298515082 -15.680172582063822 -0.01506334710866213 -15.678838720778009
1038 -0.015074288146570325 -15.695246870210392 -0.015067770332098007 -15.693906491110107
1039 -0.015073970332741738 -15.710320840543133 -0.01502119698561728 -15.708927688095725
1040 -0.015075851790606975 -15.72539669233374 -0.015072649624198676 -15.724000337719923
1041 -0.015079196961596607 -15.740475889295338 -0.01511889835819602 -15.73911923607812
1042 -0.015074406052008271 -15.755550295347346 -0.01506197894923389 -15.754181215027353
1043 -0.015079275844618678 -15.770629571191964 -0.015153530286625028 -15.769334745313978
1044 -0.015073270536959171 -15.785702841728924 -0.015077591687440873 -15.784412337001418
1045 -0.015073788771405815 -15.80077663050033 -0.015056479163467884 -15.799468816164886
1046 -0.015072575677186251 -15.815849206177516 -0.015073657780885697 -15.814542473945771
1047 -0.015072209807112814 -15.830921415984628 -0.015107517642900348 -15.82964999158867
1048 -0.015072219306603074 -15.845993635291231 -0.015115408133715392 -15.844765399722386
1049 -0.015071512805297971 -15.861065148096529 -0.015062628407031297 -15.859828028129417
1050 -0.015070814359933137 -15.876135962456463 -0.015086664259433747 -15.87491469238885
1051 -0.015071567287668586 -15.89120752974413 -0.015046888496726751 -15.889961580885577
1052 -0.015071132453158498 -15.90627866219729 -0.015091551281511784 -15.905053132167088
1053 -0.015074321953579783 -15.92135298415087 -0.015068806894123554 -15.920121939061213
1054 -0.015063428925350309 -15.93641641307622 -0.014941844716668129 -15.935063783777881
1055 -0.015070622647181153 -15.951487035723401 -0.015079888002946972 -15.950143671780829
1056 -0.015076072234660388 -15.966563107958061 -0.014855066360905767 -15.964998738141734
1057 -0.015075348084792495 -15.981638456042853 -0.015094298869371414 -15.980093037011105
1058 -0.015073879994452 -15.996712336037305 -0.015074073057621717 -15.995167110068728
1059 -0.015073109045624733 -16.01178544508293 -0.015070286625996233 -16.010237396694723
1060 -0.01507173990830779 -16.026857184991236 -0.015059552248567342 -16.02529694894329
1061 -0.01507293302565813 -16.041930118016893 -0.015024766698479653 -16.04032171564177
1062 -0.015075876004993915 -16.057005994021885 -0.015093313390389084 -16.055415029032158
1063 -0.015076281083747745 -16.072082275105632 -0.015109038352966309 -16.070524067385126
1064 -0.015073995664715767 -16.087156270770347 -0.015122155845165252 -16.08564622323029
1065 -0.015073583694174886 -16.10222985446452 -0.015052867261692882 -16.100699090491986
1066 -0.015074159810319543 -16.11730401427484 -0.015069466829299927 -16.115768557321285
1067 -0.01507701687514782 -16.132381031149986 -0.015142005914822221 -16.130910563236107
1068 -0.015072483988478779 -16.147453515138466 -0.01509605897590518 -16.146006622212013
1069 -0.01507154586724937 -16.162525061005717 -0.015081444475799798 -16.161088066687814
1070 -0.015072934702038765 -16.177597995707757 -0.01506289397366345 -16.176150960661477
1071 -0.015073408978059888 -16.192671404685818 -0.014940705709159374 -16.191091666370635
1072 -0.015079101035371422 -16.20775050572119 -0.015108179114758969 -16.206199845485393
1073 -0.015075171226635575 -16.222825676947824 -0.015082278242334723 -16.22128212372773
1074 -0.015075938776135445 -16.23790161572396 -0.015079217636957765 -16.236361341364688
1075 -0.015074970526620745 -16.25297658625058 -0.01507552033290267 -16.25143686169759
1076 -0.015075381519272924 -16.268051967769853 -0.015076085133478046 -16.26651294683107
1077 -0.015074690943583846 -16.28312665871344 -0.015062631294131278 -16.281575578125203
1078 -0.015074650617316365 -16.298201309330754 -0.015086049027740956 -16.296661627152943
1079 -0.015075889183208346 -16.313277198513962 -0.015024771820753813 -16.3116863989737
1080 -0.015070808352902532 -16.328348006866864 -0.015115197747945786 -16.326801596721644
1081 -0.015075752511620522 -16.343423759378485 -0.015072560403496027 -16.34187415712514
1082 -0.015072176139801741 -16.358495935518288 -0.01502469964325428 -16.356898856768396
1083 -0.015075411414727569 -16.373571346933016 -0.015074010519310833 -16.371972867287706
1084 -0.015075445221737028 -16.388646792154752 -0.015066419588401913 -16.387039286876107
1085 -0.01507302294485271 -16.403719815099606 -0.014952966896817087 -16.401992253772924
1086 -0.015080938208848238 -16.418800753308453 -0.015056755114346742 -16.417049008887272
1087 -0.015075624221935868 -16.43387637753039 -0.015107998577877878 -16.43215700746515
1088 -0.015078172739595174 -16.448954550269985 -0.015081731416285039 -16.447238738881435
1089 -0.015072932234033942 -16.46402748250402 -0.014990572584792972 -16.462229311466228
1090 -0.0150806391146034 -16.479108121618623 -0.015139151783660054 -16.47736846324989
1091 -0.015074813598766923 -16.49418293521739 -0.015053280908614398 -16.492421744158502
1092 -0.015077363466843963 -16.509260298684232 -0.015062729315832257 -16.507484473474335
1093 -0.015072876447811722 -16.524333175132043 -0.01509273904375732 -16.522577212518094
1094 -0.01507807825691998 -16.539411253388963 -0.015096619492396712 -16.53767383201049
1095 -0.015076310792937874 -16.5544875641819 -0.0150758383795619 -16.552749670390053
1096 -0.015075876610353589 -16.569563440792255 -0.015079092560335993 -16.567828762950388
1097 -0.015067399851977826 -16.584630840644234 -0.015231514489278198 -16.583060277439667
1098 -0.015070727607235313 -16.59970156825147 -0.01507759871892631 -16.598137876158592
1099 -0.015073543833568692 -16.614775112085038 -0.015076331654563546 -16.613214207813154
1100 -0.015073901787400246 -16.629849013872438 -0.015067542111501098 -16.628281749924657
1101 -0.015074648708105088 -16.644923662580542 -0.015070585440844298 -16.643352335365503
1102 -0.015074033429846168 -16.65999769601039 -0.015065929340198635 -16.658418264705702
1103 -0.01506538358516991 -16.67506307959556 -0.015094334073364735 -16.673512598779066
1104 -0.015071789687499403 -16.69013486928306 -0.015071975532919168 -16.688584574311985
1105 -0.015072735352441668 -16.7052076046355 -0.015075031062588095 -16.703659605374572
1106 -0.015072458470240236 -16.72028006310574 -0.015077270241454244 -16.718736875616028
1107 -0.015072047337889671 -16.73535211044363 -0.015070658409968019 -16.733807534025996
1108 -0.015072484500706196 -16.750424594944334 -0.015102780377492308 -16.74891031440349
1109 -0.015073429746553301 -16.76549802469089 -0.015004485426470638 -16.76391479982996
1110 -0.015073455218225718 -16.780571479909113 -0.01506830076687038 -16.77898310059683
1111 -0.015070694964379072 -16.795642174873493 -0.015041456138715149 -16.794024556735543
1112 -0.015073529118672014 -16.810715703992166 -0.015062747709453105 -16.809087304444997
1113 -0.015072390157729387 -16.825788094149896 -0.015071803797036409 -16.824159108242032
1114 -0.015072797052562236 -16.840860891202457 -0.015071539068594575 -16.839230647310625
1115 -0.015070313028991223 -16.85593120423145 -0.015075787156820297 -16.854306434467446
1116 -0.01507199676707387 -16.871003200998523 -0.015078223822638393 -16.869384658290084
1117 -0.015074085723608733 -16.88607728672213 -0.015106142591685056 -16.884490800881768
1118 -0.015073893265798688 -16.90115117998793 -0.014977655885741115 -16.899468456767508
1119 -0.015075232274830342 -16.916226412262763 -0.015065296506509184 -16.914533753274018
1120 -0.01507487683556974 -16.931301289098332 -0.015073640597984194 -16.929607393872
1121 -0.015075123962014913 -16.946376413060346 -0.01507549681700766 -16.94468289068901
1122 -0.015076663438230753 -16.961453076498575 -0.015092524420469999 -16.95977541510948
1123 -0.015060526551678777 -16.976513603050254 -0.0153015342541039 -16.975076949363583
1124 -0.015075604477897287 -16.99158920752815 -0.01510280454531312 -16.990179753908897
1125 -0.01507070898078382 -17.006659916508934 -0.01506406576372683 -17.005243819672625
1126 -0.015071690920740366 -17.021731607429675 -0.015069976774975657 -17.0203137964476
1127 -0.015071829268708824 -17.036803436698385 -0.015072516351938247 -17.035386312799538
1128 -0.01507125562056899 -17.051874692318954 -0.015067868819460272 -17.050454181619
1129 -0.015071508614346385 -17.0669462009333 -0.015072657307609916 -17.06552683892661
1130 -0.015072271414101123 -17.082018472347404 -0.015072305547073483 -17.08059914447368
1131 -0.015071992436423898 -17.09709046478383 -0.015055417222902179 -17.095654561696584
1132 -0.01507258745841682 -17.112163052242245 -0.015065343491733075 -17.11071990518832
1133 -0.015075011691078544 -17.127238063933323 -0.0150488484185189 -17.125768753606838
1134 -0.015072971396148205 -17.14231103532947 -0.015059872111305595 -17.140828625718143
1135 -0.015071270056068897 -17.15738230538554 -0.015053578792139888 -17.155882204510284
1136 -0.015071113780140876 -17.17245341916568 -0.015288100531324744 -17.17117030504161
1137 -0.01507050059735775 -17.187523919763038 -0.015039774542674422 -17.186210079584285
1138 -0.015069067990407348 -17.202592987753444 -0.015099140722304583 -17.20130922030659
1139 -0.015070097846910357 -17.217663085600353 -0.01508077778853476 -17.216389998095124
1140 -0.015071478951722384 -17.232734564552075 -0.01507727401331067 -17.231467272108436
1141 -0.015070931846275925 -17.24780549639835 -0.015063547855243086 -17.246530819963677
1142 -0.015073220431804656 -17.262878716830155 -0.015084401797503233 -17.26161522176118
1143 -0.015076315542683006 -17.277955032372837 -0.015161637449637055 -17.276776859210816
1144 -0.015076589304953814 -17.29303162167779 -0.015207261918112636 -17.29198412112893
1145 -0.015067807398736477 -17.308099429076528 -0.01505702966824174 -17.307041150797172
1146 -0.015068604238331318 -17.323168033314857 -0.01506619188003242 -17.322107342677203
1147 -0.015065884171053767 -17.338233917485912 -0.015109775634482504 -17.337217118311685
1148 -0.015068335784599185 -17.35330225327051 -0.015047276113182306 -17.352264394424868
1149 -0.01506929388269782 -17.368371547153206 -0.015051444945856928 -17.367315839370725
1150 -0.015069766854867338 -17.383441314008074 -0.015211196150630713 -17.382527035521356
1151 -0.015067792311310769 -17.398509106319384 -0.015115386946126819 -17.397642422467484
1152 -0.015066211437806487 -17.41357531775719 -0.015069337980821728 -17.412711760448307
1153 -0.01506633758544922 -17.428641655342638 -0.015063359728083014 -17.42777512017639
1154 -0.015066446643322707 -17.443708101985962 -0.015080286329612136 -17.442855406506002
1155 -0.015067313890904188 -17.458775415876865 -0.015115461265668272 -17.45797086777167
1156 -0.015067494800314307 -17.473842910677178 -0.01506008505821228 -17.473030952829884
1157 -0.015060403337702154 -17.48890331401488 -0.0150870559271425 -17.488118008757027
1158 -0.01506953896023333 -17.503972852975114 -0.015120358346030116 -17.50323836710306
1159 -0.015062773693352937 -17.519035626668465 -0.015008905390277504 -17.518247272493337
1160 -0.015066810604184865 -17.53410243727265 -0.0150866758543998 -17.533333948347735
1161 -0.015067130839452148 -17.549169568112102 -0.015060821641236543 -17.54839476998897
1162 -0.015067101968452335 -17.564236670080554 -0.014975708443671465 -17.563370478432642
1163 -0.015066513186320662 -17.579303183266873 -0.015079857595264912 -17.578450336027906
1164 -0.015068482561036944 -17.59437166582791 -0.015046009887009859 -17.593496345914915
1165 -0.015071832621470094 -17.60944349844938 -0.015050654485821723 -17.608547000400737
1166 -0.015091820992529393 -17.62453531944191 -0.01569127612747252 -17.62423827652821
1167 -0.01505961176007986 -17.63959493120199 -0.01503644222393632 -17.639274718752148
1168 -0.015063696866855025 -17.654658628068844 -0.015061883023008704 -17.654336601775157
1169 -0.015063049038872123 -17.669721677107717 -0.015066067781299352 -17.669402669556455
1170 -0.01506301579065621 -17.684784692898372 -0.015061673009768128 -17.684464342566223
1171 -0.015063587529584765 -17.699848280427958 -0.015065805753692985 -17.699530148319916
1172 -0.015063060494139791 -17.714911340922097 -0.01506180064752698 -17.714591948967442
1173 -0.015063661569729447 -17.729975002491827 -0.01506052860058844 -17.72965247756803
1174 -0.015064205089583994 -17.74503920758141 -0.015060453861951827 -17.744712931429984
1175 -0.01506448518484831 -17.760103692766258 -0.01506300549954176 -17.759775936929525
1176 -0.015065119927749037 -17.775168812694005 -0.015053651947528123 -17.774829588877054
1177 -0.015064267721027137 -17.79023308041503 -0.015066960360854864 -17.78989654923791
1178 -0.015065329149365425 -17.805298409564397 -0.01517314943484962 -17.80506969867276
1179 -0.015066337119787932 -17.820364746684184 -0.015041300933808089 -17.82011099960657
1180 -0.015067339641973376 -17.835432086326158 -0.015059322910383343 -17.83517032251695
1181 -0.015067398920655251 -17.850499485246814 -0.015064844442531467 -17.850235166959482
1182 -0.015067062992602586 -17.865566548239418 -0.015056461934000254 -17.865291628893484
1183 -0.015065394481644035 -17.880631942721063 -0.015034320298582315 -17.880325949192066
1184 -0.015064747165888548 -17.89569668988695 -0.015145546197891236 -17.89547149538996
1185 -0.015068216435611247 -17.910764906322562 -0.015075009781867266 -17.910546505171826
1186 -0.015066459029912948 -17.925831365352476 -0.015050653228536248 -17.92559715840036
1187 -0.015065178927034139 -17.94089654427951 -0.015068842191249132 -17.94066600059161
1188 -0.015066396491602064 -17.955962940771112 -0.01499365847557783 -17.955659659067187
1189 -0.015067391702905298 -17.97103033247402 -0.01503767385147512 -17.97069733291866
1190 -0.015068086702376604 -17.986098419176397 -0.015073440363630652 -17.98577077328229
1191 -0.015067517384886741 -18.001165936561282 -0.015082958247512579 -18.0008537315298
1192 -0.015067358827218413 -18.0162332953885 -0.015066506015136838 -18.01592023754494
1193 -0.01506604473106563 -18.031299340119563 -0.015068625705316663 -18.030988863250258
1194 -0.015067444927990437 -18.046366785047553 -0.01507513951510191 -18.04606400276536
1195 -0.015068685123696923 -18.06143547017125 -0.01506050992757082 -18.06112451269293
1196 -0.015068307798355818 -18.076503777969606 -0.015044298442080616 -18.076168811135013
1197 -0.015070324111729861 -18.091574102081335 -0.015058550192043186 -18.091227361327057
1198 -0.01506726942025125 -18.106641371501585 -0.015088956477120519 -18.10631631780418
1199 -0.015071063255891203 -18.121712434757477 -0.015113010955974459 -18.121429328760154
1200 -0.015067323949187994 -18.136779758706666 -0.015136494766920805 -18.136565823527075
1201 -0.015066472208127379 -18.151846230914792 -0.015039286855608226 -18.151605110382683
1202 -0.015068130288273095 -18.166914361203066 -0.015082097565755247 -18.16668720794844
1203 -0.015065735997632146 -18.181980097200697 -0.015053259208798409 -18.181740467157237
1204 -0.015067327627912163 -18.197047424828607 -0.015057556563988328 -18.196798023721225
1205 -0.01506584519520402 -18.21211327002381 -0.015090348245576025 -18.2118883719668
1206 -0.015067767724394799 -18.227181037748206 -0.015119469910860061 -18.22700784187766
1207 -0.015065363747999072 -18.242246401496207 -0.015049273893237115 -18.242057115770898
1208 -0.015065097576007247 -18.257311499072213 -0.015055043669417501 -18.257112159440315
1209 -0.015066724922508 -18.27237822399472 -0.01507929852232337 -18.272191457962638
1210 -0.015065796487033368 -18.287444020481754 -0.015014045545831323 -18.28720550350847
1211 -0.01507294774055481 -18.30251696822231 -0.015021505765616894 -18.302227009274088
1212 -0.015068001579493284 -18.317584969801803 -0.015070226602256298 -18.317297235876342
1213 -0.015068730851635338 -18.332653700653438 -0.015067261271178722 -18.33236449714752
1214 -0.015068332245573402 -18.34772203289901 -0.015076419292017817 -18.34744091643954
1215 -0.015066565526649357 -18.36278859842566 -0.015059982473030687 -18.362500898912568
1216 -0.01506866249255836 -18.37785726091822 -0.015081864781677723 -18.377582763694246
1217 -0.015063980035483837 -18.392921240953704 -0.015106110787019133 -18.392688874481266
1218 -0.015065288823097944 -18.407986529776803 -0.015049690986052156 -18.40773856546732
1219 -0.015065879607573152 -18.423052409384375 -0.015096291387453675 -18.422834856854774
1220 -0.01506542689166963 -18.438117836276046 -0.015054779360070825 -18.437889636214845
1221 -0.015070161642506718 -18.45318799791855 -0.0149624427780509 -18.452852078992894
1222 -0.015065650874748825 -18.4682536487933 -0.015057661896571517 -18.467909740889464
1223 -0.015067465044558049 -18.48332111383786 -0.015099330944940448 -18.483009071834406
1224 -0.015061487210914493 -18.498382601048775 -0.015108796674758196 -18.498117868509166
1225 -0.015067591471597553 -18.513450192520374 -0.015031219413504004 -18.51314908792267
1226 -0.015068832738324999 -18.5285190252587 -0.015055283112451434 -18.528204371035123
1227 -0.015067929727956652 -18.543586954986655 -0.01507666138932109 -18.543281032424446
1228 -0.015067490795627237 -18.55865444578228 -0.015054934192448854 -18.558335966616895
1229 -0.015068421233445406 -18.573722867015725 -0.015114102605730295 -18.573450069222623
1230 -0.015071044955402613 -18.588793911971127 -0.01511346730403602 -18.58856353652666
1231 -0.015069553907960654 -18.603863465879087 -0.015025523398071528 -18.603589059924733
1232 -0.015069261007010937 -18.618932726886097 -0.015067846700549125 -18.618656906625283
1233 -0.015063902456313371 -18.63399662934241 -0.014982346259057523 -18.63363925288434
1234 -0.015067760460078716 -18.649064389802486 -0.015086462767794729 -18.648725715652134
1235 -0.015069878939539195 -18.664134268742025 -0.015071127843111754 -18.663796843495245
1236 -0.015070213889703154 -18.67920448263173 -0.015076043596491218 -18.678872887091735
1237 -0.015071184700354933 -18.694275667332082 -0.015066761896014214 -18.69393964898775
1238 -0.01506893546320498 -18.709344602795287 -0.015071541909128428 -18.70901119089688
1239 -0.015070409374311566 -18.724415012169597 -0.015060366643592716 -18.724071557540473
1240 -0.01507037696428597 -18.739485389133883 -0.01502041150815785 -18.73909196904863
1241 -0.015072290785610676 -18.754557679919493 -0.015064864512532949 -18.75415683356116
1242 -0.015069825574755669 -18.76962750549425 -0.015072799008339643 -18.769229632569502
1243 -0.015070728212594985 -18.784698233706845 -0.01506902272813022 -18.784298655297633
1244 -0.01507273204624653 -18.79977096575309 -0.015050862170755862 -18.79934951746839
1245 -0.015068766428157687 -18.814839732181248 -0.015111382631585003 -18.814460900099974
1246 -0.01506961863487959 -18.829909350816127 -0.015062867477536202 -18.82952376757751
1247 -0.015069073485210537 -18.84497842430134 -0.015053621353581547 -18.84457738893109
1248 -0.015067859971895813 -18.860046284273235 -0.015107675222679973 -18.85968506415377
1249 -0.015068802144378423 -18.875115086417612 -0.015081410203129053 -18.8747664743569
1250 -0.015069251181557775 -18.89018433759917 -0.01503395107574761 -18.889800425432647
1251 -0.015068989526480437 -18.90525332712565 -0.015016376785933972 -18.90481680221858
1252 -0.015069631626829505 -18.92032295875248 -0.01500299945473671 -18.919819801673317
1253 -0.015071828290820122 -18.9353947870433 -0.015086833201348782 -18.934906634874665
1254 -0.015070699620991945 -18.950465486664292 -0.01507801585830748 -18.949984650732972
1255 -0.01507108211517334 -18.965536568779466 -0.015039297007024287 -18.965023947739997
1256 -0.01506873625330627 -18.98060530503277 -0.015021592797711491 -18.98004554053771
1257 -0.015070875361561775 -18.995676180394334 -0.015052501857280732 -18.99509804239499
1258 -0.015071607800200582 -19.010747788194536 -0.015075927739962936 -19.010173970134954
1259 -0.015071006119251251 -19.025818794313786 -0.015098064439371228 -19.025272034574325
1260 -0.015070907585322858 -19.040889701899108 -0.015064228978008031 -19.040336263552334
1261 -0.015070640249177814 -19.055960342148285 -0.01505160559900105 -19.055387869151335
1262 -0.01507230275310576 -19.07103264490139 -0.015045303106307983 -19.070433172257644
1263 -0.015073516918346287 -19.086106161819735 -0.015151583217084407 -19.085584755474727
1264 -0.015071073593571783 -19.101177235413306 -0.015087169641628862 -19.100671925116355
1265 -0.015071324724704026 -19.11624856013801 -0.0150815324857831 -19.11575345760214
1266 -0.015070454496890307 -19.1313190146349 -0.015069071389734744 -19.130822528991875
1267 -0.01507248068228364 -19.146391495317186 -0.015116948913782836 -19.145939477905657
1268 -0.01506781685166061 -19.161459312168848 -0.015049474732950329 -19.160988952638608
1269 -0.015070488443598151 -19.176529800612446 -0.015081093553453684 -19.176070046192063
1270 -0.015071072010323405 -19.191600872622768 -0.015059677790850401 -19.191129723982915
1271 -0.0150420306250453 -19.206642903247815 -0.014961509592831134 -19.206091233575744
1272 -0.015075183287262917 -19.221718086535077 -0.015075259329751133 -19.221166492905496
1273 -0.015073823928833007 -19.23679191046391 -0.015069930907338857 -19.236236423812834
1274 -0.015073531633242964 -19.251865442097152 -0.015075594605877995 -19.251312018418712
1275 -0.015072973491623998 -19.266938415588776 -0.01507778512313962 -19.266389803541852
1276 -0.015074084652587772 -19.282012500241365 -0.015070261852815747 -19.28146006539467
1277 -0.015073173260316253 -19.29708567350168 -0.01509109758771956 -19.29655116298239
1278 -0.01507234531454742 -19.312158018816227 -0.01507664956152439 -19.311627812543914
1279 -0.015073869423940778 -19.327231888240167 -0.015095523232594133 -19.32672333577651
1280 -0.015083210170269012 -19.342315098410435 -0.015061655873432755 -19.34178499164994
1281 -0.015073237009346485 -19.35738833541978 -0.015079518733546137 -19.356864510383488
1282 -0.015071277972310781 -19.372459613392092 -0.015053665917366742 -19.371918176300856
1283 -0.015074270311743021 -19.387533883703835 -0.01509443400427699 -19.38701261030513
1284 -0.015075608994811774 -19.402609492698648 -0.01502823168411851 -19.40204084198925
1285 -0.015073914034292101 -19.41768340673294 -0.015065628057345747 -19.417106470046598
1286 -0.015074572060257196 -19.432757978793198 -0.015085984161123634 -19.432192454207723
1287 -0.015074525959789753 -19.447832504752988 -0.015063952654600143 -19.447256406862323
1288 -0.015070619015023112 -19.46290312376801 -0.014839827315881848 -19.462096234178205
1289 -0.01507564028725028 -19.477978764055262 -0.015053547266870738 -19.477149781445075
1290 -0.015075571183115245 -19.493054335238376 -0.015074894856661558 -19.492224676301735
1291 -0.015075377002358437 -19.508129712240734 -0.015052018454298377 -19.507276694756033
1292 -0.015079789189621806 -19.523209501430355 -0.01505315313115716 -19.52232984788719
1293 -0.015074689825996756 -19.538284191256352 -0.015050646010786295 -19.537380493897974
1294 -0.015074612759053706 -19.553358804015406 -0.015064310980960727 -19.552444804878935
1295 -0.01507300529628992 -19.568431809311697 -0.015112619055435062 -19.56755742393437
1296 -0.015082269068807363 -19.583514078380503 -0.015143375005573034 -19.582700798939943
1297 -0.015075549064204097 -19.598589627444706 -0.015065302280709148 -19.597766101220653
1298 -0.015073196915909647 -19.613662824360617 -0.015099466126412154 -19.612865567347065
1299 -0.015074285166338085 -19.628737109526956 -0.015118588460609317 -19.627984155807674
1300 -0.015076288348063826 -19.643813397875018 -0.015072507178410887 -19.643056662986083
1301 -0.015073043806478382 -19.658886441681496 -0.015097760129719973 -19.658154423115803
1302 -0.015074831107631326 -19.67396127278913 -0.015169279603287577 -19.67332370271909
1303 -0.015069941710680722 -19.68903121449981 -0.015078941965475679 -19.68840264468457
1304 -0.015073849307373165 -19.704105063807184 -0.015114471456035972 -19.703517116140606
1305 -0.015070486161857844 -19.71917554996904 -0.015070942929014564 -19.71858805906962
1306 -0.015071005374193192 -19.734246555343233 -0.01504979720339179 -19.733637856273013
1307 -0.01507000341080129 -19.749316558754035 -0.015075792837888003 -19.7487136491109
1308 -0.015070258267223835 -19.764386817021258 -0.015187379950657488 -19.763901029061557
1309 -0.015069010388106107 -19.779455827409365 -0.015030954545363785 -19.77893198360692
1310 -0.01507173296995461 -19.79452756037932 -0.015056361490860582 -19.79398834509778
1311 -0.015071390243247152 -19.809598950622565 -0.015061659272760153 -19.80905000437054
1312 -0.01507133706472814 -19.824670287687294 -0.015073345182463527 -19.824123349553005
1313 -0.015070828516036272 -19.83974111620333 -0.015081615513190627 -19.839204965066195
1314 -0.015071660559624434 -19.854812776762955 -0.014988601161167025 -19.854193566227362
1315 -0.015070872474461794 -19.869883649237416 -0.015081532998010516 -19.869275099225373
1316 -0.015071749640628695 -19.884955398878045 -0.015082904323935508 -19.88435800354931
1317 -0.015072470251470804 -19.900027869129516 -0.01506279818713665 -19.899420801736447
1318 -0.015053840354084969 -19.9150817094836 -0.015003034239634871 -19.91442383597608
1319 -0.01507215341553092 -19.930153862899132 -0.015115990256890654 -19.929539826232972
1320 -0.015071054780855775 -19.945224917679987 -0.015064141945913434 -19.944603968178885
1321 -0.01507235672324896 -19.960297274403235 -0.015056197950616478 -19.959660166129503
1322 -0.015072132460772991 -19.975369406864008 -0.01506310822442174 -19.974723274353924
1323 -0.015074642235413193 -19.99044404909942 -0.014988731173798443 -19.98971200552772
1324 -0.015072607947513462 -20.005516657046932 -0.015078588761389256 -20.004790594289112
1325 -0.015070547442883253 -20.020587204489814 -0.01511589610017836 -20.01990649038929
1326 -0.015072865644469857 -20.035660070134284 -0.015049489587545395 -20.034955979976836
1327 -0.015071790106594563 -20.05073186024088 -0.015066214464604854 -20.05002219444144
1328 -0.015072033973410726 -20.06580389421429 -0.015084570646286011 -20.065106765087727
1329 -0.015073484368622303 -20.08087737858291 -0.015063408808782697 -20.08017017389651
1330 -0.015072649577632546 -20.095950028160544 -0.015164905181154608 -20.095335079077664
1331 -0.015071059623733164 -20.111021087784277 -0.01505143535323441 -20.1103865144309
1332 -0.015072754770517349 -20.126093842554795 -0.015064154099673033 -20.125450668530572
1333 -0.015072212927043438 -20.14116605548184 -0.0150742098223418 -20.140524878352913
1334 -0.015080123161897063 -20.156246178643737 -0.015009491052478553 -20.15553436940539
1335 -0.015069095930084587 -20.17131527457382 -0.015062801027670502 -20.170597170433062
1336 -0.015072646923363209 -20.186387921497186 -0.015080974251031876 -20.185678144684093
1337 -0.015066094323992729 -20.201454015821177 -0.015049218339845538 -20.20072736302394
1338 -0.015071597788482905 -20.21652561360966 -0.015098890475928783 -20.21582625349987
1339 -0.015074601816013455 -20.231600215425676 -0.015139681613072753 -20.23096593511294
1340 -0.015068883635103702 -20.246669099060778 -0.015067431703209877 -20.24603336681615
1341 -0.015071692271158099 -20.261740791331935 -0.015061589935794473 -20.261094956751943
1342 -0.015073245204985142 -20.27681403653692 -0.015067526046186686 -20.27616248279813
1343 -0.015074075991287827 -20.291888112528206 -0.015198839781805872 -20.291361322579938
1344 -0.015066557750105857 -20.306954670278312 -0.015114294132217765 -20.306475616712156
1345 -0.015069778962060808 -20.322024449240374 -0.015057210344821215 -20.321532827056977
1346 -0.015069493465125561 -20.3370939427055 -0.015064572216942906 -20.33659739927392
1347 -0.015068368893116713 -20.35216231159862 -0.015050798188894987 -20.351648197462815
1348 -0.015070854127407074 -20.367233165726027 -0.015135235572233795 -20.36678343303505
1349 -0.015069371834397317 -20.382302537560424 -0.015094266226515173 -20.381877699261565
1350 -0.01506904517300427 -20.397371582733427 -0.015069480706006288 -20.396947179967572
1351 -0.01506899381056428 -20.412440576543993 -0.0150283332914114 -20.411975513258984
1352 -0.015073294285684824 -20.427513870829678 -0.01498551364056766 -20.42696102689955
1353 -0.015070258267223835 -20.4425841290969 -0.015048716822639108 -20.442009743722192
1354 -0.015069537144154311 -20.457653666241054 -0.01506580407731235 -20.457075547799505
1355 -0.015070514427497983 -20.472724180668553 -0.015086385933682323 -20.472161933733187
1356 -0.015070767886936665 -20.48779494855549 -0.015064037730917334 -20.487225971464103
1357 -0.015070871775969863 -20.502865820331458 -0.015096440771594643 -20.502322412235696
1358 -0.015069751488044857 -20.517935571819503 -0.015052811987698079 -20.517375224223393
1359 -0.015070984466001391 -20.533006556285503 -0.015058043599128722 -20.532433267822523
1360 -0.015067817037925124 -20.548074373323427 -0.01503925365395844 -20.547472521476482
1361 -0.01507156090810895 -20.563145934231535 -0.015045014955103398 -20.562517536431585
1362 -0.015070761879906058 -20.57821669611144 -0.01508534261956811 -20.577602879051152
1363 -0.015069397678598762 -20.593286093790038 -0.0150384406093508 -20.592641319660505
1364 -0.015070500364527107 -20.608356594154564 -0.015039273165166378 -20.60768059282567
1365 -0.015070130908861756 -20.623426725063425 -0.015077929757535458 -20.622758522583204
1366 -0.015072488971054555 -20.63849921403448 -0.015055848425254226 -20.63781437100846
1367 -0.015069309528917075 -20.653568523563397 -0.015136557910591365 -20.65295092891905
1368 -0.015070072188973428 -20.66863859575237 -0.015065302280709148 -20.66801623119976
1369 -0.015069817751646042 -20.683708413504014 -0.015076454728841782 -20.683092685928603
1370 -0.01506960140541196 -20.698778014909426 -0.01508504981175065 -20.698177735740355
1371 -0.015071443375200033 -20.713849458284624 -0.01504515572451055 -20.713222891464866
1372 -0.015084988623857497 -20.728934446908482 -0.015115460054948926 -20.728338351519817
1373 -0.015067874360829592 -20.744002321269313 -0.015089230425655843 -20.743427581945472
1374 -0.015068149007856847 -20.75907047027717 -0.015090473275631667 -20.758518055221103
1375 -0.01506886319257319 -20.774139333469744 -0.015072625875473023 -20.773590681096575
1376 -0.01506785866804421 -20.789207192137788 -0.015049184160307049 -20.788639865256883
1377 -0.015060737309977413 -20.804267929447764 -0.015079417871311307 -20.803719283128196
1378 -0.015067304484546185 -20.81933523393231 -0.015082335751503705 -20.8188016188797
1379 -0.01506698946468532 -20.834402223396996 -0.015083779860287905 -20.833885398739987
1380 -0.015068871434777975 -20.849471094831774 -0.015032579749822616 -20.84891797848981
1381 -0.015066731115803122 -20.864537825947576 -0.015121891954913735 -20.86403987044472
1382 -0.015064794849604369 -20.87960262079718 -0.015097771678119898 -20.879137642122842
1383 -0.015064327325671912 -20.89466694812285 -0.015054712444543839 -20.894192354567387
1384 -0.015070063853636384 -20.909737011976485 -0.01506279963068664 -20.909255154198075
1385 -0.015068860538303853 -20.92480587251479 -0.015055288467556239 -20.924310442665632
1386 -0.015053975442424417 -20.939859847957212 -0.014927019970491529 -20.939237462636125
1387 -0.015067991008982063 -20.954927838966196 -0.01506641968153417 -20.95430388231766
1388 -0.015068124886602164 -20.9699959638528 -0.015063382126390934 -20.969367264444053
1389 -0.015068178670480848 -20.98506414252328 -0.015079501364380122 -20.984446765808432
1390 -0.015068254061043262 -21.000132396584323 -0.01506377924233675 -20.999510545050768
1391 -0.015069473255425691 -21.01520186983975 -0.015082371607422828 -21.01459291665819
1392 -0.015071105724200607 -21.03027297556395 -0.015022422606125473 -21.029615339264318
1393 -0.015071675041690468 -21.04534465060564 -0.01506248852238059 -21.0446778277867
1394 -0.01507191201671958 -21.060416562622358 -0.015023055765777827 -21.059700883552477
1395 -0.015077158389613033 -21.07549372101197 -0.01510709160938859 -21.074807975161864
1396 -0.015073208091780543 -21.09056692910375 -0.01504262825474143 -21.089850603416604
1397 -0.015069296304136514 -21.10563622540789 -0.015069194603711367 -21.104919798020315
1398 -0.01506753610447049 -21.12070376151236 -0.015017578518018127 -21.119937376538335
1399 -0.015069193951785565 -21.135772955464144 -0.015070125227794051 -21.13500750176613
1400 -0.015070927748456597 -21.150843883212602 -0.015095131890848278 -21.150102633656978
1401 -0.015070222737267613 -21.16591410594987 -0.015061111561954022 -21.165163745218933
1402 -0.015068493690341711 -21.180982599640213 -0.015115821873769164 -21.180279567092704
1403 -0.015070124715566634 -21.19605272435578 -0.015033146692439913 -21.195312713785142
1404 -0.015068953717127442 -21.211121678072907 -0.015082501294091343 -21.210395215079235
1405 -0.015068034129217266 -21.226189712202125 -0.015069394558668136 -21.225464609637903
1406 -0.015068334154784679 -21.241258046356908 -0.015056731225922704 -21.240521340863825
1407 -0.015069726994261146 -21.25632777335117 -0.015062079438939691 -21.255583420302766
1408 -0.015072121378034353 -21.271399894729203 -0.01512405057437718 -21.270707470877145
1409 -0.015069924248382448 -21.286469818977586 -0.015061497874557971 -21.285768968751704
1410 -0.015071718441322445 -21.30154153741891 -0.015060943085700274 -21.300829911837404
1411 -0.015067526465281844 -21.31660906388419 -0.015073748352006078 -21.31590366018941
1412 -0.015067528560757637 -21.331676592444946 -0.015073349047452212 -21.33097700923686
1413 -0.015066244639456272 -21.346742837084403 -0.015112563781440259 -21.3460895730183
1414 -0.015057770116254688 -21.361800607200657 -0.01522737075574696 -21.361316943774046
1415 -0.015066692791879176 -21.376867299992536 -0.015066413162276148 -21.376383356936323
1416 -0.015066771488636731 -21.391934071481174 -0.015050538489595056 -21.39143389542592
1417 -0.015066887624561787 -21.407000959105737 -0.015064890496432781 -21.406498785922352
1418 -0.015067868260666728 -21.422068827366402 -0.015051351115107536 -21.42155013703746
1419 -0.015067553659901024 -21.437136381026303 -0.015064763277769089 -21.43661490031523
1420 -0.01506782011128962 -21.452204201137594 -0.01505973436869681 -21.45167463468393
1421 -0.015067304484546185 -21.46727150562214 -0.015062151430174708 -21.466736786114105
1422 -0.01506676380522549 -21.482338269427366 -0.015138442581519484 -21.481875228695625
1423 -0.015069763269275427 -21.49740803269664 -0.015067646186798811 -21.496942874882425
1424 -0.015066159889101982 -21.512474192585742 -0.015068347193300724 -21.512011222075724
1425 -0.015066912397742271 -21.527541104983484 -0.015071834018453956 -21.527083056094177
1426 -0.015064074331894517 -21.54260517931538 -0.01511201299726963 -21.54219506909145
1427 -0.015065845660865307 -21.557671024976244 -0.015076536079868674 -21.557271605171316
1428 -0.015060076722875237 -21.57273110169912 -0.015019937511533498 -21.572291542682848
1429 -0.015065371943637728 -21.587796473642758 -0.015089702792465687 -21.587381245475314
1430 -0.015065173339098691 -21.602861646981857 -0.015059767384082079 -21.602441012859394
1431 -0.015056594088673592 -21.61791824107053 -0.015157293202355504 -21.61759830606175
1432 -0.015066209947690368 -21.63298445101822 -0.015062070917338133 -21.63266037697909
1433 -0.01506654340773821 -21.648050994425958 -0.015069910557940602 -21.64773028753703
1434 -0.01506551685743034 -21.663116511283388 -0.015068946452811361 -21.66279923398984
1435 -0.015067343553528189 -21.678183854836917 -0.015023172600194812 -21.677822406590035
1436 -0.01507183676585555 -21.693255691602772 -0.015158566320315004 -21.69298097291035
1437 -0.015066423453390598 -21.708322115056163 -0.015061198780313135 -21.708042171690664
1438 -0.015066477889195084 -21.72338859294536 -0.015029736515134572 -21.7230719082058
1439 -0.015068591246381402 -21.73845718419174 -0.015037140855565668 -21.738109049061364
1440 -0.015064395451918244 -21.75352157964366 -0.015086055733263493 -21.753195104794628
1441 -0.015065444353967904 -21.76858702399763 -0.015160406939685345 -21.768355511734313
1442 -0.015067609492689371 -21.78365463349032 -0.01505714813247323 -21.783412659866787
1443 -0.015067190071567893 -21.798721823561888 -0.015055385092273355 -21.798468044959062
1444 -0.015066314954310656 -21.8137881385162 -0.015048879710957409 -21.81351692467002
1445 -0.015068127028644084 -21.828856265544843 -0.01507540252059698 -21.828592327190616
1446 -0.01507462402805686 -21.8439308895729 -0.015215598233044147 -21.84380792542366
1447 -0.015065437927842141 -21.85899632750074 -0.015095006301999092 -21.85890293172566
1448 -0.015066412556916476 -21.874062740057656 -0.015066953608766198 -21.873969885334425
1449 -0.015066845109686255 -21.889129585167343 -0.015070252353325486 -21.88904013768775
1450 -0.015065553830936551 -21.90419513899828 -0.01504588769748807 -21.90408602538524
1451 -0.015066150296479463 -21.91926128929476 -0.015061655594035984 -21.919147680979275
1452 -0.01506771338172257 -21.93432900267648 -0.015058772964403033 -21.934206453943677
1453 -0.015067200176417828 -21.9493962028529 -0.015057143056765199 -21.949263597000442
1454 -0.015066653257235885 -21.964462856110135 -0.015070031676441432 -21.964333628676883
1455 -0.015059993788599967 -21.979522849898736 -0.01489511770196259 -21.979228746378844
1456 -0.015069001680240035 -21.994591851578974 -0.015056944964453579 -21.994285691343297
1457 -0.015069391345605254 -22.00966124292458 -0.015077655809000135 -22.0093633471523
1458 -0.01506868344731629 -22.024729926371897 -0.015079085156321526 -22.02444243230862
1459 -0.01506830113939941 -22.039798227511298 -0.015095731988549233 -22.03953816429717
1460 -0.01506860889494419 -22.05486683640624 -0.015029333299025893 -22.054567497596196
1461 -0.015069625107571483 -22.069936461513812 -0.015065957140177489 -22.069633454736373
1462 -0.015063332114368676 -22.08499979362818 -0.015127517888322473 -22.084760972624697
1463 -0.015064198896288872 -22.100063992524472 -0.015085315564647317 -22.099846288189344
1464 -0.015068608801811934 -22.115132601326284 -0.015072519658133388 -22.114918807847477
1465 -0.015072524175047874 -22.13020512550133 -0.015036761900410056 -22.12995556974789
1466 -0.01506972648203373 -22.145274851983363 -0.015142881777137518 -22.145098451525026
1467 -0.015067674219608307 -22.16034252620297 -0.015058185392990708 -22.160156636918018
1468 -0.015067692659795285 -22.175410218862766 -0.01504991427063942 -22.17520655118866
1469 -0.015067353146150708 -22.190477572008916 -0.015103476727381349 -22.19031002791604
1470 -0.015069152042269707 -22.205546724051185 -0.01506510549224913 -22.20537513340829
1471 -0.015060292882844805 -22.22060701693403 -0.014941210392862558 -22.22031634380115
1472 -0.015070014540106058 -22.235677031474136 -0.01505069644190371 -22.235367040243055
1473 -0.015068853693082928 -22.25074588516722 -0.015079974150285124 -22.25044701439334
1474 -0.015069330018013716 -22.265815215185235 -0.015063565876334905 -22.265510580269677
1475 -0.015069390228018165 -22.280884605413252 -0.015052147302776575 -22.280562727572452
1476 -0.015069294441491365 -22.295953899854744 -0.015090790065005421 -22.295653517637458
1477 -0.015081555303186178 -22.31103545515793 -0.014814771572127938 -22.310468289209584
1478 -0.015071856090798974 -22.32610731124873 -0.015063191624358296 -22.32553148083394
1479 -0.015072746388614177 -22.341180057637345 -0.015064424369484186 -22.340595905203426
1480 -0.015072076208889484 -22.356252133846233 -0.015078316535800695 -22.355674221739225
1481 -0.015072540147230029 -22.371324673993463 -0.015070217894390225 -22.370744439633615
1482 -0.015072117792442441 -22.386396791785906 -0.015082584647461771 -22.385827024281078
1483 -0.015074016898870468 -22.401470808684778 -0.015093425149098038 -22.400920449430174
1484 -0.015073617920279503 -22.416544426605057 -0.015027233166620135 -22.415947682596794
1485 -0.015070590935647488 -22.431615017540704 -0.015068509289994836 -22.43101619188679
1486 -0.015072337910532951 -22.446687355451235 -0.015070683928206563 -22.446086875815
1487 -0.015069731837138533 -22.461757087288373 -0.01508391392417252 -22.46117078973917
1488 -0.015074796695262193 -22.476831883983635 -0.015036122454330326 -22.4762069121935
1489 -0.015072428667917848 -22.491904312651553 -0.015063465386629105 -22.49127037758013
1490 -0.015071355970576406 -22.50697566862213 -0.015074566239491105 -22.50634494381962
1491 -0.015072987740859389 -22.522048656362987 -0.015046097850427032 -22.521391041670046
1492 -0.015072149783372879 -22.53712080614636 -0.015064613241702319 -22.536455654911748
1493 -0.01507237940095365 -22.552193185547313 -0.01507466216571629 -22.551530317077464
1494 -0.015074441768229007 -22.56726762731554 -0.015126477181911468 -22.566656794259377
1495 -0.015073883300647139 -22.58234151061619 -0.015076269628480077 -22.581733063887857
1496 -0.015071060322225095 -22.597412570938413 -0.01507436651736498 -22.59680743040522
1497 -0.01507149301469326 -22.612484063953108 -0.01507703228853643 -22.61188446269376
1498 -0.015071726171299815 -22.627555790124408 -0.01506958156824112 -22.626954044262
1499 -0.015070940041914583 -22.642626730166324 -0.015085470071062446 -22.642039514333064
1500 -0.015071199228987097 -22.65769792939531 -0.015096448175609112 -22.657135962508672
1501 -0.015067907236516475 -22.67276583663183 -0.015047667035833 -22.672183629544506
1502 -0.015071844076737761 -22.687837680708565 -0.015099705616012215 -22.68728333516052
1503 -0.015071401465684175 -22.702909082174248 -0.015080732200294733 -22.702364067360815
1504 -0.015070861112326384 -22.717979943286576 -0.015067222947254776 -22.71743129030807
1505 -0.01507016085088253 -22.733050104137458 -0.01509143845178187 -22.732522728759854
1506 -0.015078454511240125 -22.7481285586487 -0.015210577473044395 -22.7477333062329
1507 -0.01506972056813538 -22.763198279216834 -0.015111357625573873 -22.762844663858473
1508 -0.015068825986236333 -22.77826710520307 -0.015067537082359195 -22.777912200940833
1509 -0.015068246517330408 -22.7933353517204 -0.01506840237416327 -22.792980603314994
1510 -0.015066949464380742 -22.80840230118478 -0.015106565924361348 -22.808087169239357
1511 -0.01506139817647636 -22.82346369936126 -0.014997092308476567 -22.823084261547834
1512 -0.01507114116102457 -22.838534840522282 -0.01505445120856166 -22.838138712756397
1513 -0.015069459518417715 -22.8536043000407 -0.015070522623136639 -22.853209235379534
1514 -0.01506748078390956 -22.86867178082461 -0.015026944596320391 -22.868236179975856
1515 -0.015072603709995747 -22.883744384534605 -0.014985211798921228 -22.88322139177478
1516 -0.015071213711053133 -22.89881559824566 -0.015006381878629326 -22.898227773653407
1517 -0.01507219742052257 -22.91388779566618 -0.015062841400504113 -22.91329061505391
1518 -0.015072258049622178 -22.9289600537158 -0.01506837336346507 -22.928358988417376
1519 -0.015073566790670156 -22.94403362050647 -0.015096735628321766 -22.943455724045698
1520 -0.015068823611363769 -22.959102444117836 -0.015104618342593312 -22.958560342388292
1521 -0.01506923632696271 -22.974171680444798 -0.015054568927735091 -22.973614911316027
1522 -0.01506990841589868 -22.989241588860697 -0.015141314454376697 -22.988756225770402
1523 -0.015071746334433556 -23.004313335195132 -0.015107035590335726 -23.00386326136074
1524 -0.015074154501780868 -23.019387489696914 -0.015225542010739446 -23.019088803371478
1525 -0.015068288240581752 -23.034455777937495 -0.015039221523329616 -23.03412802489481
1526 -0.015069785015657543 -23.049525562953153 -0.015072417678311467 -23.04920044257312
1527 -0.01506712445989251 -23.064592687413047 -0.0150574563536793 -23.0642578989268
1528 -0.015069191996008157 -23.079661879409056 -0.015061293123289942 -23.07931919205009
1529 -0.015070963418111205 -23.094732842827167 -0.015092898858711123 -23.0944120909088
1530 -0.015070065064355731 -23.109802907891524 -0.01507126777432859 -23.10948335868313
1531 -0.015070587443187834 -23.12487349533471 -0.015071687521412969 -23.12455504620454
1532 -0.015069656586274505 -23.139943151920985 -0.01503709526732564 -23.139592141471866
1533 -0.01507143983617425 -23.15501459175716 -0.015084158955141902 -23.154676300427006
1534 -0.015070796525105835 -23.170085388282263 -0.015074478927999735 -23.169750779355006
1535 -0.015072077000513672 -23.185157465282778 -0.015040846401825547 -23.18479162575683
1536 -0.015072305873036384 -23.200229771155815 -0.01506163259036839 -23.199853258347197
1537 -0.015072008594870567 -23.215301779750686 -0.015111727360635995 -23.214964985707834
1538 -0.01507025477476418 -23.23037203452545 -0.01507151685655117 -23.230036502564385
1539 -0.015069390088319779 -23.24544142461377 -0.015085407951846718 -23.245121910516232
1540 -0.01506893620826304 -23.260510360822032 -0.01505293590016663 -23.260174846416398
1541 -0.015065879374742509 -23.275576240196774 -0.015105537651106716 -23.275280384067504
1542 -0.01506115379743278 -23.290637393994206 -0.015062525076791644 -23.290342909144297
1543 -0.0150685949716717 -23.30570598896588 -0.015066147828474642 -23.30540905697277
1544 -0.015070217661559582 -23.32077620662744 -0.015077086864039302 -23.32048614383681
1545 -0.015079534240067005 -23.335855740867505 -0.015127389365807176 -23.33561353320262
1546 -0.015068998420611024 -23.350924739288114 -0.015036533446982503 -23.3506500666496
1547 -0.015066935494542123 -23.365991674782656 -0.015066790161654353 -23.365716856811254
1548 -0.015066518029198051 -23.381058192811853 -0.015067414799705147 -23.38078427161096
1549 -0.015067317057400942 -23.396125509869254 -0.015064552891999483 -23.39584882450296
1550 -0.015067349188029766 -23.411192859057284 -0.015072400774806738 -23.410921225277765
1551 -0.015068352315574884 -23.426261211372857 -0.015076971659436823 -23.4259981969372
1552 -0.015067669609561563 -23.441328880982418 -0.015053600585088135 -23.441051797522288
1553 -0.015065420977771282 -23.456394301960188 -0.015050557255744935 -23.456102354778032
1554 -0.015067500062286854 -23.471461802022475 -0.015051889000460505 -23.471154243778493
1555 -0.015068333223462104 -23.486530135245935 -0.015065348194912075 -23.486219591973406
1556 -0.015069987531751395 -23.50160012277769 -0.015075409412384033 -23.501295001385788
1557 -0.015067610703408719 -23.516667733481096 -0.015068007260560989 -23.516363008646348
1558 -0.015068974625319243 -23.531736708106415 -0.015035696467384696 -23.531398705113734
1559 -0.01506934971548617 -23.5468060578219 -0.015061443159356713 -23.54646014827309
1560 -0.015073085250332952 -23.561879143072233 -0.015070387162268162 -23.56153053543536
1561 -0.015068624354898929 -23.576947767427132 -0.015022385027259588 -23.576552920462618
1562 -0.015070252260193229 -23.592018019687327 -0.015088595869019627 -23.591641516331638
1563 -0.015071184933185577 -23.60708920462051 -0.015112790977582335 -23.60675430730922
1564 -0.015064880717545748 -23.622154085338057 -0.01507173553109169 -23.62182604284031
1565 -0.01506914715282619 -23.637223232490882 -0.015062344027683139 -23.636888386867994
1566 -0.015069588366895915 -23.652292820857777 -0.01506404192186892 -23.651952428789862
1567 -0.015068999351933598 -23.66736182020971 -0.015066508250311018 -23.667018937040172
1568 -0.015067743742838502 -23.68242956395255 -0.015060078259557486 -23.68207901529973
1569 -0.015071350010111928 -23.69750091396266 -0.0150254693813622 -23.697104484681095
1570 -0.015067657409235834 -23.712568571371897 -0.01504930416122079 -23.712153788842315
1571 -0.015067439945414662 -23.727636011317312 -0.015034006629139184 -23.727187795471455
1572 -0.0150701311416924 -23.742706142459003 -0.015072035929188132 -23.74225983140064
1573 -0.015070046624168753 -23.75777618908317 -0.01506735011935234 -23.757327181519994
1574 -0.015072244592010975 -23.772848433675183 -0.015003024600446224 -23.77233020612044
1575 -0.015070500504225492 -23.78791893417941 -0.015049850894138217 -23.787380057014577
1576 -0.015075502544641494 -23.80299443672405 -0.014950989186763764 -23.802331046201342
1577 -0.015072904666885734 -23.818067341390936 -0.01509908977895975 -23.817430135980302
1578 -0.015072180330753327 -23.83313952172169 -0.01506690876558423 -23.832497044745885
1579 -0.015072465175762773 -23.848211986897454 -0.015072660939767956 -23.847569705685654
1580 -0.015072641288861632 -23.863284628186314 -0.015079172421246767 -23.8626488781069
1581 -0.01507162805646658 -23.878356256242782 -0.015084546804428101 -23.877733424911327
1582 -0.015072101261466742 -23.89342835750425 -0.015120886219665407 -23.892854311130993
1583 -0.015065382327884435 -23.90849373983213 -0.015079649724066257 -23.907933960855058
1584 -0.015072090923786164 -23.92356583075592 -0.015005083568394185 -23.92293904442345
1585 -0.015070268698036671 -23.938636099453955 -0.01507940753363073 -23.93801845195708
1586 -0.015072230948135257 -23.95370833040209 -0.015065750479698181 -23.95308420243678
1587 -0.015071855811402201 -23.968780186213493 -0.015076843136921526 -23.9681610455737
1588 -0.015070784697309136 -23.9838509709108 -0.015084092039614916 -23.983245137613316
1589 -0.015072382288053632 -23.998923353198855 -0.015048620337620378 -23.998293757950936
1590 -0.015075193997472525 -24.013998547196326 -0.015128023503348232 -24.013421781454284
1591 -0.015069453930482268 -24.02906800112681 -0.015082328394055367 -24.02850410984834
1592 -0.015077836299315094 -24.044145837426125 -0.015039231348782777 -24.043543341197122
1593 -0.015071737952530384 -24.059217575378657 -0.015082733519375325 -24.058626074716496
1594 -0.015070800203830004 -24.074288375582487 -0.015076122432947158 -24.073702197149444
1595 -0.015072066010907293 -24.089360441593396 -0.015086302487179636 -24.088788499636625
1596 -0.015064284997060895 -24.104424726590455 -0.015154961170628667 -24.103943460807255
1597 -0.015069081867113709 -24.11949380845757 -0.015012770052999258 -24.118956230860253
1598 -0.015071727894246578 -24.134565536351815 -0.015080397063866258 -24.134036627924118
1599 -0.015070444392040371 -24.149635980743856 -0.015062011778354645 -24.149098639702473
1600 -0.015070250676944851 -24.1647062314208 -0.015115805063396692 -24.164214444765868
1601 -0.015069550182670356 -24.17977578160347 -0.015069190785288811 -24.17928363555116
1602 -0.01507076546549797 -24.19484654706897 -0.015027365181595087 -24.194311000732753
1603 -0.015073150675743819 -24.209919697744713 -0.015168710285797716 -24.209479711018552
1604 -0.015067289769649505 -24.224986987514363 -0.01504097068682313 -24.224520681705375
1605 -0.015069072460755705 -24.240056059975117 -0.01507831080816686 -24.239598992513542
1606 -0.015069455001503229 -24.25512551497662 -0.015106774168089032 -24.25470576668163
1607 -0.015066635329276323 -24.270192150305895 -0.015084152296185493 -24.269789918977818
1608 -0.015069983247667552 -24.285262133553562 -0.015045697521418332 -24.284835616499237
1609 -0.01506034592166543 -24.300322479475227 -0.014998834859579802 -24.299834451358816
1610 -0.015067111980170012 -24.315389591455396 -0.01514394236728549 -24.3149783937261
1611 -0.015071646543219686 -24.330461237998616 -0.015061814058572053 -24.330040207784673
1612 -0.015070530073717236 -24.345531768072334 -0.01506985742598772 -24.345110065210662
1613 -0.015071257622912526 -24.360603025695248 -0.01507223891094327 -24.360182304121604
1614 -0.01507068183273077 -24.37567370752798 -0.015069785714149474 -24.375252089835755
1615 -0.015072620566934347 -24.390746328094913 -0.015082799922674894 -24.390334889758428
1616 -0.015070031210780144 -24.405816359305692 -0.015084099676460027 -24.40541898943489
1617 -0.01507127145305276 -24.420887630758745 -0.015055757435038685 -24.420474746869928
1618 -0.01507037109695375 -24.4359580018557 -0.01507746083661914 -24.435552207706547
1619 -0.015079252189025283 -24.451037254044724 -0.015138150891289115 -24.450690358597836
1620 -0.015070718480274081 -24.466107972525 -0.015042266109958291 -24.465732624707794
1621 -0.015069830324500799 -24.481177802849498 -0.015068374061957001 -24.48080099876975
1622 -0.01506877294741571 -24.496246575796913 -0.015087776957079769 -24.495888775726833
1623 -0.015067062946036458 -24.51131363874295 -0.015127219166606665 -24.51101599489344
1624 -0.01506828642450273 -24.526381925167453 -0.01507910150103271 -24.526095096394474
1625 -0.015069867298007012 -24.54145179246546 -0.01506896405480802 -24.541164060449283
1626 -0.015067572752013803 -24.556519365217472 -0.015084930043667556 -24.55624899049295
1627 -0.015069290855899453 -24.57158865607337 -0.015089900046586991 -24.571338890539536
1628 -0.01507037696428597 -24.586659033037655 -0.015059489291161299 -24.586398379830698
1629 -0.015070230653509497 -24.601729263691166 -0.015072175581008197 -24.601470555411705
1630 -0.015069599915295839 -24.616798863606462 -0.01507225576788187 -24.61654281117959
1631 -0.01507148239761591 -24.631870346004078 -0.015032713999971747 -24.63157552517956
1632 -0.01506922785192728 -24.646939573856006 -0.015080070029944182 -24.646655595209506
1633 -0.015067106438800692 -24.662006680294805 -0.015087173692882061 -24.66174276890239
1634 -0.015074544353410602 -24.677081224648216 -0.015056030033156276 -24.676798798935547
1635 -0.01507376772351563 -24.69215499237173 -0.015185452578589321 -24.691984251514135
1636 -0.015070108184590935 -24.70722510055632 -0.015113419108092784 -24.70709767062223
1637 -0.015066565899178385 -24.7222916664555 -0.015120513550937176 -24.722218184173165
1638 -0.015067302482202649 -24.737358968937702 -0.01503175157122314 -24.737249935744387
1639 -0.01506738313473761 -24.75242635207244 -0.015059332316741347 -24.75230926806113
1640 -0.01506923334673047 -24.76749558541917 -0.01505165956914425 -24.767360927630275
1641 -0.015059298416599632 -24.78255488383577 -0.015292769763618708 -24.782653697393894
1642 -0.015067010186612606 -24.79762189402238 -0.015025207167491316 -24.797678904561383
1643 -0.015068641304969788 -24.812690535327352 -0.015090669598430395 -24.812769574159812
1644 -0.015067762089893222 -24.827758297417244 -0.015065360674634575 -24.827834934834446
1645 -0.0150678604375571 -24.8428261578548 -0.015059513878077269 -24.842894448712524
1646 -0.01507104141637683 -24.85789719927118 -0.015073822950944305 -24.85796827166347
1647 -0.015069155115634203 -24.87296635438681 -0.01505809547379613 -24.873026367137268
1648 -0.015067759994417429 -24.888034114381227 -0.015039879968389869 -24.88806624710566
1649 -0.015064628375694156 -24.90309874275692 -0.015095490776002408 -24.90316173788166
1650 -0.015067477663978934 -24.9181662204209 -0.015054312162101268 -24.91821605004376
1651 -0.015066660940647125 -24.933232881361548 -0.015060163894668221 -24.933276213938427
1652 -0.0150676135905087 -24.948300494952058 -0.015071464423090219 -24.948347678361518
1653 -0.015068654250353575 -24.96336914920241 -0.015100554563105106 -24.963448232924623
1654 -0.015068771503865718 -24.978437920706277 -0.01505153407342732 -24.978499766998052
1655 -0.015065979957580567 -24.993503900663857 -0.015072405012324453 -24.993572172010378
1656 -0.01506509967148304 -25.00856900033534 -0.015064210677519441 -25.008636382687897
1657 -0.015064240340143443 -25.023633240675483 -0.015049202693626284 -25.02368558538152
1658 -0.015066017722710967 -25.038699258398193 -0.015099313948303461 -25.038784899329826
1659 -0.015066828485578299 -25.053766086883773 -0.015091351279988886 -25.053876250609814
1660 -0.01506585581228137 -25.068831942696054 -0.015068069379776717 -25.06894431998959
1661 -0.01506578573025763 -25.08389772842631 -0.015130772953853011 -25.084075092943444
1662 -0.015063397632911802 -25.098961126059223 -0.015087803173810244 -25.099162896117253
1663 -0.015068427566438914 -25.114029553625663 -0.015154963592067361 -25.11431785970932
1664 -0.015064033214002848 -25.129093586839666 -0.015076751355081797 -25.129394611064402
1665 -0.01506549222394824 -25.144159079063613 -0.015063422126695513 -25.144458033191096
1666 -0.015065093711018562 -25.159224172774632 -0.015027342550456523 -25.159485375741554
1667 -0.015069258492439985 -25.17429343126707 -0.015019282698631287 -25.174504658440185
1668 -0.015066492930054664 -25.189359924197124 -0.015059089800342918 -25.189563748240527
1669 -0.01506733912974596 -25.20442726332687 -0.01513130534440279 -25.20469505358493
1670 -0.015066962083801627 -25.21949422541067 -0.015149614121764899 -25.219844667706695
1671 -0.015063990419730545 -25.2345582158304 -0.01505261640995741 -25.234897284116652
1672 -0.015064762672409415 -25.24962297850281 -0.015052724909037352 -25.24995000902569
1673 -0.015061140758916736 -25.264684119261727 -0.014999911282211542 -25.2649499203079
1674 -0.015067855454981327 -25.279751974716707 -0.015007974486798048 -25.2799578947947
1675 -0.015068447636440396 -25.294820422353148 -0.01508582909591496 -25.295043723890615
1676 -0.015065428568050265 -25.309885850921198 -0.015082916198298334 -25.310126640088914
1677 -0.015067496336996555 -25.324953347258194 -0.015060408459976315 -25.32518704854889
1678 -0.015067194122821093 -25.340020541381016 -0.014992710668593645 -25.340179759217484
1679 -0.015066969254985452 -25.355087510636 -0.01507216552272439 -25.35525192474021
1680 -0.015070507302880287 -25.37015801793888 -0.01497722091153264 -25.37022914565174
1681 -0.015068329405039549 -25.38522634734392 -0.015068594180047513 -25.38529773983179
1682 -0.015068545332178473 -25.400294892676097 -0.015097794961184264 -25.400395534792974
1683 -0.015069228783249854 -25.415364121459348 -0.015093440981581807 -25.415488975774554
1684 -0.015066099911928177 -25.430430221371275 -0.015072529809549451 -25.430561505584105
1685 -0.015068892762064934 -25.44549911413334 -0.01515481509268284 -25.445716320676787
1686 -0.015063452580943704 -25.460562566714284 -0.015073498943820596 -25.460789819620608
1687 -0.015066622151061892 -25.475629188865344 -0.015073404787108302 -25.475863224407718
1688 -0.01506755854934454 -25.490696747414688 -0.015073473285883664 -25.490936697693602
1689 -0.015067075379192829 -25.50576382279388 -0.015066540148109198 -25.50600323784171
1690 -0.01506670406088233 -25.520830526854763 -0.015057928254827857 -25.521061166096537
1691 -0.015066160215064883 -25.535896687069826 -0.015069073205813766 -25.536130239302352
1692 -0.01506769279949367 -25.55096437986932 -0.015063601080328226 -25.55119384038268
1693 -0.015067053074017168 -25.566031432943337 -0.015067619550973178 -25.566261459933653
1694 -0.01506783957593143 -25.581099272519268 -0.01507776016369462 -25.581339220097348
1695 -0.015062252199277282 -25.596161524718546 -0.01490843752399087 -25.59624765762134
1696 -0.01506799617782235 -25.61122952089637 -0.01509802769869566 -25.611345685320035
1697 -0.015068866172805428 -25.626298387069173 -0.01508389408700168 -25.626429579407038
1698 -0.015070984326303005 -25.641369371395477 -0.015042595285922288 -25.64147217469296
1699 -0.015070764208212495 -25.656440135603688 -0.01506003998219967 -25.65653221467516
1700 -0.015069838287308812 -25.671509973891 -0.015065706893801689 -25.67159792156896
1701 -0.015067049441859126 -25.68657702333286 -0.01511003221385181 -25.68670795378281
1702 -0.015068110032007098 -25.701645133364867 -0.015016214596107602 -25.70172416837892
1703 -0.015068006748333574 -25.7167131401132 -0.015042252140119672 -25.71676642051904
1704 -0.015069169411435723 -25.731782309524636 -0.015069464407861232 -25.7318358849269
1705 -0.015068464865908026 -25.746850774390545 -0.015033966628834605 -25.746869851555736
1706 -0.015069082332774996 -25.76191985672332 -0.015054504247382283 -25.761924355803117
1707 -0.015069353533908725 -25.77698921025723 -0.01508679180406034 -25.777011147607176
1708 -0.01506861918605864 -25.79205782944329 -0.015070124110206962 -25.792081271717382
1709 -0.01506979912519455 -25.807127628568484 -0.015067388769239187 -25.80714866048662
1710 -0.015073048789054156 -25.82220067735754 -0.015022332035005092 -25.822170992521627
1711 -0.015068786358460784 -25.837269463716 -0.015083285607397556 -25.837254278129024
1712 -0.015068509243428707 -25.85233797295943 -0.015073914825916291 -25.85232819295494
1713 -0.015068125957623125 -25.86740609891705 -0.015079149138182401 -25.86740734209312
1714 -0.015068168239668011 -25.88247426715672 -0.015055964840576053 -25.882463306933698
1715 -0.015067692194133998 -25.897541959350853 -0.015074126422405243 -25.897537433356103
1716 -0.015068389056250454 -25.912610348407103 -0.015076064923778176 -25.91261349827988
1717 -0.015067222621291875 -25.927677571028394 -0.015068854670971632 -25.927682352950853
1718 -0.015069789299741388 -25.942747360328134 -0.01511842031031847 -25.942800773261173
1719 -0.015071485377848148 -25.957818845705983 -0.014995628455653786 -25.957796401716827
1720 -0.015067311096936464 -25.972886156802918 -0.015085650188848377 -25.972882051905675
1721 -0.015068207914009691 -25.987954364716927 -0.015059258230030537 -25.987941310135707
1722 -0.015068088565021754 -26.00302245328195 -0.015079056657850743 -26.003020366793557
1723 -0.015068106492981315 -26.018090559774933 -0.015061418898403645 -26.01808178569196
1724 -0.015067746909335256 -26.033158306684268 -0.015087418211624026 -26.033169203903586
1725 -0.01506806593388319 -26.04822637261815 -0.015032235626131296 -26.048201439529716
1726 -0.015069183707237244 -26.063295556325386 -0.015088365692645312 -26.06328980522236
1727 -0.015068606892600655 -26.078364163217987 -0.01506707426160574 -26.078356879483966
1728 -0.015064316522330045 -26.093428479740318 -0.015095542231574655 -26.09345242171554
1729 -0.015070716431364418 -26.10849919617168 -0.015066942013800145 -26.10851936372934
1730 -0.015069684479385614 -26.123568880651067 -0.01508418507874012 -26.12360354880808
1731 -0.015070421202108265 -26.138639301853175 -0.015081725222989917 -26.138685274031072
1732 -0.015069514326751233 -26.153708816179925 -0.015080598695203663 -26.153765872726275
1733 -0.015069589018821716 -26.168778405198747 -0.01509150918573141 -26.168857381912005
1734 -0.015067395754158497 -26.183845800952906 -0.015115694003179669 -26.183973075915183
1735 -0.015066580846905708 -26.19891238179981 -0.015076985768973827 -26.199050061684158
1736 -0.015068074781447649 -26.213980456581258 -0.01506818956695497 -26.21411825125111
1737 -0.015068964660167694 -26.229049421241424 -0.01508578727953136 -26.229204038530643
1738 -0.015068624727427959 -26.24411804596885 -0.015042437007650733 -26.244246475538294
1739 -0.015073534287512302 -26.259191580256363 -0.014959123637527227 -26.25920559917582
1740 -0.015069107431918383 -26.274260687688283 -0.015076248534023761 -26.274281847709844
1741 -0.015070386230945587 -26.28933107391923 -0.015075660729780792 -26.289357508439625
1742 -0.015069919871166348 -26.304400993790395 -0.015075977146625518 -26.30443348558625
1743 -0.015066581126302481 -26.319467574916697 -0.015052257431671023 -26.31948574301792
1744 -0.015067946445196868 -26.334535521361893 -0.015116810193285346 -26.334602553211205
1745 -0.015070489095523953 -26.349606010457418 -0.015051341243088245 -26.349653894454292
1746 -0.015074624307453632 -26.36468063476487 -0.015026281727477908 -26.36468017618177
1747 -0.015071324165910482 -26.37975195893078 -0.015046308655291796 -26.379726484837065
1748 -0.015070904372259974 -26.394822863303038 -0.015074900118634105 -26.3948013849557
1749 -0.015070981439203024 -26.40989384474224 -0.015056350314989687 -26.409857735270688
1750 -0.015070195868611335 -26.42496404061085 -0.0151418037712574 -26.424999539041945
1751 -0.015072132227942348 -26.44003617283879 -0.015135819464921952 -26.44013535850687
1752 -0.015067557664588093 -26.455103730503378 -0.0150487479288131 -26.45518410643568
1753 -0.015069747669622302 -26.470173478173 -0.015090460190549493 -26.47027456662623
1754 -0.01506918277591467 -26.485242660948913 -0.015051084151491523 -26.48532565077772
1755 -0.01506691831164062 -26.500309579260552 -0.015029244776815175 -26.500354895554537
1756 -0.015070227533578872 -26.51537980679413 -0.015054932422935962 -26.51540982797747
1757 -0.015069321356713771 -26.530449128150842 -0.015053710667416453 -26.530463538644888
1758 -0.01506843026727438 -26.545517558418116 -0.015063507203012704 -26.5455270458479
1759 -0.015070989076048136 -26.560588547494163 -0.015058636898174882 -26.560585682746076
1760 -0.015072365803644062 -26.575660913297806 -0.015079393610358238 -26.575665076356433
1761 -0.015073989378288388 -26.590734902676093 -0.015070507954806089 -26.59073558431124
1762 -0.015069181239232421 -26.605804083915327 -0.015073875663802028 -26.605809459975042
1763 -0.015068680280819535 -26.620872764196147 -0.015050390409305692 -26.62085985038435
1764 -0.01506833708845079 -26.635941101284597 -0.015102338511496782 -26.635962188895846
1765 -0.015068753017112612 -26.65100985430171 -0.015069404803216457 -26.651031593699063
1766 -0.015068115806207061 -26.666077970107917 -0.015076644159853459 -26.666108237858918
1767 -0.015072685200721025 -26.681150655308638 -0.01511645489372313 -26.68122469275264
1768 -0.015067943604663014 -26.6962185989133 -0.015078443381935359 -26.696303136134574
1769 -0.015066267317160964 -26.71128486623046 -0.014965942921116948 -26.71126907905569
1770 -0.015069722989574074 -26.726354589220033 -0.015149212395772337 -26.726418291451463
1771 -0.015067944116890431 -26.741422533336923 -0.015040055941790342 -26.74145834739325
1772 -0.015071617905050516 -26.756494151241974 -0.01505548027344048 -26.75651382766669
1773 -0.015070572216063737 -26.771564723458038 -0.015037496527656912 -26.77155132419435
1774 -0.015074322512373329 -26.78663904597041 -0.015119636803865433 -26.786670960998215
1775 -0.015070461668074131 -26.801709507638485 -0.015082936547696591 -26.80175389754591
1776 -0.015069608855992556 -26.816779116494477 -0.01507638357579708 -26.816830281121707
1777 -0.01507281344383955 -26.831851929938317 -0.015151195507496596 -26.831981476629203
1778 -0.015066888555884362 -26.846918818494203 -0.015096334926784038 -26.847077811555987
1779 -0.015067818434908986 -26.86198663692911 -0.015064646443352103 -26.86214245799934
1780 -0.015071485890075564 -26.877058122819186 -0.015004415670409799 -26.87714687366975
1781 -0.01507389610633254 -26.89213201892552 -0.0150952507276088 -26.89224212439736
1782 -0.01506871054880321 -26.907200729474322 -0.015062406891956925 -26.907304531289316
1783 -0.015069894352927804 -26.92227062382725 -0.01507638762705028 -26.922380918916367
1784 -0.015068479906767606 -26.937339103734015 -0.015074397018179298 -26.937455315934546
1785 -0.015067763440310956 -26.952406867174325 -0.015081410109996796 -26.952536726044542
1786 -0.015072958031669258 -26.967479825205995 -0.015105582075193524 -26.967642308119736
1787 -0.015069724572822452 -26.982549549778817 -0.015132161462679506 -26.982774469582417
1788 -0.015066570648923517 -26.99761612042774 -0.01511322259902954 -26.997887692181447
1789 -0.015069184871390463 -27.01268530529913 -0.01505491412244737 -27.012942606303895
1790 -0.015071041230112315 -27.02775634652924 -0.015194084355607628 -27.0281366906595
1791 -0.015067958785220981 -27.04282430531446 -0.015067378990352154 -27.043204069649853
1792 -0.015067806839942932 -27.057892112154406 -0.015062086656689644 -27.058266156306544
1793 -0.015064809890463948 -27.07295692204487 -0.015091025037690997 -27.073357181344235
1794 -0.01506741768680513 -27.088024339731675 -0.015056344214826822 -27.088413525559062
1795 -0.015067166043445468 -27.10309150577512 -0.015062479116022588 -27.103476004675084
1796 -0.015067222760990262 -27.11815872853611 -0.015068915951997042 -27.11854492062708
1797 -0.015068274084478616 -27.133227002620586 -0.015054825227707624 -27.133599745854788
1798 -0.01506743235513568 -27.14829443497572 -0.015027094446122647 -27.14862684030091
1799 -0.015069189853966236 -27.16336362482969 -0.015045721316710114 -27.16367256161762
1800 -0.015061848098412156 -27.1784254729281 -0.015092853177338838 -27.17876541479496
1801 -0.015068481303751468 -27.19349395423185 -0.015082130581140519 -27.1938475453761
1802 -0.015069145197048783 -27.2085630994289 -0.015089802397415041 -27.208937347773517
1803 -0.015065677976235748 -27.223628777405136 -0.01496380246244371 -27.22390115023596
1804 -0.015066638123244047 -27.23869541552838 -0.015046227630227805 -27.23894737786619
1805 -0.015068608382716776 -27.253764023911096 -0.015082239452749491 -27.25402961731894
1806 -0.015066966693848372 -27.268830990604943 -0.015066673327237368 -27.269096290646175
1807 -0.01506801755167544 -27.28389900815662 -0.015068033337593078 -27.284164323983767
1808 -0.015067649958655237 -27.298966658115276 -0.015100563038140535 -27.299264887021906
1809 -0.015069388039410114 -27.314036046154687 -0.01505555035546422 -27.31432043737737
1810 -0.015067947236821056 -27.32910399339151 -0.01505541317164898 -27.329375850549017
1811 -0.01507138330489397 -27.344175376696402 -0.015108435787260533 -27.34448428633628
1812 -0.01506834700703621 -27.35924372370344 -0.015072597377002239 -27.35955688371328
1813 -0.015070159500464798 -27.374313883203904 -0.015049017732962966 -27.374605901446245
1814 -0.01507342467084527 -27.38938730787475 -0.015052825631573796 -27.38965872707782
1815 -0.01506731971167028 -27.404454627586418 -0.01507121711038053 -27.4047299441882
1816 -0.015067215263843536 -27.419521842850262 -0.015056682284921408 -27.419786626473122
1817 -0.015069118607789278 -27.434590961458053 -0.015043353615328669 -27.434829980088452
1818 -0.015069007314741612 -27.449659968772796 -0.015079922508448362 -27.4499099025969
1819 -0.015069169597700239 -27.464729138370497 -0.015073022851720453 -27.46498292544862
1820 -0.015068617975339293 -27.479797756345835 -0.015069529414176941 -27.480052454862797
1821 -0.01506852637976408 -27.4948662827256 -0.015072449622675777 -27.495124904485472
1822 -0.015067361434921623 -27.509933644160522 -0.015092831524088978 -27.51021773600956
1823 -0.015065741864964366 -27.52499938602549 -0.015021496452391148 -27.525239232461953
1824 -0.015067237103357911 -27.540066623128848 -0.015038888063281774 -27.540278120525233
1825 -0.015068921307101846 -27.55513554443595 -0.015091392723843456 -27.555369513249076
1826 -0.015067491680383682 -27.570203036116332 -0.015055897738784551 -27.57042541098786
1827 -0.015069465897977353 -27.58527250201431 -0.015096359839662909 -27.585521770827523
1828 -0.015069920103996992 -27.600342422118306 -0.015066081797704101 -27.600587852625228
1829 -0.015069378819316626 -27.615411800937622 -0.015088964393362403 -27.615676817018592
1830 -0.015069983853027224 -27.63048178479065 -0.015088453516364097 -27.630765270534955
1831 -0.015068022022023796 -27.645549806812674 -0.01505553824827075 -27.645820808783224
1832 -0.015068376017734409 -27.660618182830408 -0.015065306099131703 -27.660886114882356
1833 -0.015070061013102532 -27.67568824384351 -0.015061804791912436 -27.675947919674268
1834 -0.015068627707660199 -27.69075687155117 -0.015061911288648843 -27.691009830962916
1835 -0.015066621545702218 -27.705823493096872 -0.01513166599906981 -27.706141496961987
1836 -0.015067951381206512 -27.720891444478077 -0.014994391240179539 -27.721135888202166
1837 -0.015066796680912375 -27.73595824115899 -0.015086355526000262 -27.736222243728168
1838 -0.015066647296771407 -27.75102488845576 -0.015084040071815252 -27.751306283799984
1839 -0.015062947245314717 -27.766087835701075 -0.015134961297735571 -27.76644124509772
1840 -0.015061997575685382 -27.78114983327676 -0.015070101665332913 -27.781511346763054
1841 -0.015064605185762048 -27.796214438462524 -0.01510150651447475 -27.79661285327753
1842 -0.0150650376919657 -27.81127947615449 -0.015069309528917075 -27.81168216280645
1843 -0.01507514645345509 -27.826354622607944 -0.015059780143201352 -27.82674194294965
1844 -0.015064090583473444 -27.841418713191416 -0.015079476032406091 -27.841821418982054
1845 -0.015064889937639237 -27.856483603129057 -0.015061917947605252 -27.85688333692966
1846 -0.01506507145240903 -27.871548674581465 -0.015060929208993911 -27.87194426613865
1847 -0.015065948432311415 -27.886614623013777 -0.015083334315568209 -27.88702760045422
1848 -0.01506902980618179 -27.90168365281996 -0.015123063791543245 -27.902150664245763
1849 -0.01506392639130354 -27.91674757921126 -0.015053334413096309 -27.91720399865886
1850 -0.015066262241452933 -27.931813841452716 -0.015063782408833503 -27.932267781067694
1851 -0.015065766125917434 -27.946879607578634 -0.01506374729797244 -27.947331528365666
1852 -0.015064381482079624 -27.961943989060714 -0.015062325960025191 -27.96239385432569
1853 -0.015063489181920886 -27.977007478242633 -0.01490207896567881 -27.97729593329137
1854 -0.01506652357056737 -27.9920740018132 -0.015046200528740884 -27.99234213382011
1855 -0.015067397616803646 -28.007141399430004 -0.015062466729432344 -28.007404600549542
1856 -0.01506768437102437 -28.02220908380103 -0.015064183296635747 -28.02246878384618
1857 -0.015067251957952976 -28.037276335758982 -0.015064615895971656 -28.037533399742152
1858 -0.015067522739991545 -28.052343858498972 -0.015060437470674514 -28.052593837212825
1859 -0.015068146539852023 -28.067412005038825 -0.015063549391925335 -28.06765738660475
1860 -0.015063708648085594 -28.08247571368691 -0.01507058199495077 -28.082727968599702
1861 -0.01506609357893467 -28.097541807265845 -0.015075183566659689 -28.09780315216636
1862 -0.015065222047269344 -28.112607029313114 -0.015074939467012882 -28.112878091633373
1863 -0.01506589618511498 -28.127672925498228 -0.015065454412251711 -28.127943546045625
1864 -0.015066783083602786 -28.142739708581832 -0.015076658921316266 -28.14302020496694
1865 -0.015061928378418087 -28.15780163696025 -0.015049124928191304 -28.15806932989513
1866 -0.015070302598178386 -28.17287193955843 -0.01506065665744245 -28.173129986552574
1867 -0.015067745419219136 -28.18793968497765 -0.015072094835340976 -28.188202081387914
1868 -0.01506689670495689 -28.203006581682608 -0.015063505526632071 -28.203265586914547
1869 -0.015067473845556378 -28.218074055528163 -0.015107964258641004 -28.218373551173187
1870 -0.015069188084453344 -28.233143243612616 -0.015067667979747058 -28.233441219152933
1871 -0.015060126315802336 -28.24820336992842 -0.014942527608945965 -28.248383746761878
1872 -0.015069551393389701 -28.263272921321807 -0.015064864512532949 -28.26344861127441
1873 -0.015068632690235973 -28.278341554012044 -0.015063596004620195 -28.27851220727903
1874 -0.015069778077304363 -28.29341133208935 -0.015063597541302442 -28.293575804820332
1875 -0.01507001118734479 -28.308481343276693 -0.015055975085124374 -28.308631779905458
1876 -0.015068444516509771 -28.3235497877932 -0.01509028421714902 -28.323722064122606
1877 -0.01506853369064629 -28.338618321483846 -0.015058167139068246 -28.338780231261673
1878 -0.015068562561646104 -28.35368688404549 -0.015047235181555152 -28.353827466443228
1879 -0.015070305671542883 -28.368757189717034 -0.015058863395825028 -28.368886329839054
1880 -0.015070424880832434 -28.383827614597866 -0.015112359961494803 -28.38399868980055
1881 -0.015069375094026328 -28.39889698969189 -0.015088919317349792 -28.3990876091179
1882 -0.01506997407414019 -28.413966963766033 -0.015064701670780778 -28.41415231078868
1883 -0.015069537796080112 -28.429036501562113 -0.015067067369818688 -28.4292193781585
1884 -0.015068378252908587 -28.444104879815022 -0.015065847104415298 -28.444285225262917
1885 -0.015069008013233543 -28.459173887828257 -0.015090805478394032 -28.45937603074131
1886 -0.015068558603525161 -28.47424244643178 -0.015017587505280972 -28.47439361824659
1887 -0.015070662647485734 -28.489313109079266 -0.015088598057627679 -28.489482216304218
1888 -0.015068644331768155 -28.504381753411035 -0.01506527024321258 -28.50454748654743
1889 -0.015068270685151219 -28.519450024096187 -0.015104499971494078 -28.519651986518923
1890 -0.015068523539230227 -28.534518547635418 -0.014995714835822582 -28.534647701354746
1891 -0.015072127990424632 -28.549590675625844 -0.015087121818214654 -28.54973482317296
1892 -0.01507060443982482 -28.564661280065668 -0.015073336567729712 -28.564808159740693
1893 -0.015069883083924651 -28.579731163149592 -0.015061430539935828 -28.57986959028063
1894 -0.015070470189675689 -28.59480163333927 -0.0150731538888067 -28.594942744169437
1895 -0.015054523712024093 -28.609856157051293 -0.015111075108870864 -28.610053819278306
1896 -0.015071509685367347 -28.62492766673666 -0.01507293158210814 -28.625126750860414
1897 -0.015069769136607647 -28.63999743587327 -0.015073024341836572 -28.64019977520225
1898 -0.015068992273882031 -28.65506642814715 -0.015066534373909235 -28.65526630957616
1899 -0.015070166252553464 -28.670136594399704 -0.0150588508695364 -28.670325160445696
1900 -0.015069639217108488 -28.685206233616814 -0.015071048773825169 -28.685396209219522
1901 -0.015069990791380406 -28.700276224408196 -0.015074704028666019 -28.70047091324819
1902 -0.015068461745977401 -28.71534468615417 -0.015055815363302827 -28.715526728611493
1903 -0.01507052113302052 -28.73041520728719 -0.015079213911667467 -28.730605942523162
1904 -0.015069081261754037 -28.745484288548944 -0.015048546995967627 -28.74565448951913
1905 -0.015069540683180093 -28.760553829232123 -0.015059496276080608 -28.76071398579521
1906 -0.015070524159818887 -28.77562435339194 -0.015078747924417258 -28.775792733719626
1907 -0.015068601444363594 -28.790692954836302 -0.0150795494671911 -28.79087228318682
1908 -0.015070512751117348 -28.80576346758742 -0.015063777379691601 -28.80593606056651
1909 -0.015068505145609378 -28.82083197273303 -0.015039642155170441 -28.82097570272168
1910 -0.015069671720266343 -28.835901644453294 -0.015093299606814981 -28.836069002328493
1911 -0.015070350980386138 -28.85097199543368 -0.01506141247227788 -28.85113041480077
1912 -0.01507730814628303 -28.866049303579963 -0.015187454409897327 -28.86631786921067
1913 -0.015070639923214913 -28.88111994350318 -0.015076776826754212 -28.88139464603742
1914 -0.015067731495946646 -28.896187674999126 -0.015063537564128638 -28.89645818360155
1915 -0.015069564245641232 -28.91125723924477 -0.015151232341304421 -28.911609415942852
1916 -0.01506995796225965 -28.92632719720703 -0.015083202254027128 -28.926692618196878
1917 -0.015068631758913398 -28.941395828965945 -0.015094786230474711 -28.94178740442735
1918 -0.015069379191845655 -28.95646520815779 -0.015041151037439703 -28.956828555464792
1919 -0.015069908602163196 -28.971535116759956 -0.01504934667609632 -28.97187790214089
1920 -0.015072624897584319 -28.98660774165754 -0.015116816479712724 -28.9869947186206
1921 -0.015068089030683041 -29.001675830688225 -0.015110490098595619 -29.002105208719197
1922 -0.0150685653090477 -29.01674439599727 -0.015066453767940403 -29.017171662487137
1923 -0.015066032763570547 -29.031810428760842 -0.015032338397577404 -29.032204000884715
1924 -0.015070205833762885 -29.046880634594604 -0.015051570534706116 -29.04725557141942
1925 -0.015069226501509547 -29.061949861096114 -0.015062782168388366 -29.06231835358781
1926 -0.015068355156108737 -29.077018216252224 -0.015090444544330239 -29.07740879813214
1927 -0.015068172197788953 -29.092086388450014 -0.015079907979816199 -29.092488706111958
1928 -0.01506670662201941 -29.107153095072032 -0.015017695166170597 -29.10750640127813
1929 -0.015067916782572865 -29.122221011854606 -0.01508701960556209 -29.122593420883693
1930 -0.015068924799561501 -29.137289936654167 -0.015061847446486355 -29.137655268330178
1931 -0.015071590384468436 -29.152361527038636 -0.015104493591934443 -29.152759761922113
1932 -0.01507081645540893 -29.167432343494045 -0.015032900078222156 -29.167792662000334
1933 -0.015072844177484512 -29.18250518767153 -0.015128657082095742 -29.18292131908243
1934 -0.015069076605141164 -29.19757426427667 -0.015053159417584538 -29.19797447850001
1935 -0.015070945164188743 -29.21264520944086 -0.015080243814736605 -29.213054722314748
1936 -0.015071888547390699 -29.22771709798825 -0.015063926065340637 -29.22811864838009
1937 -0.015070952149108053 -29.24278805013736 -0.015078954305499792 -29.24319760268559
1938 -0.015070164622738958 -29.2578582147601 -0.015067385835573077 -29.258264988521162
1939 -0.015071024559438229 -29.272929239319538 -0.015065539255738258 -29.2733305277769
1940 -0.015071609849110245 -29.288000849168647 -0.015083626098930835 -29.28841415387583
1941 -0.015068074641749262 -29.303068923810397 -0.015055237337946892 -29.303469391213778
1942 -0.015065300324931741 -29.318134224135328 -0.014989327872171998 -29.31845871908595
1943 -0.015070888493210078 -29.333205112628537 -0.015060834772884845 -29.333519553858835
1944 -0.015071276435628533 -29.348276389064164 -0.015020858077332378 -29.348540411936167
1945 -0.015070708747953177 -29.363347097812117 -0.014969436870887875 -29.363509848807055
1946 -0.01507247998379171 -29.37841957779591 -0.015086791152134538 -29.37859663995919
1947 -0.015072126034647226 -29.393491703830556 -0.015072543732821941 -29.393669183692012
1948 -0.015073953149840235 -29.408565656980397 -0.015097519475966692 -29.408766703167977
1949 -0.015073022432625293 -29.42363867941302 -0.015031100809574127 -29.42379780397755
1950 -0.01507233208976686 -29.438711011502786 -0.01504524415358901 -29.43884304813114
1951 -0.015069396886974572 -29.45378040838976 -0.015072223404422403 -29.453915271535564
1952 -0.015071310149505735 -29.468851718539266 -0.015147038688883185 -29.469062310224448
1953 -0.015072612091898918 -29.483924330631165 -0.015073506720364093 -29.48413581694481
1954 -0.01507222866639495 -29.49899655929756 -0.015060438495129346 -29.49919625543994
1955 -0.01506901099346578 -29.514065570291024 -0.015118551766499877 -29.51431480720644
1956 -0.01507498142309487 -29.529140551714118 -0.015036143083125352 -29.529350950289565
1957 -0.015075551019981504 -29.5442161027341 -0.015092699183151126 -29.544443649472715
1958 -0.015072852373123169 -29.559288955107224 -0.015058675035834312 -29.55950232450855
1959 -0.01507313414476812 -29.57436208925199 -0.015015869587659835 -29.57451819409621
1960 -0.015073852939531207 -29.58943594219152 -0.015057885367423297 -29.589576079463633
1961 -0.015073193190619349 -29.60450913538214 -0.015081923734396697 -29.60465800319803
1962 -0.015073082502931356 -29.61958221788507 -0.015073545090854169 -29.619731548288883
1963 -0.015072970790788532 -29.63465518867586 -0.015064452448859811 -29.634796000737744
1964 -0.015072095766663551 -29.649727284442523 -0.01508083064109087 -29.649876831378833
1965 -0.015075542824342847 -29.664802827266865 -0.015123631758615374 -29.66500046313745
1966 -0.01507154838182032 -29.679874375648684 -0.015075202519074082 -29.680075665656524
1967 -0.015070765092968941 -29.694945140741652 -0.015071996301412583 -29.695147661957936
1968 -0.015071074850857258 -29.71001621559251 -0.015068896487355233 -29.710216558445293
1969 -0.015069932071492076 -29.725086147664 -0.015078352484852075 -29.725294910930145
1970 -0.015071314945816993 -29.74015746260982 -0.015081890532746911 -29.740376801462894
1971 -0.015073115099221468 -29.75523057770904 -0.0150227764621377 -29.755399577925033
1972 -0.01506963800638914 -29.770300215715427 -0.015041811438277364 -29.77044138936331
1973 -0.015070968912914396 -29.785371184628342 -0.015068178717046975 -29.785509568080357
1974 -0.01507032518275082 -29.800441509811094 -0.015080931829288602 -29.800590499909646
1975 -0.015072903037071228 -29.815514412848167 -0.015064170025289059 -29.815654669934936
1976 -0.015072378888726234 -29.83058679173689 -0.015065010637044907 -29.83071968057198
1977 -0.015071242209523916 -29.845658033946414 -0.015081532206386328 -29.84580121277837
1978 -0.015075248200446367 -29.86073328214686 -0.015228503243997693 -29.861029716022365
1979 -0.015069937286898493 -29.87580321943376 -0.015045997919514775 -29.87607571394188
1980 -0.01506766052916646 -29.890870879962925 -0.015011562546715141 -29.891087276488594
1981 -0.015072004636749625 -29.905942884599675 -0.015027595264837146 -29.90611487175343
1982 -0.015071118995547295 -29.92101400359522 -0.015113937528803944 -29.921228809282233
1983 -0.01507027200423181 -29.936084275599452 -0.015052973991259933 -29.936281783273493
1984 -0.015073708537966014 -29.951157984137417 -0.01497968314215541 -29.951261466415648
1985 -0.015074402140453459 -29.96623238627787 -0.015114418743178249 -29.966375885158826
1986 -0.015073412889614701 -29.981305799167483 -0.015074446704238654 -29.981450331863066
1987 -0.015073119243606926 -29.99637891841109 -0.015076186321675778 -29.99652651818474
1988 -0.015072203241288662 -30.011451121652378 -0.015076173888519406 -30.01160269207326
1989 -0.015072532836347819 -30.026523654488727 -0.015068765077739955 -30.026671457151
1990 -0.015072321984916925 -30.041595976473644 -0.015071741631254553 -30.041743198782253
1991 -0.015072999475523829 -30.05666897594917 -0.015065506240352989 -30.056808705022608
1992 -0.015072477143257856 -30.071741453092425 -0.015060470253229142 -30.071869175275836
1993 -0.015070911264047027 -30.086812364356472 -0.015090125100687145 -30.086959300376524
1994 -0.015071993554010987 -30.101884357910482 -0.015097865648567677 -30.10205716602509
1995 -0.015071386098861694 -30.116955744009342 -0.015017768973484636 -30.117074934998577
1996 -0.015070695849135517 -30.13202643985848 -0.015063412301242352 -30.13213834729982
1997 -0.015074387658387423 -30.147100827516866 -0.014921900350600481 -30.14706024765042
1998 -0.015072663594037295 -30.162173491110902 -0.015039906278252602 -30.162100153928673
1999 -0.01507211457937956 -30.17724560569028 -0.015068677626550198 -30.177168831555225
2000 -0.015072456374764443 -30.192318062065045 -0.015053433552384376 -30.19222226510761
