# Supplementary material for: Learning nonequilibrium statistical mechanics and dynamical phase transitions
Source: Nat Commun. 2024 Feb 6;15:1117. doi: 10.1038/s41467-024-45172-8 (PMC10847122; doi:10.1038/s41467-024-45172-8)
Supplement: Supplementary file 4 — Supplementary Data 1 [file 41467_2024_45172_MOESM4_ESM.zip › DPT-main/PlotTemplate/plot_KL_divergence/out/finite_time/SE/L6_D3W32K5_E100BS1k/logs-1.75/log.txt]

1 -0.013766854396089911 -0.013766854396089911 -0.013770503876730799 -0.013770503876730799
2 -0.013750815903767944 -0.027517670299857855 -0.013751187641173602 -0.0275216915179044
3 -0.01374087929725647 -0.04125854959711432 -0.0137421403080225 -0.0412638318259269
4 -0.013742378400638699 -0.055000927997753024 -0.013743991032242775 -0.05500782285816967
5 -0.013741054618731142 -0.06874198261648416 -0.013739144895225763 -0.06874696775339544
6 -0.013733327109366655 -0.08247530972585082 -0.013731110468506813 -0.08247807822190224
7 -0.013721451908349992 -0.09619676163420081 -0.013718194095417857 -0.0961962723173201
8 -0.013720999471843243 -0.10991776110604405 -0.01371623445302248 -0.10991250677034257
9 -0.013714844640344382 -0.12363260574638843 -0.013720696698874236 -0.12363320346921682
10 -0.013720146426931024 -0.13735275217331946 -0.013723084097728133 -0.13735628756694496
11 -0.013711628643795848 -0.15106438081711532 -0.013709848932921886 -0.15106613649986683
12 -0.013709888514131307 -0.16477426933124661 -0.0137047806289047 -0.16477091712877154
13 -0.013700627582147717 -0.17847489691339433 -0.013693615421652794 -0.17846453255042433
14 -0.01370691992342472 -0.19218181683681904 -0.013706836197525264 -0.1921713687479496
15 -0.013711770856752991 -0.20589358769357202 -0.013678490137681364 -0.20584985888563095
16 -0.013650737097486853 -0.21954432479105887 -0.013573789177462459 -0.21942364806309342
17 -0.013702658656984567 -0.23324698344804343 -0.013702549785375596 -0.23312619784846902
18 -0.013695446122437716 -0.24694242957048115 -0.01368984873406589 -0.24681604658253492
19 -0.013702485430985688 -0.26064491500146686 -0.013714155787602067 -0.26053020237013697
20 -0.01368210930377245 -0.2743270243052393 -0.013608805509284139 -0.2741390078794211
21 -0.01369663099758327 -0.2880236553028226 -0.013701897533610462 -0.28784090541303153
22 -0.013689446914941072 -0.30171310221776365 -0.013670911081135273 -0.3015118164941668
23 -0.013690388854593038 -0.3154034910723567 -0.013694301713258028 -0.31520611820742483
24 -0.013689445285126566 -0.32909293635748327 -0.013683861400932074 -0.3288899796083569
25 -0.013683388661593198 -0.34277632501907646 -0.013684734469279647 -0.34257471407763657
26 -0.013686301140114664 -0.3564626261591911 -0.013683266937732697 -0.35625798101536926
27 -0.013685555709525943 -0.37014818186871706 -0.013693233719095588 -0.36995121473446485
28 -0.013683152478188276 -0.38383133434690536 -0.01371619589626789 -0.38366741063073273
29 -0.013675337564200163 -0.3975066719111055 -0.013666516914963723 -0.39733392754569646
30 -0.013676678948104381 -0.4111833508592099 -0.013676878856495022 -0.4110108064021915
31 -0.013667825935408473 -0.42485117679461837 -0.013674350874498486 -0.42468515727669
32 -0.013661781046539544 -0.4385129578411579 -0.013662026822566986 -0.438347184099257
33 -0.013658679090440273 -0.4521716369315982 -0.01364497016184032 -0.4519921542610973
34 -0.013662524800747634 -0.4658341617323458 -0.013662997353821992 -0.46565515161491927
35 -0.013664794294163585 -0.4794989560265094 -0.013684852421283722 -0.47934000403620297
36 -0.013657330814749003 -0.4931562868412584 -0.013661795947700738 -0.4930017999839037
37 -0.013619124284014105 -0.5067754111252725 -0.013549067452549935 -0.5065508674364536
38 -0.01366876563988626 -0.5204441767651588 -0.013722482975572348 -0.5202733504120259
39 -0.013659907644614578 -0.5341040844097733 -0.013730223244056105 -0.5340035736560821
40 -0.013645342830568553 -0.5477494272403418 -0.013638056302443146 -0.5476416299585253
41 -0.013642915757372975 -0.5613923429977148 -0.013629679335281253 -0.5612713092938065
42 -0.01363606727682054 -0.5750284102745353 -0.013614898221567273 -0.5748862075153738
43 -0.013639137987047434 -0.5886675482615827 -0.013598640356212855 -0.5884848478715866
44 -0.013635586202144622 -0.6023031344637274 -0.013655065931379795 -0.6021399138029664
45 -0.013644768530502916 -0.6159479029942303 -0.013606790220364928 -0.6157467040233313
46 -0.013630989100784063 -0.6295788920950144 -0.013540020631626248 -0.6292867246549576
47 -0.013651361968368293 -0.6432302540633826 -0.013606104161590337 -0.642892828816548
48 -0.013689774228259921 -0.6569200282916425 -0.013559835124760866 -0.6564526639413089
49 -0.013649984868243337 -0.6705700131598858 -0.01365453409962356 -0.6701071980409324
50 -0.01364776878617704 -0.6842177819460629 -0.013643421791493892 -0.6837506198324264
51 -0.013645499059930444 -0.6978632810059933 -0.013650396559387445 -0.6974010163918138
52 -0.013639983115717768 -0.711503264121711 -0.013638201961293816 -0.7110392183531077
53 -0.013640820886939764 -0.7251440850086508 -0.013584097428247333 -0.724623315781355
54 -0.013640083419159055 -0.7387841684278098 -0.013646934041753411 -0.7382702498231084
55 -0.013642079615965485 -0.7524262480437753 -0.01365342321805656 -0.7519236730411649
56 -0.013637868873775005 -0.7660641169175504 -0.013632071204483509 -0.7655557442456484
57 -0.013634375343099237 -0.7796984922606496 -0.01362771368585527 -0.7791834579315037
58 -0.01362814442254603 -0.7933266366831956 -0.013634618138894439 -0.7928180760703981
59 -0.013633214682340623 -0.8069598513655362 -0.013635558355599642 -0.8064536344259977
60 -0.013629910070449114 -0.8205897614359853 -0.013618982769548893 -0.8200726171955466
61 -0.01365847634151578 -0.834248237777501 -0.013916913326829672 -0.8339895305223762
62 -0.013620082754641771 -0.8478683205321428 -0.013623926928266883 -0.8476134574506431
63 -0.013614112092182041 -0.8614824326243248 -0.013615712011232971 -0.8612291694618761
64 -0.013616735022515059 -0.8750991676468398 -0.013616539910435677 -0.8748457093723118
65 -0.013615994388237596 -0.8887151620350774 -0.013602918386459351 -0.8884486277587711
66 -0.013611225923523308 -0.9023263879586007 -0.013606294430792332 -0.9020549221895634
67 -0.013610196951776742 -0.9159365849103774 -0.013588628359138965 -0.9156435505487024
68 -0.013619621191173792 -0.9295562061015512 -0.013656206149607896 -0.9292997566983103
69 -0.013600275572389364 -0.9431564816739406 -0.01363723948597908 -0.9429369961842894
70 -0.013608423946425318 -0.956764905620366 -0.013613138673827052 -0.9565501348581165
71 -0.013603304140269756 -0.9703682097606358 -0.013603186421096324 -0.9701533212792128
72 -0.013605370186269283 -0.983973579946905 -0.013608581945300102 -0.983761903224513
73 -0.013600656017661094 -0.9975742359645662 -0.013601448992267251 -0.9973633522167802
74 -0.01361762178130448 -1.0111918577458707 -0.013821026729419827 -1.0111843789462
75 -0.013596034329384565 -1.0247878920752553 -0.01359304916113615 -1.0247774281073363
76 -0.013595279771834612 -1.03838317184709 -0.013595115533098579 -1.038372543640435
77 -0.013593897037208081 -1.051977068884298 -0.013594016246497632 -1.0519665598869326
78 -0.013592294929549099 -1.065569363813847 -0.013597103767096996 -1.0655636636540295
79 -0.01358989612199366 -1.0791592599358406 -0.013572128303349019 -1.0791357919573785
80 -0.013592019956558943 -1.0927512798923995 -0.013569178245961665 -1.0927049702033402
81 -0.013581189047545194 -1.1063324689399447 -0.013669932959601283 -1.1063749031629415
82 -0.013589374721050262 -1.119921843660995 -0.01358762732706964 -1.1199625304900112
83 -0.013588644517585634 -1.1335104881785807 -0.0135782178491354 -1.1335407483391466
84 -0.013585610827431083 -1.1470960990060117 -0.0135821592528373 -1.147122907591984
85 -0.013584900135174393 -1.1606809991411862 -0.013597149681299926 -1.1607200572732839
86 -0.013587290653958917 -1.174268289795145 -0.01356722037307918 -1.174287277646363
87 -0.013591441512107848 -1.187859731307253 -0.013615075638517738 -1.187902353284881
88 -0.01357954079285264 -1.2014392721001057 -0.01363598434254527 -1.2015383376274262
89 -0.013581756269559264 -1.215021028369665 -0.013582694483920932 -1.2151210321113473
90 -0.013580496469512583 -1.2286015248391775 -0.013586398167535662 -1.228707430278883
91 -0.013580026617273689 -1.2421815514564511 -0.01357736038044095 -1.242284790659324
92 -0.013578319875523447 -1.2557598713319746 -0.013573241839185356 -1.2558580324985094
93 -0.013577279914170504 -1.269337151246145 -0.013587014470249414 -1.2694450469687588
94 -0.013573528174310923 -1.2829106794204561 -0.013546500401571394 -1.2829915473703302
95 -0.013589643267914652 -1.2965003226883707 -0.014598689367994666 -1.2975902367383247
96 -0.013560870196670294 -1.310061192885041 -0.013576545426622033 -1.3111667821649469
97 -0.01355268694460392 -1.3236138798296448 -0.013549742661416531 -1.3247165248263635
98 -0.013552373042330146 -1.337166252871975 -0.01355935879983008 -1.3382758836261937
99 -0.013553043361753225 -1.3507192962337282 -0.013552038092166185 -1.3518279217183597
100 -0.013553498405963182 -1.3642727946396913 -0.013554704142734408 -1.3653826258610942
101 -0.013553218869492411 -1.3778260135091838 -0.01355063570663333 -1.3789332615677274
102 -0.01355545879341662 -1.3913814723026003 -0.013545746868476271 -1.3924790084362038
103 -0.013554300740361213 -1.4049357730429615 -0.013554114941507578 -1.4060331233777112
104 -0.013554023532196879 -1.4184897965751584 -0.013544017728418112 -1.4195771411061293
105 -0.013556507416069508 -1.432046303991228 -0.013555735675618052 -1.4331328767817473
106 -0.013555186800658703 -1.4456014907918866 -0.013554058177396655 -1.446686934959144
107 -0.013556502945721149 -1.4591579937376078 -0.013559367461130022 -1.460246302420274
108 -0.013555564125999809 -1.4727135578636077 -0.013548563932999969 -1.473794866353274
109 -0.013555839704349638 -1.4862693975679573 -0.013565889419987797 -1.4873607557732618
110 -0.01356126912869513 -1.4998306666966523 -0.013493027398362755 -1.5008537831716244
111 -0.013553325925022364 -1.5133839926216748 -0.013549621403217315 -1.5144034045748418
112 -0.013556354586035014 -1.5269403472077099 -0.013561387779191136 -1.527964792354033
113 -0.013635478122159839 -1.5405758253298698 -0.014331265538930892 -1.5422960578929639
114 -0.013536150520667433 -1.5541119758505373 -0.013529914431273937 -1.5558259723242378
115 -0.013540480146184563 -1.5676524559967218 -0.013536090031266212 -1.569362062355504
116 -0.01353982873260975 -1.5811922847293316 -0.013541665999218822 -1.582903728354723
117 -0.013542773155495524 -1.5947350578848272 -0.013541319919750095 -1.596445048274473
118 -0.01354071549139917 -1.6082757733762263 -0.013537714583799243 -1.6099827628582721
119 -0.013543746480718256 -1.6218195198569445 -0.013542070239782333 -1.6235248330980545
120 -0.01354059400036931 -1.6353601138573137 -0.013538884976878763 -1.6370637180749332
121 -0.013540943060070277 -1.648901056917384 -0.01354006533510983 -1.650603783410043
122 -0.013541701482608914 -1.662442758399993 -0.013542824424803257 -1.6641466078348464
123 -0.013544956082478165 -1.675987714482471 -0.013510173419490457 -1.6776567812543368
124 -0.013542986242100596 -1.6895307007245717 -0.013546227384358645 -1.6912030086386955
125 -0.013538983510807156 -1.7030696842353787 -0.013456109212711453 -1.704659117851407
126 -0.013546005357056856 -1.7166156895924356 -0.013542617857456207 -1.7182017357088633
127 -0.013542965380474925 -1.7301586549729104 -0.013526417734101414 -1.7317281534429647
128 -0.01354300151579082 -1.7437016564887013 -0.013597738230600953 -1.7453258916735657
129 -0.013541794288903475 -1.757243450777605 -0.013517059572041034 -1.7588429512456067
130 -0.013541532959789038 -1.770784983737394 -0.013527198974043132 -1.7723701502196498
131 -0.013562344806268811 -1.7843473285436626 -0.013841134542599321 -1.786211284762249
132 -0.01353580029681325 -1.797883128840476 -0.013517743954434992 -1.799729028716684
133 -0.013539437018334866 -1.8114225658588108 -0.013542382605373859 -1.8132714113220578
134 -0.01354006938636303 -1.8249626352451738 -0.013537285011261701 -1.8268086963333194
135 -0.013536304794251918 -1.8384989400394256 -0.013523096917197108 -1.8403317932505165
136 -0.013536986149847507 -1.8520359261892732 -0.013530165096744895 -1.8538619583472615
137 -0.01355301309376955 -1.8655889392830427 -0.01363549092784524 -1.8674974492751069
138 -0.013538587046787143 -1.87912752632983 -0.01353879300877452 -1.8810362422838813
139 -0.013545212149620057 -1.89267273847945 -0.013623891165480018 -1.8946601334493613
140 -0.013535694917663932 -1.9062084333971139 -0.013536181347444654 -1.908196314796806
141 -0.013535800576210021 -1.919744233973324 -0.013523153448477387 -1.9217194682452834
142 -0.013538809074088932 -1.9332830430474128 -0.013521435530856251 -1.9352409037761396
143 -0.013543602591380478 -1.9468266456387933 -0.013521974673494697 -1.9487628784496343
144 -0.013531885389238597 -1.9603585310280318 -0.013534477073699236 -1.9622973555233334
145 -0.01352851502597332 -1.9738870460540052 -0.013342651072889566 -1.975640006596223
146 -0.013545452244579792 -1.987432498298585 -0.013525760360062122 -1.989165766956285
147 -0.013541235402226449 -2.0009737337008113 -0.013530804961919784 -2.0026965719182046
148 -0.013543334556743503 -2.014517068257555 -0.013507046317681671 -2.0162036182358865
149 -0.013545746728777886 -2.028062814986333 -0.013472308916971088 -2.0296759271528577
150 -0.013541561504825949 -2.0416043764911587 -0.013558937888592481 -2.04323486504145
151 -0.013543791975826025 -2.055148168466985 -0.013459371402859688 -2.0566942364443097
152 -0.013540296256542206 -2.068688464723527 -0.013506027637049556 -2.0702002640813593
153 -0.013543513976037503 -2.0822319786995647 -0.013624370563775301 -2.0838246346451346
154 -0.013545044930651784 -2.0957770236302165 -0.013710209587588906 -2.0975348442327233
155 -0.013536683656275273 -2.109313707286492 -0.013539327820762993 -2.1110741720534865
156 -0.013534611975774168 -2.122848319262266 -0.013531505968421698 -2.1246056780219083
157 -0.01353531451895833 -2.1363836337812243 -0.013550947466865183 -2.1381566254887736
158 -0.01353266891092062 -2.149916302692145 -0.01353895254433155 -2.151695578033105
159 -0.013534154277294874 -2.1634504569694397 -0.013569691544398665 -2.1652652695775036
160 -0.01353492154739797 -2.1769853785168376 -0.013536871597170829 -2.1788021411746743
161 -0.013537065964192152 -2.19052244448103 -0.013435319252312183 -2.1922374604269863
162 -0.0135345961432904 -2.20405704062432 -0.01348466780036688 -2.2057221282273534
163 -0.013534757820889354 -2.2175917984452096 -0.013508265931159258 -2.2192303941585125
164 -0.013533267425373197 -2.231125065870583 -0.013548365933820606 -2.2327787600923332
165 -0.013527642237022519 -2.2446527081076053 -0.013680673576891423 -2.2464594336692247
166 -0.013532023876905441 -2.2581847319845108 -0.01351976185105741 -2.259979195520282
167 -0.013530532456934452 -2.271715264441445 -0.013528777426108718 -2.273507972946391
168 -0.013529761601239443 -2.2852450260426846 -0.013635891443118452 -2.2871438643895092
169 -0.01353110708296299 -2.2987761331256475 -0.013531675422564149 -2.3006755398120733
170 -0.013530060229822994 -2.3123061933554707 -0.013535346370190382 -2.3142108861822637
171 -0.01353111332282424 -2.325837306678295 -0.013540850300341845 -2.3277517364826057
172 -0.013528348552063108 -2.3393656552303583 -0.01350009827874601 -2.341251834761352
173 -0.01354716015048325 -2.3529128153808414 -0.013902961788699032 -2.355154796550051
174 -0.013519723620265722 -2.366432539001107 -0.013519853446632623 -2.3686746499966835
175 -0.01352240340784192 -2.379954942408949 -0.013527148170396686 -2.38220179816708
176 -0.013523982977494598 -2.3934789253864435 -0.013518626289442181 -2.3957204244565222
177 -0.01352361384779215 -2.407002539234236 -0.013527089776471258 -2.4092475142329937
178 -0.013522261846810579 -2.4205248010810463 -0.013516480987891554 -2.422763995220885
179 -0.013522491510957479 -2.4340472925920036 -0.013511108933016658 -2.4362751041539017
180 -0.013496471708640457 -2.447543764300644 -0.013042465085163713 -2.4493175692390654
181 -0.013532859785482288 -2.4610766240861266 -0.013530818047001958 -2.4628483872860674
182 -0.013534444058313966 -2.4746110681444407 -0.013533489545807242 -2.4763818768318746
183 -0.013531577866524458 -2.488142646010965 -0.01353759509511292 -2.4899194719269877
184 -0.013533213501796126 -2.501675859512761 -0.013532501831650733 -2.5034519737586383
185 -0.01353175174444914 -2.5152076112572104 -0.01353049804456532 -2.5169824718032037
186 -0.013530798768624664 -2.528738410025835 -0.013553609699010849 -2.5305360815022144
187 -0.013530815113335848 -2.542269225139171 -0.013544959062710405 -2.544081040564925
188 -0.013528004055842757 -2.5557972291950137 -0.013556471047922968 -2.557637511612848
189 -0.013529410399496556 -2.5693266395945105 -0.013501515798270702 -2.5711390274111183
190 -0.013534132484346628 -2.582860772078857 -0.013560971710830927 -2.5846999991219493
191 -0.013532425137236714 -2.5963931972160936 -0.013509917678311468 -2.598209916800261
192 -0.013530666148290038 -2.6099238633643838 -0.013530007610097528 -2.6117399244103585
193 -0.013527629803866148 -2.62345149316825 -0.013531957287341356 -2.6252718816977
194 -0.013530235132202506 -2.6369817283004524 -0.013552249316126109 -2.638824131013826
195 -0.013527788082137704 -2.65050951638259 -0.013541083363816143 -2.6523652143776424
196 -0.013527020765468478 -2.6640365371480583 -0.013563238969072699 -2.665928453346715
197 -0.013533060625195503 -2.6775695977732537 -0.013567988760769367 -2.6794964421074843
198 -0.013522500591352581 -2.691092098364606 -0.01350677702575922 -2.6930032191332436
199 -0.013525910954922438 -2.7046180093195287 -0.01353114116936922 -2.7065343603026126
200 -0.013520521018654108 -2.718138530338183 -0.013463595416396856 -2.7199979557190095
201 -0.013525735773146152 -2.731664266111329 -0.013525867694988846 -2.7335238234139982
202 -0.01353072477504611 -2.745194990886375 -0.013609308423474431 -2.7471331318374728
203 -0.013524989085271954 -2.7587199799716466 -0.013479368854314088 -2.7606125006917868
204 -0.01351930876262486 -2.7722392887342715 -0.01357943401671946 -2.7741919347085062
205 -0.013526855735108256 -2.7857661444693798 -0.013513894518837333 -2.7877058292273436
206 -0.01352462130598724 -2.799290765775367 -0.0135516875423491 -2.8012575167696925
207 -0.013525426993146539 -2.812816192768514 -0.01358664189465344 -2.814844158664346
208 -0.013526915060356259 -2.82634310782887 -0.013494250224903226 -2.828338408889249
209 -0.013524418184533715 -2.8398675260134034 -0.01353799682110548 -2.8418764057103547
210 -0.013521841866895557 -2.853389367880299 -0.013576964568346738 -2.8554533702787013
211 -0.013519466295838356 -2.8669088341761375 -0.013518624752759934 -2.8689719950314614
212 -0.013520215218886734 -2.8804290493950244 -0.013517458224669099 -2.8824894532561305
213 -0.013521654391661286 -2.8939507037866856 -0.013512666523456573 -2.896002119779587
214 -0.013522215839475393 -2.907472919626161 -0.013525825785472989 -2.90952794556506
215 -0.01352165574207902 -2.92099457536824 -0.013518151687458157 -2.923046097252518
216 -0.013520820206031204 -2.9345153955742713 -0.013509063143283128 -2.936555160395801
217 -0.013525180891156197 -2.9480405764654276 -0.013500467268750071 -2.950055627664551
218 -0.013523539528250694 -2.9615641159936783 -0.013532935455441476 -2.9635885631199925
219 -0.013527979841455817 -2.975092095835134 -0.013604426058009267 -2.977192989178002
220 -0.013519083056598902 -2.988611178891733 -0.013531016139313578 -2.990724005317315
221 -0.01352071794681251 -3.0021318968385455 -0.013509657001122832 -3.004233662318438
222 -0.01351964445784688 -3.0156515412963922 -0.013501959946006536 -3.0177356222644445
223 -0.01352139338850975 -3.029172934684902 -0.013576707849279047 -3.0313123301137237
224 -0.013517113821581005 -3.0426900485064827 -0.013453144254162908 -3.0447654743678867
225 -0.013517751172184945 -3.056207799678668 -0.01352997119538486 -3.0582954455632714
226 -0.013518375996500253 -3.069726175675168 -0.013522069621831178 -3.0718175151851024
227 -0.013517960580065847 -3.083244136255234 -0.013512295717373491 -3.085329810902476
228 -0.01351681905798614 -3.09676095531322 -0.013538108440116048 -3.098867919342592
229 -0.01351872724480927 -3.110279682558029 -0.013541466509923338 -3.1124093858525153
230 -0.01352869956754148 -3.1238083821255707 -0.01333032506518066 -3.125739710917696
231 -0.013521640887483954 -3.1373300230130545 -0.01352891749702394 -3.13926862841472
232 -0.013520994782447815 -3.1508510177955023 -0.013515953812748194 -3.1527845822274685
233 -0.0135215753223747 -3.1643725931178768 -0.013502401625737548 -3.166286983853206
234 -0.013520539738237858 -3.1778931328561146 -0.013508974760770797 -3.1797959586139766
235 -0.01352331112138927 -3.191416443977504 -0.013494424754753709 -3.1932903833687303
236 -0.013521393854171037 -3.204937837831675 -0.013491446664556862 -3.2067818300332873
237 -0.013521800190210343 -3.2184596380218853 -0.013516974868252873 -3.22029880490154
238 -0.013519422942772507 -3.2319790609646577 -0.01351344520226121 -3.2338122501038016
239 -0.013526692008599638 -3.245505752973257 -0.013452849257737398 -3.247265099361539
240 -0.01352146090939641 -3.2590272138826535 -0.013485335558652879 -3.260750434920192
241 -0.01352202077396214 -3.2725492346566156 -0.013516470743343233 -3.274266905663535
242 -0.013519323337823153 -3.286068557994439 -0.013525111135095358 -3.2877920167986305
243 -0.013531812094151973 -3.2996003700885908 -0.013375533185899258 -3.30116754998453
244 -0.013525842363014818 -3.3131262124516057 -0.013543779402971268 -3.3147113293875012
245 -0.013521997956559062 -3.3266482104081647 -0.01352497241459787 -3.3282363018020993
246 -0.013523386931046844 -3.3401715973392117 -0.013484693318605422 -3.3417209951207045
247 -0.013530913786962629 -3.3537025111261745 -0.013564722891896964 -3.3552857180126017
248 -0.01352416267618537 -3.3672266738023597 -0.013516305759549142 -3.368802023772151
249 -0.013518200907856225 -3.380744874710216 -0.01351084657944739 -3.3823128703515986
250 -0.01351996697485447 -3.3942648416850703 -0.013468562345951795 -3.39578143269755
251 -0.013519834727048874 -3.407784676412119 -0.01349029066041112 -3.4092717233579615
252 -0.013524780655279756 -3.421309457067399 -0.013532807398587466 -3.422804530756549
253 -0.013520407257601619 -3.4348298643250006 -0.013503994280472397 -3.4363085250370213
254 -0.013529574172571302 -3.448359438497572 -0.013409094884991646 -3.449717619922013
255 -0.013523232378065585 -3.4618826708756374 -0.013509687222540378 -3.463227307144553
256 -0.01352298930287361 -3.475405660178511 -0.013510945858433843 -3.476738253002987
257 -0.013521476136520504 -3.488927136315031 -0.013584795827046036 -3.490323048830033
258 -0.01351917120628059 -3.502446307521312 -0.013679622113704682 -3.5040026709437377
259 -0.013519956683740019 -3.5159662642050518 -0.013524097669869662 -3.5175267686136076
260 -0.01351899579167366 -3.5294852599967252 -0.013525295211002231 -3.53105206382461
261 -0.01352020907215774 -3.543005469068883 -0.013516764715313911 -3.5445688285399237
262 -0.013517016964033245 -3.556522486032916 -0.013499507075175643 -3.5580683356150993
263 -0.013512917701154948 -3.570035403734071 -0.013454642379656434 -3.5715229779947557
264 -0.01351963384076953 -3.5835550375748406 -0.01356022353284061 -3.5850832015275964
265 -0.013518295809626579 -3.597073333384467 -0.013496882049366832 -3.5985800835769632
266 -0.013518556393682957 -3.61059188977815 -0.013514628261327743 -3.612094711838291
267 -0.013517392473295331 -3.6241092822514456 -0.01350226141512394 -3.625596973253415
268 -0.01351731107570231 -3.637626593327148 -0.013509759586304427 -3.6391067328397195
269 -0.01351330424658954 -3.6511398975737372 -0.013462201645597815 -3.652568934485317
270 -0.013518983405083418 -3.6646588809788208 -0.013524650130420923 -3.666093584615738
271 -0.013518727477639913 -3.6781776084564606 -0.013511377945542335 -3.6796049625612803
272 -0.013519287668168544 -3.691696896124629 -0.013522193022072315 -3.6931271555833525
273 -0.013513428904116154 -3.7052103250287454 -0.013570700399577617 -3.70669785598293
274 -0.013519671792164446 -3.71872999682091 -0.0134251503739506 -3.7201230063568804
275 -0.013515046564862132 -3.732245043385772 -0.013484446099027991 -3.7336074524559084
276 -0.013518946664407849 -3.74576399005018 -0.013526655780151487 -3.74713410823606
277 -0.013524155365303159 -3.759288145415483 -0.013651246810331941 -3.760785355046392
278 -0.013513763202354312 -3.7728019086178373 -0.01347617139108479 -3.774261526437477
279 -0.013516011647880077 -3.7863179202657173 -0.013524096831679345 -3.7877856232691562
280 -0.013514974480494856 -3.799832894746212 -0.013510906277224422 -3.8012965295463808
281 -0.013516845926642419 -3.8133497406728547 -0.013497562101110815 -3.8147940916474914
282 -0.01351445927284658 -3.8268641999457014 -0.013524992438033224 -3.828319084085525
283 -0.01351819564588368 -3.8403823955915852 -0.013507615961134433 -3.841826700046659
284 -0.013515486428514124 -3.8538978820200995 -0.013510412117466331 -3.8553371121641256
285 -0.013516761036589742 -3.8674146430566894 -0.013512788526713847 -3.8688499006908392
286 -0.013518972555175424 -3.880933615611865 -0.01356333466246724 -3.8824132353533063
287 -0.013511358108371497 -3.8944449737202365 -0.013507427042350173 -3.8959206623956564
288 -0.01351289446465671 -3.907957868184893 -0.013536940654739737 -3.909457603050396
289 -0.013512423634529114 -3.921470291819422 -0.013532100850716234 -3.9229897039011123
290 -0.013507701316848397 -3.9349779931362705 -0.013537624990567565 -3.93652732889168
291 -0.013510573888197541 -3.948488567024468 -0.013496470917016268 -3.9500237998086964
292 -0.013511885097250343 -3.9620004521217185 -0.013512886501848698 -3.9635366863105452
293 -0.013510694354772567 -3.975511146476491 -0.013518574135378002 -3.977055260445923
294 -0.013522000098600984 -3.989033146575092 -0.013612114591524005 -3.990667375037447
295 -0.013505833502858878 -4.002538980077951 -0.013526256289333105 -4.00419363132678
296 -0.013509503472596407 -4.016048483550547 -0.013527462445199489 -4.017721093771979
297 -0.01351824221201241 -4.029566725762559 -0.013377787265926599 -4.031098881037906
298 -0.013511377852410078 -4.043078103614969 -0.01351891872473061 -4.044617799762636
299 -0.013509146217256785 -4.056587249832226 -0.01352456072345376 -4.05814236048609
300 -0.013510995963588356 -4.070098245795815 -0.013516935100778938 -4.071659295586869
301 -0.013506643706932664 -4.083604889502747 -0.01362367277033627 -4.085282968357205
302 -0.013507241290062666 -4.09711213079281 -0.013499972270801663 -4.098782940628007
303 -0.013507056422531605 -4.110619187215341 -0.013500537257641554 -4.112283477885649
304 -0.013505522161722183 -4.124124709377063 -0.013527629571035505 -4.125811107456684
305 -0.01350870681926608 -4.137633416196329 -0.013393702311441302 -4.139204809768126
306 -0.013510821899399162 -4.151144238095728 -0.013497518608346581 -4.152702328376472
307 -0.013507181033492088 -4.16465141912922 -0.013507851352915167 -4.166210179729387
308 -0.01351130660623312 -4.178162725735453 -0.013523749075829983 -4.179733928805217
309 -0.013508195709437131 -4.19167092144489 -0.013511314615607261 -4.193245243420825
310 -0.013522084709256888 -4.205193006154147 -0.013635754073038697 -4.2068809974938635
311 -0.013507019402459264 -4.218700025556606 -0.013524474296718835 -4.220405471790582
312 -0.013505976460874081 -4.23220600201748 -0.013511511124670505 -4.233916982915253
313 -0.013504836242645979 -4.245710838260126 -0.013501937966793776 -4.247418920882047
314 -0.013504659663885832 -4.2592154979240116 -0.013540597353130578 -4.260959518235177
315 -0.013504511723294855 -4.272720009647307 -0.013496417179703712 -4.274455935414881
316 -0.013509366754442453 -4.286229376401749 -0.013753156457096339 -4.288209091871978
317 -0.013496170099824668 -4.299725546501574 -0.013498444855213166 -4.301707536727191
318 -0.013499456690624356 -4.313225003192199 -0.013493946474045514 -4.315201483201236
319 -0.013499871641397477 -4.326724874833596 -0.013506135623902082 -4.328707618825138
320 -0.013499332964420319 -4.340224207798016 -0.013496834551915526 -4.342204453377054
321 -0.01350064822472632 -4.353724856022742 -0.013496324978768825 -4.355700778355823
322 -0.013500103447586297 -4.367224959470328 -0.013495547510683537 -4.369196325866507
323 -0.013501351000741124 -4.380726310471069 -0.013513950677588583 -4.3827102765440955
324 -0.013501174841076135 -4.394227485312146 -0.013517808262258768 -4.396228084806355
325 -0.0134989898186177 -4.407726475130763 -0.013506861310452223 -4.4097349461168065
326 -0.013503264682367445 -4.421229739813131 -0.013385136378929019 -4.4231200824957355
327 -0.013501156447455287 -4.434730896260587 -0.013498569605872035 -4.4366186521016076
328 -0.013502897089347243 -4.448233793349934 -0.013485244894400238 -4.450103896996008
329 -0.013501272816210986 -4.4617350661661455 -0.013493233127519488 -4.463597130123527
330 -0.013503152690827847 -4.4752382188569735 -0.013515138486400246 -4.477112268609927
331 -0.013505744421854616 -4.488743963278828 -0.013497731648385525 -4.490610000258313
332 -0.013506126729771495 -4.502250090008599 -0.013563343184068799 -4.504173343442382
333 -0.013502284698188306 -4.515752374706787 -0.013489371212199331 -4.517662714654581
334 -0.013502132939174771 -4.5292545076459625 -0.01349411285482347 -4.531156827509405
335 -0.013501307414844631 -4.542755815060807 -0.013496304070577026 -4.544653131579982
336 -0.013497346127405763 -4.556253161188213 -0.013452532468363643 -4.5581056640483455
337 -0.013503280142322183 -4.569756441330535 -0.013543611019849777 -4.571649275068196
338 -0.01350134126842022 -4.583257782598955 -0.013521765545010566 -4.585171040613206
339 -0.013505312567576765 -4.596763095166532 -0.013524756580591202 -4.598695797193797
340 -0.013504296680912376 -4.610267391847444 -0.013361916970461607 -4.612057714164259
341 -0.013503562519326806 -4.623770954366771 -0.01350203943438828 -4.6255597535986475
342 -0.013505218364298344 -4.637276172731069 -0.01349344584159553 -4.639053199440243
343 -0.01350500164553523 -4.650781174376605 -0.013491376303136349 -4.652544575743379
344 -0.013503996841609477 -4.664285171218214 -0.013507051765918732 -4.666051627509297
345 -0.013502648938447237 -4.677787820156661 -0.013483197009190918 -4.6795348245184885
346 -0.013504168018698692 -4.69129198817536 -0.013496942725032568 -4.693031767243521
347 -0.013498963229358197 -4.704790951404718 -0.013528649928048253 -4.706560417171569
348 -0.013503116462379694 -4.718294067867097 -0.013478328613564372 -4.720038745785133
349 -0.013503412809222936 -4.73179748067632 -0.013477824814617633 -4.73351657059975
350 -0.013505190052092076 -4.745302670728412 -0.013477309979498387 -4.746993880579248
351 -0.013501888746395707 -4.758804559474807 -0.013515014387667178 -4.760508894966915
352 -0.013512963522225618 -4.772317522997033 -0.01339540514163673 -4.773904300108552
353 -0.013503566849976778 -4.78582108984701 -0.013464168040081858 -4.787368468148634
354 -0.013503934303298593 -4.799325024150309 -0.013482815911993384 -4.800851284060628
355 -0.013504602387547493 -4.812829626537856 -0.01349970893934369 -4.814350992999972
356 -0.013502826355397702 -4.826332452893253 -0.01350031103938818 -4.827851304039361
357 -0.013504483457654714 -4.839836936350908 -0.013465878600254656 -4.8413171826396155
358 -0.013514445815235376 -4.853351382166143 -0.013566014310345053 -4.85488319694996
359 -0.01350446166470647 -4.86685584383085 -0.013502730149775743 -4.8683859270997365
360 -0.013501940481364726 -4.880357784312214 -0.013518570316955447 -4.881904497416692
361 -0.013503859331831337 -4.893861643644046 -0.013495588256046177 -4.895400085672739
362 -0.013505419297143818 -4.90736706294119 -0.013486343761906027 -4.908886429434645
363 -0.013490520184859633 -4.9208575831260495 -0.013754001446068287 -4.922640430880714
364 -0.013497016951441764 -4.934354600077492 -0.013503074692562223 -4.936143505573276
365 -0.013497170433402062 -4.947851770510893 -0.013505187397822738 -4.949648692971099
366 -0.013497126242145895 -4.961348896753039 -0.013500280678272247 -4.963148973649371
367 -0.013497988553717732 -4.974846885306757 -0.013473448250442744 -4.976622421899814
368 -0.013499827776104211 -4.988346713082861 -0.013508508121594787 -4.990130930021408
369 -0.013503584871068596 -5.00185029795393 -0.013424614770337939 -5.003555544791746
370 -0.013501667091622949 -5.015351965045553 -0.01346846236847341 -5.01702400716022
371 -0.013500321935862303 -5.028852286981415 -0.013499279599636793 -5.030523286759857
372 -0.013502901373431086 -5.042355188354846 -0.013421778194606304 -5.043945064954464
373 -0.013497575651854277 -5.0558527640067 -0.013457684870809316 -5.057402749825274
374 -0.013502727029845119 -5.0693554910365455 -0.013510058121755718 -5.070912807947029
375 -0.013502334477379918 -5.082857825513925 -0.013492000568658114 -5.084404808515687
376 -0.013501298427581788 -5.096359123941507 -0.013488729204982518 -5.09789353772067
377 -0.013486825255677104 -5.109845949197185 -0.0133648251183331 -5.111258362839003
378 -0.013501779641956091 -5.123347728839141 -0.013507236493751407 -5.124765599332754
379 -0.013501783087849616 -5.13684951192699 -0.013501090137287975 -5.138266689470042
380 -0.013504926022142172 -5.150354437949132 -0.013491692673414945 -5.1517583821434565
381 -0.013502211682498455 -5.16385664963163 -0.01348245032131672 -5.165240832464773
382 -0.013507234072312713 -5.177363883703943 -0.013585959654301405 -5.178826792119075
383 -0.013498915778473019 -5.1908627994824155 -0.013497383892536163 -5.192324176011612
384 -0.013502397947013378 -5.2043651974294285 -0.013490558182820678 -5.2058147341944325
385 -0.013503310224041342 -5.21786850765347 -0.013520600274205208 -5.219335334468638
386 -0.013502867612987756 -5.231371375266457 -0.013551172334700823 -5.2328865068033386
387 -0.013500216230750085 -5.2448715914972075 -0.013511064648628234 -5.246397571451967
388 -0.013499763840809465 -5.258371355338017 -0.013503422960639 -5.259900994412606
389 -0.013500441750511526 -5.2718717970885285 -0.013493455573916435 -5.273394449986522
390 -0.013498850911855698 -5.285370648000384 -0.013483409909531474 -5.2868778598960535
391 -0.013499177666381002 -5.298869825666765 -0.013530491199344397 -5.300408351095398
392 -0.013498790608718992 -5.312368616275484 -0.013506361795589329 -5.313914712890988
393 -0.0134992441162467 -5.325867860391731 -0.013497657049447298 -5.3274123699404345
394 -0.013499488681554794 -5.339367349073286 -0.013526174519211055 -5.340938544459646
395 -0.013497569318860769 -5.352864918392147 -0.013556274166330696 -5.354494818625977
396 -0.013498513959348202 -5.366363432351495 -0.013497928902506829 -5.367992747528484
397 -0.013497374020516872 -5.379860806372012 -0.013490814436227083 -5.381483561964711
398 -0.013498043222352863 -5.393358849594365 -0.013475400861352682 -5.394958962826063
399 -0.01351067335344851 -5.406869522947813 -0.01352525413967669 -5.40848421696574
400 -0.013499823538586498 -5.4203693464864 -0.01333936075679958 -5.42182357772254
401 -0.01350138490088284 -5.433870731387282 -0.013514420948922634 -5.4353379986714625
402 -0.01349897114560008 -5.447369702532882 -0.013498694775626064 -5.448836693447088
403 -0.013497826596722006 -5.460867529129604 -0.01349844834767282 -5.462335141794761
404 -0.013497871393337846 -5.474365400522942 -0.013508755480870605 -5.475843897275632
405 -0.013494761567562819 -5.487860162090504 -0.013435653503984213 -5.489279550779616
406 -0.013499088678508997 -5.501359250769013 -0.013516051322221756 -5.5027956021018385
407 -0.013493119180202484 -5.514852369949216 -0.013472663145512343 -5.5162682652473505
408 -0.013495449163019656 -5.528347819112235 -0.013463382702320814 -5.529731647949672
409 -0.013493958162143826 -5.541841777274379 -0.013463727803900838 -5.543195375753572
410 -0.013505100924521684 -5.5553468781989 -0.01354503477923572 -5.556740410532808
411 -0.013499405654147267 -5.5688462838530475 -0.01353716398589313 -5.570277574518701
412 -0.01349957287311554 -5.582345856726163 -0.013488546665757894 -5.583766121184459
413 -0.013497363962233066 -5.595843220688396 -0.013494392391294241 -5.597260513575753
414 -0.013501630211248995 -5.609344850899645 -0.013519323337823153 -5.610779836913576
415 -0.013499980513006448 -5.622844831412651 -0.013514314778149128 -5.624294151691725
416 -0.013499034801498055 -5.636343866214149 -0.013493181997910142 -5.637787333689635
417 -0.013491711020469666 -5.649835577234619 -0.013455416820943356 -5.651242750510579
418 -0.013499895064160227 -5.663335472298779 -0.013502584677189589 -5.664745335187768
419 -0.01349813905544579 -5.676833611354224 -0.013487898372113704 -5.678233233559882
420 -0.013492293423041701 -5.690325904777266 -0.013445721939206123 -5.691678955499088
421 -0.013497676700353622 -5.70382358147762 -0.013508475245907902 -5.705187430744997
422 -0.013498188043013216 -5.717321769520633 -0.013488981546834112 -5.71867641229183
423 -0.013496647868305445 -5.730818417388939 -0.013475307542830706 -5.732151719834661
424 -0.013499561324715614 -5.744317978713655 -0.013516484666615725 -5.745668204501277
425 -0.013495253212749959 -5.757813231926405 -0.013453473616391421 -5.759121678117668
426 -0.013495923019945621 -5.77130915494635 -0.013459368515759707 -5.7725810466334275
427 -0.013499191403388977 -5.784808346349739 -0.013507996406406163 -5.7860890430398335
428 -0.013505373941734433 -5.798313720291474 -0.013497862778604031 -5.799586905818438
429 -0.013498993683606386 -5.811812713975081 -0.01348290964961052 -5.813069815468048
430 -0.013499231589958072 -5.825311945565039 -0.013531501404941082 -5.826601316872989
431 -0.013498448580503464 -5.8388103941455425 -0.013511493057012557 -5.840112809930002
432 -0.013496930012479424 -5.852307324158022 -0.013443634239956736 -5.853556444169959
433 -0.013498175656422973 -5.865805499814445 -0.013504262035712599 -5.867060706205671
434 -0.013496961537748575 -5.879302461352194 -0.01345465574413538 -5.880515361949807
435 -0.013498972728848457 -5.892801434081043 -0.013486823951825499 -5.894002185901632
436 -0.013498411513864994 -5.906299845594908 -0.013489399245008827 -5.907491585146641
437 -0.013499495014548302 -5.919799340609456 -0.013515783287584782 -5.921007368434226
438 -0.013498555961996317 -5.933297896571452 -0.013473571091890336 -5.934480939526116
439 -0.013498868374153972 -5.946796764945606 -0.013502305466681718 -5.947983244992798
440 -0.013498811284080148 -5.9602955762296865 -0.013500877609476446 -5.961484122602275
441 -0.013498038286343217 -5.97379361451603 -0.013505418598651887 -5.974989541200927
442 -0.013498199824243783 -5.987291814340273 -0.013515082886442542 -5.988504624087369
443 -0.013497085450217128 -6.00078889979049 -0.013521041022613645 -6.002025665109983
444 -0.013496792875230312 -6.01428569266572 -0.013508842280134558 -6.015534507390117
445 -0.013502808567136527 -6.027788501232857 -0.013595506269484758 -6.029130013659602
446 -0.013493519136682152 -6.04128202036954 -0.013498826511204242 -6.042628840170806
447 -0.01349586034193635 -6.054777880711476 -0.013491843594238162 -6.0561206837650445
448 -0.013496679393574596 -6.06827456010505 -0.013500848133116961 -6.069621531898162
449 -0.013495640829205513 -6.081770200934256 -0.013489036867395044 -6.083110568765557
450 -0.01349048614501953 -6.095260687079275 -0.013556441199034453 -6.096667009964591
451 -0.013495089812204241 -6.1087557768914795 -0.013511381251737476 -6.110178391216328
452 -0.013495846232399345 -6.122251623123879 -0.013486689375713467 -6.123665080592041
453 -0.013496508728712798 -6.1357481318525915 -0.013491981802508235 -6.137157062394549
454 -0.013497232180088758 -6.14924536403268 -0.013450693432241678 -6.150607755826791
455 -0.013494327152147888 -6.162739691184828 -0.013525099074468017 -6.1641328549012595
456 -0.013493396015837789 -6.176233087200665 -0.0135108542162925 -6.177643709117552
457 -0.013495455402880907 -6.189728542603546 -0.013492062920704484 -6.1911357720382565
458 -0.013494047801941633 -6.203222590405487 -0.013539515202865005 -6.2046752872411215
459 -0.013491023890674114 -6.216713614296162 -0.01355526694096625 -6.218230554182088
460 -0.013491908600553871 -6.230205522896716 -0.01349829905666411 -6.231728853238752
461 -0.013493254408240318 -6.243698777304957 -0.01348821483552456 -6.245217068074276
462 -0.013493609381839633 -6.257192386686796 -0.013503998052328825 -6.258721066126605
463 -0.013492981903254986 -6.270685368590051 -0.013526141736656427 -6.272247207863262
464 -0.013492959225550294 -6.284178327815601 -0.013487658323720097 -6.285734866186982
465 -0.013491286709904671 -6.297669614525506 -0.013414652040228247 -6.29914951822721
466 -0.013489524414762855 -6.311159138940269 -0.01347897625528276 -6.312628494482493
467 -0.013495264528319239 -6.324654403468588 -0.013452757010236382 -6.32608125149273
468 -0.01348524009808898 -6.338139643566677 -0.013455210160464049 -6.339536461653194
469 -0.013494243705645203 -6.351633887272323 -0.013481820467859507 -6.353018282121053
470 -0.01349383471533656 -6.365127721987659 -0.01350915376096964 -6.3665274358820225
471 -0.013494301540777087 -6.378622023528436 -0.013512189825996756 -6.38003962570802
472 -0.013494802825152873 -6.392116826353589 -0.01351284715346992 -6.393552472861489
473 -0.013491501612588764 -6.405608327966178 -0.01348801190033555 -6.407040484761825
474 -0.01349195996299386 -6.419100287929171 -0.01349989715963602 -6.420540381921461
475 -0.013490933133289218 -6.43259122106246 -0.013502933597192169 -6.434043315518653
476 -0.013491816027089954 -6.44608303708955 -0.013574054511263967 -6.447617370029917
477 -0.013492818316444754 -6.459575855405995 -0.013467563316226006 -6.461084933346143
478 -0.013490580068901182 -6.473066435474896 -0.013517194334417582 -6.47460212768056
479 -0.013493435131385923 -6.486559870606282 -0.013559608487412333 -6.488161736167973
480 -0.01349350013770163 -6.500053370743983 -0.013521163538098336 -6.501682899706071
481 -0.013485975190997123 -6.513539345934981 -0.013458111975342035 -6.515141011681413
482 -0.013489753194153308 -6.527029099129134 -0.013479473441839218 -6.528620485123252
483 -0.0134901306591928 -6.540519229788327 -0.013485143752768635 -6.542105628876021
484 -0.013490148261189461 -6.554009378049516 -0.013482229877263307 -6.5555878587532845
485 -0.013489186996594071 -6.56749856504611 -0.013470104523003101 -6.569057963276288
486 -0.013491189246997238 -6.580989754293107 -0.013505762862041592 -6.582563726138329
487 -0.013491584826260805 -6.594481339119367 -0.013508989103138446 -6.596072715241468
488 -0.013491055881604552 -6.607972395000972 -0.013459816761314868 -6.609532532002783
489 -0.013486727979034186 -6.6214591229800055 -0.013584117125719785 -6.6231166491285025
490 -0.013491124007850885 -6.634950246987857 -0.013566279783844948 -6.6366829289123475
491 -0.013489761110395192 -6.648440008098252 -0.013488978566601872 -6.650171907478949
492 -0.013488962128758431 -6.66192897022701 -0.013522116653621196 -6.66369402413257
493 -0.013495035143569112 -6.675424005370579 -0.013605693960562349 -6.677299718093132
494 -0.013486494868993759 -6.688910500239573 -0.013489123806357384 -6.690788841899489
495 -0.013488883851096034 -6.702399384090669 -0.013491001818329096 -6.704279843717818
496 -0.013486413285136223 -6.7158857973758055 -0.013466010754927992 -6.717745854472746
497 -0.013490129029378295 -6.729375926405184 -0.01349766431376338 -6.731243518786509
498 -0.013488583266735077 -6.742864509671919 -0.013488443475216627 -6.744731962261725
499 -0.013494760636240244 -6.756359270308159 -0.013500423030927777 -6.758232385292653
500 -0.013488994352519513 -6.769848264660678 -0.013478397717699408 -6.771710783010353
501 -0.01348796314559877 -6.783336227806276 -0.013475297298282386 -6.785186080308636
502 -0.013489343924447894 -6.796825571730724 -0.013563389051705598 -6.798749469360342
503 -0.013490799628198148 -6.8103163713589225 -0.013533088471740484 -6.8122825578320825
504 -0.01348384078592062 -6.823800212144843 -0.013483935547992588 -6.825766493380075
505 -0.01348725650459528 -6.837287468649438 -0.013495304994285107 -6.83926179837436
506 -0.013486044853925705 -6.850773513503364 -0.013498236890882254 -6.852760035265242
507 -0.013493720814585686 -6.864267234317949 -0.013532083667814731 -6.866292118933057
508 -0.013483975362032653 -6.877751209679982 -0.013462243508547545 -6.879754362441604
509 -0.013485631067305803 -6.891236840747288 -0.013483822671696543 -6.893238185113301
510 -0.013485594047233462 -6.904722434794522 -0.01349061531946063 -6.906728800432761
511 -0.013484915113076567 -6.918207349907599 -0.013453077292069793 -6.920181877724831
512 -0.013485921639949083 -6.931693271547548 -0.013418214814737438 -6.933600092539568
513 -0.013488431833684445 -6.945181703381232 -0.013485561311244964 -6.947085653850813
514 -0.013487983122467994 -6.9586696865037005 -0.013478850666433572 -6.960564504517246
515 -0.01348935100249946 -6.9721590375062 -0.013490288238972425 -6.974054792756219
516 -0.013486521271988749 -6.985645558778189 -0.013365014642477035 -6.9874198073986955
517 -0.013492969376966358 -6.9991385281551555 -0.013511361414566636 -7.0009311688132625
518 -0.013486795732751489 -7.012625323887907 -0.01348983054049313 -7.014420999353756
519 -0.013489160872995853 -7.026114484760902 -0.01349066598340869 -7.0279116653371645
520 -0.013487983634695411 -7.039602468395597 -0.013503500679507851 -7.041415166016672
521 -0.0134858469478786 -7.053088315343476 -0.013547147391363978 -7.054962313408036
522 -0.0134868489112705 -7.066575164254746 -0.01350256334990263 -7.068464876757939
523 -0.013487731153145433 -7.080062895407892 -0.013499998021870852 -7.08196487477981
524 -0.013488691998645663 -7.093551587406537 -0.013483703602105379 -7.095448578381915
525 -0.01348745496943593 -7.107039042375973 -0.01348846945911646 -7.108937047841032
526 -0.013478078693151475 -7.120517121069125 -0.013480804814025759 -7.122417852655057
527 -0.013488733116537333 -7.134005854185662 -0.01348162624053657 -7.135899478895594
528 -0.013489011581987143 -7.147494865767649 -0.01348349880427122 -7.149382977699865
529 -0.013487991271540522 -7.16098285703919 -0.013495670212432743 -7.162878647912298
530 -0.013487693388015032 -7.174470550427205 -0.013487197505310178 -7.1763658454176085
531 -0.01348852925002575 -7.18795907967723 -0.013524490734562277 -7.189890336152171
532 -0.01350801051594317 -7.201467090193174 -0.013494819449260832 -7.203385155601432
533 -0.013490799022838474 -7.214957889216012 -0.013476494560018181 -7.216861650161451
534 -0.013490634690970182 -7.228448523906982 -0.013497088570147753 -7.230358738731598
535 -0.013490039296448231 -7.24193856320343 -0.013494451763108373 -7.243853190494707
536 -0.013489397987723351 -7.255427961191153 -0.01349500664509833 -7.257348197139805
537 -0.01348943100310862 -7.268917392194262 -0.013509229477494954 -7.2708574266173
538 -0.01348972856067121 -7.282407120754933 -0.013502398552373052 -7.284359825169673
539 -0.013487316481769086 -7.2958944372367025 -0.013505840301513672 -7.297865665471187
540 -0.013483388023450971 -7.309377825260153 -0.013441075664013624 -7.311306741135201
541 -0.013491244707256555 -7.3228690699674095 -0.013527125166729093 -7.324833866301931
542 -0.013487207610160113 -7.336356277577569 -0.01353387013077736 -7.338367736432708
543 -0.013488095765933395 -7.349844373343503 -0.013477485021576285 -7.351845221454284
544 -0.013486961461603641 -7.363331334805107 -0.01341801774688065 -7.365263239201165
545 -0.01349208583123982 -7.376823420636347 -0.013497289083898068 -7.3787605282850635
546 -0.013489849818870425 -7.390313270455217 -0.01350019290111959 -7.392260721186183
547 -0.013489510165527463 -7.403802780620745 -0.013514086278155446 -7.405774807464338
548 -0.01349023855291307 -7.417293019173658 -0.013486558431759476 -7.419261365896098
549 -0.013498302968218922 -7.430791322141877 -0.013499490078538656 -7.432760855974637
550 -0.013487558485940099 -7.444278880627817 -0.013517075497657061 -7.446277931472294
551 -0.013486931985244154 -7.457765812613061 -0.01347291273996234 -7.459750844212256
552 -0.013487892737612129 -7.471253705350673 -0.013484275294467806 -7.473235119506724
553 -0.01348857614211738 -7.484742281492791 -0.013460842659696937 -7.486695962166421
554 -0.013489445066079497 -7.4982317265588705 -0.01352691245265305 -7.500222874619074
555 -0.013488803897053004 -7.511720530455923 -0.013498155772686005 -7.51372103039176
556 -0.013484818255528807 -7.525205348711452 -0.013478738907724618 -7.527199769299484
557 -0.013493401557207107 -7.53869875026866 -0.013579015107825398 -7.540778784407309
558 -0.01348679568618536 -7.5521855459548455 -0.013495881203562021 -7.554274665610872
559 -0.01348560736514628 -7.565671153319991 -0.013489465555176139 -7.567764131166048
560 -0.013484704867005348 -7.579155858186997 -0.013487379299476743 -7.581251510465525
561 -0.013485479587689041 -7.592641337774686 -0.013423021044582128 -7.594674531510107
562 -0.013485550880432129 -7.606126888655118 -0.013498100126162172 -7.608172631636269
563 -0.013485933700576425 -7.619612822355695 -0.013495701178908349 -7.621668332815178
564 -0.013479869719594717 -7.633092692075289 -0.013424967089667917 -7.635093299904845
565 -0.013486544974148274 -7.646579237049437 -0.013464615913107991 -7.648557915817953
566 -0.01348594343289733 -7.660065180482334 -0.013522863993421197 -7.662080779811374
567 -0.013486009649932384 -7.673551190132267 -0.013462214032188058 -7.675542993843562
568 -0.013486824464052916 -7.68703801459632 -0.013462672242894769 -7.689005666086457
569 -0.01348776244558394 -7.7005257770419036 -0.013507850840687752 -7.702513516927144
570 -0.013484655926004053 -7.714010432967908 -0.013469981867820025 -7.715983498794964
571 -0.013486164715141058 -7.727496597683049 -0.013502369076013565 -7.729485867870977
572 -0.013487770641222595 -7.740984368324272 -0.013516427297145129 -7.7430022951681226
573 -0.01348505006171763 -7.754469418385989 -0.013475741259753704 -7.756478036427876
574 -0.013486772868782282 -7.767956191254772 -0.013485525362193584 -7.76996356179007
575 -0.013489379407837987 -7.78144557066261 -0.013517455896362662 -7.783481017686433
576 -0.013485460262745618 -7.794931030925356 -0.013476992072537542 -7.796958009758971
577 -0.01348461238667369 -7.8084156433120295 -0.013478363864123821 -7.810436373623094
578 -0.013471066392958165 -7.821886709704987 -0.013310131756588817 -7.823746505379683
579 -0.01348568252287805 -7.835372392227866 -0.013477972010150552 -7.837224477389833
580 -0.013486404856666922 -7.8488587970845325 -0.013487874250859021 -7.850712351640692
581 -0.013486222503706813 -7.862345019588239 -0.013531257957220077 -7.864243609597913
582 -0.013481812132522464 -7.875826831720762 -0.013504991540685296 -7.877748601138598
583 -0.013502059690654277 -7.889328891411416 -0.013638073531910776 -7.891386674670509
584 -0.013481802446767688 -7.902810693858183 -0.013474441971629858 -7.904861116642138
585 -0.013482423033565283 -7.916293116891748 -0.01350718280300498 -7.918368299445143
586 -0.013481637695804238 -7.9297747545875525 -0.013478886662051081 -7.931847186107195
587 -0.01348361768759787 -7.94325837227515 -0.013467091787606477 -7.945314277894801
588 -0.01348140318877995 -7.95673977546393 -0.013528584176674486 -7.958842862071475
589 -0.013478058110922574 -7.970217833574853 -0.013386962283402682 -7.972229824354878
590 -0.013483081571757793 -7.983700915146611 -0.013481795508414506 -7.9857116198632925
591 -0.013480642810463905 -7.997181557957075 -0.013469829875975847 -7.999181449739268
592 -0.01348251556046307 -8.010664073517537 -0.013471918413415551 -8.012653368152684
593 -0.01348246457055211 -8.02414653808809 -0.013491092436015605 -8.0261444605887
594 -0.013476642221212387 -8.037623180309302 -0.013398372707888484 -8.039542833296588
595 -0.013487938325852156 -8.051111118635154 -0.013492558430880309 -8.053035391727468
596 -0.013484748359769583 -8.064595866994923 -0.013474562950432301 -8.0665099546779
597 -0.013486021012067795 -8.07808188800699 -0.01348537914454937 -8.079995333822449
598 -0.013486204668879509 -8.09156809267587 -0.013500318210572005 -8.09349565203302
599 -0.013485671719536185 -8.105053764395405 -0.013467462779954077 -8.106963114812974
600 -0.013484012987464666 -8.11853777738287 -0.013494966365396977 -8.12045808117837
601 -0.013483897130936385 -8.132021674513807 -0.013373167440295219 -8.133831248618666
602 -0.01348502216860652 -8.145506696682412 -0.013510566530749201 -8.147341815149415
603 -0.01348451287485659 -8.15899120955727 -0.01347421514801681 -8.160816030297433
604 -0.013487387774512171 -8.172478597331782 -0.013487321324646473 -8.174303351622079
605 -0.013486285926774144 -8.185964883258556 -0.013461932493373751 -8.187765284115454
606 -0.01348975789733231 -8.199454641155889 -0.013449359219521284 -8.201214643334975
607 -0.013484628312289715 -8.212939269468178 -0.013518217392265797 -8.21473286072724
608 -0.013486096216365696 -8.226425365684543 -0.013491915306076407 -8.228224776033317
609 -0.013487192057073116 -8.239912557741617 -0.013481608452275395 -8.241706384485592
610 -0.013485579611733555 -8.25339813735335 -0.013480926072224975 -8.255187310557817
611 -0.013486552610993385 -8.266884689964344 -0.013481979211792349 -8.26866928976961
612 -0.013486091839149594 -8.280370781803494 -0.013485486339777707 -8.282154776109389
613 -0.013491493882611394 -8.293862275686106 -0.013636042922735214 -8.295790819032124
614 -0.013485968159511686 -8.307348243845617 -0.013481625821441412 -8.309272444853566
615 -0.013484373688697815 -8.320832617534315 -0.01347427787259221 -8.322746722726158
616 -0.013485554326325654 -8.334318171860641 -0.013484360789880157 -8.336231083516038
617 -0.013485134718939662 -8.34780330657958 -0.013492436101660132 -8.349723519617699
618 -0.01348433643579483 -8.361287643015375 -0.013488557608798146 -8.363212077226498
619 -0.013484816020354628 -8.37477245903573 -0.013464685063809156 -8.376676762290307
620 -0.013480090675875545 -8.388252549711606 -0.013377530919387936 -8.390054293209696
621 -0.013484936160966753 -8.401737485872573 -0.013484464911743998 -8.40353875812144
622 -0.01348586929962039 -8.415223355172193 -0.013502109935507179 -8.417040868056947
623 -0.013488933211192489 -8.428712288383386 -0.013452687999233603 -8.430493556056181
624 -0.013487153174355625 -8.442199441557742 -0.013486346509307624 -8.443979902565488
625 -0.013486771378666162 -8.455686212936408 -0.013479170203208924 -8.457459072768696
626 -0.013494800543412566 -8.46918101347982 -0.013626028131693602 -8.471085100900389
627 -0.013483071699738503 -8.48266408517956 -0.013520218199118972 -8.484605319099508
628 -0.013485413929447531 -8.496149499109007 -0.013483104621991515 -8.4980884237215
629 -0.013482255954295396 -8.509631755063303 -0.013489203108474613 -8.511577626829974
630 -0.013484731828793884 -8.523116486892096 -0.013463839050382375 -8.525041465880356
631 -0.013485087873414158 -8.53660157476551 -0.013485940918326379 -8.538527406798682
632 -0.013483612425625324 -8.550085187191137 -0.013466569408774377 -8.551993976207456
633 -0.01348335761576891 -8.563568544806905 -0.013438286958262324 -8.565432263165718
634 -0.013482514023780822 -8.577051058830687 -0.013445525476709009 -8.578877788642426
635 -0.013476925203576684 -8.590527984034264 -0.01325024589896202 -8.592128034541389
636 -0.013486295193433761 -8.604014279227698 -0.01350493375211954 -8.60563296829351
637 -0.01348793851211667 -8.617502217739816 -0.013476730044931173 -8.619109698338441
638 -0.01348885428160429 -8.63099107202142 -0.013488941825926304 -8.632598640164368
639 -0.013487028470262886 -8.644478100491682 -0.013488600496202707 -8.64608724066057
640 -0.013487257761880755 -8.657965358253563 -0.013483531773090363 -8.65957077243366
641 -0.01348680411465466 -8.671452162368217 -0.013494850741699338 -8.67306562317536
642 -0.01348728477023542 -8.684939447138452 -0.013488867226988078 -8.686554490402347
643 -0.013489019591361284 -8.698428466729814 -0.01354732532054186 -8.700101815722888
644 -0.013485809322446585 -8.71191427605226 -0.013504529558122157 -8.713606345281011
645 -0.013486632658168674 -8.725400908710428 -0.013490383187308908 -8.72709672846832
646 -0.013485020631924272 -8.738885929342352 -0.013504138728603721 -8.740600867196923
647 -0.013483420480042696 -8.752369349822395 -0.013471173588186502 -8.75407204078511
648 -0.013478451827540993 -8.765847801649937 -0.013249016925692558 -8.767321057710802
649 -0.013489460200071334 -8.779337261850008 -0.013478764658793807 -8.780799822369596
650 -0.013487518858164549 -8.792824780708173 -0.013499179296195507 -8.794299001665792
651 -0.013488118397071957 -8.806312899105246 -0.01349447392858565 -8.807793475594377
652 -0.013486986141651868 -8.819799885246898 -0.01349985129199922 -8.821293326886376
653 -0.013490037620067596 -8.833289922866966 -0.013451971299946307 -8.834745298186323
654 -0.013484689686447383 -8.846774612553412 -0.013491029897704721 -8.848236328084027
655 -0.013491758424788714 -8.8602663709782 -0.013496832782402634 -8.86173316086643
656 -0.013487502885982394 -8.873753873864183 -0.013503105519339443 -8.87523626638577
657 -0.013487693853676319 -8.88724156771786 -0.013518407195806503 -8.888754673581577
658 -0.013485938124358655 -8.900727505842218 -0.013474381528794765 -8.902229055110372
659 -0.013490281859412789 -8.91421778770163 -0.013448631716892123 -8.915677686827264
660 -0.01347772185690701 -8.927695509558538 -0.013577408436685801 -8.92925509526395
661 -0.013485562149435281 -8.941181071707973 -0.013474872149527074 -8.942729967413475
662 -0.013484561955556274 -8.954665633663529 -0.013490832783281803 -8.956220800196757
663 -0.013486748142167927 -8.968152381805696 -0.013497970020398497 -8.969718770217156
664 -0.013484631152823567 -8.98163701295852 -0.013452859595417976 -8.983171629812574
665 -0.013484865427017212 -8.995121878385538 -0.013551220996305346 -8.99672285080888
666 -0.013485491648316384 -9.008607370033854 -0.01349007678218186 -9.010212927591061
667 -0.013485158281400799 -9.022092528315255 -0.013471621880307793 -9.023684549471369
668 -0.013483514543622732 -9.035576042858878 -0.01350129027850926 -9.037185839749878
669 -0.013482360821217298 -9.049058403680096 -0.01351875178515911 -9.050704591535037
670 -0.013486544229090213 -9.062544947909187 -0.013504467392340302 -9.064209058927378
671 -0.013471833523362875 -9.07601678143255 -0.013568596355617047 -9.077777655282995
672 -0.01348311621695757 -9.089499897649507 -0.013522287597879767 -9.091299942880875
673 -0.013480959925800562 -9.102980857575307 -0.013476740336045623 -9.10477668321692
674 -0.013481919141486286 -9.116462776716794 -0.013491042936220766 -9.11826772615314
675 -0.013482015579938889 -9.129944792296733 -0.013486411329358816 -9.131754137482499
676 -0.013482258561998606 -9.143427050858731 -0.013478781189769506 -9.145232918672269
677 -0.013478736625984311 -9.156905787484716 -0.013450304511934519 -9.158683223184203
678 -0.01348305712454021 -9.170388844609256 -0.013484705379232765 -9.172167928563436
679 -0.013482142239809036 -9.183870986849065 -0.013495283853262662 -9.1856632124167
680 -0.013480656128376723 -9.197351642977441 -0.01344161769375205 -9.199104830110452
681 -0.013482701685279607 -9.210834344662722 -0.013466040091589093 -9.212570870202041
682 -0.01348440209403634 -9.224318746756758 -0.013473756518214941 -9.226044626720256
683 -0.013484086329117417 -9.237802833085876 -0.013489288929849862 -9.239533915650107
684 -0.013487022742629052 -9.251289855828505 -0.013532145088538528 -9.253066060738645
685 -0.013482613721862435 -9.264772469550367 -0.013490409590303898 -9.266556470328949
686 -0.013484780676662922 -9.27825725022703 -0.013479554513469338 -9.280036024842419
687 -0.013486503483727574 -9.291743753710758 -0.013520309934392571 -9.293556334776811
688 -0.013484243117272855 -9.30522799682803 -0.013472138810902834 -9.307028473587714
689 -0.013482123939320445 -9.318710120767351 -0.013494106475263834 -9.320522580062978
690 -0.013473510183393956 -9.332183630950745 -0.013399795861914754 -9.333922375924892
691 -0.01347957393154502 -9.345663204882289 -0.013429995439946652 -9.347352371364838
692 -0.013485759031027555 -9.359148963913317 -0.013464642502367497 -9.360817013867205
693 -0.013483355985954404 -9.372632319899271 -0.013488445058465004 -9.37430545892567
694 -0.01348293903283775 -9.386115258932108 -0.013392395200207829 -9.387697854125879
695 -0.013482935633510352 -9.399598194565618 -0.01348482333123684 -9.401182677457115
696 -0.01348087564110756 -9.413079070206726 -0.01352674188092351 -9.414709419338038
697 -0.01348268697038293 -9.426561757177108 -0.01347227394580841 -9.428181693283847
698 -0.013482719054445624 -9.440044476231554 -0.013504465436562895 -9.44168615872041
699 -0.013481813110411167 -9.453526289341966 -0.013464835146442056 -9.455150993866852
700 -0.013483133213594557 -9.46700942255556 -0.013501270348206163 -9.468652264215057
701 -0.013482421543449164 -9.480491844099008 -0.01345122279599309 -9.48210348701105
702 -0.01347944736480713 -9.493971291463815 -0.013408103724941611 -9.495511590735992
703 -0.013484973926097155 -9.507456265389912 -0.013475583354011177 -9.508987174090004
704 -0.013476761942729353 -9.520933027332642 -0.013406261848285795 -9.52239343593829
705 -0.01348251341842115 -9.534415540751063 -0.013349378621205688 -9.535742814559494
706 -0.01348998020403087 -9.547905520955094 -0.013489476731047034 -9.549232291290542
707 -0.013487170077860355 -9.561392691032955 -0.01349197798408568 -9.562724269274627
708 -0.01348595516756177 -9.574878646200517 -0.013459005998447538 -9.576183275273074
709 -0.013485181098803877 -9.588363827299322 -0.013491881871595978 -9.58967515714467
710 -0.01349221491254866 -9.601856042211871 -0.013670293055474758 -9.603345450200145
711 -0.013483931263908743 -9.61533997347578 -0.013462683279067278 -9.616808133479212
712 -0.01348508489318192 -9.628825058368962 -0.013485834049060941 -9.630293967528273
713 -0.013482344802469015 -9.642307403171431 -0.013478372059762479 -9.643772339588034
714 -0.01348505262285471 -9.655792455794286 -0.013482280215248466 -9.657254619803282
715 -0.013483816245570778 -9.669276272039857 -0.013496745796874165 -9.670751365600157
716 -0.013483138289302588 -9.68275941032916 -0.013456328259781002 -9.684207693859939
717 -0.013483299547806383 -9.696242709876966 -0.013472725870087743 -9.697680419730027
718 -0.013484443398192525 -9.709727153275159 -0.013485108502209187 -9.711165528232236
719 -0.013481246680021286 -9.72320839995518 -0.01344764488749206 -9.724613173119728
720 -0.013484162092208863 -9.736692562047388 -0.013497752556577324 -9.738110925676306
721 -0.01348321377299726 -9.750175775820384 -0.013468182506039738 -9.751579108182346
722 -0.013482920452952385 -9.763658696273337 -0.013388701807707548 -9.764967809990054
723 -0.013485898403450847 -9.777144594676788 -0.01348628317937255 -9.778454093169426
724 -0.013477979181334376 -9.790622573858123 -0.013570368941873311 -9.7920244621113
725 -0.013481717277318239 -9.804104291135442 -0.013462567934766412 -9.805487030046066
726 -0.013483622903004288 -9.817587914038446 -0.013475383631885052 -9.818962413677951
727 -0.013484468730166555 -9.831072382768612 -0.013477956224232913 -9.832440369902184
728 -0.013482520682737231 -9.84455490345135 -0.01338789421133697 -9.845828264113521
729 -0.013483116403222084 -9.858038019854572 -0.013480767700821161 -9.859309031814343
730 -0.013482121098786593 -9.871520140953358 -0.013486917642876507 -9.872795949457219
731 -0.013482556445524096 -9.885002697398882 -0.013490459974855184 -9.886286409432074
732 -0.013481785263866185 -9.898484482662749 -0.013481853855773806 -9.899768263287848
733 -0.013482698844745756 -9.911967181507494 -0.013488396257162093 -9.913256659545011
734 -0.013482542289420963 -9.925449723796914 -0.013486697524785995 -9.926743357069798
735 -0.013482933258637786 -9.938932657055553 -0.013475627498701214 -9.9402189845685
736 -0.013480748096480966 -9.952413405152033 -0.013491580821573734 -9.953710565390073
737 -0.013483299501240253 -9.965896704653273 -0.013467138819396495 -9.96717770420947
738 -0.013483228860422969 -9.979379933513696 -0.013496261136606336 -9.980673965346076
739 -0.013483939226716757 -9.992863872740413 -0.013468932220712304 -9.994142897566789
740 -0.013483170140534639 -10.006347042880948 -0.01355455331504345 -10.007697450881832
741 -0.013482411298900843 -10.019829454179849 -0.0134459447581321 -10.021143395639964
742 -0.013483752170577646 -10.033313206350426 -0.01348174219019711 -10.034625137830162
743 -0.013483672123402356 -10.04679687847383 -0.01349587319418788 -10.04812101102435
744 -0.013486109534278512 -10.060282988008108 -0.013624119246378541 -10.061745130270728
745 -0.013479542126879096 -10.073762530134987 -0.013492519315332175 -10.07523764958606
746 -0.013479234976693987 -10.087241765111681 -0.013491576956585049 -10.088729226542645
747 -0.013480068882927299 -10.100721833994609 -0.013468306232243776 -10.10219753277489
748 -0.013478885358199477 -10.114200719352809 -0.013466338580474257 -10.115663871355364
749 -0.013480828981846571 -10.127681548334655 -0.013484609313309193 -10.129148480668674
750 -0.01348135112784803 -10.141162899462502 -0.013503261376172304 -10.142651742044846
751 -0.013479499565437435 -10.15464239902794 -0.013482800219208002 -10.156134542264054
752 -0.013480491051450372 -10.16812289007939 -0.013471868215128779 -10.169606410479183
753 -0.013482456328347325 -10.181605346407737 -0.013519940804690123 -10.183126351283873
754 -0.013476135674864054 -10.195081482082601 -0.013493799092248081 -10.196620150376122
755 -0.013480664975941182 -10.208562147058542 -0.01347711649723351 -10.210097266873355
756 -0.013479963690042496 -10.222042110748584 -0.013484849967062474 -10.223582116840417
757 -0.013480705535039305 -10.235522816283623 -0.01348118823952973 -10.237063305079946
758 -0.013481069030240178 -10.249003885313863 -0.013475812831893563 -10.25053911791184
759 -0.013481221487745642 -10.26248510680161 -0.013488536607474089 -10.264027654519314
760 -0.013480436475947499 -10.275965543277557 -0.013487021019682289 -10.277514675538995
761 -0.013479395722970366 -10.289444939000528 -0.013463521515950561 -10.290978197054946
762 -0.013482156954705716 -10.302927095955233 -0.013480523228645324 -10.304458720283591
763 -0.01348052816465497 -10.316407624119888 -0.013488267222419381 -10.31794698750601
764 -0.01348021305166185 -10.32988783717155 -0.01346540218219161 -10.331412389688202
765 -0.013478679675608873 -10.343366516847158 -0.01347788660787046 -10.344890276296072
766 -0.013482788251712919 -10.356849305098871 -0.01348011284135282 -10.358370389137425
767 -0.013482040772214533 -10.370331345871085 -0.01349956295453012 -10.371869952091956
768 -0.01348266745917499 -10.38381401333026 -0.013590793358162045 -10.385460745450118
769 -0.013480455707758665 -10.39729446903802 -0.01346974647603929 -10.398930491926157
770 -0.01348196561448276 -10.410776434652503 -0.013483900902792811 -10.41241439282895
771 -0.01348161157220602 -10.42425804622471 -0.013491268130019307 -10.42590566095897
772 -0.013483943277969956 -10.43774198950268 -0.013485677540302277 -10.439391338499272
773 -0.013481504796072841 -10.451223494298752 -0.013447637110948563 -10.45283897561022
774 -0.013480911077931524 -10.464704405376683 -0.013492278195917607 -10.466331253806137
775 -0.013481280114501715 -10.478185685491184 -0.013486973708495498 -10.479818227514633
776 -0.013478128192946314 -10.49166381368413 -0.013413524022325873 -10.493231751536959
777 -0.01348239011131227 -10.505146203795443 -0.013349378202110528 -10.50658112973907
778 -0.013485934631899 -10.518632138427341 -0.013510935800150036 -10.52009206553922
779 -0.01348644532263279 -10.532118583749973 -0.013509847037494183 -10.533601912576714
780 -0.013483160967007279 -10.545601744716981 -0.01348659829236567 -10.547088510869079
781 -0.01348344418220222 -10.559085188899184 -0.013470274815335869 -10.560558785684416
782 -0.013478270592167973 -10.572563459491352 -0.013535308744758367 -10.574094094429174
783 -0.013485165219753981 -10.586048624711106 -0.013500382611528038 -10.587594477040703
784 -0.01348370653577149 -10.599532331246877 -0.013499785307794809 -10.601094262348498
785 -0.013483367953449487 -10.613015699200327 -0.013494809018447995 -10.614589071366947
786 -0.013480505533516407 -10.626496204733844 -0.013746571261435747 -10.628335642628382
787 -0.013482179213315248 -10.63997838394716 -0.013497824221849442 -10.641833466850231
788 -0.01348067200742662 -10.653459055954587 -0.01347124152816832 -10.6553047083784
789 -0.013482965249568223 -10.666942021204155 -0.01348894853144884 -10.66879365690985
790 -0.013481665356084704 -10.68042368656024 -0.013475481141358613 -10.68226913805121
791 -0.013480972219258546 -10.6939046587795 -0.013469787547364831 -10.695738925598574
792 -0.013481070706620812 -10.707385729486122 -0.0134748216252774 -10.70921374722385
793 -0.013474321831017733 -10.720860051317139 -0.013391503226011991 -10.722605250449863
794 -0.013484744727611542 -10.73434479604475 -0.013502753246575594 -10.736108003696438
795 -0.013483818620443344 -10.747828614665194 -0.013478372571989894 -10.749586376268429
796 -0.01348301200196147 -10.761311626667155 -0.013479335652664303 -10.763065711921094
797 -0.013481843890622259 -10.774793470557777 -0.013483358221128583 -10.776549070142222
798 -0.01348266312852502 -10.788276133686301 -0.013477662298828363 -10.790026732441051
799 -0.013481736835092305 -10.801757870521394 -0.013478447496891022 -10.803505179937941
800 -0.01348105277866125 -10.815238923300056 -0.01347063360735774 -10.8169758135453
801 -0.013483023131266236 -10.828721946431322 -0.013468934409320354 -10.83044474795462
802 -0.013489484414458274 -10.842211430845781 -0.013578053656965494 -10.844022801611587
803 -0.013481292501091957 -10.855692723346873 -0.013485788647085429 -10.857508590258671
804 -0.013480080384761095 -10.869172803731635 -0.0134719452355057 -10.870980535494176
805 -0.013479787576943635 -10.88265259130858 -0.01348622371442616 -10.884466759208603
806 -0.013476843759417535 -10.896129435067996 -0.013440528977662325 -10.897907288186266
807 -0.013476004684343934 -10.90960543975234 -0.013595583429560066 -10.911502871615825
808 -0.013478429196402431 -10.923083868948742 -0.013476231088861822 -10.924979102704688
809 -0.013478110125288368 -10.93656197907403 -0.013478212058544159 -10.938457314763232
810 -0.013478799955919385 -10.95004077902995 -0.013478419184684754 -10.951935733947916
811 -0.01347667775116861 -10.963517456781117 -0.013496442092582583 -10.9654321760405
812 -0.013485560100525618 -10.977003016881643 -0.013416982814669609 -10.97884915885517
813 -0.013478619325906039 -10.990481636207548 -0.013459601579234004 -10.992308760434403
814 -0.013477691914886236 -11.003959328122434 -0.013460285495966673 -11.00576904593037
815 -0.013479679869487882 -11.017439007991921 -0.01348417387343943 -11.01925321980381
816 -0.013488931162282825 -11.030927939154203 -0.013263937272131442 -11.032517157075942
817 -0.013482938474044203 -11.044410877628248 -0.013568612793460489 -11.046085769869402
818 -0.013480573892593384 -11.057891451520842 -0.013476560544222593 -11.059562330413625
819 -0.013481689477339387 -11.071373140998181 -0.01348421243019402 -11.07304654284382
820 -0.01348105799406767 -11.084854198992248 -0.013480091700330377 -11.08652663454415
821 -0.013481033267453313 -11.098335232259702 -0.013488591741770506 -11.10001522628592
822 -0.013480185950174927 -11.111815418209877 -0.013500559097155928 -11.113515785383077
823 -0.013480777386575937 -11.125296195596453 -0.013477961579337717 -11.126993746962414
824 -0.013479976961389185 -11.138776172557842 -0.0135377440135926 -11.140531490976008
825 -0.01347591276280582 -11.152252085320647 -0.013499896135181188 -11.15403138711119
826 -0.013480118196457624 -11.165732203517106 -0.013508690241724252 -11.167540077352914
827 -0.01348029188811779 -11.179212495405224 -0.013479526666924358 -11.181019604019838
828 -0.013478133408352733 -11.192690628813576 -0.01357848420739174 -11.19459808822723
829 -0.013477460434660315 -11.206168089248237 -0.013438793644309045 -11.208036881871537
830 -0.013479614490643143 -11.21964770373888 -0.013485683361068368 -11.221522565232606
831 -0.013478403678163886 -11.233126107417045 -0.013478315342217684 -11.235000880574823
832 -0.01348509155213833 -11.246611198969182 -0.0133733123075217 -11.248374192882345
833 -0.013483328744769096 -11.260094527713951 -0.013491367967799307 -11.261865560850143
834 -0.01347888894379139 -11.273573416657742 -0.01348021593876183 -11.275345776788905
835 -0.013479172717779875 -11.287052589375522 -0.01346781076863408 -11.28881358755754
836 -0.01347931930795312 -11.300531908683475 -0.013478868268430233 -11.30229245582597
837 -0.013479089830070734 -11.314010998513545 -0.013470403430983425 -11.315762859256953
838 -0.013479204475879669 -11.327490202989425 -0.013471523812040687 -11.329234383068993
839 -0.013479296863079072 -11.340969499852504 -0.013459951523691416 -11.342694334592684
840 -0.013482555281370878 -11.354452055133875 -0.013472268404439092 -11.356166602997122
841 -0.013480446301400661 -11.367932501435275 -0.013503317022696137 -11.369669920019819
842 -0.013479380635544658 -11.38141188207082 -0.01347054005600512 -11.383140460075824
843 -0.013482835981994868 -11.394894718052814 -0.013463963055983186 -11.396604423131807
844 -0.013477942533791065 -11.408372660586606 -0.013459489308297634 -11.410063912440105
845 -0.013481706148013473 -11.42185436673462 -0.013479421986266971 -11.423543334426371
846 -0.013479032833129168 -11.435333399567748 -0.013476570509374142 -11.437019904935745
847 -0.013480635918676853 -11.448814035486425 -0.0134986137971282 -11.450518518732874
848 -0.01347907017916441 -11.462293105665589 -0.013512884266674519 -11.464031402999549
849 -0.01348004792816937 -11.475773153593758 -0.013484615040943027 -11.477516018040491
850 -0.01348198070190847 -11.489255134295666 -0.013575254008173943 -11.491091272048665
851 -0.013482275186106563 -11.502737409481773 -0.013479304779320956 -11.504570576827986
852 -0.013482794724404812 -11.516220204206178 -0.013490683445706964 -11.518061260273692
853 -0.013478994369506836 -11.529699198575685 -0.013495685579255224 -11.531556945852946
854 -0.013478238647803665 -11.543177437223488 -0.013516052346676587 -11.545072998199624
855 -0.013480421714484691 -11.556657858937973 -0.013476348062977195 -11.5585493462626
856 -0.0134786706417799 -11.570136529579752 -0.013451863871887326 -11.572001210134488
857 -0.013480293052271008 -11.583616822632024 -0.013554929895326496 -11.585556140029814
858 -0.013479484431445598 -11.59709630706347 -0.013474690401926637 -11.59903083043174
859 -0.013481223862618208 -11.610577530926088 -0.013619574625045061 -11.612650405056785
860 -0.0134760869666934 -11.624053617892782 -0.013469230802729725 -11.626119635859515
861 -0.013477175636216998 -11.637530793528999 -0.013478090288117528 -11.639597726147633
862 -0.013478035200387239 -11.651008828729386 -0.013468950008973479 -11.653066676156607
863 -0.013475887663662433 -11.66448471639305 -0.01347420271486044 -11.666540878871468
864 -0.013477840973064304 -11.677962557366113 -0.01348077654838562 -11.680021655419853
865 -0.01347753764130175 -11.691440095007415 -0.013471385417506098 -11.69349304083736
866 -0.013476684782654047 -11.70491677979007 -0.013498504599556326 -11.706991545436917
867 -0.013478537695482374 -11.718395317485552 -0.013443767605349422 -11.720435313042266
868 -0.013478800654411316 -11.731874118139963 -0.013464562688022852 -11.73389987573029
869 -0.013477134983986616 -11.74535125312395 -0.013463468663394451 -11.747363344393683
870 -0.013476736983284355 -11.758827990107234 -0.01338334446772933 -11.760746688861413
871 -0.013476512487977743 -11.772304502595212 -0.013517949962988496 -11.774264638824402
872 -0.01347924661822617 -11.785783749213438 -0.013452430721372366 -11.787717069545774
873 -0.013477918552234769 -11.799261667765673 -0.013516899524256587 -11.801233969070031
874 -0.01347940256819129 -11.812741070333864 -0.013475167658179998 -11.814709136728212
875 -0.01347756371833384 -11.826218634052198 -0.01363749778829515 -11.828346634516507
876 -0.013477114075794817 -11.839695748127992 -0.013483303040266037 -11.841829937556772
877 -0.01347715938463807 -11.853172907512631 -0.01347897993400693 -11.85530891749078
878 -0.013478584960103035 -11.866651492472734 -0.013484392268583178 -11.868793309759363
879 -0.013477283669635654 -11.880128776142369 -0.013481239974498748 -11.882274549733863
880 -0.01347974776290357 -11.893608523905273 -0.01347865117713809 -11.895753200911
881 -0.01347730504348874 -11.907085828948762 -0.013483487768098712 -11.9092366886791
882 -0.013477755524218083 -11.92056358447298 -0.013495525112375617 -11.922732213791475
883 -0.013476468902081252 -11.93404005337506 -0.013520482135936618 -11.936252695927411
884 -0.01347905839793384 -11.947519111772994 -0.013462867680937051 -11.949715563608349
885 -0.01347663407213986 -11.960995745845134 -0.013474949635565281 -11.963190513243914
886 -0.013469929853454233 -11.974465675698587 -0.013570007728412747 -11.976760520972327
887 -0.013476289575919509 -11.987941965274507 -0.01348386937752366 -11.99024439034985
888 -0.013476005150005221 -12.001417970424512 -0.013485175464302302 -12.003729565814153
889 -0.013476027036085724 -12.014893997460598 -0.013472785474732518 -12.017202351288885
890 -0.013475925708189607 -12.028369923168787 -0.013429969549179077 -12.030632320838064
891 -0.013475234061479569 -12.041845157230266 -0.013473282754421233 -12.044105603592486
892 -0.013475242257118224 -12.055320399487385 -0.013489958690479397 -12.057595562282966
893 -0.013476604083552956 -12.068797003570939 -0.01346676778048277 -12.071062330063448
894 -0.01347560714930296 -12.082272610720242 -0.013472799165174364 -12.084535129228623
895 -0.013469998817890882 -12.095742609538133 -0.013473384641110897 -12.098008513869734
896 -0.01347511294297874 -12.109217722481112 -0.013468682626262307 -12.111477196495997
897 -0.013474731519818307 -12.12269245400093 -0.013474617432802916 -12.1249518139288
898 -0.013475106144323946 -12.136167560145253 -0.013475794531404971 -12.138427608460205
899 -0.013467707391828298 -12.149635267537082 -0.013440780295059084 -12.151868388755265
900 -0.013471137639135123 -12.163106405176217 -0.013492661807686091 -12.16536105056295
901 -0.013474524766206742 -12.176580929942423 -0.013495475985109806 -12.17885652654806
902 -0.013474806398153304 -12.190055736340577 -0.013443559035658836 -12.19230008558372
903 -0.013477261969819665 -12.203532998310397 -0.013468367513269186 -12.205768453096988
904 -0.013463903544470667 -12.216996901854868 -0.013322798488661646 -12.21909125158565
905 -0.013478927873075008 -12.230475829727943 -0.01352641023695469 -12.232617661822605
906 -0.013478942448273301 -12.243954772176217 -0.013472649874165655 -12.24609031169677
907 -0.013479425059631466 -12.257434197235849 -0.013483044691383839 -12.259573356388154
908 -0.013478281255811454 -12.27091247849166 -0.013488489715382457 -12.273061846103536
909 -0.01347751896828413 -12.284389997459943 -0.013459188025444746 -12.286521034128981
910 -0.013477589283138514 -12.297867586743081 -0.013467016955837607 -12.299988051084819
911 -0.013477931264787912 -12.311345518007869 -0.013470101775601507 -12.31345815286042
912 -0.013476340752094983 -12.324821858759964 -0.013475611852481962 -12.326933764712901
913 -0.013483927631750704 -12.338305786391714 -0.013575460156425833 -12.340509224869328
914 -0.013475203327834607 -12.351780989719549 -0.013480889471247792 -12.353990114340576
915 -0.01347807771526277 -12.365259067434812 -0.013494744896888733 -12.367484859237464
916 -0.013476772652938961 -12.378735840087751 -0.013486663065850734 -12.380971522303316
917 -0.013474648026749492 -12.3922104881145 -0.013455708371475339 -12.394427230674792
918 -0.013475807709619403 -12.40568629582412 -0.013470862060785294 -12.407898092735577
919 -0.013478537369519473 -12.419164833193639 -0.01348375789821148 -12.421381850633788
920 -0.013476956682279707 -12.432641789875918 -0.013445702893659473 -12.434827553527446
921 -0.013476036535575987 -12.446117826411493 -0.013502821885049343 -12.448330375412496
922 -0.01347897807136178 -12.459596804482855 -0.013451152481138706 -12.461781527893635
923 -0.013476715004071594 -12.473073519486926 -0.013482828717678785 -12.475264356611314
924 -0.013469875836744905 -12.48654339532367 -0.013395655248314143 -12.488660011859627
925 -0.013480527512729167 -12.5000239228364 -0.013478154363110662 -12.502138166222737
926 -0.013473613513633608 -12.513497536350034 -0.01343462709337473 -12.515572793316112
927 -0.013475950993597507 -12.526973487343632 -0.013503632927313446 -12.529076426243426
928 -0.013478418672457337 -12.54045190601609 -0.01347495885565877 -12.542551385099085
929 -0.013478761445730925 -12.55393066746182 -0.013478742353618145 -12.556030127452702
930 -0.013478407310321927 -12.567409074772142 -0.013483402458950878 -12.569513529911653
931 -0.013479211134836078 -12.580888285906978 -0.013487813528627157 -12.58300134344028
932 -0.013477748213335871 -12.594366034120315 -0.01345661785453558 -12.596457961294815
933 -0.013475730083882809 -12.607841764204197 -0.01344856722280383 -12.60990652851762
934 -0.013479075394570827 -12.621320839598768 -0.013501009810715914 -12.623407538328335
935 -0.013479642523452639 -12.634800482122222 -0.013430735655128955 -12.636838273983464
936 -0.013479654677212238 -12.648280136799434 -0.013534461660310627 -12.650372735643774
937 -0.013476337818428875 -12.661756474617862 -0.013487574551254511 -12.663860310195028
938 -0.013477486418560147 -12.675233961036422 -0.01347309723496437 -12.677333407429993
939 -0.013479926344007253 -12.68871388738043 -0.01348589537665248 -12.690819302806645
940 -0.013480207789689303 -12.70219409517012 -0.013422514032572507 -12.704241816839218
941 -0.013479630229994655 -12.715673725400114 -0.013466941798105836 -12.717708758637324
942 -0.013479865016415715 -12.72915359041653 -0.013470504200085998 -12.73117926283741
943 -0.013475649431347847 -12.742629239847878 -0.0134684678632766 -12.744647730700686
944 -0.013478697463870048 -12.756107937311748 -0.013399419002234935 -12.758047149702922
945 -0.013482616003602742 -12.769590553315352 -0.01346338395960629 -12.771510533662529
946 -0.013487457949668168 -12.78307801126502 -0.013580894749611615 -12.78509142841214
947 -0.01347517892718315 -12.796553190192204 -0.013466971507295967 -12.798558399919436
948 -0.013479116279631853 -12.810032306471836 -0.013491573091596366 -12.812049973011032
949 -0.013475986430421472 -12.823508292902257 -0.013488211622461676 -12.825538184633494
950 -0.013477721950039268 -12.836986014852297 -0.013470403337851166 -12.839008587971346
951 -0.013478946313261986 -12.850464961165558 -0.013502205535769463 -12.852510793507115
952 -0.013476491905748844 -12.863941453071307 -0.013449782971292734 -12.865960576478408
953 -0.013478007819503545 -12.877419460890811 -0.013489798735827207 -12.879450375214235
954 -0.013478441722691059 -12.890897902613503 -0.013474103203043342 -12.892924478417278
955 -0.013475153967738152 -12.90437305658124 -0.013472313154488802 -12.906396791571767
956 -0.013478593435138464 -12.91785165001638 -0.013480492914095522 -12.919877284485862
957 -0.013478220952674747 -12.931329870969053 -0.013480289094150066 -12.933357573580013
958 -0.013474493473768234 -12.944804364442822 -0.013481661956757308 -12.94683923553677
959 -0.013479193532839417 -12.958283557975662 -0.013458014465868473 -12.960297250002638
960 -0.013480365136638283 -12.9717639231123 -0.013472896022722124 -12.97377014602536
961 -0.01347838956862688 -12.985242312680928 -0.013454068265855313 -12.987224214291215
962 -0.013485557306557894 -12.998727869987485 -0.013430991442874074 -13.00065520573409
963 -0.013479347294196486 -13.012207217281683 -0.013481535110622644 -13.014136740844712
964 -0.013481953227892519 -13.025689170509574 -0.013457026798278093 -13.02759376764299
965 -0.013480322854593395 -13.039169493364168 -0.013511337526142597 -13.041105105169134
966 -0.013478098111227155 -13.052647591475395 -0.013544810330495238 -13.05464991549963
967 -0.013482842314988374 -13.066130433790384 -0.013539244793355465 -13.068189160292984
968 -0.013478072406724096 -13.079608506197108 -0.013482180796563626 -13.081671341089548
969 -0.013477865373715758 -13.093086371570823 -0.013480686396360398 -13.095152027485907
970 -0.013477647816762328 -13.106564019387585 -0.013484499091282487 -13.10863652657719
971 -0.013481670711189508 -13.120045690098776 -0.013460706267505885 -13.122097232844695
972 -0.013477467466145754 -13.133523157564921 -0.013477116031572223 -13.135574348876267
973 -0.013478181045502424 -13.147001338610425 -0.013480120850726963 -13.149054469726993
974 -0.013477172702550888 -13.160478511312975 -0.013477378711104392 -13.162531848438098
975 -0.013477044738829136 -13.173955556051805 -0.013479428738355637 -13.176011277176453
976 -0.01347798784263432 -13.18743354389444 -0.013466923218220472 -13.189478200394674
977 -0.013476337073370814 -13.20090988096781 -0.013459615781903267 -13.202937816176577
978 -0.013478002371266484 -13.214387883339077 -0.013462873874232173 -13.21640069005081
979 -0.013478753669187427 -13.227866637008264 -0.013474812544882298 -13.229875502595691
980 -0.013477688748389482 -13.241344325756653 -0.013477180339396 -13.243352682935088
981 -0.01347952364012599 -13.254823849396779 -0.013465599622577429 -13.256818282557665
982 -0.01347552565857768 -13.268299375055356 -0.013545796228572726 -13.270364078786239
983 -0.013476560264825821 -13.281775935320182 -0.01350130932405591 -13.283865388110295
984 -0.013475956209003926 -13.295251891529185 -0.013477390585467219 -13.297342778695763
985 -0.013476856611669063 -13.308728748140854 -0.013480294495821 -13.310823073191584
986 -0.01347783780656755 -13.322206585947422 -0.013473961083218456 -13.324297034274801
987 -0.013475597510114313 -13.335682183457536 -0.013485967181622982 -13.337783001456424
988 -0.013475542794913054 -13.349157726252448 -0.013464160822331905 -13.351247162278757
989 -0.013477084273472429 -13.36263481052592 -0.01348974071443081 -13.364736902993187
990 -0.013482413068413735 -13.376117223594333 -0.013565348740667105 -13.378302251733853
991 -0.013474956853315234 -13.389592180447648 -0.013473890954628587 -13.391776142688482
992 -0.013475342281162738 -13.403067522728811 -0.013496927125379444 -13.40527306981386
993 -0.013475879607722164 -13.416543402336533 -0.01348145012743771 -13.418754519941299
994 -0.013477393519133329 -13.430020795855667 -0.013489376660436392 -13.432243896601735
995 -0.013474752893671393 -13.443495548749338 -0.013486653147265316 -13.445730549749
996 -0.013479030225425959 -13.456974578974764 -0.01347920331172645 -13.459209753060726
997 -0.013474570401012898 -13.470449149375776 -0.013491384405642747 -13.47270113746637
998 -0.013474887330085039 -13.483924036705861 -0.013480051932856441 -13.486181189399225
999 -0.01347501240670681 -13.497399049112568 -0.013473051832988858 -13.499654241232214
1000 -0.013478225702419877 -13.510877274814987 -0.013453096384182572 -13.513107337616397
1001 -0.013475027587264776 -13.524352302402253 -0.013487687101587653 -13.526595024717984
1002 -0.013475079834461213 -13.537827382236713 -0.013466817839071155 -13.540061842557055
1003 -0.01347625944763422 -13.551303641684347 -0.013474444579333066 -13.553536287136389
1004 -0.013475110568106175 -13.564778752252453 -0.013457367895171046 -13.56699365503156
1005 -0.013477871334180236 -13.578256623586633 -0.013495414331555367 -13.580489069363114
1006 -0.013482826808467508 -13.5917394503951 -0.013288561208173632 -13.593777630571289
1007 -0.01347738797776401 -13.605216838372863 -0.013475535716861487 -13.60725316628815
1008 -0.013477690238505601 -13.61869452861137 -0.013464176375418902 -13.620717342663568
1009 -0.013482175255194306 -13.632176703866564 -0.013438715599477291 -13.634156058263045
1010 -0.013477914547547699 -13.645654618414111 -0.01345125399529934 -13.647607312258344
1011 -0.013479133136570454 -13.659133751550682 -0.013474449375644326 -13.661081761633989
1012 -0.01348090823739767 -13.67261465978808 -0.01347086881287396 -13.674552630446863
1013 -0.013480360619723797 -13.686095020407803 -0.013509740680456161 -13.68806237112732
1014 -0.013478164421394467 -13.699573184829198 -0.013395867217332125 -13.701458238344651
1015 -0.013479659240692854 -13.71305284406989 -0.013465081248432398 -13.714923319593083
1016 -0.013480808259919286 -13.72653365232981 -0.013571975566446782 -13.72849529515953
1017 -0.013480485836043953 -13.740014138165854 -0.013483077054843307 -13.741978372214373
1018 -0.013478177227079868 -13.753492315392934 -0.013488792860880495 -13.755467165075252
1019 -0.013478538393974305 -13.766970853786908 -0.01346062677912414 -13.768927791854377
1020 -0.01347841341048479 -13.780449267197394 -0.013507447158917784 -13.782435239013296
1021 -0.013480273960158228 -13.793929541157553 -0.013475650642067193 -13.795910889655364
1022 -0.013478444050997495 -13.80740798520855 -0.013479670509696007 -13.80939056016506
1023 -0.01347808288410306 -13.820886068092653 -0.013476295489817857 -13.822866855654878
1024 -0.01347843329422176 -13.834364501386874 -0.013480987260118127 -13.836347842914996
1025 -0.013477750588208437 -13.847842251975083 -0.013466649735346437 -13.849814492650342
1026 -0.013477521203458308 -13.861319773178542 -0.01347968471236527 -13.863294177362707
1027 -0.013478615786880255 -13.874798388965422 -0.0134659003932029 -13.876760077755911
1028 -0.013474578503519297 -13.888272967468941 -0.013475345354527235 -13.890235423110438
1029 -0.013476034486666321 -13.901749001955608 -0.013457518117502332 -13.90369294122794
1030 -0.013475952669978142 -13.915224954625586 -0.013472370710223914 -13.917165311938163
1031 -0.01347864861600101 -13.928703603241587 -0.013467163126915694 -13.930632475065078
1032 -0.013479493046179413 -13.942183096287767 -0.01345280883833766 -13.944085283903416
1033 -0.013478198135271669 -13.955661294423038 -0.013495176006108523 -13.957580459909524
1034 -0.013478330057114362 -13.969139624480153 -0.013473546877503396 -13.971054006787027
1035 -0.013479961082339287 -13.982619585562492 -0.01349010863341391 -13.98454411542044
1036 -0.013477425510063767 -13.996097011072557 -0.013473253604024649 -13.998017369024465
1037 -0.013475942611694335 -14.009572953684252 -0.013423528987914324 -14.01144089801238
1038 -0.013480719132348894 -14.023053672816602 -0.013453892664983869 -14.024894790677363
1039 -0.013478954136371613 -14.036532626952972 -0.013479446247220039 -14.038374236924584
1040 -0.013480540132150054 -14.050013167085122 -0.013473626272752882 -14.051847863197336
1041 -0.01347864530980587 -14.063491812394929 -0.01351253418251872 -14.065360397379855
1042 -0.01347740599885583 -14.076969218393785 -0.013462106278166176 -14.07882250365802
1043 -0.01348639908246696 -14.090455617476252 -0.013597410498186946 -14.092419914156208
1044 -0.013479050202295183 -14.103934667678548 -0.013468752149492502 -14.1058886663057
1045 -0.013477480318397284 -14.117412147996944 -0.013475695066154003 -14.119364361371854
1046 -0.013474530819803477 -14.130886678816747 -0.01350871347822249 -14.132873074850076
1047 -0.013479672838002443 -14.14436635165475 -0.013457866432145239 -14.146330941282221
1048 -0.013477783044800162 -14.15784413469955 -0.013489720365032553 -14.159820661647254
1049 -0.013477999344468116 -14.171322134044019 -0.013417324004694819 -14.17323798565195
1050 -0.013476505456492305 -14.18479863950051 -0.013513855077326298 -14.186751840729276
1051 -0.0134776271879673 -14.198276266688477 -0.01347341132350266 -14.200225252052778
1052 -0.013477687444537877 -14.211753954133016 -0.013501441432163119 -14.213726693484942
1053 -0.013477351423352957 -14.225231305556369 -0.013503524707630277 -14.227230218192572
1054 -0.013479067012667656 -14.238710372569036 -0.013507369067519903 -14.240737587260092
1055 -0.013478595670312643 -14.252188968239349 -0.013432843424379826 -14.254170430684471
1056 -0.01347369970753789 -14.265662667946886 -0.013452259730547667 -14.267622690415019
1057 -0.013479957636445761 -14.279142625583331 -0.013479298632591962 -14.281101989047611
1058 -0.013474718295037746 -14.29261734387837 -0.0135370091535151 -14.294638998201126
1059 -0.013475943403318525 -14.306093287281687 -0.013463087566196918 -14.308102085767324
1060 -0.01347716385498643 -14.319570451136673 -0.013469584612175822 -14.3215716703795
1061 -0.01347358776256442 -14.333044038899239 -0.013389459764584898 -14.334961130144086
1062 -0.013478624587878584 -14.346522663487118 -0.013467828650027514 -14.348428958794113
1063 -0.013478899095207452 -14.360001562582326 -0.013463672576472163 -14.361892631370585
1064 -0.013477791426703334 -14.37347935400903 -0.013513513188809157 -14.375406144559394
1065 -0.013480665814131498 -14.386960019823162 -0.013465729402378201 -14.388871873961772
1066 -0.013474316103383899 -14.400434335926546 -0.013532896246761083 -14.402404770208534
1067 -0.01348820379935205 -14.413922539725897 -0.013602943578734993 -14.41600771378727
1068 -0.013476100470870733 -14.427398640196769 -0.013510617846623062 -14.429518331633894
1069 -0.013475953927263617 -14.440874594124033 -0.013476262660697102 -14.442994594294591
1070 -0.01347611709497869 -14.45435071121901 -0.013445626571774482 -14.456440220866366
1071 -0.013468707399442791 -14.467819418618454 -0.013464179961010814 -14.469904400827376
1072 -0.01347480369731784 -14.481294222315771 -0.013483058521524071 -14.4833874593489
1073 -0.013476935168728232 -14.4947711574845 -0.013491865061223508 -14.496879324410124
1074 -0.013476454047486186 -14.508247611531987 -0.013485790090635419 -14.51036511450076
1075 -0.013474690448492765 -14.52172230198048 -0.013490344258025288 -14.523855458758785
1076 -0.013475322537124157 -14.535197624517604 -0.01348774959333241 -14.537343208352118
1077 -0.01347660538740456 -14.548674229905009 -0.013498574169352651 -14.55084178252147
1078 -0.013475101068615913 -14.562149330973625 -0.013474153028801084 -14.56431593555027
1079 -0.013477532425895333 -14.57562686339952 -0.013474404951557517 -14.577790340501828
1080 -0.013476969907060266 -14.58910383330658 -0.013470976101234555 -14.591261316603063
1081 -0.013475804077461361 -14.602579637384043 -0.013478388357907534 -14.60473970496097
1082 -0.01347444304265082 -14.616054080426693 -0.013477909239009022 -14.61821761419998
1083 -0.013476439518854022 -14.629530519945547 -0.013466234831139446 -14.631683849031118
1084 -0.013477253168821335 -14.643007773114368 -0.013485887832939625 -14.645169736864057
1085 -0.01347486386075616 -14.656482636975124 -0.013414277136325837 -14.658584014000382
1086 -0.013481651106849313 -14.669964288081973 -0.013483372889459133 -14.672067386889841
1087 -0.013477209024131298 -14.683441497106104 -0.013485290762037038 -14.685552677651879
1088 -0.013477238966152072 -14.696918736072256 -0.013481247751042248 -14.69903392540292
1089 -0.013478986406698822 -14.710397722478955 -0.013446590211242438 -14.712480515614162
1090 -0.013476122170686722 -14.723873844649642 -0.013492227299138904 -14.725972742913301
1091 -0.013476791838184 -14.737350636487825 -0.013439752673730255 -14.73941249558703
1092 -0.013472182070836424 -14.750822818558662 -0.013442136347293854 -14.752854631934325
1093 -0.013474981160834431 -14.764297799719497 -0.013563897414132952 -14.766418529348458
1094 -0.013474681461229921 -14.777772481180726 -0.013487047608941793 -14.7799055769574
1095 -0.013474866095930339 -14.791247347276656 -0.013425709120929242 -14.79333128607833
1096 -0.013477297266945243 -14.804724644543601 -0.013478064769878983 -14.806809350848209
1097 -0.013471834361553192 -14.818196478905154 -0.013561354344710707 -14.82037070519292
1098 -0.013477043993771077 -14.831673522898924 -0.013484880235046149 -14.833855585427965
1099 -0.013477504579350352 -14.845151027478275 -0.01348348120227456 -14.84733906663024
1100 -0.013469070987775921 -14.858620098466051 -0.013369873818010091 -14.860708940448252
1101 -0.01347976247780025 -14.872099860943852 -0.013466237345710397 -14.874175177793962
1102 -0.013478880422189832 -14.885578741366041 -0.01347938128747046 -14.887654559081433
1103 -0.013478426914662122 -14.899057168280704 -0.013478289404883981 -14.901132848486316
1104 -0.01347934645600617 -14.91253651473671 -0.013479392230510711 -14.914612240716828
1105 -0.013478280883282423 -14.926014795619992 -0.013476120540872216 -14.9280883612577
1106 -0.013477079896256327 -14.939491875516248 -0.013483229279518127 -14.941571590537219
1107 -0.01347718653269112 -14.95296906204894 -0.013471393194049597 -14.955042983731268
1108 -0.013476632488891482 -14.966445694537832 -0.013467893470078707 -14.968510877201346
1109 -0.013478707661852241 -14.979924402199684 -0.01349958274513483 -14.982010459946482
1110 -0.013480501854792238 -14.993404904054476 -0.013445552438497543 -14.99545601238498
1111 -0.013477717619389295 -15.006882621673865 -0.013511260133236646 -15.008967272518216
1112 -0.01347717186436057 -15.020359793538226 -0.013474510656669736 -15.022441783174886
1113 -0.013475605472922324 -15.03383539901115 -0.013418073114007712 -15.035859856288893
1114 -0.013479581102728844 -15.047314980113878 -0.013492566766217351 -15.04935242305511
1115 -0.013477080594748258 -15.060792060708627 -0.013457542611286044 -15.062809965666396
1116 -0.013477202830836177 -15.074269263539463 -0.013443513913080097 -15.076253479579476
1117 -0.013477590819820761 -15.087746854359285 -0.01347172623500228 -15.089725205814478
1118 -0.01347935595549643 -15.101226210314781 -0.013481286447495222 -15.103206492261974
1119 -0.013479117117822171 -15.114705327432603 -0.01347034927457571 -15.116676841536549
1120 -0.01347905802540481 -15.128184385458008 -0.013467376073822378 -15.130144217610372
1121 -0.01347404532134533 -15.141658430779353 -0.01348114046268165 -15.143625358073054
1122 -0.013478364516049623 -15.155136795295403 -0.013466291269287467 -15.157091649342341
1123 -0.013480096263810993 -15.168616891559214 -0.013482722500339151 -15.17057437184268
1124 -0.013478753995150328 -15.182095645554364 -0.013435274409130216 -15.184009646251809
1125 -0.013481022138148547 -15.195576667692512 -0.01350873066112399 -15.197518376912933
1126 -0.013481528637930751 -15.209058196330442 -0.01345578795298934 -15.210974164865922
1127 -0.013479686202481389 -15.222537882532924 -0.01347817457281053 -15.224452339438733
1128 -0.013479890953749418 -15.236017773486674 -0.013486657664179802 -15.237938997102912
1129 -0.01347393449395895 -15.249491707980633 -0.013527100766077637 -15.25146609786899
1130 -0.013477451913058758 -15.262969159893691 -0.013484114734455942 -15.264950212603447
1131 -0.013478797534480691 -15.276447957428172 -0.013513336284086108 -15.278463548887533
1132 -0.013494307221844793 -15.289942264650016 -0.013363169925287365 -15.291826718812821
1133 -0.013483008462935686 -15.303425273112952 -0.013472468964755535 -15.305299187777576
1134 -0.013482469180598856 -15.31690774229355 -0.013481063488870858 -15.318780251266448
1135 -0.013481436669826508 -15.330389178963376 -0.01348122451454401 -15.332261475780992
1136 -0.013481319276615977 -15.343870498239992 -0.0134717408567667 -15.34573321663776
1137 -0.013481050729751587 -15.357351548969744 -0.013482322823256255 -15.359215539461015
1138 -0.013481911644339562 -15.370833460614083 -0.013481616601347923 -15.372697156062364
1139 -0.013480163784697652 -15.38431362439878 -0.013472826266661287 -15.386169982329024
1140 -0.013481512339785695 -15.397795136738566 -0.013492072140797973 -15.399662054469822
1141 -0.013483166880905628 -15.411278303619472 -0.013508932571858168 -15.41317098704168
1142 -0.013478872738778592 -15.42475717635825 -0.013475800026208162 -15.426646787067888
1143 -0.013479803642258047 -15.438236980000509 -0.01347776958718896 -15.440124556655077
1144 -0.01348011363297701 -15.451717093633485 -0.013401160715147853 -15.453525717370225
1145 -0.013481310522183775 -15.46519840415567 -0.013413750054314732 -15.46693946742454
1146 -0.013481401093304157 -15.478679805248975 -0.013471871614456177 -15.480411339038996
1147 -0.013480697991326451 -15.492160503240301 -0.013483522180467843 -15.493894861219465
1148 -0.013478113990277051 -15.505638617230579 -0.013476366875693202 -15.507371228095158
1149 -0.013480097707360982 -15.51911871493794 -0.013479462824761868 -15.52085069091992
1150 -0.013479637540876865 -15.532598352478818 -0.013481809850782156 -15.534332500770702
1151 -0.013484175642952323 -15.54608252812177 -0.013540520519018173 -15.547873021289721
1152 -0.013473199168220162 -15.559555727289991 -0.01353047015145421 -15.561403491441176
1153 -0.013476265966892243 -15.573031993256883 -0.013474151585251093 -15.574877643026428
1154 -0.013477222016081213 -15.586509215272965 -0.013480739993974566 -15.588358383020402
1155 -0.013475279463455081 -15.59998449473642 -0.013467795867472886 -15.601826178887876
1156 -0.013477190211415292 -15.613461684947834 -0.013461946696043014 -15.61528812558392
1157 -0.013474146090447902 -15.626935831038283 -0.013546321960166096 -15.628834447544087
1158 -0.01347576524131 -15.640411596279593 -0.013464360078796745 -15.642298807622883
1159 -0.013476532232016326 -15.653888128511609 -0.013467989722266793 -15.65576679734515
1160 -0.013478663610294461 -15.667366792121904 -0.013521912321448327 -15.669288709666597
1161 -0.013479318749159575 -15.680846110871062 -0.013444202160462737 -15.68273291182706
1162 -0.013473645690828562 -15.69431975656189 -0.013484237203374504 -15.696217149030435
1163 -0.01347499187104404 -15.707794748432935 -0.013506020093336702 -15.709723169123771
1164 -0.013475988013669848 -15.721270736446606 -0.01347519587725401 -15.723198365001025
1165 -0.013475933065637945 -15.734746669512244 -0.013457214552909135 -15.736655579553934
1166 -0.013478231430053712 -15.748224900942297 -0.013467672606930136 -15.750123252160865
1167 -0.01347667989321053 -15.761701580835508 -0.013478605914860964 -15.763601858075726
1168 -0.013476711185649037 -15.775178292021158 -0.013490700582042336 -15.777092558657769
1169 -0.013475889153778554 -15.788654181174936 -0.013472024677321314 -15.79056458333509
1170 -0.013477678643539548 -15.802131859818475 -0.013480426836758852 -15.80404501017185
1171 -0.013476640684530139 -15.815608500503005 -0.013473732583224773 -15.817518742755075
1172 -0.013476977543905377 -15.829085478046911 -0.013512196065858007 -15.831030938820932
1173 -0.013475565612316132 -15.842561043659227 -0.0134615836199373 -15.84449252244087
1174 -0.0134750050958246 -15.856036048755051 -0.013497831067070365 -15.85799035350794
1175 -0.013475511549040675 -15.869511560304092 -0.013473201962187886 -15.871463555470129
1176 -0.013477305695414544 -15.882988865999506 -0.013427076255902648 -15.884890631726032
1177 -0.013501312769949435 -15.896490178769456 -0.013736130576580763 -15.898626762302612
1178 -0.013475131755694748 -15.90996531052515 -0.013461164431646466 -15.912087926734259
1179 -0.013473205640912056 -15.923438516166062 -0.013475967710837722 -15.925563894445096
1180 -0.013473393488675356 -15.936911909654738 -0.013472457602620124 -15.939036352047717
1181 -0.013473898870870471 -15.950385808525608 -0.013462519692257046 -15.952498871739975
1182 -0.013473761174827814 -15.963859569700436 -0.01347641386091709 -15.965975285600893
1183 -0.013473555631935596 -15.977333125332372 -0.013477780669927598 -15.97945306627082
1184 -0.01347330273129046 -15.990806428063662 -0.013463288685306907 -15.992916354956126
1185 -0.013469984149560332 -16.004276412213223 -0.013486229814589024 -16.006402584770715
1186 -0.01346939611248672 -16.01774580832571 -0.013441565306857228 -16.01984415007757
1187 -0.01347530735656619 -16.031221115682275 -0.013525230158120394 -16.03336938023569
1188 -0.013473524944856763 -16.04469464062713 -0.013431253889575601 -16.046800634125265
1189 -0.013473912421613932 -16.058168553048745 -0.013471565442159772 -16.060272199567425
1190 -0.013475074712187052 -16.07164362776093 -0.013472184911370278 -16.073744384478797
1191 -0.01347445766441524 -16.085118085425346 -0.01349264606833458 -16.087237030547133
1192 -0.013474732916802169 -16.098592818342148 -0.013481866009533406 -16.100718896556668
1193 -0.01347325653769076 -16.112066074879838 -0.013444557273760437 -16.11416345383043
1194 -0.013474391447380185 -16.12554046632722 -0.013481690036132931 -16.127645143866562
1195 -0.013474743673577904 -16.139015210000796 -0.013463859027251602 -16.141109002893813
1196 -0.013475107913836836 -16.152490317914634 -0.013494710298255086 -16.154603713192067
1197 -0.013474048906937241 -16.16596436682157 -0.01347626345232129 -16.16807997664439
1198 -0.01347504830919206 -16.179439415130762 -0.013465799624100327 -16.18154577626849
1199 -0.01347584999166429 -16.192915265122426 -0.013484719721600414 -16.19503049599009
1200 -0.013475147308781743 -16.206390412431208 -0.013511305442079902 -16.20854180143217
1201 -0.013473206665366888 -16.219863619096575 -0.013435170659795404 -16.221976972091966
1202 -0.013474739901721478 -16.233338358998296 -0.01346751586534083 -16.235444487957306
1203 -0.013474976038560271 -16.246813335036855 -0.013465674640610815 -16.248910162597916
1204 -0.01347447163425386 -16.26028780667111 -0.013467970257624983 -16.26237813285554
1205 -0.013473734026774764 -16.273761540697883 -0.01345912772230804 -16.27583726057785
1206 -0.013472674740478396 -16.28723421543836 -0.013532110676169395 -16.28936937125402
1207 -0.013474905490875244 -16.300709120929234 -0.01345735895447433 -16.302826730208494
1208 -0.013474127976223826 -16.314183248905458 -0.013469226052984595 -16.316295956261477
1209 -0.013475105073302985 -16.327658353978762 -0.013463390106335283 -16.329759346367812
1210 -0.01347460988909006 -16.341132963867853 -0.013453112589195371 -16.34321245895701
1211 -0.013476797798648476 -16.354609761666502 -0.013470397563651204 -16.35668285652066
1212 -0.013476481242105365 -16.368086242908607 -0.013473079353570939 -16.37015593587423
1213 -0.013477285020053386 -16.38156352792866 -0.01352749289944768 -16.38368342877368
1214 -0.013475774321705103 -16.395039302250364 -0.013477019919082522 -16.397160448692762
1215 -0.013476576330140233 -16.408515878580506 -0.013466935837641358 -16.410627384530404
1216 -0.013476211577653885 -16.42199209015816 -0.013501872448250652 -16.424129256978656
1217 -0.013474580785259604 -16.43546667094342 -0.013449464924633503 -16.43757872190329
1218 -0.01347642787732184 -16.44894309882074 -0.01343814809806645 -16.451016870001357
1219 -0.01347595127299428 -16.462419050093736 -0.013543026242405175 -16.464559896243763
1220 -0.013475067587569356 -16.475894117681307 -0.01347950748167932 -16.478039403725443
1221 -0.01348865027539432 -16.4893827679567 -0.013381869625300169 -16.491421273350742
1222 -0.013477268256247043 -16.502860036212947 -0.013463782705366611 -16.504885056056107
1223 -0.013477990915998817 -16.516338027128945 -0.01347800218500197 -16.51836305824111
1224 -0.013478190032765269 -16.52981621716171 -0.013478515623137354 -16.53184157386425
1225 -0.013478375179693103 -16.543294592341404 -0.013480220967903734 -16.54532179483215
1226 -0.013480150466784835 -16.556774742808187 -0.01350669632665813 -16.55882849115881
1227 -0.013478812528774142 -16.57025355533696 -0.0134814262855798 -16.57230991744439
1228 -0.013477753289043904 -16.583731308626007 -0.013435248471796512 -16.585745165916187
1229 -0.01347826044075191 -16.59720956906676 -0.013494294183328748 -16.599239460099515
1230 -0.01347662229090929 -16.61068619135767 -0.013481304096058012 -16.612720764195572
1231 -0.013477476546540856 -16.62416366790421 -0.013485831581056118 -16.62620659577663
1232 -0.01347530884668231 -16.637638976750893 -0.0133956593926996 -16.63960225516933
1233 -0.013480746280401945 -16.651119723031293 -0.013473316747695207 -16.653075571917025
1234 -0.01347827296704054 -16.664597995998335 -0.013486269768327475 -16.666561841685354
1235 -0.013477780343964695 -16.6780757763423 -0.013474899204447865 -16.6800367408898
1236 -0.013480662601068616 -16.69155643894337 -0.013420858280733227 -16.693457599170532
1237 -0.013476922549307347 -16.705033361492678 -0.013475988013669848 -16.706933587184203
1238 -0.01347783962264657 -16.718511201115323 -0.013475619303062559 -16.720409206487265
1239 -0.013477390119805931 -16.73198859123513 -0.013466986920684576 -16.733876193407948
1240 -0.013475909549742936 -16.745464500784873 -0.013474447187036276 -16.747350640594984
1241 -0.013476709555834531 -16.75894121034071 -0.01348296832293272 -16.760833608917917
1242 -0.01347473282366991 -16.77241594316438 -0.013461867580190301 -16.774295476498107
1243 -0.01347718839533627 -16.785893131559714 -0.013474307348951697 -16.787769783847057
1244 -0.013475977210327983 -16.79936910877004 -0.013449530163779855 -16.801219314010837
1245 -0.013476160494610668 -16.812845269264653 -0.013487138226628304 -16.814706452237466
1246 -0.01348077030852437 -16.82632603957318 -0.013401612732559442 -16.828108064970024
1247 -0.013476184103637934 -16.839802223676816 -0.01346746189519763 -16.84157552686522
1248 -0.013475100882351399 -16.85327732455917 -0.013498876336961984 -16.85507440320218
1249 -0.01347666336223483 -16.866753987921403 -0.013469642819836735 -16.868544046022016
1250 -0.01347818416543305 -16.880232172086835 -0.013463159557431936 -16.88200720557945
1251 -0.01347783706150949 -16.893710009148343 -0.013470685295760631 -16.89547789087521
1252 -0.013476872630417348 -16.90718688177876 -0.01343811685219407 -16.908916007727402
1253 -0.013480727840214968 -16.920667609618974 -0.013465922232717276 -16.92238192996012
1254 -0.013477369258180261 -16.934144978877153 -0.013478579511865974 -16.935860509471986
1255 -0.01347608002834022 -16.947621058905494 -0.013537968369200825 -16.949398477841186
1256 -0.013478866126388312 -16.96109992503188 -0.013472419651225209 -16.96287089749241
1257 -0.013478156132623553 -16.974578081164506 -0.013478016620501876 -16.976348914112915
1258 -0.013478127168491482 -16.988056208332996 -0.013477556547150016 -16.989826470660066
1259 -0.013477340154349805 -17.001533548487345 -0.013479786040261389 -17.003306256700327
1260 -0.01347794635221362 -17.01501149483956 -0.013479079771786927 -17.016785336472115
1261 -0.013477618200704455 -17.028489113040262 -0.013479801593348384 -17.030265138065463
1262 -0.01347715575248003 -17.04196626879274 -0.013480697199702263 -17.043745835265167
1263 -0.01347598503343761 -17.05544225382618 -0.013498534122481943 -17.05724436938765
1264 -0.013476509880274535 -17.068918763706453 -0.013462793407961726 -17.07070716279561
1265 -0.01347696576267481 -17.082395729469127 -0.01344432681798935 -17.0841514896136
1266 -0.013480741623789072 -17.095876471092915 -0.013588208332657814 -17.097739697946256
1267 -0.013476159051060676 -17.109352630143974 -0.013478790316730738 -17.11121848826299
1268 -0.013475579954683781 -17.122828210098657 -0.013473879685625434 -17.124692367948615
1269 -0.013477350398898125 -17.136305560497554 -0.013486557593569159 -17.138178925542185
1270 -0.013476470531895757 -17.14978203102945 -0.013474508095532656 -17.15165343363772
1271 -0.013469014270231127 -17.16325104529968 -0.013439851533621549 -17.16509328517134
1272 -0.01347737549804151 -17.176728420797723 -0.013476058933883905 -17.178569344105224
1273 -0.01347559057176113 -17.190204011369485 -0.013484804425388575 -17.192054148530612
1274 -0.013477659039199352 -17.203681670408685 -0.013620586786419153 -17.205674735317032
1275 -0.013474297989159823 -17.217155968397844 -0.013484590267762542 -17.219159325584794
1276 -0.013475147495046257 -17.23063111589289 -0.01347565883770585 -17.2326349844225
1277 -0.01347505054436624 -17.244106166437255 -0.013475276296958327 -17.24611026071946
1278 -0.013474329002201557 -17.257580495439456 -0.013474649796262384 -17.25958491051572
1279 -0.013475108472630382 -17.271055603912085 -0.013464179821312428 -17.273049090337032
1280 -0.01347782053053379 -17.284533424442618 -0.013497545197606087 -17.286546635534638
1281 -0.013474800996482373 -17.2980082254391 -0.01346752755343914 -17.300014163088075
1282 -0.013475476251915097 -17.311483701691017 -0.013538901507854462 -17.31355306459593
1283 -0.013474003411829472 -17.324957705102847 -0.013476427551358939 -17.32702949214729
1284 -0.01347434688359499 -17.33843205198644 -0.013471092563122511 -17.340500584710412
1285 -0.013475080439820885 -17.351907132426263 -0.013374948920682073 -17.353875533631093
1286 -0.013476338423788547 -17.365383470850052 -0.013475511595606804 -17.3673510452267
1287 -0.013476077606901527 -17.378859548456955 -0.013474336126819253 -17.38082538135352
1288 -0.013475181628018617 -17.392334730084972 -0.01345824240706861 -17.39428362376059
1289 -0.01347521273419261 -17.405809942819165 -0.013440444832667708 -17.407724068593257
1290 -0.013481673086062074 -17.419291615905227 -0.013328790711238981 -17.421052859304496
1291 -0.013476189831271768 -17.4327678057365 -0.01347159263677895 -17.434524451941275
1292 -0.013478346867486835 -17.446246152603987 -0.013480686256662011 -17.44800513819794
1293 -0.01347776958718896 -17.459723922191177 -0.013472024304792284 -17.46147716250273
1294 -0.013479149853810667 -17.47320307204499 -0.013483398267999292 -17.474960560770732
1295 -0.013477616012096405 -17.486680688057085 -0.01347621213644743 -17.48843677290718
1296 -0.01347988760098815 -17.50016057565807 -0.013478731364011764 -17.50191550427119
1297 -0.013478657603263855 -17.513639233261337 -0.013480204530060292 -17.51539570880125
1298 -0.013480241736397147 -17.527119474997733 -0.013497680565342307 -17.528893389366594
1299 -0.013480941113084555 -17.540600416110816 -0.013481595739722251 -17.542374985106317
1300 -0.01347724380902946 -17.554077659919844 -0.013461638521403075 -17.55583662362772
1301 -0.013476646970957518 -17.567554306890802 -0.013470386667177082 -17.569307010294896
1302 -0.013472602842375636 -17.58102690973318 -0.013482485152781009 -17.582789495447678
1303 -0.013480123272165656 -17.594507033005346 -0.013497702730819582 -17.596287198178498
1304 -0.01347883315756917 -17.607985866162917 -0.013464380428195 -17.609751578606694
1305 -0.013478904124349355 -17.621464770287265 -0.013511458039283752 -17.623263036645977
1306 -0.013476546201854945 -17.63494131648912 -0.013385273050516844 -17.636648309696493
1307 -0.013478047261014581 -17.648419363750133 -0.013479654584079981 -17.650127964280575
1308 -0.013478122185915709 -17.66189748593605 -0.013472555670887232 -17.663600519951462
1309 -0.013477275520563126 -17.675374761456613 -0.013497622078284621 -17.677098142029745
1310 -0.013478737277910113 -17.688853498734524 -0.013485282193869352 -17.690583424223615
1311 -0.013481226330623031 -17.702334725065146 -0.013602160522714258 -17.70418558474633
1312 -0.013475245935842395 -17.71580997100099 -0.013449753588065504 -17.717635338334397
1313 -0.013476795516908169 -17.729286766517898 -0.013474131096154451 -17.73110946943055
1314 -0.01347613730467856 -17.742762903822577 -0.013479814492166042 -17.744589283922714
1315 -0.013477287022396922 -17.756240190844974 -0.013479489553719758 -17.758068773476435
1316 -0.013476701779291033 -17.769716892624263 -0.013482090272009372 -17.771550863748445
1317 -0.013474405370652675 -17.783191297994914 -0.013485698727890849 -17.785036562476336
1318 -0.013479591021314264 -17.79667088901623 -0.013479018257930875 -17.798515580734268
1319 -0.013476692698895931 -17.810147581715125 -0.013486572122201324 -17.81200215285647
1320 -0.013476155418902635 -17.823623737134028 -0.01346107004210353 -17.825463222898573
1321 -0.01347808288410306 -17.83710182001813 -0.013492044992744923 -17.83895526789132
1322 -0.013476281007751823 -17.85057810102588 -0.013474976178258657 -17.852430244069577
1323 -0.013474766537547112 -17.86405286756343 -0.013458227878436447 -17.865888471948015
1324 -0.013477217266336083 -17.877530084829765 -0.013490612665191293 -17.879379084613205
1325 -0.013476696610450745 -17.891006781440215 -0.013521284889429807 -17.892900369502634
1326 -0.0134781907312572 -17.90448497217147 -0.013426450127735735 -17.90632681963037
1327 -0.01348032900132239 -17.917965301172792 -0.01341073284856975 -17.91973755247894
1328 -0.013478324189782143 -17.931443625362576 -0.013485039537772536 -17.933222592016712
1329 -0.013477238267660141 -17.944920863630237 -0.013452471140772105 -17.946675063157485
1330 -0.013477989751845599 -17.958398853382082 -0.01343489708378911 -17.960109960241276
1331 -0.013478751806542278 -17.971877605188624 -0.013506138045340777 -17.973616098286616
1332 -0.013477720273658633 -17.985355325462283 -0.01346825873479247 -17.98708435702141
1333 -0.013477869192138314 -17.99883319465442 -0.01348166954703629 -18.000566026568446
1334 -0.013479159818962217 -18.012312354473384 -0.013480860833078622 -18.014046887401523
1335 -0.013476943131536245 -18.02578929760492 -0.01335324700921774 -18.02740013441074
1336 -0.013483723672106863 -18.039273021277026 -0.013499688310548662 -18.04089982272129
1337 -0.013481122069060802 -18.052754143346085 -0.01347659626044333 -18.054376418981732
1338 -0.01348182507790625 -18.066235968423992 -0.013478208100423217 -18.067854627082156
1339 -0.013481420231983066 -18.079717388655975 -0.013482764223590493 -18.081337391305745
1340 -0.013480369281023741 -18.093197757937 -0.013479420123621822 -18.094816811429368
1341 -0.013480986747890712 -18.10667874468489 -0.013473429810255766 -18.108290241239622
1342 -0.013480090862140059 -18.120158835547027 -0.01348203388042748 -18.12177227512005
1343 -0.013479435723274947 -18.133638271270303 -0.013483456103131175 -18.135255731223182
1344 -0.013479587249457836 -18.14711785851976 -0.013468584883958102 -18.148724316107142
1345 -0.013478753343224525 -18.160596611862985 -0.013479031156748533 -18.16220334726389
1346 -0.013480057753622533 -18.174076669616607 -0.013449612259864806 -18.175652959523756
1347 -0.013482122356072069 -18.18755879197268 -0.01348936352878809 -18.189142323052543
1348 -0.013481345772743226 -18.201040137745423 -0.013529418734833598 -18.202671741787377
1349 -0.013480114517733455 -18.214520252263156 -0.013474982837215066 -18.216146724624593
1350 -0.013475558254867792 -18.227995810518024 -0.013437376776710152 -18.229584101401304
1351 -0.013485229294747113 -18.241481039812772 -0.01364539205096662 -18.243229493452272
1352 -0.013478151382878422 -18.25495919119565 -0.013494298979640006 -18.256723792431913
1353 -0.013477896200492978 -18.26843708739614 -0.013476217770949006 -18.270200010202863
1354 -0.013476836821064353 -18.281913924217204 -0.013480875454843045 -18.283680885657706
1355 -0.013476734980940819 -18.295390659198144 -0.0134718450717628 -18.29715273072947
1356 -0.013475660700351 -18.308866319898495 -0.01347522921860218 -18.31062795994807
1357 -0.01347687840461731 -18.322343198303113 -0.013467237446457147 -18.324095197394527
1358 -0.013479547435417771 -18.33582274573853 -0.013526103738695384 -18.337621301133222
1359 -0.013476861687377096 -18.349299607425905 -0.013501932099461555 -18.351123233232684
1360 -0.01347511219792068 -18.362774719623825 -0.013452275563031435 -18.364575508795717
1361 -0.013477214379236102 -18.37625193400306 -0.013503679214045406 -18.378079188009764
1362 -0.013478156505152583 -18.389730090508213 -0.013477044552564621 -18.39155623256233
1363 -0.013479020539671182 -18.403209111047882 -0.013472835719585418 -18.405029068281916
1364 -0.013476377679035067 -18.416685488726916 -0.013483472308143974 -18.41851254059006
1365 -0.013477479666471481 -18.430162968393386 -0.013487278437241911 -18.431999819027304
1366 -0.013473592232912779 -18.4436365606263 -0.013340243557468056 -18.445340062584773
1367 -0.013479589298367501 -18.457116149924666 -0.013503664592280983 -18.458843727177054
1368 -0.013481415109708905 -18.470597565034375 -0.013473781291395426 -18.47231750846845
1369 -0.013480358943343162 -18.48407792397772 -0.013478736951947212 -18.485796245420396
1370 -0.01348010660149157 -18.49755803057921 -0.013477177778258919 -18.499273423198655
1371 -0.013478980353102087 -18.511037010932313 -0.013483814848586916 -18.512757238047243
1372 -0.0134797481354326 -18.524516759067744 -0.013481726963073015 -18.526238965010315
1373 -0.013479138538241387 -18.537995897605985 -0.013446046877652407 -18.53968501188797
1374 -0.013479442149400712 -18.551475339755385 -0.013634071312844753 -18.55331908320081
1375 -0.013478055875748397 -18.564953395631132 -0.01348163727670908 -18.56680072047752
1376 -0.01347816102206707 -18.5784315566532 -0.013482560263946652 -18.580283280741465
1377 -0.013476894702762365 -18.591908451355962 -0.013481298880651593 -18.593764579622118
1378 -0.013477445393800736 -18.605385896749763 -0.013467424036934971 -18.607232003659053
1379 -0.013476209295913578 -18.618862106045675 -0.013477833615615964 -18.62070983727467
1380 -0.01347667365334928 -18.632338779699026 -0.013539093965664505 -18.634248931240336
1381 -0.013476384989917278 -18.645815164688944 -0.013469762029126286 -18.64771869326946
1382 -0.013476618612185121 -18.65929178330113 -0.01346818432211876 -18.66118687759158
1383 -0.0134908695705235 -18.672782652871653 -0.013493619905784727 -18.674680497497363
1384 -0.01347394846379757 -18.68625660133545 -0.013481591362506151 -18.68816208885987
1385 -0.013475402258336544 -18.699732003593788 -0.013471563160419465 -18.701633652020288
1386 -0.013475080626085401 -18.713207084219874 -0.013478699326515197 -18.715112351346804
1387 -0.013476050458848476 -18.726683134678723 -0.013472753996029495 -18.728585105342834
1388 -0.01347553739324212 -18.740158672071964 -0.01349957282654941 -18.742084678169384
1389 -0.01347439051605761 -18.753633062588023 -0.013481586519628764 -18.755566264689012
1390 -0.01347509236074984 -18.767108154948772 -0.013495824625715613 -18.769062089314726
1391 -0.013475417392328382 -18.7805835723411 -0.013471911568194628 -18.782534000882922
1392 -0.013474415382370352 -18.79405798772347 -0.013464450929313898 -18.795998451812235
1393 -0.013475915882736444 -18.807533903606206 -0.013480563880875707 -18.80947901569311
1394 -0.01347854482010007 -18.821012448426305 -0.013376518711447715 -18.822855534404557
1395 -0.013473914144560695 -18.834486362570868 -0.013447122741490602 -18.836302657146046
1396 -0.013477474870160221 -18.84796383744103 -0.013472436275333167 -18.84977509342138
1397 -0.013476952584460378 -18.86144079002549 -0.013474609749391676 -18.86324970317077
1398 -0.013477846514433622 -18.874918636539924 -0.013489535078406334 -18.876739238249176
1399 -0.013478390220552684 -18.888397026760476 -0.013468372216448189 -18.890207610465623
1400 -0.013476818148046733 -18.901873844908522 -0.013465385185554624 -18.903672995651178
1401 -0.013478911295533181 -18.915352756204054 -0.013493185117840766 -18.91716618076902
1402 -0.013478486239910126 -18.928831242443966 -0.01346267987973988 -18.93062886064876
1403 -0.013476788206025958 -18.942308030649993 -0.013469313876703382 -18.944098174525465
1404 -0.013477698154747485 -18.95578572880474 -0.013462048070505262 -18.95756022259597
1405 -0.013479659287258982 -18.969265388092 -0.013544016890227795 -18.9711042394862
1406 -0.013477536616846919 -18.982742924708848 -0.013478282233700156 -18.984582521719897
1407 -0.013477581925690174 -18.99622050663454 -0.013481387216597796 -18.998063908936494
1408 -0.013477110117673875 -19.009697616752213 -0.013492799736559391 -19.011556708673055
1409 -0.01347445696592331 -19.023172073718136 -0.01351084434427321 -19.02506755301733
1410 -0.01347489794716239 -19.0366469716653 -0.013477289350703359 -19.038544842368033
1411 -0.013478722097352147 -19.050125693762652 -0.01351697277277708 -19.05206181514081
1412 -0.013476448087021708 -19.063602141849675 -0.013466593250632286 -19.065528408391444
1413 -0.013477427745237946 -19.07707956959491 -0.01343820123001933 -19.078966609621464
1414 -0.013476397702470421 -19.09055596729738 -0.013466530665755271 -19.09243314028722
1415 -0.013476142846047878 -19.10403211014343 -0.01345317685045302 -19.105886317137674
1416 -0.013476480916142463 -19.117508591059572 -0.013458045199513435 -19.119344362337188
1417 -0.013475988851860165 -19.13098457991143 -0.013473653141409159 -19.1328180154786
1418 -0.013478292431682349 -19.144462872343112 -0.0134568577632308 -19.14627487324183
1419 -0.013477267511188985 -19.1579401398543 -0.013480181712657214 -19.159755054954488
1420 -0.013474633218720555 -19.17141477307302 -0.013354372745379806 -19.173109427699867
1421 -0.013480772683396935 -19.18489554575642 -0.01350005641579628 -19.186609484115664
1422 -0.013478928199037909 -19.198374473955457 -0.013482502195984125 -19.200091986311648
1423 -0.013478906033560634 -19.21185337998902 -0.013476323895156383 -19.213568310206803
1424 -0.013477709935978055 -19.225331089924996 -0.013477599108591675 -19.227045909315393
1425 -0.013481517601758242 -19.238812607526754 -0.013548809802159667 -19.240594719117553
1426 -0.013480001967400313 -19.252292609494155 -0.013468550611287355 -19.25406326972884
1427 -0.013477901136502624 -19.26577051063066 -0.01347715500742197 -19.26754042473626
1428 -0.013478417694568635 -19.279248928325227 -0.013488588342443108 -19.281029013078705
1429 -0.01347725479863584 -19.292726183123865 -0.01349975517950952 -19.294528768258214
1430 -0.01347681782208383 -19.30620300094595 -0.013559481315314769 -19.30808824957353
1431 -0.0134768377058208 -19.31967983865177 -0.013468028232455253 -19.321556277805986
1432 -0.013476841943338513 -19.333156680595106 -0.013485688529908658 -19.335041966335893
1433 -0.013485778542235493 -19.346642459137342 -0.013330439571291208 -19.348372405907185
1434 -0.013478456204757095 -19.3601209153421 -0.013486978877335788 -19.36185938478452
1435 -0.013478201767429709 -19.37359911710953 -0.013484942959621549 -19.37534432774414
1436 -0.013478648522868753 -19.3870777656324 -0.013470061030238867 -19.38881438877438
1437 -0.0134786996524781 -19.40055646528488 -0.013470399240031839 -19.402284788014413
1438 -0.013479340309277176 -19.414035805594157 -0.013475034665316344 -19.41575982267973
1439 -0.013477659225463868 -19.427513464819622 -0.013451965432614088 -19.429211788112344
1440 -0.013479954563081264 -19.440993419382703 -0.013442186964675784 -19.442653975077018
1441 -0.013479648437350989 -19.454473067820054 -0.013477545836940408 -19.45613152091396
1442 -0.013479259563609958 -19.467952327383664 -0.01347631523385644 -19.469607836147816
1443 -0.013480310561135411 -19.4814326379448 -0.013492649514228105 -19.483100485662042
1444 -0.013479028455913067 -19.49491166640071 -0.013468927470967174 -19.49656941313301
1445 -0.013478204794228076 -19.50838987119494 -0.013499908009544015 -19.510069321142552
1446 -0.01348023428581655 -19.521870105480755 -0.013455894682556391 -19.52352521582511
1447 -0.01347851320169866 -19.535348618682452 -0.013518310105428099 -19.53704352593054
1448 -0.013479233020916581 -19.54882785170337 -0.013408448826521636 -19.55045197475706
1449 -0.013475111639127135 -19.562302963342496 -0.013468555174767971 -19.563920529931828
1450 -0.0134773766156286 -19.575780339958126 -0.013503765547648072 -19.577424295479474
1451 -0.013477686746045946 -19.589258026704172 -0.013479914655908943 -19.590904210135385
1452 -0.013477457081899047 -19.60273548378607 -0.013472017319872975 -19.60437622745526
1453 -0.01347522409632802 -19.6162107078824 -0.013483162689954042 -19.617859390145213
1454 -0.013476948160678149 -19.629687656043078 -0.013447622070088983 -19.631307012215302
1455 -0.013477008603513242 -19.64316466464659 -0.013450112147256731 -19.64475712436256
1456 -0.013475785218179225 -19.65664044986477 -0.013464636681601406 -19.65822176104416
1457 -0.013479264033958317 -19.67011971389873 -0.013430589949712158 -19.671652350993874
1458 -0.01348054171539843 -19.683600255614127 -0.013471434870734812 -19.685123785864608
1459 -0.01347122984007001 -19.6970714854542 -0.013543991884216667 -19.698667777748824
1460 -0.013478851970285177 -19.710550337424483 -0.013481473503634333 -19.71214925125246
1461 -0.013476657401770353 -19.724026994826254 -0.013473967649042606 -19.7256232189015
1462 -0.013477976014837623 -19.73750497084109 -0.013482252694666385 -19.739105471596165
1463 -0.013479273999109864 -19.7509842448402 -0.013481684122234583 -19.7525871557184
1464 -0.01347715319134295 -19.764461398031543 -0.013478034688159824 -19.766065190406557
1465 -0.013474398897960782 -19.777935796929505 -0.013442477583885193 -19.779507667990444
1466 -0.013478342816233635 -19.79141413974574 -0.013494287803769111 -19.793001955794214
1467 -0.013480163272470235 -19.80489430301821 -0.013432926125824451 -19.806434881920037
1468 -0.013477454055100679 -19.818371757073308 -0.013605792308226228 -19.820040674228263
1469 -0.013476529577746987 -19.831848286651056 -0.013481962401419878 -19.833522636629684
1470 -0.01347691798582673 -19.845325204636882 -0.013475040392950176 -19.846997677022635
1471 -0.01347697270102799 -19.85880217733791 -0.013480091001838446 -19.860477768024474
1472 -0.013474337616935372 -19.872276514954844 -0.013483360735699534 -19.873961128760172
1473 -0.013474220409989357 -19.885750735364834 -0.013430038467049599 -19.88739116722722
1474 -0.013476950628682972 -19.899227685993516 -0.01348358765244484 -19.900874754879666
1475 -0.013477916922420263 -19.912705602915935 -0.013481855439022184 -19.914356610318688
1476 -0.013476573023945093 -19.92618217593988 -0.013472903240472078 -19.92782951355916
1477 -0.013469891203567386 -19.939652067143445 -0.013414723612368108 -19.941244237171528
1478 -0.01347721484489739 -19.953129281988343 -0.01348605565726757 -19.954730292828796
1479 -0.013475068891420961 -19.966604350879763 -0.013496096478775144 -19.96822638930757
1480 -0.013476468855515122 -19.980080819735278 -0.013483582530170679 -19.98170997183774
1481 -0.013477884745225311 -19.993558704480503 -0.01341643170453608 -19.995126403542276
1482 -0.013476121192798018 -20.0070348256733 -0.01347071658819914 -20.008597120130474
1483 -0.013476059725508093 -20.02051088539881 -0.013473404617980123 -20.022070524748454
1484 -0.013477555103600025 -20.03398844050241 -0.013479603361338377 -20.035550128109794
1485 -0.013476252183318138 -20.047464692685725 -0.013472060952335597 -20.04902218906213
1486 -0.013474344462156295 -20.060939037147882 -0.013436030130833387 -20.062458219192962
1487 -0.013485519867390394 -20.074424557015274 -0.013394445832818746 -20.07585266502578
1488 -0.01347663844935596 -20.087901195464628 -0.013443745905533433 -20.089296410931315
1489 -0.013478586357086897 -20.101379781821716 -0.013486145529896021 -20.10278255646121
1490 -0.013477886747568845 -20.114857668569286 -0.013477451680228115 -20.116260008141438
1491 -0.013477179547771811 -20.128334848117056 -0.013473882107064128 -20.129733890248502
1492 -0.013477995432913304 -20.14181284354997 -0.01347562507726252 -20.143209515325765
1493 -0.01347843948751688 -20.15529128303749 -0.013512772973626852 -20.15672228829939
1494 -0.013482209108769894 -20.168773492146258 -0.013508846936747431 -20.17023113523614
1495 -0.013477813499048353 -20.182251305645305 -0.01352904918603599 -20.183760184422177
1496 -0.013474540878087282 -20.19572584652339 -0.013468106230720877 -20.197228290652898
1497 -0.013477242970839142 -20.20920308949423 -0.013476795516908169 -20.210705086169806
1498 -0.013478018250316382 -20.22268110774455 -0.01347658089362085 -20.224181667063426
1499 -0.013476122217252851 -20.2361572299618 -0.013502338156104087 -20.23768400521953
1500 -0.013477154541760683 -20.249634384503562 -0.01346509698778391 -20.251149102207314
1501 -0.01347248423844576 -20.263106868742007 -0.013471206370741128 -20.264620308578056
1502 -0.013477572379633785 -20.276584441121642 -0.013479803688824177 -20.27810011226688
1503 -0.01347484984435141 -20.290059290965992 -0.013467038795351983 -20.29156715106223
1504 -0.013475110894069076 -20.303534401860063 -0.013463521283119917 -20.305030672345353
1505 -0.01347711686976254 -20.317011518729824 -0.013472139462828636 -20.31850281180818
1506 -0.013466219138354062 -20.33047773786818 -0.013387042889371514 -20.33188985469755
1507 -0.013478671759366989 -20.343956409627545 -0.01347967186011374 -20.345369526557665
1508 -0.013477676268666982 -20.357434085896212 -0.013484187982976436 -20.35885371454064
1509 -0.01347742322832346 -20.370911509124536 -0.01347253592684865 -20.372326250467488
1510 -0.013475853251293302 -20.38438736237583 -0.013486058590933681 -20.385812309058423
1511 -0.013480223715305328 -20.397867586091134 -0.013496652524918318 -20.39930896158334
1512 -0.013474560249596835 -20.411342146340733 -0.013499986939132213 -20.41280894852247
1513 -0.013477525720372797 -20.424819672061105 -0.013472662027925252 -20.426281610550397
1514 -0.013478736346587538 -20.438298408407693 -0.013510321220383047 -20.43979193177078
1515 -0.013476816145703197 -20.451775224553398 -0.013406011648476124 -20.45319794341926
1516 -0.013477989425882696 -20.46525321397928 -0.013482465362176298 -20.466680408781436
1517 -0.013478267146274448 -20.478731481125557 -0.013463277230039239 -20.480143686011473
1518 -0.013479641126468777 -20.492211122252026 -0.013465282879769802 -20.493608968891245
1519 -0.013480041734874248 -20.5056911639869 -0.013487886730581522 -20.507096855621825
1520 -0.013477979134768248 -20.51916914312167 -0.013477326277643443 -20.52057418189947
1521 -0.013479123776778578 -20.53264826689845 -0.013427899917587638 -20.534002081817057
1522 -0.01347909877076745 -20.546127365669214 -0.013444635178893804 -20.54744671699595
1523 -0.013477248791605233 -20.55960461446082 -0.013460486801341176 -20.560907203797292
1524 -0.013478761259466409 -20.573083375720287 -0.013485657144337892 -20.57439286094163
1525 -0.013477766932919622 -20.586561142653206 -0.0134636749047786 -20.587856535846406
1526 -0.013477605814114214 -20.60003874846732 -0.01350222690962255 -20.60135876275603
1527 -0.013479445967823267 -20.613518194435144 -0.013480256730690598 -20.61483901948672
1528 -0.013490968802943825 -20.62700916323809 -0.013607705384492874 -20.628446724871214
1529 -0.013475398905575276 -20.640484562143666 -0.013474070420488714 -20.641920795291703
1530 -0.013477215636521577 -20.653961777780186 -0.013483122689649463 -20.655403917981353
1531 -0.013476699916645884 -20.66743847769683 -0.013487465865910053 -20.668891383847264
1532 -0.013476410042494535 -20.680914887739323 -0.013465650519356132 -20.68235703436662
1533 -0.013479193951934577 -20.694394081691257 -0.01344248503446579 -20.69579951940109
1534 -0.01347789978608489 -20.707871981477343 -0.01347541594877839 -20.709274935349868
1535 -0.013477569911628962 -20.721349551388972 -0.013475727429613471 -20.722750662779482
1536 -0.013477661367505788 -20.73482721275648 -0.013485155766829848 -20.736235818546312
1537 -0.013475218275561928 -20.74830243103204 -0.013462254917249084 -20.749698073463563
1538 -0.013477122969925403 -20.761779554001965 -0.013501079846173525 -20.763199153309735
1539 -0.013477975083515049 -20.77525752908548 -0.01347658857703209 -20.776675741886766
1540 -0.013480027671903372 -20.788737556757383 -0.013532129488885403 -20.790207871375653
1541 -0.013479109248146414 -20.802216666005528 -0.01344715915620327 -20.803655030531857
1542 -0.013481913693249225 -20.815698579698775 -0.013519770605489612 -20.817174801137348
1543 -0.013479046989232302 -20.829177626688008 -0.013476493768393993 -20.830651294905742
1544 -0.013476341078057886 -20.842653967766065 -0.013488380005583167 -20.844139674911325
1545 -0.013476015813648701 -20.856129983579713 -0.013472745101898909 -20.857612420013226
1546 -0.013484233617782592 -20.869614217197494 -0.013436650484800338 -20.871049070498024
1547 -0.013477742439135909 -20.88309195963663 -0.013490174524486065 -20.88453924502251
1548 -0.013477699551731347 -20.896569659188362 -0.013480219477787613 -20.898019464500297
1549 -0.013478432781994343 -20.910048091970356 -0.01348019139841199 -20.91149965589871
1550 -0.013476819219067692 -20.923524911189425 -0.013467204896733165 -20.924966860795443
1551 -0.013477175589650869 -20.937002086779074 -0.01347957868129015 -20.938446439476735
1552 -0.013478858210146428 -20.95048094498922 -0.01350571601651609 -20.951952155493252
1553 -0.013478052150458098 -20.963958997139677 -0.013531183078885078 -20.965483338572138
1554 -0.013477349560707808 -20.977436346700387 -0.013481017155572771 -20.97896435572771
1555 -0.013476593652740121 -20.990912940353127 -0.01347870146855712 -20.99244305719627
1556 -0.013477762741968036 -21.004390703095094 -0.01353100654669106 -21.00597406374296
1557 -0.013475326588377357 -21.01786602968347 -0.01350983465090394 -21.019483898393865
1558 -0.0134753561578691 -21.03134138584134 -0.01349005764350295 -21.032973956037367
1559 -0.013475372921675444 -21.044816758763016 -0.01348037514835596 -21.04645433118572
1560 -0.013475878722965717 -21.05829263748598 -0.013498444482684136 -21.059952775668407
1561 -0.013476153742522002 -21.071768791228504 -0.013349541882053017 -21.07330231755046
1562 -0.013476474676281214 -21.085245265904785 -0.013480184879153968 -21.086782502429614
1563 -0.013476127106696368 -21.09872139301148 -0.013474467396736144 -21.10025696982635
1564 -0.013475405098870397 -21.11219679811035 -0.01347581660374999 -21.113732786430102
1565 -0.013476064102724195 -21.125672862213076 -0.01347380904480815 -21.12720659547491
1566 -0.013476473931223153 -21.1391493361443 -0.013475714577361941 -21.14068231005227
1567 -0.013475414784625172 -21.152624750928926 -0.013466140208765864 -21.154148450261037
1568 -0.013476558728143573 -21.16610130965707 -0.013479429250583052 -21.16762787951162
1569 -0.013476097956299782 -21.17957740761337 -0.013464125292375683 -21.181092004803997
1570 -0.013479682616889477 -21.19305709023026 -0.013418626599013805 -21.19451063140301
1571 -0.01347514078952372 -21.206532231019782 -0.013464217120781542 -21.20797484852379
1572 -0.013477614428848029 -21.22000984544863 -0.0134663341101259 -21.221441182633917
1573 -0.013479179982095957 -21.233489025430725 -0.01346179242245853 -21.234902975056375
1574 -0.013478175550699235 -21.246967200981423 -0.013491991627961396 -21.248394966684337
1575 -0.013476951606571674 -21.260444152587993 -0.01347127123735845 -21.261866237921694
1576 -0.01347503624856472 -21.273919188836558 -0.013517155312001705 -21.275383393233696
1577 -0.013476888975128531 -21.287396077811685 -0.013470236491411925 -21.288853629725107
1578 -0.01347770942375064 -21.300873787235435 -0.013473829440772533 -21.30232745916588
1579 -0.013477902533486486 -21.314351689768923 -0.013477456802502275 -21.315804915968382
1580 -0.013476696005091071 -21.327828385774016 -0.01347021390683949 -21.32927512987522
1581 -0.01347861709073186 -21.34130700286475 -0.013482028478756547 -21.342757158353976
1582 -0.013475734973326325 -21.354782737838075 -0.013478341931477188 -21.356235500285454
1583 -0.01347730476409197 -21.368260042602166 -0.013486385531723499 -21.369721885817178
1584 -0.013476534187793732 -21.38173657678996 -0.013478886196389794 -21.383200772013566
1585 -0.01348029994405806 -21.39521687673402 -0.013440407160669566 -21.396641179174235
1586 -0.013477642275393008 -21.408694519009412 -0.013470703829079866 -21.410111883003314
1587 -0.0134785542730242 -21.422173073282437 -0.013498956011608243 -21.423610839014923
1588 -0.013477201480418444 -21.435650274762857 -0.01348352013155818 -21.43709435914648
1589 -0.013478264212608337 -21.449128538975465 -0.013629468996077776 -21.45072382814256
1590 -0.01347495885565877 -21.462603497831125 -0.013474659482017159 -21.46419848762458
1591 -0.013474147021770477 -21.476077644852896 -0.013469236064702272 -21.47766772368928
1592 -0.013474859343841673 -21.489552504196737 -0.013474839506670833 -21.49114256319595
1593 -0.01347446283325553 -21.503026967029992 -0.013481052266433835 -21.504623615462386
1594 -0.013474334124475717 -21.516501301154467 -0.013474995689466595 -21.518098611151853
1595 -0.013475369196385145 -21.52997667035085 -0.013476998126134277 -21.531575609277986
1596 -0.013474564673379064 -21.543451235024232 -0.013474696362391115 -21.545050305640377
1597 -0.013474136730656028 -21.55692537175489 -0.013465183135122061 -21.558515488775498
1598 -0.013475163746625185 -21.570400535501516 -0.013485844107344746 -21.57200133288284
1599 -0.013475078158080578 -21.583875613659597 -0.013518385495990515 -21.585519718378833
1600 -0.013475110894069076 -21.597350724553667 -0.013471492193639278 -21.59899121057247
1601 -0.01347441147081554 -21.610825136024484 -0.013467603595927358 -21.6124588141684
1602 -0.013470230950042605 -21.624295366974525 -0.013535215053707361 -21.625994029222106
1603 -0.01347351111471653 -21.637768878089243 -0.01345559898763895 -21.639449628209746
1604 -0.013472778582945466 -21.651241656672187 -0.013459646189585329 -21.65290927439933
1605 -0.013470264244824648 -21.66471192091701 -0.013434902299195528 -21.666344176698527
1606 -0.01347633795812726 -21.67818825887514 -0.01345775807276368 -21.67980193477129
1607 -0.013475337764248252 -21.691663596639387 -0.01347280340269208 -21.693274738173983
1608 -0.01347478018142283 -21.70513837682081 -0.013478757860139013 -21.70675349603412
1609 -0.01347399796359241 -21.718612374784403 -0.01346229324117303 -21.720215789275294
1610 -0.013479502266272902 -21.732091877050674 -0.013521479535847902 -21.73373726881114
1611 -0.013477400736883282 -21.745569277787556 -0.013476694840937853 -21.74721396365208
1612 -0.01347601362504065 -21.759045291412598 -0.013487810362130403 -21.76070177401421
1613 -0.0134726676158607 -21.77251795902846 -0.013508663652464748 -21.774210437666675
1614 -0.013475945638492703 -21.785993904666952 -0.013463659677654505 -21.78767409734433
1615 -0.01347278612665832 -21.79946669079361 -0.013475111033767462 -21.801149208378096
1616 -0.013474970171228052 -21.81294166096484 -0.013464850932359695 -21.814614059310454
1617 -0.013476818287745117 -21.826418479252585 -0.013517932221293449 -21.828131991531748
1618 -0.013474791776388884 -21.839893271028973 -0.013423236086964607 -21.841555227618713
1619 -0.013474020687863231 -21.853367291716836 -0.013454876421019436 -21.85501010403973
1620 -0.01347712562419474 -21.86684441734103 -0.01346313008107245 -21.868473234120803
1621 -0.013476301776245236 -21.880320719117275 -0.01348233800381422 -21.881955572124618
1622 -0.013474661950021982 -21.893795381067296 -0.013478898303583264 -21.8954344704282
1623 -0.013476292276754976 -21.907271673344052 -0.013477300200611353 -21.908911770628812
1624 -0.013476114301010967 -21.920747787645062 -0.013464417215436697 -21.92237618784425
1625 -0.013470272533595562 -21.934218060178658 -0.01341978833079338 -21.935795976175044
1626 -0.013474993500858545 -21.947693053679515 -0.013441331498324872 -21.949237307673368
1627 -0.013477291399613022 -21.96117034507913 -0.013480489188805223 -21.962717796862172
1628 -0.013476586248725653 -21.974646931327854 -0.013474993547424674 -21.9761927904096
1629 -0.013477688981220126 -21.988124620309073 -0.01348060229793191 -21.98967339270753
1630 -0.01347676943987608 -22.00160138974895 -0.013479022588580847 -22.00315241529611
1631 -0.01347776218317449 -22.015079151932124 -0.01346514904871583 -22.016617564344827
1632 -0.013477422017604112 -22.02855657394973 -0.013485698541626335 -22.030103262886453
1633 -0.013476822106167675 -22.042033396055896 -0.01347890254110098 -22.043582165427555
1634 -0.013476107502356172 -22.055509503558252 -0.013452217448502779 -22.057034382876058
1635 -0.01347750062122941 -22.06898700417948 -0.013516977429389954 -22.070551360305448
1636 -0.013476763991639018 -22.08246376817112 -0.013447652105242014 -22.08399901241069
1637 -0.01347807263955474 -22.095941840810674 -0.013479299005120992 -22.09747831141581
1638 -0.013478606240823865 -22.109420447051498 -0.013455319963395596 -22.110933631379204
1639 -0.013473741244524717 -22.122894188296023 -0.01355880768969655 -22.124492439068902
1640 -0.01347605586051941 -22.13637024415654 -0.013491235813125968 -22.13798367488203
1641 -0.013477831752970815 -22.149848075909514 -0.013460432784631849 -22.151444107666663
1642 -0.013479627156630158 -22.163327703066145 -0.013506670715287328 -22.16495077838195
1643 -0.01347648403607309 -22.176804187102217 -0.01346076694317162 -22.178411545325122
1644 -0.013476918963715435 -22.19028110606593 -0.013479238329455256 -22.19189078365458
1645 -0.013477508211508393 -22.20375861427744 -0.013465915573760867 -22.20535669922834
1646 -0.013477046927437186 -22.217235661204878 -0.013473323360085488 -22.218830022588424
1647 -0.01347634312696755 -22.230712004331846 -0.01347245965152979 -22.232302482239955
1648 -0.013472944777458907 -22.244184949109304 -0.013564947387203574 -22.245867429627157
1649 -0.013478094758465887 -22.25766304386777 -0.013464027224108577 -22.259331456851267
1650 -0.013474849425256253 -22.271137893293027 -0.013484186213463544 -22.27281564306473
1651 -0.013474979298189282 -22.284612872591214 -0.01347914468497038 -22.286294787749704
1652 -0.013476346945390105 -22.298089219536603 -0.013470599055290222 -22.299765386804992
1653 -0.013472141278907657 -22.31156136081551 -0.01348793227225542 -22.313253319077248
1654 -0.013471525022760033 -22.32503288583827 -0.013490648148581386 -22.32674396722583
1655 -0.013474916154518724 -22.338507801992787 -0.013476128596812487 -22.340220095822644
1656 -0.013478440092876553 -22.351986242085662 -0.013491946645081044 -22.353712042467727
1657 -0.013473892724141479 -22.365460134809805 -0.013497934956103564 -22.36720997742383
1658 -0.013473087269812823 -22.378933222079617 -0.01352636250667274 -22.380736339930504
1659 -0.013474236289039255 -22.392407458368655 -0.01345102689228952 -22.394187366822795
1660 -0.013474937062710524 -22.405882395431366 -0.013482316862791777 -22.407669683685587
1661 -0.01347499485127628 -22.41935739028264 -0.013474136823788285 -22.421143820509375
1662 -0.013474149350076913 -22.43283153963272 -0.013471339037641883 -22.43461515954702
1663 -0.01347243315540254 -22.446303972788122 -0.013475318299606442 -22.448090477846623
1664 -0.013473471067845822 -22.45977744385597 -0.01346889603883028 -22.461559373885454
1665 -0.01347500174306333 -22.473252445599034 -0.013463228521868587 -22.47502260240732
1666 -0.013475842168554663 -22.486728287767587 -0.013492068648338318 -22.48851467105566
1667 -0.013478913065046071 -22.500207200832634 -0.013427960500121117 -22.50194263155578
1668 -0.013477856619283557 -22.513685057451916 -0.013466438185423613 -22.515409069741207
1669 -0.013476283475756645 -22.527161340927673 -0.013495662016794086 -22.528904731758
1670 -0.013475823029875756 -22.54063716395755 -0.013476347178220749 -22.54238107893622
1671 -0.013475237367674708 -22.554112401325224 -0.013504236983135343 -22.555885315919355
1672 -0.01347851320169866 -22.56759091452692 -0.013550763204693794 -22.56943607912405
1673 -0.013473368808627128 -22.581064283335547 -0.013469400256872177 -22.582905479380923
1674 -0.013474323181435465 -22.59453860651698 -0.013475707545876504 -22.5963811869268
1675 -0.013475013477727771 -22.608013619994708 -0.013471930939704179 -22.609853117866503
1676 -0.01347561776638031 -22.62148923776109 -0.013466918701305985 -22.623320036567808
1677 -0.013475623540580272 -22.63496486130167 -0.013425963604822755 -22.636746000172632
1678 -0.0134754188824445 -22.64844028018411 -0.013453234173357486 -22.65019923434599
1679 -0.013476729253306985 -22.661917009437417 -0.013470967253670096 -22.66367020159966
1680 -0.013473270880058407 -22.675390280317476 -0.013584156241267919 -22.67725435784093
1681 -0.013473690208047628 -22.688863970525524 -0.013491082936525345 -22.690745440777455
1682 -0.013474072329699993 -22.702338042855224 -0.01346285087056458 -22.70420829164802
1683 -0.013473828928545118 -22.71581187178377 -0.013479093462228775 -22.71768738511025
1684 -0.013472935184836388 -22.729284806968607 -0.013458429975435138 -22.731145815085686
1685 -0.013475468149408698 -22.742760275118016 -0.013445791322737932 -22.744591606408424
1686 -0.0134743541944772 -22.756234629312495 -0.013470112765207886 -22.758061719173632
1687 -0.01347502414137125 -22.769709653453866 -0.013473999965935946 -22.771535719139568
1688 -0.013473928160965442 -22.783183581614832 -0.01347115500830114 -22.785006874147868
1689 -0.013475097343325615 -22.796658678958156 -0.013467227201908826 -22.798474101349775
1690 -0.013474428514018654 -22.810133107472176 -0.013476619310677052 -22.81195072066045
1691 -0.013475071499124169 -22.8236081789713 -0.013498444249853492 -22.825449164910307
1692 -0.013475351547822357 -22.83708353051912 -0.01347671109251678 -22.838925876002822
1693 -0.013476033601909876 -22.85055956412103 -0.01343845478259027 -22.852364330785413
1694 -0.013475095527246595 -22.86403465964828 -0.013453281670808791 -22.865817612456222
1695 -0.013474475219845771 -22.877509134868124 -0.013472268264740706 -22.879289880720965
1696 -0.013475386006757618 -22.89098452087488 -0.013413634384050965 -22.892703515105016
1697 -0.01347255203872919 -22.90445707291361 -0.013446890236809849 -22.906150405341826
1698 -0.01347545967437327 -22.917932532587983 -0.013464778149500489 -22.919615183491327
1699 -0.013472420163452625 -22.931404952751436 -0.013517377758398652 -22.933132561249725
1700 -0.013474672753363847 -22.9448796255048 -0.013472890527918936 -22.946605451777643
1701 -0.013476431416347624 -22.958356056921147 -0.01350385188125074 -22.960109303658893
1702 -0.01347566987387836 -22.971831726795024 -0.01345216310583055 -22.973561466764725
1703 -0.013474704511463643 -22.985306431306487 -0.013474095752462745 -22.98703556251719
1704 -0.013474391726776957 -22.998780823033265 -0.013478116132318974 -23.000513678649508
1705 -0.013474392192438244 -23.012255215225704 -0.013486494729295372 -23.014000173378804
1706 -0.013474609237164259 -23.025729824462868 -0.01346452822908759 -23.02746470160789
1707 -0.013474634988233447 -23.039204459451103 -0.01344769592396915 -23.04091239753186
1708 -0.01347559094429016 -23.05268005039539 -0.013474478246644139 -23.0543868757785
1709 -0.013477776665240526 -23.066157827060632 -0.013463694415986539 -23.067850570194487
1710 -0.01347626419737935 -23.07963409125801 -0.01347775785252452 -23.08132832804701
1711 -0.013476030621677636 -23.09311012187969 -0.01347872568294406 -23.094807053729955
1712 -0.013475881330668927 -23.10658600321036 -0.01347664319910109 -23.108283696929057
1713 -0.013475241465494036 -23.120061244675853 -0.013462316524237395 -23.121746013453294
1714 -0.013476159516721964 -23.133537404192573 -0.013452785694971681 -23.135198799148267
1715 -0.01347709153778851 -23.14701449573036 -0.013478967081755399 -23.148677766230023
1716 -0.013476789928972721 -23.160491285659333 -0.01347744301892817 -23.16215520924895
1717 -0.013475687289610506 -23.173966972948943 -0.013482647994533182 -23.175637857243483
1718 -0.013476426154375077 -23.18744339910332 -0.013476560031995178 -23.18911441727548
1719 -0.013477407116442918 -23.200920806219763 -0.013484471989795566 -23.202598889265275
1720 -0.01347603346221149 -23.214396839681974 -0.013479878474026919 -23.2160787677393
1721 -0.013479454768821597 -23.227876294450795 -0.013454026682302356 -23.229532794421605
1722 -0.013477402972057462 -23.241353697422852 -0.01346911140717566 -23.24300190582878
1723 -0.013476010924205185 -23.254829708347057 -0.013478612154722213 -23.2564805179835
1724 -0.013479119958356022 -23.26830882830541 -0.013438839884474873 -23.269919357867977
1725 -0.01347743789665401 -23.281786266202065 -0.013467534119263292 -23.28338689198724
1726 -0.01347996243275702 -23.295266228634823 -0.013400474842637778 -23.29678736682988
1727 -0.01347651006653905 -23.308742738701362 -0.013456655805930496 -23.31024402263581
1728 -0.013477667327970266 -23.32222040602933 -0.01347134062089026 -23.3237153632567
1729 -0.013479014998301864 -23.335699421027634 -0.013484141463413835 -23.337199504720115
1730 -0.013478270545601845 -23.349177691573235 -0.013469400629401208 -23.350668905349515
1731 -0.01348157860338688 -23.36265927017662 -0.013498916290700436 -23.364167821640216
1732 -0.013477986399084329 -23.376137256575706 -0.013490146724507213 -23.377657968364723
1733 -0.01347793652676046 -23.38961519310247 -0.013480981206521392 -23.391138949571243
1734 -0.013471070723608137 -23.403086263826076 -0.013449460128322243 -23.404588409699564
1735 -0.013477833522483707 -23.41656409734856 -0.013494188757613301 -23.418082598457175
1736 -0.013475991226732731 -23.430040088575293 -0.013446571957319974 -23.431529170414496
1737 -0.01347672832198441 -23.443516816897276 -0.013478062814101577 -23.445007233228598
1738 -0.013477086136117578 -23.456993903033393 -0.013481928128749132 -23.458489161357345
1739 -0.013476545596495271 -23.47047044862989 -0.013551505608484149 -23.472040666965828
1740 -0.013476447435095906 -23.483946896064985 -0.01347180842421949 -23.48551247539005
1741 -0.013475133664906025 -23.49742202972989 -0.013475904520601035 -23.49898837991065
1742 -0.013474697340279817 -23.51089672707017 -0.0134937459602952 -23.512482125870946
1743 -0.013469566265121103 -23.52436629333529 -0.013531759614124894 -23.52601388548507
1744 -0.013472244143486023 -23.537838537478777 -0.013492179475724697 -23.539506064960797
1745 -0.01347552970983088 -23.551314067188606 -0.013468211609870195 -23.552974276570666
1746 -0.013474291050806641 -23.56478835823941 -0.013478824775665999 -23.566453101346333
1747 -0.013475228240713477 -23.578263586480126 -0.013466721307486296 -23.57991982265382
1748 -0.013484335970133543 -23.59174792245026 -0.013620475307106972 -23.593540297960928
1749 -0.013473626412451267 -23.605221548862712 -0.013497501658275724 -23.607037799619203
1750 -0.013474092166870833 -23.618695641029582 -0.013483330421149731 -23.620521130040352
1751 -0.01347365635447204 -23.632169297384053 -0.013484088471159339 -23.63400521851151
1752 -0.013488701405003667 -23.645657998789055 -0.013433264568448067 -23.64743848307996
1753 -0.013473511813208461 -23.659131510602265 -0.013483673520386218 -23.660922156600346
1754 -0.013475480210036039 -23.6726069908123 -0.013476566784083844 -23.67439872338443
1755 -0.013475646544247866 -23.68608263735655 -0.013482435839250684 -23.687881159223682
1756 -0.013474847096949816 -23.6995574844535 -0.013479098910465837 -23.701360258134148
1757 -0.013475796720013023 -23.713033281173512 -0.013474917830899357 -23.714835175965046
1758 -0.013475075783208012 -23.72650835695672 -0.013477089535444974 -23.72831226550049
1759 -0.013475330220535398 -23.739983687177258 -0.01346997176297009 -23.74178223726346
1760 -0.013475984614342452 -23.7534596717916 -0.013475260045379401 -23.75525749730884
1761 -0.013476876961067318 -23.766936548752668 -0.013468013145029545 -23.76872551045387
1762 -0.013476189505308867 -23.780412738257976 -0.013482407061383128 -23.78220791751525
1763 -0.013473849557340146 -23.793886587815315 -0.01356276124715805 -23.79577067876241
1764 -0.013471790309995412 -23.80735837812531 -0.013471379363909363 -23.80924205812632
1765 -0.013473812863230706 -23.820832190988543 -0.01347292079590261 -23.82271497892222
1766 -0.01347491079941392 -23.834307101787957 -0.013473006431013346 -23.836187985353234
1767 -0.013475422468036412 -23.847782524255994 -0.013488569157198071 -23.84967655451043
1768 -0.013474127277731895 -23.861256651533726 -0.013483880879357457 -23.863160435389787
1769 -0.01347491522319615 -23.87473156675692 -0.013475060695782304 -23.87663549608557
1770 -0.013475408544763923 -23.888206975301685 -0.01349410847760737 -23.890129604563178
1771 -0.01347244973294437 -23.90167942503463 -0.013449855661019684 -23.903579460224197
1772 -0.013473768811672926 -23.9151531938463 -0.013472571084275842 -23.917052031308472
1773 -0.013473486062139273 -23.92862667990844 -0.013450676621869207 -23.93050270793034
1774 -0.013474525883793831 -23.942101205792234 -0.013479235302656888 -23.943981943233
1775 -0.013471986819058656 -23.955573192611293 -0.013477943511679769 -23.95745988674468
1776 -0.013475561141967773 -23.96904875375326 -0.013513004686683417 -23.970972891431362
1777 -0.013473331555724144 -23.982522085308982 -0.01343754823319614 -23.984410439664558
1778 -0.013473812164738775 -23.995995897473723 -0.01348863448947668 -23.997899074154034
1779 -0.013474395638331771 -24.009470293112056 -0.013467426737770438 -24.011366500891803
1780 -0.013474683184176684 -24.022944976296234 -0.013471299270167946 -24.024837800161972
1781 -0.013473422918468713 -24.036418399214703 -0.01346739986911416 -24.038305200031086
1782 -0.01347336540929973 -24.049891764624004 -0.013496467750519514 -24.051801667781607
1783 -0.01347643630579114 -24.063368200929794 -0.013469780515879392 -24.065271448297487
1784 -0.013474752474576236 -24.07684295340437 -0.01347554479725659 -24.078746993094743
1785 -0.013474903348833323 -24.090317856753202 -0.013478216156363488 -24.092225209251108
1786 -0.013477104669436812 -24.10379496142264 -0.013500482216477394 -24.105725691467587
1787 -0.01347289071418345 -24.117267852136823 -0.01349251507781446 -24.1192182065454
1788 -0.013474085461348295 -24.13074193759817 -0.01354900854639709 -24.1327672150918
1789 -0.013472221000120044 -24.14421415859829 -0.013444779207929969 -24.14621199429973
1790 -0.013472530990839005 -24.15768668958913 -0.013443646393716336 -24.159655640693448
1791 -0.01347477464005351 -24.171161464229183 -0.013514275616034865 -24.173169916309483
1792 -0.013470672210678459 -24.184632136439863 -0.013457136787474155 -24.186627053096956
1793 -0.013472937466576695 -24.19810507390644 -0.013460775651037694 -24.200087828747993
1794 -0.013472481863573194 -24.211577555770013 -0.01344104828312993 -24.213528877031123
1795 -0.013474136684089899 -24.2250516924541 -0.013475292641669512 -24.227004169672792
1796 -0.013476909510791302 -24.238528601964894 -0.013524872018024325 -24.240529041690817
1797 -0.013467492442578078 -24.251996094407474 -0.013486676523461938 -24.25401571821428
1798 -0.013473124383017421 -24.265469218790493 -0.013477382017299533 -24.26749310023158
1799 -0.013475835230201483 -24.278945054020696 -0.013450448215007783 -24.280943548446587
1800 -0.013472386542707682 -24.292417440563405 -0.013563679857179522 -24.294507228303765
1801 -0.01347304116934538 -24.30589048173275 -0.01343809817917645 -24.30794532648294
1802 -0.01347418911755085 -24.3193646708503 -0.013520965492352844 -24.321466291975295
1803 -0.013472679443657399 -24.33283735029396 -0.013472086796537042 -24.33493837877183
1804 -0.013471748121082783 -24.346309098415045 -0.013677107030525803 -24.348615485802355
1805 -0.013474314147606492 -24.359783412562653 -0.013496648566797376 -24.362112134369152
1806 -0.013472809875383972 -24.373256222438037 -0.01347370925359428 -24.375585843622748
1807 -0.01347561557777226 -24.38673183801581 -0.013474427489563822 -24.38906027111231
1808 -0.013473340729251503 -24.40020517874506 -0.013470942992717028 -24.40253121410503
1809 -0.013473554234951734 -24.413678732980014 -0.0134810755494982 -24.416012289654528
1810 -0.013474418595433236 -24.427153151575446 -0.013453612150624395 -24.429465901805152
1811 -0.013474909728392959 -24.44062806130384 -0.013479991070926189 -24.44294589287608
1812 -0.013474656408652664 -24.454102717712495 -0.013472171453759074 -24.45641806432984
1813 -0.013477399991825224 -24.46758011770432 -0.01339047928340733 -24.469808543613247
1814 -0.013474244577810168 -24.48105436228213 -0.013522374304011464 -24.483330917917257
1815 -0.013475547870621085 -24.49452991015275 -0.013494643243029713 -24.496825561160286
1816 -0.013476296095177531 -24.508006206247927 -0.013500351505354048 -24.51032591266564
1817 -0.01347294421866536 -24.521479150466593 -0.01346223778091371 -24.523788150446553
1818 -0.013475261302664876 -24.53495441176926 -0.01346561019308865 -24.53725376063964
1819 -0.01347416932694614 -24.548428581096207 -0.013450926495715975 -24.550704687135354
1820 -0.013474681228399277 -24.561903262324606 -0.01347674373537302 -24.56418143087073
1821 -0.013474979670718312 -24.575378241995324 -0.013425180222839117 -24.577606611093568
1822 -0.01347181643359363 -24.588850058428918 -0.01348874494433403 -24.5910953560379
1823 -0.013476880267262459 -24.60232693869618 -0.013479821616783738 -24.604575177654684
1824 -0.013474369281902909 -24.61580130797808 -0.013476768555119634 -24.618051946209803
1825 -0.013475122954696417 -24.629276430932777 -0.013476808182895183 -24.631528754392697
1826 -0.013474760251119733 -24.642751191183898 -0.013472754461690783 -24.64500150885439
1827 -0.01347548458725214 -24.65622667577115 -0.013473957730457186 -24.658475466584846
1828 -0.013476079003885389 -24.669702754775038 -0.01343897576443851 -24.671914442349284
1829 -0.013476555235683918 -24.683179310010722 -0.013477907609194517 -24.685392349958477
1830 -0.013475074013695122 -24.696654384024416 -0.013490638695657253 -24.698882988654134
1831 -0.013476217072457075 -24.710130601096875 -0.013471742812544107 -24.71235473146668
1832 -0.013472883636131883 -24.723603484733008 -0.01344175199046731 -24.725796483457145
1833 -0.013475228054448962 -24.737078712787458 -0.013379183178767563 -24.739175666635912
1834 -0.013476933678612113 -24.75055564646607 -0.013471495034173131 -24.752647161670087
1835 -0.013477328233420849 -24.76403297469949 -0.013477659737691283 -24.76612482140778
1836 -0.013472807081416249 -24.777505781780906 -0.013381270272657276 -24.779506091680435
1837 -0.013474829262122512 -24.79098061104303 -0.01344831739552319 -24.792954409075957
1838 -0.013475811574608088 -24.804456422617637 -0.013487276062369347 -24.806441685138328
1839 -0.013476215954869985 -24.817932638572508 -0.013496020622551442 -24.81993770576088
1840 -0.013474483974277973 -24.831407122546786 -0.01347401738166809 -24.833411723142547
1841 -0.013474957924336195 -24.844882080471123 -0.013486585300415754 -24.846898308442963
1842 -0.013475606963038445 -24.85835768743416 -0.013493880303576589 -24.86039218874654
1843 -0.013478843402117491 -24.87183653083628 -0.013461174862459301 -24.873853363609
1844 -0.01347723468206823 -24.885313765518347 -0.013504717173054815 -24.887358080782057
1845 -0.013476306479424239 -24.898790071997773 -0.013475663028657436 -24.900833743810715
1846 -0.013473319308832287 -24.912263391306606 -0.013501277612522244 -24.914335021423238
1847 -0.013473083870485425 -24.925736475177093 -0.013463724730536341 -24.927798746153773
1848 -0.013475483935326337 -24.93921195911242 -0.01347645684145391 -24.941275202995225
1849 -0.013474774220958352 -24.95268673333338 -0.013468267628923059 -24.954743470624148
1850 -0.013477627979591488 -24.96616436131297 -0.013452630303800107 -24.968196100927948
1851 -0.01347366301342845 -24.9796380243264 -0.013486243318766356 -24.981682344246714
1852 -0.01347478125244379 -24.993112805578843 -0.013484430639073253 -24.99516677488579
1853 -0.013475028006359935 -25.006587833585204 -0.013481014594435691 -25.008647789480225
1854 -0.013481190195307136 -25.02006902378051 -0.013548764819279312 -25.022196554299505
1855 -0.013475521234795451 -25.033544545015307 -0.01346079707145691 -25.03565735137096
1856 -0.013477908540517091 -25.047022453555822 -0.013437837874516845 -25.049095189245477
1857 -0.013474443461745977 -25.06049689701757 -0.01345183253288269 -25.06254702177836
1858 -0.013475685147568583 -25.073972582165137 -0.013514899043366313 -25.076061920821726
1859 -0.01347828507423401 -25.087450867239372 -0.013451066426932811 -25.089512987248657
1860 -0.013475079787895083 -25.100925947027267 -0.013479264592751861 -25.10299225184141
1861 -0.013476233929395676 -25.114402180956663 -0.013481062138453126 -25.116473313979863
1862 -0.013474441599100828 -25.127876622555764 -0.01348079345189035 -25.129954107431754
1863 -0.01347488802857697 -25.14135151058434 -0.013452154770493507 -25.143406262202248
1864 -0.013472483959048986 -25.15482399454339 -0.013522559311240911 -25.15692882151349
1865 -0.013474087789654731 -25.16829808233304 -0.013493341021239757 -25.170422162534727
1866 -0.01347329285927117 -25.181771375192312 -0.0134838851634413 -25.18390604769817
1867 -0.013473029807209968 -25.19524440499952 -0.013432421116158366 -25.197338468814326
1868 -0.013479365641251207 -25.208723770640773 -0.013522886903956532 -25.210861355718283
1869 -0.013474483042955399 -25.22219825368373 -0.013469537580385804 -25.224330893298667
1870 -0.013475016690790653 -25.23567327037452 -0.013484668172895908 -25.237815561471564
1871 -0.013475940609350801 -25.24914921098387 -0.01350031136535108 -25.251315872836916
1872 -0.013473519682884216 -25.262622730666752 -0.013484281813725829 -25.26480015465064
1873 -0.013472310034558177 -25.27609504070131 -0.013497585710138083 -25.278297740360777
1874 -0.01347233667038381 -25.289567377371693 -0.0134754647500813 -25.291773205110857
1875 -0.013475327985361218 -25.303042705357054 -0.013441340392455458 -25.30521454550331
1876 -0.013474812498316169 -25.31651751785537 -0.013482732931151986 -25.318697278434463
1877 -0.013474382227286696 -25.329991900082657 -0.013479679170995951 -25.33217695760546
1878 -0.013473724434152245 -25.34346562451681 -0.013473023986443877 -25.3456499815919
1879 -0.013474744372069835 -25.35694036888888 -0.013467798102647066 -25.359117779694547
1880 -0.013474839413538576 -25.37041520830242 -0.013478441210463644 -25.37259622090501
1881 -0.013471492845565081 -25.383886701147983 -0.013527487497776746 -25.386123708402785
1882 -0.01346979970112443 -25.397356500849106 -0.01349918358027935 -25.399622891983064
1883 -0.01347480840049684 -25.410831309249602 -0.013481317786499858 -25.413104209769564
1884 -0.013473395351320505 -25.42430470460092 -0.013474097987636924 -25.4265783077572
1885 -0.013472690340131521 -25.43777739494105 -0.013483612658455968 -25.440061920415655
1886 -0.01347468993626535 -25.451252084877318 -0.013541946467012168 -25.453603866882666
1887 -0.013476133020594716 -25.464728217897914 -0.0134922054130584 -25.467096072295725
1888 -0.013474226696416736 -25.47820244459433 -0.013473606342449785 -25.480569678638176
1889 -0.013472690945491195 -25.491675135539822 -0.01346832667477429 -25.49403800531295
1890 -0.01347234295681119 -25.50514747849663 -0.01347206118516624 -25.507510066498117
1891 -0.013472902495414019 -25.518620380992047 -0.013505760300904512 -25.521015826799022
1892 -0.013470432301983238 -25.53209081329403 -0.013460149196907878 -25.53447597599593
1893 -0.01347180395387113 -25.5455626172479 -0.013472270034253598 -25.547948246030185
1894 -0.013472864078357816 -25.55903548132626 -0.013475163793191313 -25.561423409823377
1895 -0.013472374388948083 -25.572507855715205 -0.013459938205778598 -25.574883348029154
1896 -0.01347340950742364 -25.585981265222628 -0.013472860585898161 -25.588356208615053
1897 -0.013472299696877599 -25.599453564919507 -0.01346444389782846 -25.60182065251288
1898 -0.013473569601774215 -25.612927134521282 -0.013468802068382501 -25.615289454581262
1899 -0.013472006097435952 -25.62639914061872 -0.013472213596105575 -25.62876166817737
1900 -0.01347135342657566 -25.639870494045294 -0.013463528547435998 -25.642225196724805
1901 -0.01347188833169639 -25.65334238237699 -0.013495801994577051 -25.65572099871938
1902 -0.013473090855404735 -25.666815473232397 -0.013463353784754873 -25.669184352504136
1903 -0.013474124297499657 -25.680289597529896 -0.01347946710884571 -25.68266381961298
1904 -0.013470265315845609 -25.69375986284574 -0.013493118854239584 -25.69615693846722
1905 -0.013471802743151785 -25.707231665588893 -0.013458961294963956 -25.709615899762184
1906 -0.013474678248167038 -25.72070634383706 -0.01347327334806323 -25.723089173110246
1907 -0.01347473287023604 -25.734181076707294 -0.013470976427197457 -25.736560149537443
1908 -0.013473849184811116 -25.747654925892107 -0.013457742799073458 -25.750017892336516
1909 -0.013475069077685475 -25.761129994969792 -0.013468846352770925 -25.763486738689288
1910 -0.01347536644898355 -25.774605361418775 -0.013455779431387782 -25.776942518120677
1911 -0.01347365085966885 -25.788079012278445 -0.01354332622140646 -25.790485844342083
1912 -0.013474489795044065 -25.80155350207349 -0.013485261239111423 -25.803971105581194
1913 -0.013471730658784509 -25.815025232732275 -0.013496585981920361 -25.817467691563113
1914 -0.013473870372399688 -25.828499103104676 -0.013477883348241449 -25.830945574911354
1915 -0.01347168474458158 -25.841970787849256 -0.013496579881757498 -25.84444215479311
1916 -0.013475875137373805 -25.85544666298663 -0.013439145358279347 -25.85788130015139
1917 -0.013476273976266384 -25.868922936962896 -0.013458335679024458 -25.871339635830417
1918 -0.013475850969552994 -25.88239878793245 -0.013493264466524124 -25.884832900296942
1919 -0.013474139897152782 -25.8958729278296 -0.013482022471725941 -25.89831492276867
1920 -0.013475222559645773 -25.909348150389246 -0.013464192859828472 -25.911779115628498
1921 -0.013473004009574652 -25.92282115439882 -0.013509355299174786 -25.925288470927672
1922 -0.013473417051136494 -25.93629457144996 -0.013475957838818432 -25.93876442876649
1923 -0.013474239502102137 -25.94976881095206 -0.013461852353066206 -25.952226281119557
1924 -0.01347782094962895 -25.96324663190169 -0.013454272551462055 -25.96568055367102
1925 -0.013475793739780783 -25.97672242564147 -0.013456123741343617 -25.979136677412363
1926 -0.013474841648712755 -25.99019726729018 -0.013470232533290983 -25.992606909945653
1927 -0.013474017847329378 -26.00367128513751 -0.0134714069776237 -26.006078316923276
1928 -0.013474442716687917 -26.0171457278542 -0.013470535352826118 -26.019548852276102
1929 -0.01347424411214888 -26.03061997196635 -0.01346923871897161 -26.033018090995075
1930 -0.013475748943164945 -26.044095720909514 -0.013495495868846774 -26.04651358686392
1931 -0.013473351066932083 -26.057569071976445 -0.013454655883833766 -26.059968242747754
1932 -0.013472498208284379 -26.07104157018473 -0.01353116068057716 -26.073499403428332
1933 -0.013475206680595875 -26.084516776865325 -0.013480025948956609 -26.08697942937729
1934 -0.0134752307087183 -26.097992007574042 -0.01347392755560577 -26.100453356932896
1935 -0.013474042434245348 -26.11146605000829 -0.013472978444769978 -26.113926335377666
1936 -0.013475596532225608 -26.124941646540513 -0.01347663369961083 -26.127402969077277
1937 -0.01347479186952114 -26.138416438410033 -0.01349085639230907 -26.140893825469586
1938 -0.01347416266798973 -26.151890601078023 -0.013474399643018841 -26.154368225112606
1939 -0.013475509779527783 -26.16536611085755 -0.013479807181283832 -26.16784803229389
1940 -0.013472971366718411 -26.17883908222427 -0.013489342154935002 -26.181337374448823
1941 -0.01347472150810063 -26.192313803732368 -0.013479101657867431 -26.19481647610669
1942 -0.013473521219566464 -26.205787324951935 -0.013473470974713565 -26.208289947081404
1943 -0.013472061417996884 -26.21925938636993 -0.013397599523887038 -26.221687546605292
1944 -0.013473253231495619 -26.232732639601426 -0.01347635043784976 -26.23516389704314
1945 -0.013475354015827178 -26.246207993617254 -0.013481247983872891 -26.248645145027012
1946 -0.013475307496264577 -26.25968330111352 -0.013479037582874298 -26.262124182609888
1947 -0.013475670479238033 -26.273158971592757 -0.013477071421220899 -26.27560125403111
1948 -0.013480533193796874 -26.286639504786553 -0.013488370226696134 -26.289089624257805
1949 -0.013475039973855019 -26.300114544760408 -0.01345495842397213 -26.302544582681776
1950 -0.013473862735554575 -26.313588407495963 -0.013471928052604198 -26.31601651073438
1951 -0.013474974036216735 -26.32706338153218 -0.013474718062207102 -26.329491228796584
1952 -0.013473366526886821 -26.34053674805907 -0.013518363935872912 -26.343009592732457
1953 -0.013472029753029347 -26.354008777812098 -0.013422326464205981 -26.356431919196663
1954 -0.013476145872846245 -26.367484923684945 -0.01347165210172534 -26.369903571298387
1955 -0.013474886445328594 -26.380959810130275 -0.013513101637363434 -26.383416672935752
1956 -0.013473385525867344 -26.39443319565614 -0.0134504365734756 -26.396867109509227
1957 -0.013474494917318225 -26.40790769057346 -0.013487053709104658 -26.410354163218333
1958 -0.013474474428221583 -26.42138216500168 -0.013480124110355974 -26.423834287328688
1959 -0.013474613195285201 -26.434856778196966 -0.01346935760229826 -26.437303644930985
1960 -0.013474466418847442 -26.448331244615815 -0.013479721127077937 -26.45078336605806
1961 -0.013473941525444389 -26.46180518614126 -0.01346998573280871 -26.46425335179087
1962 -0.01347369677387178 -26.47527888291513 -0.013469944056123496 -26.477723295846992
1963 -0.013476234674453736 -26.488755117589584 -0.01353430817835033 -26.491257604025343
1964 -0.01347466828301549 -26.5022297858726 -0.013504651375114918 -26.504762255400458
1965 -0.013473977381363512 -26.515703763253963 -0.013492612168192863 -26.51825486756865
1966 -0.013473790558055043 -26.52917755381202 -0.013476136140525341 -26.531731003709176
1967 -0.013473088154569268 -26.54265064196659 -0.013464959478005767 -26.545195963187183
1968 -0.01347259390167892 -26.556123235868267 -0.013461599219590425 -26.558657562406772
1969 -0.01346967713907361 -26.56959291300734 -0.013532530842348933 -26.57219009324912
1970 -0.013471601670607925 -26.58306451467795 -0.013506438629701734 -26.58569653187882
1971 -0.013472541607916355 -26.596537056285868 -0.01346002328209579 -26.599156555160917
1972 -0.01347391987219453 -26.610010976158062 -0.01348434309475124 -26.61264089825567
1973 -0.013473250437527895 -26.62348422659559 -0.013470908533781767 -26.626111806789453
1974 -0.013472700631245971 -26.636956927226837 -0.013462978089228273 -26.639574784878683
1975 -0.013473879778757691 -26.650430807005595 -0.013475188240408897 -26.653049973119092
1976 -0.013479208899661898 -26.663910015905255 -0.013535273028537631 -26.66658524614763
1977 -0.013473259285092354 -26.677383275190348 -0.013484229054301976 -26.680069475201933
1978 -0.013472901936620475 -26.690856177126967 -0.01343762269243598 -26.69350709789437
1979 -0.013472869945690035 -26.704329047072658 -0.01347820651717484 -26.706985304411543
1980 -0.01347406804561615 -26.717803115118276 -0.013513489812612533 -26.720498794224156
1981 -0.013468109490349888 -26.731271224608626 -0.013510429579764605 -26.73400922380392
1982 -0.013471863092854619 -26.74474308770148 -0.013478596694767475 -26.747487820498687
1983 -0.013472471898421646 -26.7582155595999 -0.013471589284017682 -26.760959409782703
1984 -0.013473335886374116 -26.771688895486275 -0.013455628044903278 -26.774415037827605
1985 -0.01347229527309537 -26.78516119075937 -0.013425081921741366 -26.787840119749347
1986 -0.013472664123401045 -26.798633854882773 -0.013449340453371405 -26.801289460202717
1987 -0.013474087649956345 -26.81210794253273 -0.013488682731986047 -26.814778142934703
1988 -0.01347332219593227 -26.825581264728662 -0.013460529549047352 -26.82823867248375
1989 -0.013471984723582863 -26.839053249452245 -0.013450502045452594 -26.8416891745292
1990 -0.01347507950849831 -26.852528328960744 -0.013475813530385494 -26.855164988059585
1991 -0.01347385160624981 -26.866002180566994 -0.013479122798889876 -26.868644110858476
1992 -0.01347392243333161 -26.879476103000325 -0.013530852366238832 -26.882174963224713
1993 -0.013472276786342264 -26.892948379786667 -0.013465977087616921 -26.89564094031233
1994 -0.01347151747904718 -26.906419897265714 -0.013468007743358611 -26.90910894805569
1995 -0.013472306262701749 -26.919892203528416 -0.013478074502199889 -26.922587022557888
1996 -0.013471912313252687 -26.93336411584167 -0.013488027919083833 -26.936075050476973
1997 -0.013472237391397357 -26.946836353233067 -0.013440550770610571 -26.949515601247583
1998 -0.013471344485878944 -26.960307697718946 -0.01345568373799324 -26.962971284985578
1999 -0.013472637115046381 -26.973780334833993 -0.013490116270259023 -26.976461401255836
2000 -0.013472567917779088 -26.987252902751774 -0.013494059909135103 -26.98995546116497
