# Supplementary material for: Learning nonequilibrium statistical mechanics and dynamical phase transitions
Source: Nat Commun. 2024 Feb 6;15:1117. doi: 10.1038/s41467-024-45172-8 (PMC10847122; doi:10.1038/s41467-024-45172-8)
Supplement: Supplementary file 4 — Supplementary Data 1 [file 41467_2024_45172_MOESM4_ESM.zip › DPT-main/PlotTemplate/plot_KL_divergence/out/finite_time/SE/L6_D3W32K5_E100BS1k/logs-1.80/log.txt]

1 -0.012275012861937284 -0.012275012861937284 -0.01227866387926042 -0.01227866387926042
2 -0.012259024148806929 -0.024534037010744213 -0.012259942898526787 -0.024538606777787207
3 -0.01225067968480289 -0.0367847166955471 -0.012250706739723682 -0.036789313517510885
4 -0.012251630704849959 -0.04903634740039706 -0.012252639699727296 -0.049041953217238185
5 -0.012251468934118747 -0.061287816334515806 -0.012250135187059641 -0.061292088404297826
6 -0.012245382741093635 -0.07353319907560944 -0.012246245332062245 -0.07353833373636007
7 -0.012235882598906756 -0.0857690816745162 -0.012236549332737923 -0.08577488306909799
8 -0.012232637917622923 -0.09800171959213913 -0.012226503249257803 -0.0980013863183558
9 -0.012228965712711214 -0.11023068530485035 -0.012233923142775893 -0.11023530946113169
10 -0.01223520440980792 -0.12246588971465827 -0.012239274848252536 -0.12247458430938422
11 -0.012227067491039634 -0.1346929572056979 -0.012225358979776502 -0.13469994328916074
12 -0.012225400563329459 -0.14691835776902737 -0.012223358359187841 -0.14692330164834858
13 -0.01221575797535479 -0.15913411574438216 -0.012208432983607053 -0.15913173463195562
14 -0.012227691523730756 -0.17136180726811293 -0.012236600555479527 -0.17136833518743516
15 -0.012222078209742904 -0.18358388547785584 -0.012211961904540658 -0.18358029709197582
16 -0.01221029288135469 -0.19579417835921054 -0.01219257186166942 -0.19577286895364523
17 -0.012204316165298223 -0.20799849452450875 -0.012203186517581344 -0.20797605547122658
18 -0.012211145367473364 -0.2202096398919821 -0.012211368838325142 -0.2201874243095517
19 -0.012214910006150603 -0.23242454989813272 -0.012216735258698463 -0.23240415956825017
20 -0.01221165438182652 -0.24463620427995925 -0.012212085630744695 -0.24461624519899486
21 -0.012208096776157617 -0.2568443010561169 -0.012207843223586678 -0.25682408842258153
22 -0.012199939088895917 -0.2690442401450128 -0.012191762123256922 -0.26901585054583843
23 -0.012201575469225645 -0.28124581561423845 -0.012225552136078477 -0.2812414026819169
24 -0.012192897917702793 -0.29343871353194123 -0.012196131888777018 -0.2934375345706939
25 -0.01219562329351902 -0.30563433682546026 -0.012217278080061077 -0.30565481265075495
26 -0.012195572163909674 -0.3178299089893699 -0.012147126719355583 -0.31780193937011053
27 -0.012190103577449918 -0.33002001256681984 -0.012162148766219617 -0.32996408813633016
28 -0.0121999470051378 -0.34221995957195767 -0.012299975007772445 -0.3422640631441026
29 -0.012187479063868523 -0.3544074386358262 -0.0121848254930228 -0.3544488886371254
30 -0.012190296826884151 -0.36659773546271035 -0.012196573708206416 -0.36664546234533185
31 -0.012183299427852035 -0.37878103489056236 -0.01218724544160068 -0.3788327077869325
32 -0.012178509635850788 -0.3909595445264131 -0.01217598719522357 -0.39100869498215607
33 -0.01217015371657908 -0.4031296982429922 -0.01212702626362443 -0.4031357212457805
34 -0.0121827628929168 -0.41531246113590903 -0.012166853062808514 -0.415302574308589
35 -0.012185876443982124 -0.42749833757989114 -0.01218703594058752 -0.42748961024917653
36 -0.012179032154381274 -0.4396773697342724 -0.01217971402220428 -0.43966932427138083
37 -0.012160127284005284 -0.4518374970182777 -0.012137666111811996 -0.45180699038319283
38 -0.012216700753197075 -0.4640541977714748 -0.012384095648303627 -0.46419108603149645
39 -0.01216960628516972 -0.4762238040566445 -0.012167817773297429 -0.4763589038047939
40 -0.012164580216631294 -0.4883883842732758 -0.012162190023809671 -0.4885210938286036
41 -0.012179812742397189 -0.500568197015673 -0.012311458121985197 -0.5008325519505887
42 -0.012152031157165765 -0.5127202281728388 -0.012152868323028088 -0.5129854202736168
43 -0.012157421186566352 -0.5248776493594052 -0.012158516515046357 -0.5251439367886632
44 -0.012154594343155623 -0.5370322437025608 -0.012152896076440812 -0.537296832865104
45 -0.012153917783871293 -0.5491861614864321 -0.012152823060750962 -0.5494496559258549
46 -0.012151233246549964 -0.561337394732982 -0.012147072982043029 -0.5615967289078979
47 -0.012160641094669699 -0.5734980358276518 -0.012152473535388708 -0.5737492024432866
48 -0.012160231592133641 -0.5856582674197854 -0.012140382034704088 -0.5858895844779908
49 -0.012154552899301053 -0.5978128203190864 -0.012161206174641847 -0.5980507906526327
50 -0.012163190497085452 -0.6099760108161719 -0.012223377590999007 -0.6102741682436317
51 -0.012154337018728256 -0.6221303478349002 -0.012169875903055072 -0.6224440441466867
52 -0.012146785203367472 -0.6342771330382676 -0.012135773291811347 -0.6345798174384981
53 -0.01214718883857131 -0.646424321876839 -0.012134429113939405 -0.6467142465524375
54 -0.01214683847501874 -0.6585711603518577 -0.012124199513345956 -0.6588384460657835
55 -0.012139747058972717 -0.6707109074108304 -0.012078756187111139 -0.6709172022528946
56 -0.0121630166657269 -0.6828739240765573 -0.012292800098657608 -0.6832100023515523
57 -0.012146558286622167 -0.6950204823631795 -0.0121404271107167 -0.695350429462269
58 -0.012143451813608408 -0.7071639341767879 -0.01214250409975648 -0.7074929335620255
59 -0.01214512842707336 -0.7193090626038613 -0.012138432124629617 -0.7196313656866551
60 -0.012147696642205118 -0.7314567592460665 -0.012159947073087096 -0.7317913127597422
61 -0.012149231042712927 -0.7436059902887794 -0.012232887838035823 -0.744024200597778
62 -0.012138589471578597 -0.755744579760358 -0.012128093698993325 -0.7561522942967713
63 -0.012144382111728191 -0.7678889618720862 -0.012108893506228924 -0.7682611878030002
64 -0.01213787468150258 -0.7800268365535888 -0.012156064808368682 -0.780417252611369
65 -0.012141833128407598 -0.7921686696819964 -0.012155544990673662 -0.7925727976020426
66 -0.01213298887014389 -0.8043016585521403 -0.012116835126653314 -0.8046896327286959
67 -0.012138353521004319 -0.8164400120731446 -0.012119486648589372 -0.8168091193772853
68 -0.01214762618765235 -0.828587638260797 -0.012162594683468341 -0.8289717140607537
69 -0.012132865004241466 -0.8407205032650384 -0.012129381438717246 -0.8411010954994709
70 -0.012133752554655075 -0.8528542558196935 -0.012132610753178596 -0.8532337062526495
71 -0.012141011003404856 -0.8649952668230984 -0.012020361982285977 -0.8652540682349354
72 -0.012136187264695763 -0.8771314540877941 -0.012135477643460036 -0.8773895458783955
73 -0.012134670140221715 -0.8892661242280159 -0.0121353589463979 -0.8895249048247934
74 -0.012133861053735017 -0.9013999852817509 -0.012137613957747817 -0.9016625187825412
75 -0.0121349286288023 -0.9135349139105532 -0.012119238032028079 -0.9137817568145693
76 -0.01213392373174429 -0.9256688376422975 -0.012096623331308365 -0.9258783801458776
77 -0.012137784389778972 -0.9378066220320764 -0.012134179938584566 -0.9380125600844622
78 -0.012133602425456047 -0.9499402244575325 -0.012136760447174311 -0.9501493205316365
79 -0.012134227389469742 -0.9620744518470022 -0.012133396835997701 -0.9622827173676342
80 -0.012135378224775195 -0.9742098300717774 -0.012145416904240846 -0.974428134271875
81 -0.012131283758208156 -0.9863411138299856 -0.012139121489599346 -0.9865672557614744
82 -0.012133939890190959 -0.9984750537201765 -0.012127785105258226 -0.9986950408667327
83 -0.012130373250693082 -1.0106054269708695 -0.012123081414029003 -1.0108181222807617
84 -0.012133879587054253 -1.0227393065579238 -0.012101437570527196 -1.022919559851289
85 -0.012130174366757274 -1.034869480924681 -0.012115835957229138 -1.035035395808518
86 -0.012143651768565179 -1.0470131326932461 -0.012029093503952027 -1.04706448931247
87 -0.01213432252407074 -1.0591474552173168 -0.01213600067421794 -1.059200489986688
88 -0.012148678628727793 -1.0712961338460445 -0.012041430175304412 -1.0712419201619925
89 -0.012133439350873233 -1.0834295731969177 -0.012167567946016788 -1.0834094881080092
90 -0.012134860176593066 -1.0955644333735108 -0.012168319569900632 -1.09557780767791
91 -0.012133150454610586 -1.1076975838281213 -0.012136927014216781 -1.1077147346921268
92 -0.012127538025379182 -1.1198251218535005 -0.012124513927847146 -1.119839248619974
93 -0.012130924221128225 -1.1319560460746287 -0.012131511606276036 -1.13197076022625
94 -0.012131036771461368 -1.14408708284609 -0.0121483672875911 -1.1441191275138411
95 -0.012123778043314815 -1.1562108608894048 -0.012148656556382776 -1.156267784070224
96 -0.012112903129309415 -1.1683237640187143 -0.01205217158421874 -1.1683199556544428
97 -0.012129116244614125 -1.1804528802633285 -0.012078288197517394 -1.1803982438519602
98 -0.012127911020070315 -1.1925807912833988 -0.012119240034371615 -1.192517483886332
99 -0.012125917943194509 -1.2047067092265933 -0.012121218955144286 -1.2046387028414762
100 -0.012130134273320436 -1.2168368434999137 -0.012111663166433573 -1.2167503660079098
101 -0.012123715737834573 -1.2289605592377484 -0.012143939733505249 -1.228894305741415
102 -0.012203718349337579 -1.241164277587086 -0.011766045819967985 -1.240660351561383
103 -0.012155138049274683 -1.2533194156363605 -0.012167241657152772 -1.2528275932185358
104 -0.01213596616871655 -1.265455381805077 -0.01213544406928122 -1.264963037287817
105 -0.012134921411052347 -1.2775903032161295 -0.012131551466882228 -1.2770945887546992
106 -0.01213505482301116 -1.2897253580391408 -0.012135356711223722 -1.2892299454659228
107 -0.012136069172993303 -1.301861427212134 -0.012132833991199733 -1.3013627794571225
108 -0.012132475106045603 -1.3139939023181797 -0.01213366691954434 -1.313496446376667
109 -0.01213042251765728 -1.326124324835837 -0.012129080062732101 -1.325625526439399
110 -0.012131092045456171 -1.3382554168812932 -0.012131845392286778 -1.3377573718316857
111 -0.012130561284720898 -1.3503859781660141 -0.012128704925999045 -1.3498860767576848
112 -0.012128488533198834 -1.362514466699213 -0.012125540291890502 -1.3620116170495753
113 -0.012126398272812366 -1.3746408649720254 -0.012124017253518105 -1.3741356343030935
114 -0.012124770134687424 -1.3867656351067128 -0.012127933884039521 -1.386263568187133
115 -0.01212745108641684 -1.3988930861931297 -0.012122004432603717 -1.3983855726197367
116 -0.0121231728233397 -1.4110162590164694 -0.012118128454312682 -1.4105037010740493
117 -0.01212354558520019 -1.4231398046016697 -0.012119653820991515 -1.4226233548950409
118 -0.012123830663040281 -1.43526363526471 -0.01212290646508336 -1.4347462613601243
119 -0.012122775427997112 -1.447386410692707 -0.012126232450827956 -1.4468724938109523
120 -0.012122333701699971 -1.459508744394407 -0.012120894016698002 -1.4589933878276502
121 -0.01211885823868215 -1.4716276026330892 -0.01212273882701993 -1.4711161266546702
122 -0.012119566556066275 -1.4837471691891555 -0.012116167601197958 -1.4832322942558682
123 -0.012119864812120795 -1.4958670340012763 -0.012136521469801664 -1.49536881572567
124 -0.01211981545202434 -1.5079868494533006 -0.012120343372225761 -1.5074891590978956
125 -0.012116820132359863 -1.5201036695856605 -0.012112962361425162 -1.5196021214593207
126 -0.012126581184566021 -1.5322302507702266 -0.012001503771170974 -1.5316036252304916
127 -0.012118667270988226 -1.5443489180412149 -0.012114467052742838 -1.5437180922832345
128 -0.012117495434358716 -1.5564664134755737 -0.012122811609879136 -1.5558409038931136
129 -0.012116095190867782 -1.5685825086664416 -0.012138413032516837 -1.5679793169256304
130 -0.012116578500717878 -1.5806990871671593 -0.012132892850786448 -1.5801122097764169
131 -0.012118430575355887 -1.5928175177425152 -0.01214601299725473 -1.5922582227736717
132 -0.012116094911471009 -1.6049336126539862 -0.012117177993059159 -1.6043754007667308
133 -0.012112749181687832 -1.617046361835674 -0.012097920896485448 -1.6164733216632163
134 -0.012114870129153132 -1.6291612319648272 -0.012120006559416651 -1.628593328222633
135 -0.012126064207404853 -1.641287296172232 -0.012156683672219514 -1.6407500118948526
136 -0.012108650244772434 -1.6533959464170045 -0.012147929007187485 -1.6528979409020401
137 -0.01211258815601468 -1.6655085345730192 -0.012102071987465024 -1.665000012889505
138 -0.012112357327714563 -1.6776208919007338 -0.01211411003023386 -1.6771141229197388
139 -0.01211303099989891 -1.6897339229006327 -0.012123135337606072 -1.689237258257345
140 -0.012106824666261673 -1.7018407475668944 -0.012071365118026733 -1.7013086233753716
141 -0.0121070206630975 -1.713947768229992 -0.012125257169827819 -1.7134338805451994
142 -0.01210643774829805 -1.72605420597829 -0.012116004433482885 -1.7255498849786823
143 -0.012115480657666922 -1.7381696866359568 -0.012085331557318568 -1.737635216536001
144 -0.0121002200525254 -1.7502699066884821 -0.011996265593916177 -1.749631482129917
145 -0.012111716018989683 -1.7623816227074718 -0.01211172011680901 -1.761743202246726
146 -0.012110057100653649 -1.7744916798081254 -0.012104659900069236 -1.7738478621467952
147 -0.012109068268910051 -1.7866007480770354 -0.012117655761539937 -1.7859655179083351
148 -0.012109768483787775 -1.7987105165608233 -0.012113036913797259 -1.7980785548221323
149 -0.012105073826387525 -1.8108155903872107 -0.012123821256682276 -1.8102023760788146
150 -0.012109100492671132 -1.822924690879882 -0.012122633261606097 -1.8223250093404206
151 -0.012106734700500965 -1.835031425580383 -0.012100657308474183 -1.8344256666488947
152 -0.01211671382188797 -1.847148139402271 -0.012055345345288515 -1.8464810119941832
153 -0.012107464810833335 -1.8592556042131043 -0.01210974478162825 -1.8585907567758115
154 -0.01210626745596528 -1.8713618716690696 -0.012108247354626655 -1.870699004130438
155 -0.012105789268389344 -1.883467660937459 -0.012099691573530436 -1.8827986957039686
156 -0.01210816828534007 -1.895575829222799 -0.01212213230319321 -1.8949208280071619
157 -0.012102597346529364 -1.9076784265693285 -0.012103280890733004 -1.907024108897895
158 -0.01209723255597055 -1.919775659125299 -0.012125275516882538 -1.9191493844147776
159 -0.012102356133982538 -1.9318780152592816 -0.01210622894577682 -1.9312556133605543
160 -0.012103333417326213 -1.9439813486766078 -0.012101695407181978 -1.9433573087677363
161 -0.012101851450279356 -1.956083200126887 -0.012087723379954696 -1.955445032147691
162 -0.01210893215611577 -1.968192132283003 -0.012199725955724716 -1.9676447581034158
163 -0.01210113288834691 -1.9802932651713498 -0.012098026555031538 -1.9797427846584472
164 -0.012098923744633793 -1.9923921889159837 -0.012104565231129526 -1.9918473498895768
165 -0.01210306934081018 -2.004495258256794 -0.012070091487839819 -2.003917441377417
166 -0.012111086072400213 -2.0166063443291944 -0.012282916624099017 -2.016200358001516
167 -0.012098405975848436 -2.028704750305043 -0.012091521173715591 -2.0282918791752316
168 -0.012095421459525824 -2.0408001717645687 -0.012092578364536167 -2.040384457539768
169 -0.012096847547218204 -2.052897019311787 -0.012092349352315068 -2.052476806892083
170 -0.01208868152461946 -2.0649857008364063 -0.012014658888801932 -2.064491465780885
171 -0.012097881734371185 -2.0770835825707774 -0.01209545130841434 -2.076586917089299
172 -0.012096794974058866 -2.089180377544836 -0.012098040850833058 -2.088684957940132
173 -0.012096489872783422 -2.1012768674176194 -0.012095982488244773 -2.100780940428377
174 -0.012094525108113884 -2.113371392525733 -0.012080228468403221 -2.11286116889678
175 -0.012094511091709137 -2.1254659036174424 -0.01208738787099719 -2.1249485567677775
176 -0.012097983434796334 -2.137563887052239 -0.012090023886412383 -2.13703858065419
177 -0.01209936193190515 -2.149663248984144 -0.012055263435468078 -2.1490938440896583
178 -0.012096864031627774 -2.1617601130157715 -0.012112241378054023 -2.1612060854677124
179 -0.012096826499328018 -2.1738569395150997 -0.012068799370899797 -2.1732748848386123
180 -0.01210548891685903 -2.1859624284319588 -0.012195044290274381 -2.1854699291288866
181 -0.01209989977069199 -2.1980623282026506 -0.012137093767523765 -2.19760702289641
182 -0.012094875192269683 -2.21015720339492 -0.012072703242301941 -2.209679726138712
183 -0.012069385033100843 -2.222226588428021 -0.012369725108146667 -2.2220494512468587
184 -0.012086881930008531 -2.2343134703580296 -0.012099408730864524 -2.234148859977723
185 -0.01208467772230506 -2.2463981480803348 -0.01208705548197031 -2.2462359154596934
186 -0.012083904584869742 -2.2584820526652045 -0.012082742201164365 -2.258318657660858
187 -0.012084306962788106 -2.270566359627993 -0.012085044151172042 -2.2704037018120298
188 -0.01208569472655654 -2.2826520543545494 -0.012089628679677843 -2.2824933304917074
189 -0.012085271533578634 -2.294737325888128 -0.012082745833322407 -2.29457607632503
190 -0.012084142956882715 -2.3068214688450106 -0.012078549712896347 -2.3066546260379264
191 -0.012083723256364465 -2.3189051921013752 -0.01208018185570836 -2.3187348078936347
192 -0.012085762759670615 -2.3309909548610457 -0.012064394680783153 -2.330799202574418
193 -0.012066036369651556 -2.3430569912306973 -0.012186949653550983 -2.342986152227969
194 -0.01208298490382731 -2.3551399761345246 -0.012092215893790125 -2.355078368121759
195 -0.01208175546489656 -2.3672217315994213 -0.01209357362240553 -2.367171941744165
196 -0.012083180714398623 -2.37930491231382 -0.012084455275908113 -2.379256397020073
197 -0.012080972176045179 -2.391385884489865 -0.012078915303573013 -2.3913353123236463
198 -0.012082808185368776 -2.4034686926752338 -0.012091728625819087 -2.4034270409494654
199 -0.012091642012819648 -2.4155603346880534 -0.012015330838039517 -2.415442371787505
200 -0.01208151732571423 -2.4276418520137675 -0.012065788172185421 -2.4275081599596904
201 -0.01209392286837101 -2.4397357748821387 -0.011974861985072494 -2.439483021944763
202 -0.012085885601118207 -2.451821660483257 -0.012088553328067065 -2.45157157527283
203 -0.012086625397205352 -2.463908285880462 -0.012069408921524883 -2.463640984194355
204 -0.012085747253149749 -2.475994033133612 -0.01208434016443789 -2.475725324358793
205 -0.01210680273361504 -2.4881008358672267 -0.011855891766026616 -2.4875812161248194
206 -0.012090435437858104 -2.5001912713050847 -0.012066243356093765 -2.4996474594809133
207 -0.012093192851170897 -2.5122844641562554 -0.012095777317881584 -2.511743236798795
208 -0.012093214318156242 -2.5243776784744116 -0.012092333799228073 -2.523835570598023
209 -0.012092473031952978 -2.536470151506365 -0.012094061495736242 -2.5359296320937594
210 -0.012092570215463639 -2.5485627217218285 -0.012078345427289605 -2.548007977521049
211 -0.012090924521908164 -2.5606536462437366 -0.012087356857955455 -2.5600953343790045
212 -0.012090653739869594 -2.572744299983606 -0.012097347108647228 -2.572192681487652
213 -0.012090311152860522 -2.5848346111364666 -0.012086126487702131 -2.584278807975354
214 -0.012092282203957439 -2.596926893340424 -0.012110715359449386 -2.5963895233348033
215 -0.012090432038530708 -2.609017325378955 -0.012090260861441493 -2.608479784196245
216 -0.012084391433745623 -2.6211017168127007 -0.012068853108212351 -2.620548637304457
217 -0.01208766088820994 -2.6331893777009108 -0.01203286568634212 -2.6325815029907993
218 -0.012090406147763133 -2.645279783848674 -0.012083826214075088 -2.6446653292048743
219 -0.012090030685067176 -2.657369814533741 -0.01208459767512977 -2.656749926880004
220 -0.012087595416232944 -2.669457409949974 -0.012087085749953985 -2.668837012629958
221 -0.012087675975635648 -2.6815450859256096 -0.012092377943918108 -2.680929390573876
222 -0.012088093534111976 -2.6936331794597215 -0.01203421289101243 -2.692963603464888
223 -0.012092502927407623 -2.705725682387129 -0.012104659341275692 -2.7050682628061637
224 -0.01208715196698904 -2.717812834354118 -0.012081174412742257 -2.717149437218906
225 -0.01208792282268405 -2.7299007571768024 -0.012074744282290339 -2.729224181501196
226 -0.012087517464533449 -2.741988274641336 -0.01208567526191473 -2.741309856763111
227 -0.012101212982088327 -2.7540894876234243 -0.011970517225563526 -2.7532803739886744
228 -0.012088486272841693 -2.766177973896266 -0.012084399163722993 -2.7653647731523976
229 -0.012088144291192293 -2.7782661181874584 -0.012087982753291726 -2.7774527559056894
230 -0.01209003534168005 -2.7903561535291383 -0.012090700073167681 -2.789543455978857
231 -0.012088972143828869 -2.802445125672967 -0.012103840662166476 -2.8016472966410233
232 -0.012087737768888473 -2.8145328634418556 -0.012089466163888573 -2.8137367628049117
233 -0.012086945166811348 -2.826619808608667 -0.012087346240878104 -2.8258241090457896
234 -0.012079420080408455 -2.8386992286890758 -0.01201225775294006 -2.83783636679873
235 -0.012087739212438465 -2.8507869679015143 -0.012093176692724228 -2.849929543491454
236 -0.01208689557388425 -2.8628738634753987 -0.012057734979316592 -2.8619872784707705
237 -0.012088537402451038 -2.8749624008778496 -0.012094447948038578 -2.874081726418809
238 -0.01208645962178707 -2.8870488604996365 -0.012110553355887533 -2.8861922797746966
239 -0.012085814028978348 -2.899134674528615 -0.012054832838475703 -2.898247112613172
240 -0.012086522206664086 -2.911221196735279 -0.012078342400491238 -2.9103254550136635
241 -0.012087625730782748 -2.923308822466062 -0.01240489473566413 -2.9227303497493278
242 -0.012076977966353297 -2.935385800432415 -0.01209903545677662 -2.9348293852061045
243 -0.01208166773431003 -2.947467468166725 -0.012080642115324735 -2.946910027321429
244 -0.012081029266119004 -2.959548497432844 -0.012093554809689521 -2.9590035821311185
245 -0.012079317448660731 -2.9716278148815047 -0.01208431664854288 -2.971087898779661
246 -0.012078761868178845 -2.9837065767496838 -0.012067531747743488 -2.983155430527405
247 -0.012103019934147596 -2.995809596683831 -0.012183907022699714 -2.9953393375501047
248 -0.0120798553340137 -3.007889452017845 -0.012091151205822825 -3.0074304887559276
249 -0.01207634205929935 -3.0199657940771445 -0.012077641347423196 -3.019508130103351
250 -0.012074644397944211 -3.0320404384750885 -0.012057073786854744 -3.0315652038902057
251 -0.012078345008194446 -3.044118783483283 -0.012085372861474753 -3.0436505767516806
252 -0.012078572111204267 -3.0561973555944872 -0.012070751236751675 -3.055721327988432
253 -0.012069208174943924 -3.068266563769431 -0.011949780723080039 -3.067671108711512
254 -0.012081042816862463 -3.0803476065862934 -0.012068098736926913 -3.079739207448439
255 -0.012071849731728434 -3.0924194563180216 -0.01200123792514205 -3.091740445373581
256 -0.012080907076597213 -3.1045003633946187 -0.012093120673671364 -3.103833566047252
257 -0.01207940592430532 -3.116579769318924 -0.012073141522705555 -3.1159067075699576
258 -0.012079640431329608 -3.1286594097502536 -0.012083885492756963 -3.1279905930627145
259 -0.012078004842624068 -3.1407374145928775 -0.012074787588790058 -3.1400653806515044
260 -0.012080651987344027 -3.1528180665802217 -0.012081712204962968 -3.152147092856467
261 -0.012078543333336711 -3.1648966099135585 -0.012078488525003196 -3.1642255813814706
262 -0.01207863949239254 -3.176975249405951 -0.012114899093285203 -3.1763404804747557
263 -0.012076926417648792 -3.1890521758236 -0.012056571897119284 -3.188397052371875
264 -0.012078023096546531 -3.2011301989201466 -0.012074339762330055 -3.200471392134205
265 -0.012078181514516473 -3.213208380434663 -0.012077824492007495 -3.2125492166262126
266 -0.012079746183007955 -3.225288126617671 -0.01208447441458702 -3.2246336910407996
267 -0.012074788380414248 -3.2373629149980854 -0.012073826743289828 -3.2367075177840894
268 -0.012078313203528524 -3.249441228201614 -0.012071039760485291 -3.2487785575445747
269 -0.012077260203659535 -3.2615184884052737 -0.012071941792964936 -3.26085049933754
270 -0.012077881069853903 -3.2735963694751278 -0.012086001737043262 -3.2729365010745832
271 -0.012077621882781386 -3.285673991357909 -0.01207422036677599 -3.2850107214413593
272 -0.012077348679304123 -3.2977513400372134 -0.012063935212790967 -3.2970746566541504
273 -0.012073270045220852 -3.3098246100824342 -0.012053962098434567 -3.309128618752585
274 -0.012077182531356812 -3.321901792613791 -0.012104252818971872 -3.321232871571557
275 -0.012076457403600216 -3.3339782500173913 -0.012075745919719338 -3.333308617491276
276 -0.012077941419556737 -3.346056191436948 -0.012093743029981851 -3.3454023605212577
277 -0.012075947830453515 -3.3581321392674015 -0.012079528858885169 -3.357481889380143
278 -0.012076472910121084 -3.3702086121775228 -0.012054563593119383 -3.369536452973262
279 -0.01207439755089581 -3.3822830097284187 -0.01208031615242362 -3.3816167691256855
280 -0.012074908986687661 -3.3943579187151065 -0.012070557428523898 -3.3936873265542093
281 -0.012070320593193174 -3.4064282393083 -0.01211953405290842 -3.4058068606071177
282 -0.012072855839505792 -3.4185010951478056 -0.01207432677038014 -3.417881187377498
283 -0.012073434004560114 -3.430574529152366 -0.012077147653326393 -3.4299583350308245
284 -0.012072770111262798 -3.4426472992636286 -0.01207400094717741 -3.442032335978002
285 -0.012076230300590397 -3.454723529564219 -0.01207561045885086 -3.454107946436853
286 -0.012074267817661166 -3.46679779738188 -0.012028031097725034 -3.466135977534578
287 -0.012071828031912446 -3.4788696254137927 -0.012039497215300798 -3.4781754747498788
288 -0.012074799835681915 -3.4909444252494746 -0.012069626292213798 -3.4902451010420927
289 -0.012074567331001162 -3.5030189925804756 -0.01208542981185019 -3.5023305308539427
290 -0.012082742433995009 -3.5151017350144707 -0.0119720668066293 -3.514302597660572
291 -0.012074935622513295 -3.527176670636984 -0.012066721823066473 -3.5263693194836385
292 -0.01207750327885151 -3.5392541739158356 -0.012091407319530845 -3.5384607268031694
293 -0.012076761713251472 -3.551330935629087 -0.01206566379405558 -3.550526390597225
294 -0.012084206333383918 -3.563415141962471 -0.012159972498193384 -3.5626863630954184
295 -0.012073504738509655 -3.5754886467009808 -0.012071081018075348 -3.574757444113494
296 -0.012069475511088968 -3.58755812221207 -0.012058224109932781 -3.586815668223427
297 -0.012079378450289368 -3.599637500662359 -0.012034380156546832 -3.598850048379974
298 -0.012073129368945956 -3.611710630031305 -0.012065843073651194 -3.610915891453625
299 -0.012079474329948426 -3.6237901043612535 -0.012031437177211047 -3.6229473286308362
300 -0.012075899075716734 -3.6358660034369703 -0.012070809910073876 -3.63501813854091
301 -0.012074887240305542 -3.6479408906772757 -0.012056617671623826 -3.647074756212534
302 -0.012076116539537907 -3.6600170072168137 -0.012009800039231777 -3.6590845562517655
303 -0.012075538607314229 -3.672092545824128 -0.012120748311281205 -3.671205304563047
304 -0.012069433368742466 -3.6841619791928704 -0.012035766104236244 -3.683241070667283
305 -0.012071230541914701 -3.696233209734785 -0.012099267169833183 -3.695340337837116
306 -0.012074946844950318 -3.708308156579735 -0.012083334336057305 -3.707423672173173
307 -0.012072954792529345 -3.7203811113722645 -0.01208831132389605 -3.719511983497069
308 -0.012073139380663633 -3.732454250752928 -0.012046852428466082 -3.731558835925535
309 -0.01208067052066326 -3.744534921273591 -0.012199843768030405 -3.7437586796935656
310 -0.012072149431332946 -3.756607070704924 -0.012072418862953783 -3.7558310985565195
311 -0.012073047552257776 -3.7686801182571816 -0.01207223031669855 -3.767903328873218
312 -0.012073176354169846 -3.7807532946113516 -0.012078532157465816 -3.779981861030684
313 -0.012072093784809113 -3.7928253883961607 -0.012076725764200092 -3.792058586794884
314 -0.012071274546906352 -3.804896662943067 -0.012068023392930626 -3.8041266101878146
315 -0.012069312063977123 -3.816965975007044 -0.012088643154129386 -3.816215253341944
316 -0.012067861156538129 -3.8290338361635823 -0.012080429540947079 -3.828295682882891
317 -0.01207223255187273 -3.841106068715455 -0.012094904389232396 -3.840390587272123
318 -0.012072136346250772 -3.8531782050617056 -0.012069780612364411 -3.8524603678844875
319 -0.012071347376331688 -3.8652495524380375 -0.01211095005273819 -3.8645713179372256
320 -0.012071221461519599 -3.877320773899557 -0.012063028337433935 -3.8766343462746597
321 -0.012070579221472144 -3.889391353121029 -0.01207310501486063 -3.8887074512895206
322 -0.012068772735074163 -3.9014601258561035 -0.012068229634314776 -3.9007756809238354
323 -0.012069084215909243 -3.9135292100720127 -0.012066624872386456 -3.912842305796222
324 -0.012070730328559875 -3.9255999404005726 -0.012114217458292841 -3.9249565232545147
325 -0.012067147670313716 -3.9376670880708864 -0.012078587571159006 -3.937035110825674
326 -0.012067729933187365 -3.9497348180040737 -0.012076598452404141 -3.949111709278078
327 -0.012064507137984038 -3.961799325142058 -0.012161140609532595 -3.9612728498876106
328 -0.012066231621429325 -3.9738655567634873 -0.012036200799047946 -3.9733090506866584
329 -0.01206626114435494 -3.9859318179078422 -0.012063443986698985 -3.9853724946733573
330 -0.012065899604931474 -3.997997717512774 -0.01205343143083155 -3.9974259261041887
331 -0.012066198559477926 -4.0100639160722515 -0.012032013107091188 -4.00945793921128
332 -0.012064479617401957 -4.022128395689654 -0.012023673625662923 -4.021481612836943
333 -0.01206791098229587 -4.03419630667195 -0.012045947602018714 -4.033527560438961
334 -0.01206855894997716 -4.046264865621927 -0.012098136171698571 -4.04562569661066
335 -0.012069841800257563 -4.058334707422184 -0.012054515304043889 -4.057680211914704
336 -0.01206822101958096 -4.070402928441765 -0.012075066892430186 -4.0697552788071345
337 -0.012088947184383868 -4.082491875626149 -0.012464093090966345 -4.082219371898101
338 -0.012066332763060928 -4.094558208389209 -0.012109171133488417 -4.094328543031589
339 -0.012061365181580186 -4.106619573570789 -0.012064566649496556 -4.106393109681086
340 -0.012061887187883258 -4.118681460758673 -0.012065155105665326 -4.118458264786751
341 -0.012061608675867318 -4.13074306943454 -0.012063336744904517 -4.1305216015316555
342 -0.012061397731304168 -4.142804467165844 -0.012066985480487347 -4.142588587012143
343 -0.012062279274687171 -4.154866746440531 -0.012063723662868142 -4.154652310675011
344 -0.012062713503837585 -4.1669294599443685 -0.012060868320986629 -4.166713178995997
345 -0.012060863291844725 -4.1789903232362136 -0.01206274195574224 -4.17877592095174
346 -0.012060492811724544 -4.191050816047938 -0.012057694187387825 -4.190833615139128
347 -0.01206001196987927 -4.2031108280178175 -0.012065608333796263 -4.202899223472924
348 -0.012061864975839854 -4.215172692993657 -0.012061032466590405 -4.2149602559395145
349 -0.012062894459813834 -4.227235587453471 -0.012063865922391415 -4.227024121861906
350 -0.012062360905110836 -4.2392979483585815 -0.012064095865935088 -4.239088217727841
351 -0.012062719371169806 -4.2513606677297515 -0.012023089500144125 -4.251111307227985
352 -0.012061049556359648 -4.2634217172861115 -0.012057278957217931 -4.263168586185203
353 -0.012063304893672466 -4.275485022179784 -0.012061523646116257 -4.275230109831319
354 -0.012062677135691046 -4.287547699315475 -0.01206589573994279 -4.287296005571261
355 -0.012060514884069562 -4.299608214199544 -0.012043820135295391 -4.299339825706556
356 -0.012063844874501229 -4.311672059074046 -0.01206449349410832 -4.311404319200665
357 -0.012060488201677799 -4.323732547275724 -0.012030190508812665 -4.323434509709477
358 -0.012086087372153997 -4.335818634647878 -0.012259525898844003 -4.335694035608321
359 -0.012063917052000762 -4.347882551699879 -0.0120393808465451 -4.347733416454866
360 -0.012061329139396549 -4.359943880839276 -0.012054389668628573 -4.359787806123495
361 -0.01205915967002511 -4.372003040509301 -0.012053200183436275 -4.371841006306931
362 -0.01206042249687016 -4.3840634630061714 -0.01205871687270701 -4.3838997231796375
363 -0.012063066754490138 -4.396126529760662 -0.012040351424366236 -4.395940074604003
364 -0.012057195091620088 -4.4081837248522815 -0.012062989827245473 -4.408003064431249
365 -0.012059873528778553 -4.42024359838106 -0.012067391071468592 -4.420070455502717
366 -0.012060579797253012 -4.432304178178313 -0.012053988687694073 -4.4321244441904115
367 -0.012061330582946539 -4.44436550876126 -0.012001964543014765 -4.4441264087334265
368 -0.012061182130128145 -4.456426690891388 -0.012060113810002803 -4.45618652254343
369 -0.012062003137543797 -4.468488694028932 -0.011892791325226425 -4.468079313868656
370 -0.012064013630151749 -4.480552707659084 -0.012054775282740593 -4.480134089151396
371 -0.012062891433015466 -4.492615599092099 -0.012055895430967212 -4.492189984582363
372 -0.012062519090250134 -4.504678118182349 -0.012074695387855171 -4.504264679970218
373 -0.012064106250181793 -4.516742224432531 -0.012051974656060338 -4.516316654626278
374 -0.012060355674475432 -4.528802580107007 -0.012019311543554068 -4.528335966169832
375 -0.012064372096210719 -4.540866952203217 -0.012107759807258844 -4.540443725977092
376 -0.012062774505466223 -4.552929726708683 -0.0120651850476861 -4.552508911024778
377 -0.012061569979414344 -4.564991296688097 -0.012057514116168021 -4.564566425140946
378 -0.012063205894082784 -4.57705450258218 -0.012084267288446426 -4.576650692429392
379 -0.01206052782945335 -4.589115030411633 -0.012061216123402118 -4.588711908552794
380 -0.012083396408706903 -4.60119842682034 -0.011987667018547653 -4.600699575571341
381 -0.01206284575164318 -4.613261272571983 -0.012037945026531816 -4.612737520597873
382 -0.01206638365983963 -4.625327656231823 -0.01207133368588984 -4.6248088542837635
383 -0.01206512339413166 -4.637392779625955 -0.012042627669870853 -4.636851481953634
384 -0.012070222198963166 -4.649463001824918 -0.01196956322528422 -4.648821045178918
385 -0.012065726891160011 -4.661528728716078 -0.012069610506296157 -4.660890655685215
386 -0.012064615171402693 -4.673593343887481 -0.012079317029565573 -4.67296997271478
387 -0.012068387679755687 -4.685661731567237 -0.012072892440482975 -4.685042865155263
388 -0.012064770888537168 -4.697726502455774 -0.01208290858194232 -4.697125773737206
389 -0.012065303744748235 -4.709791806200522 -0.012065605586394667 -4.709191379323601
390 -0.012066178396344185 -4.721857984596866 -0.012073666276410221 -4.721265045600011
391 -0.012060411646962166 -4.733918396243828 -0.01210703980177641 -4.733372085401787
392 -0.012064986582845449 -4.745983382826673 -0.012086414452642202 -4.745458499854429
393 -0.012061822647228836 -4.758045205473902 -0.012088580196723342 -4.757547080051152
394 -0.012065077014267445 -4.77011028248817 -0.012092498131096363 -4.7696395781822485
395 -0.012061331793665886 -4.782171614281835 -0.012066614720970393 -4.7817061929032185
396 -0.01206299508921802 -4.7942346093710535 -0.012094278633594514 -4.793800471536813
397 -0.01206352999433875 -4.806298139365392 -0.01205907752737403 -4.805859549064187
398 -0.012060360331088305 -4.818358499696481 -0.012052551005035638 -4.817912100069223
399 -0.012064091162756085 -4.830422590859237 -0.01206588870845735 -4.829977988777681
400 -0.012061430048197508 -4.842484020907434 -0.012022373173385859 -4.842000361951066
401 -0.012061361549422145 -4.854545382456856 -0.01207254035398364 -4.85407290230505
402 -0.012061701016500592 -4.866607083473357 -0.012054729415103793 -4.866127631720153
403 -0.012077678181231021 -4.878684761654588 -0.012103243544697762 -4.878230875264851
404 -0.0120606969576329 -4.890745458612221 -0.012072108266875149 -4.890302983531726
405 -0.012061969796195626 -4.902807428408416 -0.012087035132572055 -4.902390018664298
406 -0.012062172871083021 -4.9148696012794995 -0.012081383308395744 -4.914471401972694
407 -0.012061206717044115 -4.926930807996544 -0.012053967779502272 -4.926525369752197
408 -0.012060592696070672 -4.938991400692615 -0.012068006861954927 -4.938593376614151
409 -0.012063816608861088 -4.951055217301476 -0.01207315931096673 -4.9506665359251185
410 -0.012057599797844886 -4.96311281709932 -0.012047316320240498 -4.962713852245359
411 -0.01205965867266059 -4.975172475771981 -0.012047772016376256 -4.974761624261735
412 -0.012064239475876093 -4.987236715247857 -0.012143148528411984 -4.9869047727901465
413 -0.012056166306138039 -4.999292881553995 -0.01204686500132084 -4.998951637791468
414 -0.012057736935093998 -5.011350618489089 -0.012037409003823996 -5.010989046795292
415 -0.012059415504336358 -5.023410033993425 -0.012065437762066722 -5.023054484557358
416 -0.012053172895684838 -5.03546320688911 -0.012111455202102661 -5.035165939759461
417 -0.012063509505242109 -5.047526716394352 -0.012056311359629035 -5.04722225111909
418 -0.012059629522264003 -5.059586345916617 -0.012067645974457263 -5.059289897093547
419 -0.012059738067910076 -5.071646083984526 -0.01206816933117807 -5.071358066424724
420 -0.012060008058324457 -5.083706092042851 -0.012075656885281205 -5.083433723310006
421 -0.012058061920106411 -5.095764153962957 -0.012064486742019653 -5.095498210052026
422 -0.0120583513751626 -5.107822505338119 -0.012023256858810782 -5.107521466910836
423 -0.012060070829465985 -5.119882576167585 -0.01202620854601264 -5.119547675456849
424 -0.012058589747175575 -5.1319411659147605 -0.012050986802205444 -5.131598662259055
425 -0.012068112287670374 -5.1440092782024305 -0.01215040823444724 -5.143749070493502
426 -0.012057753652334214 -5.156067031854764 -0.012065429473295808 -5.155814499966798
427 -0.012054085172712803 -5.168121117027477 -0.012097917590290308 -5.167912417557089
428 -0.012058022432029247 -5.180179139459506 -0.01208052453584969 -5.179992942092938
429 -0.012058481853455306 -5.1922376213129615 -0.012043551588431001 -5.192036493681369
430 -0.012062953133136035 -5.204300574446098 -0.012184810871258379 -5.204221304552628
431 -0.012052512727677822 -5.2163530871737755 -0.012009590119123458 -5.216230894671751
432 -0.012055062409490346 -5.228408149583266 -0.012064365250989795 -5.228295259922741
433 -0.012055327882990241 -5.240463477466256 -0.012047798745334149 -5.240343058668075
434 -0.012056853389367461 -5.252520330855623 -0.01200531437061727 -5.252348373038692
435 -0.012059981003403664 -5.264580311859027 -0.012068669311702251 -5.264417042350394
436 -0.012058219313621521 -5.276638531172648 -0.012057654187083244 -5.276474696537478
437 -0.012057819962501526 -5.28869635113515 -0.012078064866364003 -5.2885527614038415
438 -0.012056948291137815 -5.300753299426288 -0.012058565905317665 -5.300611327309159
439 -0.012063599098473788 -5.312816898524761 -0.01215466600842774 -5.312765993317587
440 -0.012053883448243142 -5.324870781973004 -0.01206456241197884 -5.324830555729566
441 -0.012054875679314136 -5.336925657652318 -0.01204759874381125 -5.336878154473377
442 -0.01205405150540173 -5.34897970915772 -0.012028488842770458 -5.348906643316147
443 -0.012056266702711583 -5.361035975860432 -0.012073675030842423 -5.36098031834699
444 -0.01205181572586298 -5.373087791586295 -0.01201791213825345 -5.372998230485243
445 -0.012053242046386003 -5.3851410336326815 -0.012070706114172935 -5.385068936599416
446 -0.012050926871597766 -5.397191960504279 -0.012030831445008517 -5.397099768044424
447 -0.012054725410416722 -5.409246685914696 -0.012078137509524823 -5.409177905553949
448 -0.012056286679580808 -5.421302972594277 -0.01200971771031618 -5.421187623264265
449 -0.012054815841838717 -5.4333577884361155 -0.012042691092938184 -5.433230314357203
450 -0.01205327482894063 -5.445411063265056 -0.012048590602353216 -5.445278904959556
451 -0.012056498602032662 -5.457467561867089 -0.012080881791189314 -5.457359786750746
452 -0.012057263776659966 -5.469524825643749 -0.012030961317941546 -5.469390748068688
453 -0.012055934173986316 -5.481580759817735 -0.012039944622665643 -5.481430692691354
454 -0.012068406958132983 -5.493649166775868 -0.012208118755370378 -5.493638811446724
455 -0.012052975175902248 -5.505702141951771 -0.012064152071252466 -5.505702963517976
456 -0.012054047500714659 -5.517756189452485 -0.012050433596596122 -5.517753397114572
457 -0.012054210109636188 -5.5298103995621215 -0.012063533766195178 -5.529816930880767
458 -0.012054484616965056 -5.541864884179087 -0.012027995893731713 -5.541844926774499
459 -0.012062495062127709 -5.553927379241214 -0.012003105180338026 -5.553848031954837
460 -0.012056407891213894 -5.565983787132428 -0.012055706698447466 -5.565903738653285
461 -0.012056901631876827 -5.578040688764305 -0.012037706281989812 -5.577941444935274
462 -0.01203953642398119 -5.590080225188286 -0.012141232984140516 -5.590082677919415
463 -0.012052086414769292 -5.6021323116030555 -0.012054388597607612 -5.602137066517022
464 -0.012053459510207176 -5.614185771113263 -0.012051246128976345 -5.614188312645998
465 -0.012052875105291605 -5.626238646218555 -0.012043820135295391 -5.626232132781293
466 -0.012052791938185693 -5.638291438156741 -0.012029147800058126 -5.638261280581352
467 -0.012052040221169591 -5.65034347837791 -0.012061226461082698 -5.650322507042435
468 -0.012053403910249472 -5.662396882288159 -0.012058885814622045 -5.662381392857057
469 -0.01205932991579175 -5.674456212203951 -0.012074061390012502 -5.674455454247069
470 -0.012052876967936754 -5.686509089171888 -0.012049377663061023 -5.68650483191013
471 -0.012050722353160381 -5.698559811525048 -0.01202046163380146 -5.6985252935439314
472 -0.012064322922378778 -5.710624134447428 -0.012178892735391855 -5.710704186279323
473 -0.012053390918299555 -5.722677525365727 -0.012052048835903406 -5.722756235115226
474 -0.012053070263937116 -5.734730595629664 -0.012071214290335775 -5.734827449405562
475 -0.0120538841933012 -5.746784479822965 -0.012026770412921906 -5.746854219818483
476 -0.012054472835734487 -5.758838952658699 -0.012032242119312286 -5.758886461937796
477 -0.012053788732737302 -5.770892741391437 -0.012077325116842985 -5.770963787054639
478 -0.012060127500444651 -5.782952868891882 -0.011926793865859509 -5.7828905809204985
479 -0.012056079180911183 -5.795008948072793 -0.012043848726898431 -5.794934429647397
480 -0.012056270148605108 -5.807065218221398 -0.012063372507691383 -5.806997802155089
481 -0.012057010410353541 -5.819122228631752 -0.012086939299479127 -5.819084741454568
482 -0.012054199678823352 -5.831176428310576 -0.01208654223009944 -5.831171283684667
483 -0.012053056387230754 -5.843229484697806 -0.012037064041942358 -5.84320834772661
484 -0.01205592998303473 -5.855285414680841 -0.012050687707960606 -5.85525903543457
485 -0.0120545522775501 -5.867339966958391 -0.012060355255380273 -5.867319390689951
486 -0.012052502855658532 -5.879392469814049 -0.012093434249982238 -5.879412824939933
487 -0.012059819651767612 -5.891452289465817 -0.012105511175468564 -5.891518336115401
488 -0.012054646341130137 -5.903506935806947 -0.01206827056594193 -5.903586606681343
489 -0.012053336296230555 -5.9155602721031775 -0.01204566666856408 -5.915632273349908
490 -0.012054301472380758 -5.927614573575558 -0.012114368984475732 -5.927746642334383
491 -0.012050974182784557 -5.939665547758342 -0.012033252464607357 -5.93977989479899
492 -0.012052495358511805 -5.951718043116855 -0.012067227438092232 -5.951847122237083
493 -0.012051253952085972 -5.96376929706894 -0.012040348025038838 -5.963887470262121
494 -0.012052836176007987 -5.975822133244948 -0.012050454225391149 -5.975937924487512
495 -0.012053737323731184 -5.987875870568679 -0.012141312006860971 -5.988079236494373
496 -0.012051560124382377 -5.999927430693061 -0.012056093057617545 -6.000135329551991
497 -0.01205103094689548 -6.0119784616399565 -0.01204448277130723 -6.012179812323298
498 -0.012051348760724067 -6.02402981040068 -0.012065088050439954 -6.024244900373738
499 -0.012057153228670358 -6.036086963629351 -0.012010623794049024 -6.036255524167787
500 -0.012052793381735682 -6.048139757011087 -0.012040771264582872 -6.04829629543237
501 -0.012053230265155434 -6.060192987276242 -0.012050682492554188 -6.060346977924924
502 -0.012052144296467305 -6.072245131572709 -0.012054381519556045 -6.072401359444481
503 -0.01205292772501707 -6.084298059297726 -0.012053791293874383 -6.084455150738355
504 -0.012051771115511655 -6.096349830413238 -0.012043598294258117 -6.096498749032613
505 -0.01205240460112691 -6.108402235014364 -0.012050799187272787 -6.108549548219886
506 -0.012058508535847067 -6.120460743550211 -0.012134659755975007 -6.120684207975861
507 -0.012051468016579747 -6.132512211566791 -0.012040125112980605 -6.1327243330888415
508 -0.012048674514517188 -6.144560886081308 -0.0119842613581568 -6.144708594446998
509 -0.012052514217793941 -6.156613400299102 -0.011974821379408241 -6.156683415826406
510 -0.012052051723003387 -6.168665452022106 -0.01205454096198082 -6.168737956788387
511 -0.012054358143359423 -6.180719810165465 -0.0120914485771209 -6.180829405365508
512 -0.012050914810970426 -6.192770724976436 -0.01209125486202538 -6.192920660227534
513 -0.012047634925693274 -6.204818359902129 -0.012142332596704363 -6.205062992824239
514 -0.012050323374569415 -6.216868683276698 -0.01204835413955152 -6.21711134696379
515 -0.01205184101127088 -6.228920524287969 -0.01207424234598875 -6.229185589309779
516 -0.012049642205238343 -6.240970166493208 -0.0120581129565835 -6.241243702266362
517 -0.012050833459943533 -6.253020999953151 -0.012070942716673017 -6.2533146449830355
518 -0.012054050480946899 -6.265075050434097 -0.012029311852529645 -6.265343956835565
519 -0.012049735011532902 -6.27712478544563 -0.012062213709577918 -6.277406170545143
520 -0.012052594171836972 -6.289177379617467 -0.011983894044533372 -6.289390064589677
521 -0.012055627116933466 -6.3012330067344005 -0.012067776313051582 -6.301457840902728
522 -0.01205313028767705 -6.313286137022078 -0.012030777195468545 -6.313488618098196
523 -0.01204968267120421 -6.325335819693282 -0.012083344860002398 -6.325571962958199
524 -0.012064409255981446 -6.337400228949264 -0.011850076681002974 -6.337422039639201
525 -0.012055662833154202 -6.3494558917824175 -0.012057606736198068 -6.349479646375399
526 -0.012056652503088117 -6.361512544285506 -0.012061577569693328 -6.361541223945093
527 -0.012054947717115284 -6.373567492002621 -0.012055683601647615 -6.37359690754674
528 -0.01205555242486298 -6.385623044427485 -0.012048352276906371 -6.385645259823646
529 -0.012054386734962463 -6.397677431162447 -0.01204683594405651 -6.397692095767703
530 -0.012055152840912343 -6.409732584003359 -0.012055299151688815 -6.409747394919392
531 -0.012054790928959846 -6.421787374932319 -0.012055405555292964 -6.421802800474684
532 -0.012055265484377742 -6.433842640416697 -0.01206127116456628 -6.433864071639251
533 -0.012055379059165715 -6.445898019475862 -0.012053230730816721 -6.445917302370067
534 -0.012056529009714722 -6.457954548485577 -0.012038444122299551 -6.457955746492367
535 -0.012055758060887456 -6.470010306546464 -0.012048132345080375 -6.470003878837447
536 -0.012061038659885526 -6.482071345206349 -0.011917684646323323 -6.481921563483771
537 -0.012056073779240251 -6.494127418985589 -0.012042665295302868 -6.493964228779073
538 -0.012057438073679805 -6.506184857059269 -0.012055162247270346 -6.506019391026343
539 -0.012056415993720293 -6.51824127305299 -0.012054102774709464 -6.518073493801053
540 -0.012055228557437658 -6.530296501610428 -0.012044925475493073 -6.530118419276546
541 -0.012055416498333216 -6.542351918108761 -0.01204614476300776 -6.542164564039553
542 -0.01206684745848179 -6.554418765567243 -0.012050276342779397 -6.554214840382333
543 -0.012055386276915669 -6.566474151844158 -0.012056393176317215 -6.56627123355865
544 -0.012054198049008846 -6.578528349893167 -0.012044709781184793 -6.578315943339835
545 -0.012053677905350923 -6.5905820277985185 -0.012075613765046001 -6.590391557104881
546 -0.012052795384079218 -6.602634823182598 -0.012040157150477172 -6.602431714255358
547 -0.01205421993508935 -6.6146890431176875 -0.012069070804864168 -6.614500785060223
548 -0.01205550110898912 -6.626744544226677 -0.012110438616946339 -6.626611223677169
549 -0.012054160749539734 -6.6387987049762165 -0.01206004861742258 -6.638671272294592
550 -0.012053216714411974 -6.650851921690628 -0.012045208597555757 -6.6507164808921475
551 -0.012060715304687619 -6.6629126369953156 -0.011933995317667723 -6.662650476209815
552 -0.012054310366511344 -6.674966947361827 -0.01203135228715837 -6.674681828496973
553 -0.012056137062609195 -6.687023084424436 -0.012051842967048287 -6.6867336714640215
554 -0.012055498454719782 -6.699078582879156 -0.012048791581764817 -6.698782463045786
555 -0.012057136557996274 -6.711135719437152 -0.012070273840799927 -6.7108527368865865
556 -0.012051489250734449 -6.723187208687887 -0.012106211064383388 -6.7229589479509695
557 -0.012055818224325776 -6.7352430269122125 -0.012072569644078612 -6.735031517595048
558 -0.012055637128651143 -6.747298664040864 -0.012062205420807003 -6.747093723015855
559 -0.012052750308066606 -6.759351414348931 -0.012040103645995259 -6.75913382666185
560 -0.012056549033150076 -6.771407963382081 -0.01210588081739843 -6.771239707479249
561 -0.012053227657452226 -6.783461191039533 -0.012044566636905073 -6.783284274116154
562 -0.012054215325042606 -6.795515406364575 -0.012035056250169873 -6.795319330366324
563 -0.012052705558016897 -6.807568111922592 -0.012016580440104008 -6.807335910806428
564 -0.012053968105465173 -6.819622080028057 -0.012051827646791935 -6.819387738453219
565 -0.012058743741363287 -6.83168082376942 -0.01209934283979237 -6.8314870812930115
566 -0.012053503002971411 -6.843734326772392 -0.012056795600801706 -6.843543876893813
567 -0.012051909463480115 -6.855786236235872 -0.012047678232192993 -6.855591555126006
568 -0.012055048067122699 -6.867841284302995 -0.012256392231211066 -6.867847947357217
569 -0.012049971660599113 -6.879891255963594 -0.012058985698968173 -6.879906933056185
570 -0.012049324484542013 -6.891940580448136 -0.012047436973080038 -6.891954370029265
571 -0.012050226284191012 -6.903990806732327 -0.012047819048166274 -6.904002189077431
572 -0.012050627917051315 -6.916041434649378 -0.012051685759797693 -6.916053874837229
573 -0.012049493566155433 -6.928090928215533 -0.012047397857531904 -6.928101272694761
574 -0.012050216784700751 -6.940141145000234 -0.012050845148041844 -6.9401521178428025
575 -0.012046453636139631 -6.952187598636374 -0.012062776507809759 -6.952214894350612
576 -0.012049707397818566 -6.964237306034192 -0.012054010573774577 -6.964268904924387
577 -0.01204945594072342 -6.976286761974916 -0.01204530531540513 -6.976314210239792
578 -0.01205127933062613 -6.988338041305542 -0.012106584245339036 -6.9884207944851315
579 -0.01204451834782958 -7.000382559653372 -0.012059046886861324 -7.000479841371993
580 -0.012049606069922447 -7.012432165723294 -0.012065178947523236 -7.012545020319516
581 -0.012048730114474892 -7.024480895837769 -0.012019863585010171 -7.024564883904526
582 -0.012049559457227587 -7.036530455294996 -0.012063073832541705 -7.036627957737068
583 -0.012045496422797442 -7.048575951717794 -0.012019199831411243 -7.048647157568479
584 -0.012049408070743084 -7.060625359788537 -0.012133257323876023 -7.060780414892355
585 -0.012049882998690009 -7.072675242787227 -0.01201367643661797 -7.072794091328974
586 -0.012050354760140181 -7.084725597547367 -0.012050430290400982 -7.084844521619375
587 -0.012050053291022777 -7.0967756508383895 -0.012048678752034903 -7.09689320037141
588 -0.012049666652455927 -7.108825317490846 -0.012048478471115232 -7.108941678842525
589 -0.012048504641279578 -7.1208738221321255 -0.012052777921780944 -7.120994456764306
590 -0.012051464477553963 -7.132925286609679 -0.012049649097025394 -7.133044105861331
591 -0.012050047237426042 -7.144975333847105 -0.012049592239782215 -7.145093698101113
592 -0.012049189303070307 -7.1570245231501755 -0.012055122014135122 -7.157148820115248
593 -0.012049211421981454 -7.169073734572157 -0.012029981473460793 -7.169178801588709
594 -0.012047582911327482 -7.181121317483484 -0.012052844557911158 -7.18123164614662
595 -0.012051798449829221 -7.193173115933313 -0.012037678807973861 -7.193269324954594
596 -0.01205192762427032 -7.205225043557584 -0.0120558962225914 -7.205325221177185
597 -0.01204887661151588 -7.2172739201691 -0.012011794466525316 -7.217337015643711
598 -0.012050285888835787 -7.229324206057935 -0.01208877987228334 -7.229425795515994
599 -0.012049354938790202 -7.241373560996726 -0.012042756378650665 -7.241468551894645
600 -0.012049675500020385 -7.253423236496746 -0.012053596368059517 -7.253522148262705
601 -0.012050634017214179 -7.2654738705139605 -0.01205059359781444 -7.265572741860519
602 -0.012049103481695056 -7.277522973995656 -0.012063287803903222 -7.277636029664422
603 -0.012043536733835935 -7.289566510729492 -0.012002286361530423 -7.289638316025953
604 -0.012048021471127868 -7.30161453220062 -0.012079477030783891 -7.301717793056737
605 -0.012050055898725986 -7.313664588099346 -0.012041497975587845 -7.313759291032325
606 -0.012049584230408073 -7.3257141723297545 -0.012040940904989838 -7.325800231937315
607 -0.012050785822793841 -7.337764958152548 -0.012015043292194605 -7.337815275229509
608 -0.012051028991118073 -7.349815987143667 -0.012074070936068892 -7.349889346165578
609 -0.01204895731061697 -7.361864944454283 -0.012038924358785152 -7.361928270524364
610 -0.012046748958528041 -7.373911693412811 -0.01192507822997868 -7.373853348754342
611 -0.012051143823191524 -7.385962837236002 -0.012071332382038235 -7.38592468113638
612 -0.012050034292042256 -7.398012871528045 -0.012049608444795013 -7.3979742895811755
613 -0.012051299819722772 -7.410064171347767 -0.012056692223995923 -7.410030981805171
614 -0.012050379207357765 -7.422114550555125 -0.012049531703814865 -7.422080513508986
615 -0.012052238220348954 -7.434166788775474 -0.012044741492718457 -7.434125255001704
616 -0.012051577959209681 -7.4462183667346835 -0.012055975524708629 -7.446181230526412
617 -0.012052474496886133 -7.4582708412315695 -0.012040372379124165 -7.458221602905536
618 -0.012051234347745776 -7.470322075579316 -0.01202000267803669 -7.470241605583573
619 -0.01205122210085392 -7.482373297680169 -0.012025626841932535 -7.482267232425506
620 -0.012059674737975002 -7.494432972418144 -0.012150216242298484 -7.494417448667805
621 -0.012052083667367697 -7.506485056085512 -0.012060153298079967 -7.5064776019658845
622 -0.012048336444422603 -7.5185333925299345 -0.012071206560358405 -7.518548808526243
623 -0.012049720017239451 -7.530583112547174 -0.012096370803192258 -7.530645179329436
624 -0.012049476057291031 -7.542632588604465 -0.012016835017129779 -7.542662014346566
625 -0.012050052592530846 -7.554682641196996 -0.01204182873480022 -7.5547038430813656
626 -0.012049154005944729 -7.566731795202941 -0.012045667693018913 -7.566749510774384
627 -0.012049228651449084 -7.57878102385439 -0.01206647977232933 -7.578815990546714
628 -0.012050385726615787 -7.590831409581005 -0.0121029082685709 -7.590918898815285
629 -0.01204512813128531 -7.602876537712291 -0.012046635383740067 -7.602965534199025
630 -0.012048075953498483 -7.6149246136657895 -0.012050101207569242 -7.615015635406594
631 -0.012046206556260586 -7.62697082022205 -0.012059651035815477 -7.627075286442409
632 -0.012047206331044436 -7.639018026553095 -0.012021594541147351 -7.639096880983557
633 -0.012049275543540716 -7.651067302096636 -0.01205645021982491 -7.651153331203382
634 -0.012048646109178662 -7.663115948205815 -0.012056296458467841 -7.66320962766185
635 -0.012046515429392456 -7.675162463635207 -0.01199898892082274 -7.6752086165826725
636 -0.012048502080142498 -7.68721096571535 -0.012065836694091558 -7.687274453276764
637 -0.012050674017518758 -7.699261639732868 -0.012061570165678858 -7.699336023442443
638 -0.012051235837861895 -7.71131287557073 -0.012069691205397248 -7.7114057146478405
639 -0.012047365168109536 -7.72336024073884 -0.012035738537088036 -7.723441453184929
640 -0.012048068270087243 -7.735408309008927 -0.012051617074757815 -7.735493070259687
641 -0.012057492742314935 -7.747465801751242 -0.012202832102775573 -7.747695902362462
642 -0.012044651480391622 -7.759510453231634 -0.012057105684652925 -7.759753008047115
643 -0.01204700991511345 -7.771557463146747 -0.012049356894567608 -7.771802364941682
644 -0.01204667305573821 -7.783604136202485 -0.012050330312922597 -7.7838526952546045
645 -0.012045827927067876 -7.795649964129553 -0.012046784535050392 -7.795899479789655
646 -0.012046289909631015 -7.807696254039184 -0.012087058462202548 -7.807986538251857
647 -0.012046284414827824 -7.819742538454012 -0.012041941285133362 -7.82002847953699
648 -0.01204840950667858 -7.83179094796069 -0.012075609201565385 -7.832104088738555
649 -0.012046502903103828 -7.843837450863794 -0.01200323780067265 -7.844107326539228
650 -0.012048717821016908 -7.855886168684811 -0.012023683777078987 -7.8561310103163065
651 -0.012047284096479417 -7.8679334527812905 -0.012044870154932141 -7.868175880471239
652 -0.01204882636666298 -7.879982279147954 -0.012049974827095866 -7.880225855298335
653 -0.012047998141497374 -7.892030277289451 -0.012001903587952256 -7.892227758886287
654 -0.01204773704521358 -7.904078014334664 -0.012044498138129711 -7.904272257024417
655 -0.01204836331307888 -7.9161263776477435 -0.012049472285434603 -7.916321729309852
656 -0.012047704169526696 -7.928174081817271 -0.012059344071894884 -7.928381073381747
657 -0.012057457910850644 -7.940231539728122 -0.012188736582174897 -7.940569809963922
658 -0.01204769304022193 -7.952279232768343 -0.012043768353760243 -7.952613578317682
659 -0.01204704651609063 -7.964326279284434 -0.012044470943510532 -7.9646580492611925
660 -0.012044658465310932 -7.976370937749745 -0.012058876734226943 -7.97671692599542
661 -0.01204727184958756 -7.988418209599332 -0.012039288645610213 -7.98875621464103
662 -0.012047919072210788 -8.000466128671542 -0.012011302448809148 -8.00076751708984
663 -0.012046900764107703 -8.01251302943565 -0.012062840489670634 -8.01283035757951
664 -0.012045877985656261 -8.024558907421307 -0.012157548358663917 -8.024987905938174
665 -0.012047761771827935 -8.036606669193135 -0.012039443803951144 -8.037027349742125
666 -0.012045384617522359 -8.048652053810658 -0.012057384941726923 -8.049084734683852
667 -0.012045525247231126 -8.060697579057889 -0.012042777938768267 -8.06112751262262
668 -0.012045730510726571 -8.072743309568615 -0.012025108654052019 -8.073152621276673
669 -0.01204509031958878 -8.084788399888204 -0.012038139114156365 -8.08519076039083
670 -0.012046470027416944 -8.096834869915622 -0.012013430427759885 -8.09720419081859
671 -0.012054948182776571 -8.108889818098397 -0.01197652998380363 -8.109180720802394
672 -0.01204682639800012 -8.120936644496398 -0.012044251244515181 -8.121224972046909
673 -0.012047831248492003 -8.13298447574489 -0.012051805481314659 -8.133276777528224
674 -0.012047613319009543 -8.145032089063898 -0.012055737385526299 -8.14533251491375
675 -0.01204711915925145 -8.15707920822315 -0.012043575476855039 -8.157376090390606
676 -0.0120459349360317 -8.169125143159182 -0.012052177870646118 -8.169428268261253
677 -0.012048444570973515 -8.181173587730155 -0.012042722199112177 -8.181470990460365
678 -0.012048110365867615 -8.193221698096023 -0.0120260588824749 -8.19349704934284
679 -0.01205300078727305 -8.205274698883295 -0.012047213036566973 -8.205544262379407
680 -0.012047823378816247 -8.217322522262112 -0.012042697099968792 -8.217586959479375
681 -0.012048117676749825 -8.229370639938862 -0.012048120563849806 -8.229635080043225
682 -0.012048553489148617 -8.24141919342801 -0.012039968138560652 -8.241675048181786
683 -0.012045787600800394 -8.253464981028811 -0.012030320521444083 -8.25370536870323
684 -0.012055509956553578 -8.265520490985365 -0.012230188632383943 -8.265935557335613
685 -0.012044297670945526 -8.27756478865631 -0.012063465639948845 -8.277999022975562
686 -0.012043348792940379 -8.28960813744925 -0.012037771986797452 -8.29003679496236
687 -0.012045032624155284 -8.301653170073404 -0.012040113750845193 -8.302076908713206
688 -0.012044888315722346 -8.313698058389127 -0.012043512240052224 -8.314120420953257
689 -0.012046128185465932 -8.325744186574592 -0.012044262466952204 -8.32616468342021
690 -0.012046657688915729 -8.337790844263509 -0.012037711730226875 -8.338202395150436
691 -0.012045754259452224 -8.34983659852296 -0.012050062557682395 -8.350252457708118
692 -0.012046898435801267 -8.361883496958763 -0.012031537760049105 -8.362283995468166
693 -0.01204672260209918 -8.373930219560862 -0.012048876890912653 -8.374332872359078
694 -0.012048698076978327 -8.38597891763784 -0.01205196469090879 -8.386384837049986
695 -0.012046095961704851 -8.398025013599543 -0.01207454651594162 -8.398459383565928
696 -0.012052411073818802 -8.410077424673363 -0.01194397029466927 -8.410403353860598
697 -0.012045355001464485 -8.422122779674828 -0.012052022060379386 -8.422455375920977
698 -0.01204771948978305 -8.43417049916461 -0.012023738119751215 -8.434479114040728
699 -0.01204756279475987 -8.44621806195937 -0.012017090525478124 -8.446496204566207
700 -0.012047426123172045 -8.45826548808254 -0.012047376157715917 -8.458543580723923
701 -0.012048140820115804 -8.470313628902657 -0.012037293007597327 -8.470580873731521
702 -0.01204547444358468 -8.482359103346242 -0.012040932662785053 -8.482621806394306
703 -0.012042593397200107 -8.494401696743443 -0.012037132401019335 -8.494658938795325
704 -0.012044734740629792 -8.506446431484074 -0.012025839649140835 -8.506684778444466
705 -0.012047329125925899 -8.51849376061 -0.01202063774690032 -8.518705416191366
706 -0.012049569142982363 -8.530543329752982 -0.012031960906460882 -8.530737377097827
707 -0.012048746645450591 -8.542592076398433 -0.012045783642679452 -8.542783160740507
708 -0.012049208348616957 -8.554641284747051 -0.011990216886624694 -8.554773377627132
709 -0.012050664890557528 -8.566691949637608 -0.012057164451107383 -8.56683054207824
710 -0.012066718237474561 -8.578758667875082 -0.012491857074201107 -8.57932239915244
711 -0.012042104685679077 -8.590800772560762 -0.012033216888085008 -8.591355616040525
712 -0.012042983202263713 -8.602843755763026 -0.012042094627395273 -8.60339771066792
713 -0.012043610028922559 -8.614887365791947 -0.01204265169799328 -8.615440362365913
714 -0.012044230196624994 -8.626931595988573 -0.012039350438863039 -8.627479712804776
715 -0.01204326362349093 -8.638974859612064 -0.012041484331712126 -8.639521197136489
716 -0.012045307457447052 -8.651020167069511 -0.01204878492280841 -8.651569982059296
717 -0.01204401645809412 -8.663064183527606 -0.012036966159939766 -8.663606948219236
718 -0.012043640436604618 -8.675107823964211 -0.012036262871697545 -8.675643211090934
719 -0.012044547172263265 -8.687152371136474 -0.01204090709798038 -8.687684118188914
720 -0.012043791450560093 -8.699196162587034 -0.011991343274712563 -8.699675461463626
721 -0.012046872731298208 -8.711243035318333 -0.012032498419284821 -8.71170795988291
722 -0.012046707654371857 -8.723289742972705 -0.012067925417795777 -8.723775885300705
723 -0.012045082775875926 -8.73533482574858 -0.012070333026349545 -8.735846218327055
724 -0.012038356345146894 -8.747373182093728 -0.012226886674761772 -8.748073105001817
725 -0.012041131826117634 -8.759414313919846 -0.012043061852455138 -8.760116166854273
726 -0.012043353309854865 -8.7714576672297 -0.012051300099119543 -8.772167466953393
727 -0.012043661205098033 -8.783501328434799 -0.012041215784847736 -8.78420868273824
728 -0.01204148642718792 -8.795542814861987 -0.011991087067872285 -8.796199769806114
729 -0.012042546598240732 -8.807585361460228 -0.01204887735657394 -8.808248647162687
730 -0.01204124791547656 -8.819626609375705 -0.012061926163733005 -8.82031057332642
731 -0.012042501755058766 -8.831669111130763 -0.012056001601740718 -8.83236657492816
732 -0.012043471401557326 -8.843712582532321 -0.012051449855789542 -8.84441802478395
733 -0.012042523408308626 -8.855755105940629 -0.01204865206964314 -8.856466676853593
734 -0.012044650223106145 -8.867799756163736 -0.012059910967946053 -8.868526587821538
735 -0.012042913027107716 -8.879842669190843 -0.012049918994307518 -8.880576506815846
736 -0.012045176001265645 -8.891887845192109 -0.011997066158801317 -8.892573572974648
737 -0.012046543927863241 -8.903934389119971 -0.01190314400009811 -8.904476716974745
738 -0.012045450415462256 -8.915979839535433 -0.012049177009612323 -8.916525893984357
739 -0.0120465989690274 -8.92802643850446 -0.012041517300531268 -8.928567411284888
740 -0.012045814609155058 -8.940072253113616 -0.012043493846431375 -8.940610905131319
741 -0.012045519938692451 -8.952117773052308 -0.012051674583926798 -8.952662579715245
742 -0.012046642741188407 -8.964164415793496 -0.012042484479025006 -8.96470506419427
743 -0.012046692753210663 -8.976211108546707 -0.012032086169347167 -8.976737150363617
744 -0.012045403616502881 -8.98825651216321 -0.011916732462123037 -8.988653882825739
745 -0.012047784123569726 -9.00030429628678 -0.012053355481475592 -9.000707238307214
746 -0.01204887912608683 -9.012353175412867 -0.012032084912061692 -9.012739323219275
747 -0.012048651510849596 -9.024401826923716 -0.012041228543967008 -9.024780551763243
748 -0.012049155123531819 -9.036450982047247 -0.012063848879188299 -9.036844400642432
749 -0.012049577943980695 -9.048500559991227 -0.012056342093273997 -9.048900742735706
750 -0.012050314201042056 -9.06055087419227 -0.012028083764016628 -9.060928826499723
751 -0.012049574172124267 -9.072600448364394 -0.012041616952046752 -9.07297044345177
752 -0.012048109667375684 -9.08464855803177 -0.01205626823939383 -9.085026711691164
753 -0.012047965684905649 -9.096696523716675 -0.012046909285709262 -9.097073620976873
754 -0.012048947298899293 -9.108745471015574 -0.012030447646975518 -9.109104068623848
755 -0.012050981540232897 -9.120796452555807 -0.01196454679593444 -9.121068615419782
756 -0.012051862105727196 -9.132848314661533 -0.012060898169875146 -9.133129513589656
757 -0.012047163303941488 -9.144895477965475 -0.01204651901498437 -9.14517603260464
758 -0.012048836797475815 -9.156944314762951 -0.012075738422572613 -9.157251771027212
759 -0.012047371035441757 -9.168991685798392 -0.011834311438724399 -9.169086082465936
760 -0.012051912304013968 -9.181043598102406 -0.012069254741072654 -9.18115533720701
761 -0.012051112949848175 -9.193094711052254 -0.012054245499894024 -9.193209582706903
762 -0.01205139011144638 -9.2051461011637 -0.012050374830141663 -9.205259957537045
763 -0.01205076090991497 -9.217196862073616 -0.012050592666491866 -9.217310550203537
764 -0.012050603097304702 -9.22924746517092 -0.012054319307208062 -9.229364869510745
765 -0.012050141207873821 -9.241297606378794 -0.012055289512500168 -9.241420159023244
766 -0.012049786932766437 -9.25334739331156 -0.012052356684580445 -9.253472515707825
767 -0.012048520520329476 -9.26539591383189 -0.01202388321980834 -9.265496398927633
768 -0.0120491286739707 -9.27744504250586 -0.012056498229503632 -9.277552897157136
769 -0.012047638371586799 -9.289492680877448 -0.012014692416414618 -9.28956758957355
770 -0.012050996255129575 -9.301543677132578 -0.012072429619729519 -9.30164001919328
771 -0.01204824228771031 -9.313591919420288 -0.01205523982644081 -9.313695259019722
772 -0.012046648561954499 -9.325638567982242 -0.011961812479421496 -9.325657071499144
773 -0.012052078824490308 -9.337690646806733 -0.012046617595478893 -9.337703689094623
774 -0.012050088215619325 -9.349740735022353 -0.012048650719225406 -9.349752339813849
775 -0.01205146829597652 -9.361792203318329 -0.012055164854973554 -9.361807504668823
776 -0.012045746017247439 -9.373837949335575 -0.011969212209805846 -9.373776716878629
777 -0.012048864644020796 -9.385886813979596 -0.012006363039836288 -9.385783079918465
778 -0.012052565626800061 -9.397939379606395 -0.01205741367302835 -9.397840493591493
779 -0.012046988727524877 -9.40998636833392 -0.01194708002731204 -9.409787573618805
780 -0.012059724610298871 -9.42204609294422 -0.011965497303754092 -9.42175307092256
781 -0.01205242807045579 -9.434098521014675 -0.01205614018253982 -9.4338092111051
782 -0.012050410686060786 -9.446148931700737 -0.012051400449126958 -9.445860611554227
783 -0.012051779078319669 -9.458200710779057 -0.012055086158215999 -9.457915697712444
784 -0.012056686729192734 -9.470257397508249 -0.012096930202096701 -9.47001262791454
785 -0.012050802912563085 -9.482308200420812 -0.012054770812392234 -9.482067398726933
786 -0.012056008819490672 -9.494364209240302 -0.01203204714693129 -9.494099445873864
787 -0.012049255613237619 -9.50641346485354 -0.012062047095969319 -9.506161492969834
788 -0.01205213381908834 -9.518465598672629 -0.012084995256736874 -9.518246488226572
789 -0.012051400681957602 -9.530516999354587 -0.012034830078482628 -9.530281318305054
790 -0.012049516988918185 -9.542566516343506 -0.012050736276432873 -9.542332054581486
791 -0.012049569562077523 -9.554616085905582 -0.01205216245725751 -9.554384217038743
792 -0.012048675399273633 -9.566664761304857 -0.012041355017572641 -9.566425572056316
793 -0.01204690830782056 -9.578711669612677 -0.012027523154392839 -9.578453095210708
794 -0.01205231691710651 -9.590763986529783 -0.012043630890548229 -9.590496726101257
795 -0.012049145763739944 -9.602813132293523 -0.012051626900210976 -9.602548353001469
796 -0.012052602274343372 -9.614865734567866 -0.012059928430244327 -9.614608281431712
797 -0.012059837812557817 -9.626925572380424 -0.011982684209942817 -9.626590965641656
798 -0.012053938815370202 -9.638979511195794 -0.012079458590596915 -9.638670424232252
799 -0.012055290630087256 -9.651034801825881 -0.01204184633679688 -9.650712270569048
800 -0.012052878411486745 -9.663087680237368 -0.012056757044047118 -9.662769027613095
801 -0.012051179632544517 -9.675138859869913 -0.01204507490620017 -9.674814102519296
802 -0.012043835734948516 -9.68718269560486 -0.011914096260443329 -9.68672819877974
803 -0.01205438505858183 -9.699237080663442 -0.01205858439207077 -9.69878678317181
804 -0.01205423572100699 -9.711291316384449 -0.012054062681272626 -9.710840845853083
805 -0.01205420638434589 -9.723345522768794 -0.012056064885109663 -9.722896910738193
806 -0.01205396130681038 -9.735399484075604 -0.012058793473988772 -9.734955704212181
807 -0.012053496716544033 -9.747452980792147 -0.012058163154870271 -9.747013867367052
808 -0.012053520837798714 -9.759506501629946 -0.012036773562431335 -9.759050640929484
809 -0.01206290377303958 -9.771569405402985 -0.012030020030215383 -9.771080660959699
810 -0.012054092343896627 -9.783623497746882 -0.01205953354947269 -9.783140194509171
811 -0.012053920701146126 -9.795677418448028 -0.012049240805208684 -9.795189435314379
812 -0.012051705829799175 -9.807729124277827 -0.012052223412320017 -9.8072416587267
813 -0.012055742321535945 -9.819784866599363 -0.012057652836665511 -9.819299311563364
814 -0.012054221564903855 -9.831839088164267 -0.012064189836382865 -9.831363501399748
815 -0.012053925730288028 -9.843893013894556 -0.011941654747352004 -9.8433051561471
816 -0.01205423977226019 -9.855947253666816 -0.012055607652291656 -9.855360763799391
817 -0.012053439440205694 -9.868000693107021 -0.012041176296770572 -9.867401940096162
818 -0.012053081905469299 -9.88005377501249 -0.012040632544085383 -9.879442572640247
819 -0.012051177863031625 -9.892104952875522 -0.012197295064106583 -9.891639867704354
820 -0.012052007019519806 -9.904156959895042 -0.012017069524154067 -9.903656937228508
821 -0.012052046926692128 -9.916209006821735 -0.012055922066792846 -9.9157128592953
822 -0.012052214005962014 -9.928261220827697 -0.012053928151726723 -9.927766787447027
823 -0.01205333201214671 -9.940314552839844 -0.012061592610552906 -9.93982838005758
824 -0.012051681661978364 -9.952366234501822 -0.012061519827693701 -9.951889899885273
825 -0.012048407224938273 -9.96441464172676 -0.012028517061844468 -9.963918416947118
826 -0.012050542328506709 -9.976465184055266 -0.01205581622198224 -9.9759742331691
827 -0.012050814600661397 -9.988515998655927 -0.012048252718523144 -9.988022485887624
828 -0.01204665652476251 -10.00056265518069 -0.012171975895762443 -10.000194461783387
829 -0.012048525549471379 -10.012611180730161 -0.012048567598685622 -10.012243029382073
830 -0.012050091335549951 -10.02466127206571 -0.012053835624828934 -10.024296865006903
831 -0.012048699660226703 -10.036709971725937 -0.012043446023017167 -10.036340311029921
832 -0.012049613241106271 -10.048759584967044 -0.012033239006996155 -10.048373550036917
833 -0.012051226245239377 -10.060810811212283 -0.012051168596372008 -10.06042471863329
834 -0.012044956907629967 -10.072855768119913 -0.012091051368042827 -10.072515770001331
835 -0.012048802757635712 -10.08490457087755 -0.012041508918628097 -10.08455727891996
836 -0.01205126903951168 -10.096955839917062 -0.012057682685554027 -10.096614961605514
837 -0.012048546830192209 -10.109004386747253 -0.01202420094050467 -10.10863916254602
838 -0.012050127983093262 -10.121054514730346 -0.012048318982124329 -10.120687481528144
839 -0.012048927787691354 -10.133103442518038 -0.011999760940670966 -10.132687242468815
840 -0.012048438657075167 -10.145151881175114 -0.012040491495281459 -10.144727733964096
841 -0.0120513497851789 -10.157203230960292 -0.012052406091243029 -10.15678014005534
842 -0.012050853902474045 -10.169254084862766 -0.012067737057805061 -10.168847877113144
843 -0.012050757370889186 -10.181304842233656 -0.01204293011687696 -10.180890807230021
844 -0.012049858691170812 -10.193354700924827 -0.012048869021236896 -10.192939676251259
845 -0.012050314527004957 -10.205405015451833 -0.012056522956117987 -10.204996199207377
846 -0.012040044227615 -10.217445059679447 -0.012023846711963415 -10.217020045919341
847 -0.0120514668058604 -10.229496526485308 -0.012049183249473572 -10.229069229168815
848 -0.012052878644317389 -10.241549405129625 -0.012075508618727327 -10.241144737787542
849 -0.01204890632070601 -10.25359831145033 -0.012061971379444003 -10.253206709166985
850 -0.012048324011266232 -10.265646635461597 -0.01206505293957889 -10.265271762106565
851 -0.012051447853446006 -10.277698083315043 -0.012042171694338322 -10.277313933800903
852 -0.012044158019125461 -10.289742241334169 -0.012011246662586928 -10.28932518046349
853 -0.012050275271758438 -10.301792516605927 -0.012028027698397637 -10.301353208161887
854 -0.012054137280210852 -10.313846653886138 -0.012071653362363577 -10.31342486152425
855 -0.012047439720481634 -10.32589409360662 -0.012051740800961852 -10.325476602325212
856 -0.012046713894233108 -10.337940807500852 -0.012089707190170884 -10.337566309515383
857 -0.01205079285427928 -10.34999160035513 -0.01204607728868723 -10.34961238680407
858 -0.012050921097397804 -10.362042521452528 -0.012010359996929764 -10.361622746801
859 -0.012058408698067069 -10.374100930150595 -0.0121708816383034 -10.373793628439303
860 -0.012049188604578376 -10.386150118755173 -0.012044329196214676 -10.385837957635518
861 -0.012048633443191648 -10.398198752198365 -0.012047305423766374 -10.397885263059285
862 -0.012048456864431501 -10.410247209062796 -0.01205195588991046 -10.409937218949196
863 -0.012050320161506534 -10.422297529224302 -0.012038287753239275 -10.421975506702434
864 -0.012049808260053396 -10.434347337484356 -0.012047527125105262 -10.43402303382754
865 -0.012049060361459852 -10.446396397845815 -0.012044172221794724 -10.446067206049335
866 -0.012046391423791648 -10.458442789269606 -0.0120423031039536 -10.458109509153289
867 -0.012047073151916266 -10.470489862421521 -0.012059274921193719 -10.470168784074483
868 -0.012047756323590874 -10.482537618745113 -0.012050603842362761 -10.482219387916846
869 -0.012048125173896551 -10.494585743919009 -0.012051895959302783 -10.494271283876149
870 -0.012047498486936092 -10.506633242405945 -0.012051487900316715 -10.506322771776466
871 -0.012052183365449309 -10.518685425771395 -0.011976211052387952 -10.518298982828854
872 -0.012049433682113886 -10.530734859453508 -0.012052441015839577 -10.530351423844694
873 -0.012051674863323569 -10.542786534316832 -0.012038314156234265 -10.542389738000928
874 -0.012052051024511456 -10.554838585341344 -0.012040781136602164 -10.55443051913753
875 -0.012055153027176857 -10.56689373836852 -0.01205118941143155 -10.566481708548961
876 -0.012049372727051377 -10.578943111095573 -0.012046008463948965 -10.57852771701291
877 -0.012049683835357428 -10.59099279493093 -0.012051972700282932 -10.590579689713193
878 -0.012050161557272076 -10.603042956488203 -0.012063556304201483 -10.602643246017395
879 -0.012050431687384844 -10.615093388175588 -0.01204142770729959 -10.614684673724694
880 -0.01205016984604299 -10.627143558021631 -0.0120375310536474 -10.626722204778341
881 -0.01205257149413228 -10.639196129515764 -0.012079587718471885 -10.638801792496812
882 -0.012047907104715705 -10.65124403662048 -0.01203435929492116 -10.650836151791733
883 -0.012049548979848623 -10.663293585600329 -0.012050967151299118 -10.662887118943033
884 -0.012049568863585592 -10.675343154463913 -0.012044315179809927 -10.674931434122843
885 -0.012050735810771585 -10.687393890274684 -0.012052767584100366 -10.686984201706943
886 -0.01205715867690742 -10.699451048951591 -0.012100246595218777 -10.699084448302163
887 -0.012048716470599175 -10.71149976542219 -0.01203424045816064 -10.711118688760322
888 -0.012047902820631862 -10.723547668242821 -0.012057277746498585 -10.72317596650682
889 -0.012048773700371385 -10.735596441943192 -0.012096210476011037 -10.735272176982832
890 -0.012047537881881 -10.747643979825073 -0.012067168252542615 -10.747339345235375
891 -0.012051067082211375 -10.759695046907284 -0.011936971917748451 -10.759276317153123
892 -0.012046982347965241 -10.771742029255249 -0.012052317056804896 -10.771328634209928
893 -0.012047175783663988 -10.783789205038913 -0.012048665294423699 -10.783377299504352
894 -0.01204658611677587 -10.795835791155689 -0.012033808464184403 -10.795411107968537
895 -0.012054261891171337 -10.80789005304686 -0.011948113329708576 -10.807359221298245
896 -0.012050781585276126 -10.819940834632137 -0.012042465526610613 -10.819401686824856
897 -0.01204894003458321 -10.83198977466672 -0.012055787909775972 -10.831457474734632
898 -0.012048971559852361 -10.844038746226573 -0.012043415615335108 -10.843500890349967
899 -0.012049917969852686 -10.856088664196426 -0.012049584183841944 -10.855550474533809
900 -0.012049841275438667 -10.868138505471864 -0.012049835920333863 -10.867600310454142
901 -0.012049156520515681 -10.880187661992379 -0.012034163530915975 -10.879634473985059
902 -0.012048903480172157 -10.892236565472551 -0.012043910007923842 -10.891678383992982
903 -0.0120506857521832 -10.904287251224734 -0.012060911022126674 -10.903739295015109
904 -0.01204968304373324 -10.916336934268466 -0.012049559829756617 -10.915788854844866
905 -0.012049879366531967 -10.928386813634999 -0.012056007608771324 -10.927844862453638
906 -0.012049608677625657 -10.940436422312624 -0.011971869133412838 -10.939816731587051
907 -0.01205117478966713 -10.95248759710229 -0.012043342879042029 -10.951860074466094
908 -0.012050722585991025 -10.964538319688282 -0.012022724794223904 -10.963882799260318
909 -0.012046942114830017 -10.976585261803113 -0.012048832885921002 -10.975931632146239
910 -0.01204804815351963 -10.988633309956633 -0.01213563084602356 -10.988067262992262
911 -0.012049236940219999 -11.000682546896853 -0.012039087200537323 -11.0001063501928
912 -0.012049873964861036 -11.012732420861713 -0.012053959257900714 -11.012160309450701
913 -0.01204844848252833 -11.02478086934424 -0.01203953051008284 -11.024199839960785
914 -0.012049676803871989 -11.036830546148114 -0.012050872249528766 -11.036250712210313
915 -0.01204982353374362 -11.048880369681857 -0.012064778758212925 -11.048315490968525
916 -0.012048719497397543 -11.060929089179254 -0.012097695842385292 -11.06041318681091
917 -0.012048225244507193 -11.072977314423762 -0.012046750588342547 -11.072459937399254
918 -0.012047837767750025 -11.08502515219151 -0.012043798947706819 -11.08450373634696
919 -0.012047979887574911 -11.097073132079085 -0.012041032453998924 -11.096544768800959
920 -0.012047980725765229 -11.10912111280485 -0.012052328791469336 -11.108597097592428
921 -0.012048803176730872 -11.12116991598158 -0.012034390959888697 -11.120631488552316
922 -0.012048026220872999 -11.133217942202453 -0.01208525183610618 -11.132716740388423
923 -0.01204802179709077 -11.145265963999544 -0.012040273332968355 -11.14475701372139
924 -0.012036667345091701 -11.157302631344635 -0.011966549791395664 -11.156723563512786
925 -0.012043488072231412 -11.169346119416867 -0.012074695993214845 -11.168798259506001
926 -0.01204664707183838 -11.181392766488704 -0.012056263349950313 -11.180854522855952
927 -0.012046863837167621 -11.193439630325871 -0.012034689681604505 -11.192889212537557
928 -0.012045648461207748 -11.205485278787078 -0.011957637500017881 -11.204846850037574
929 -0.01204981915652752 -11.217535097943605 -0.012053331593051553 -11.216900181630626
930 -0.012049098592251539 -11.229584196535857 -0.012049874337390066 -11.228950055968015
931 -0.012049595126882195 -11.24163379166274 -0.012063744803890586 -11.241013800771906
932 -0.01204895912669599 -11.253682750789435 -0.012057662382721901 -11.253071463154628
933 -0.0120498429518193 -11.265732593741255 -0.012062476295977832 -11.265133939450605
934 -0.01204983596689999 -11.277782429708155 -0.012092283461242914 -11.277226222911848
935 -0.012049641227349639 -11.289832070935505 -0.01204426414333284 -11.28927048705518
936 -0.012048814631998538 -11.301880885567504 -0.012057039514183998 -11.301327526569365
937 -0.012047857511788607 -11.313928743079293 -0.012062780559062958 -11.313390307128428
938 -0.012046059407293797 -11.325974802486586 -0.012031678529456257 -11.325421985657885
939 -0.012050927011296153 -11.338025729497883 -0.012049810634925962 -11.33747179629281
940 -0.012047429010272026 -11.350073158508154 -0.012054576072841883 -11.349526372365652
941 -0.01204641005024314 -11.362119568558397 -0.012045611813664436 -11.361571984179317
942 -0.012042425433173775 -11.37416199399157 -0.01210075761191547 -11.373672741791232
943 -0.012043882627040148 -11.386205876618611 -0.012038364261388778 -11.385711106052621
944 -0.012046334706246853 -11.398252211324857 -0.012048631440848112 -11.39775973749347
945 -0.012044380512088537 -11.410296591836946 -0.012068924168124795 -11.409828661661594
946 -0.012044994020834565 -11.422341585857781 -0.012055397452786564 -11.421884059114381
947 -0.012044968828558923 -11.43438655468634 -0.01204185802489519 -11.433925917139277
948 -0.012045495165511965 -11.446432049851852 -0.012038658931851387 -11.445964576071129
949 -0.012047101510688663 -11.45847915136254 -0.011973480926826596 -11.457938056997955
950 -0.012047544308006763 -11.470526695670548 -0.01205492513254285 -11.469992982130497
951 -0.012047422211617231 -11.482574117882166 -0.01205064901150763 -11.482043631142005
952 -0.012046982487663626 -11.49462110036983 -0.012042549718171359 -11.494086180860176
953 -0.01204782323911786 -11.506668923608949 -0.012048281962051988 -11.506134462822228
954 -0.012048285687342286 -11.518717209296291 -0.01205420782789588 -11.518188670650124
955 -0.01204485478810966 -11.530762064084401 -0.011902932450175286 -11.5300916031003
956 -0.01204724065028131 -11.542809304734682 -0.012040465651080013 -11.542132068751378
957 -0.012048901990056038 -11.554858206724738 -0.012050424888730048 -11.55418249364011
958 -0.012049169046804309 -11.566907375771542 -0.012049274705350398 -11.56623176834546
959 -0.012047596089541913 -11.578954971861084 -0.012022397248074412 -11.578254165593535
960 -0.012044630851596594 -11.59099960271268 -0.012058512261137366 -11.590312677854673
961 -0.012049893755465746 -11.603049496468145 -0.012066487642005085 -11.602379165496679
962 -0.012049703020602464 -11.615099199488748 -0.01204395666718483 -11.614423122163863
963 -0.012048652675002814 -11.62714785216375 -0.012039027828723192 -11.626462149992587
964 -0.012049520667642356 -11.639197372831392 -0.012014221586287021 -11.638476371578875
965 -0.012052199244499207 -11.65124957207589 -0.01209441926330328 -11.650570790842178
966 -0.012047136621549725 -11.663296708697441 -0.012042720895260572 -11.662613511737439
967 -0.012043293798342347 -11.675340002495783 -0.011956227710470557 -11.674569739447909
968 -0.012049955595284701 -11.687389958091067 -0.01204428100027144 -11.68661402044818
969 -0.012050915649160743 -11.699440873740228 -0.01206346987746656 -11.698677490325647
970 -0.012048394419252872 -11.71148926815948 -0.012059940723702312 -11.710737431049349
971 -0.012047530990093947 -11.723536799149574 -0.012047010427340864 -11.72278444147669
972 -0.012047791946679353 -11.735584591096254 -0.012053031660616397 -11.734837473137308
973 -0.01204867041669786 -11.747633261512952 -0.012039632117375732 -11.746877105254683
974 -0.012048388458788395 -11.759681649971741 -0.012051590299233795 -11.758928695553916
975 -0.012048135744407773 -11.771729785716149 -0.012032602913677692 -11.770961298467594
976 -0.012049284996464849 -11.783779070712614 -0.0120608888566494 -11.783022187324242
977 -0.012049988983199 -11.795829059695812 -0.01209391662850976 -11.795116103952752
978 -0.012048759870231152 -11.807877819566043 -0.012074125232174993 -11.807190229184927
979 -0.012048337562009691 -11.819926157128053 -0.012045155512169003 -11.819235384697096
980 -0.012034428166225552 -11.83196058529428 -0.01214968147687614 -11.831385066173972
981 -0.012044764077290892 -11.844005349371571 -0.012049410119652748 -11.843434476293625
982 -0.012046889262273907 -11.856052238633845 -0.01203901469707489 -11.8554734909907
983 -0.012045990070328116 -11.868098228704174 -0.0120482646394521 -11.867521755630152
984 -0.012046533823013305 -11.880144762527188 -0.012047141464427114 -11.879568897094579
985 -0.012043565092608333 -11.892188327619795 -0.012088928930461406 -11.89165782602504
986 -0.01204743660055101 -11.904235764220346 -0.01206537769176066 -11.903723203716801
987 -0.01204765453003347 -11.916283418750378 -0.012036357494071125 -11.915759561210873
988 -0.012048075580969453 -11.928331494331347 -0.012043166114017368 -11.92780272732489
989 -0.012040115473791958 -11.940371609805139 -0.011961542395874858 -11.939764269720765
990 -0.012048055697232486 -11.95241966550237 -0.012063937727361917 -11.951828207448127
991 -0.012047438975423574 -11.964467104477794 -0.012042082427069545 -11.963870289875196
992 -0.012048939475789666 -11.976516043953584 -0.012050875276327134 -11.975921165151522
993 -0.012048036279156803 -11.988564080232742 -0.01205670153722167 -11.987977866688745
994 -0.01205276120454073 -12.000616841437282 -0.012106889998540283 -12.000084756687285
995 -0.012047314131632448 -12.012664155568913 -0.012058998132124544 -12.012143754819409
996 -0.012047102628275751 -12.02471125819719 -0.012043016962707043 -12.024186771782116
997 -0.012048069061711431 -12.0367593272589 -0.012047069007530808 -12.036233840789647
998 -0.012048346130177379 -12.048807673389078 -0.012054202519357205 -12.048288043309004
999 -0.012049547396600246 -12.060857220785678 -0.012109998427331448 -12.060398041736335
1000 -0.01204232550226152 -12.072899546287939 -0.012014377443119884 -12.072412419179454
1001 -0.012046445067971945 -12.08494599135591 -0.012034578155726195 -12.08444699733518
1002 -0.012045998498797417 -12.096991989854708 -0.01204194761812687 -12.096488944953306
1003 -0.012054473999887705 -12.109046463854595 -0.01218427405692637 -12.108673219010232
1004 -0.012044074293226004 -12.12109053814782 -0.012029986176639796 -12.12070320518687
1005 -0.01204506610520184 -12.133135604253022 -0.012044641794636846 -12.132747846981507
1006 -0.012044896092265844 -12.145180500345289 -0.012042479403316975 -12.144790326384824
1007 -0.012044313503429294 -12.157224813848718 -0.012055347766727209 -12.156845674151551
1008 -0.012045066058635711 -12.169269879907354 -0.012038655485957861 -12.168884329637509
1009 -0.0120457386597991 -12.181315618567153 -0.012041373318061233 -12.18092570295557
1010 -0.01204468123614788 -12.1933602998033 -0.012020170222967863 -12.192945873178537
1011 -0.012045675981789827 -12.20540597578509 -0.012040969775989651 -12.204986842954527
1012 -0.01204519155435264 -12.217451167339444 -0.012033339217305183 -12.217020182171833
1013 -0.012043795175850391 -12.229494962515295 -0.012060707435011864 -12.229080889606845
1014 -0.01204473632387817 -12.241539698839173 -0.012036164989694953 -12.24111705459654
1015 -0.012047857604920864 -12.253587556444094 -0.01204538564197719 -12.253162440238517
1016 -0.012044768966734409 -12.265632325410829 -0.012051379773765802 -12.265213820012283
1017 -0.012046883814036846 -12.277679209224866 -0.012008973490446806 -12.27722279350273
1018 -0.01204697834327817 -12.289726187568144 -0.012044350616633892 -12.289267144119364
1019 -0.012045713327825069 -12.30177190089597 -0.012033160962164401 -12.30130030508153
1020 -0.01203565690666437 -12.313807557802635 -0.011791771138086915 -12.313092076219617
1021 -0.01204844992607832 -12.325856007728714 -0.01204277602955699 -12.325134852249173
1022 -0.012049806909635663 -12.337905814638349 -0.012042703106999397 -12.337177555356172
1023 -0.012048845505341887 -12.349954660143691 -0.012052667746320366 -12.349230223102493
1024 -0.0120494672562927 -12.362004127399985 -0.012041285447776318 -12.361271508550269
1025 -0.0120487573556602 -12.374052884755645 -0.012041710969060659 -12.37331321951933
1026 -0.012049411796033383 -12.386102296551678 -0.012050546752288938 -12.385363766271619
1027 -0.012048203125596046 -12.398150499677275 -0.012059307005256415 -12.397423073276874
1028 -0.012047246331349015 -12.410197746008624 -0.01204326176084578 -12.40946633503772
1029 -0.012044306658208371 -12.422242052666832 -0.012064058054238557 -12.42153039309196
1030 -0.012045822059735655 -12.434287874726568 -0.012067442387342453 -12.433597835479302
1031 -0.012047790875658392 -12.446335665602227 -0.012111974041908979 -12.445709809521212
1032 -0.012044311407953501 -12.45837997701018 -0.012065712548792362 -12.457775522070005
1033 -0.0120476346462965 -12.470427611656477 -0.012052724650129677 -12.469828246720134
1034 -0.012048122007399797 -12.482475733663877 -0.012056214921176433 -12.481884461641311
1035 -0.01205183481797576 -12.494527568481853 -0.012099527521058917 -12.49398398916237
1036 -0.012047202233225108 -12.506574770715078 -0.012047436647117138 -12.506031425809487
1037 -0.01204677289351821 -12.518621543608596 -0.012054101144894958 -12.518085526954382
1038 -0.012045374978333712 -12.53066691858693 -0.012057408457621932 -12.530142935412004
1039 -0.012046373123303056 -12.542713291710232 -0.012057231646031142 -12.542200167058034
1040 -0.012045993516221643 -12.554759285226453 -0.012051527621224523 -12.554251694679259
1041 -0.012045486876741052 -12.566804772103193 -0.012089176615700126 -12.566340871294958
1042 -0.012045716261491179 -12.578850488364685 -0.012045635050162673 -12.57838650634512
1043 -0.01204515527933836 -12.590895643644023 -0.01204219083301723 -12.590428697178139
1044 -0.012045461591333151 -12.602941105235356 -0.012041873391717672 -12.602470570569857
1045 -0.012044816371053457 -12.61498592160641 -0.012057158211246134 -12.614527728781102
1046 -0.012049227906391024 -12.627035149512801 -0.012037562392652034 -12.626565291173755
1047 -0.012045329110696912 -12.639080478623498 -0.012030099052935839 -12.63859539022669
1048 -0.012045918591320514 -12.651126397214819 -0.012014548014849424 -12.65060993824154
1049 -0.012046602787449956 -12.663173000002269 -0.01204271442256868 -12.662652652664109
1050 -0.012046986259520054 -12.675219986261789 -0.012062615202739834 -12.67471526786685
1051 -0.012045793142169714 -12.687265779403958 -0.012031321646645665 -12.686746589513495
1052 -0.012046222109347582 -12.699312001513306 -0.012035075668245554 -12.698781665181741
1053 -0.01204939209856093 -12.711361393611867 -0.012033274583518504 -12.71081493976526
1054 -0.01204706160351634 -12.723408455215383 -0.012027038307860494 -12.72284197807312
1055 -0.012046455312520266 -12.735454910527903 -0.012054958613589406 -12.73489693668671
1056 -0.012046698853373528 -12.747501609381276 -0.012041541608050465 -12.74693847829476
1057 -0.012047273945063353 -12.759548883326339 -0.012055202759802342 -12.758993681054562
1058 -0.012045183684676886 -12.771594067011016 -0.012057732092216611 -12.771051413146779
1059 -0.012048249831423163 -12.783642316842439 -0.012046624207869172 -12.783098037354648
1060 -0.012047994509339332 -12.795690311351779 -0.012043623020872474 -12.79514166037552
1061 -0.01204277714714408 -12.807733088498923 -0.011925442889332772 -12.807067103264853
1062 -0.012049619015306235 -12.819782707514229 -0.012045723479241132 -12.819112826744094
1063 -0.012049064645543695 -12.831831772159772 -0.012050560163334011 -12.831163386907429
1064 -0.012048488995060325 -12.843880261154832 -0.01204984523355961 -12.843213232140988
1065 -0.012046321807429195 -12.85592658296226 -0.012046960089355708 -12.855260192230343
1066 -0.012049133889377117 -12.867975716851637 -0.012045905506238342 -12.86730609773658
1067 -0.012047273758798837 -12.880022990610437 -0.012037192890420555 -12.879343290627002
1068 -0.012054044893011451 -12.892077035503448 -0.012098315451294184 -12.891441606078295
1069 -0.012049845466390253 -12.904126880969837 -0.012066939938813448 -12.90350854601711
1070 -0.01204738556407392 -12.916174266533911 -0.012041500490158796 -12.915550046507269
1071 -0.012047529546543955 -12.928221796080456 -0.012044576834887267 -12.927594623342156
1072 -0.012046987703070045 -12.940268783783525 -0.012043959787115454 -12.939638583129272
1073 -0.012037077452987432 -12.952305861236512 -0.012191180046647787 -12.951829763175919
1074 -0.012047742446884512 -12.964353603683398 -0.01204413129016757 -12.963873894466087
1075 -0.01204657177440822 -12.976400175457806 -0.012046380154788493 -12.975920274620876
1076 -0.012047238554805518 -12.988447414012612 -0.012045601336285471 -12.987965875957162
1077 -0.012046558735892176 -13.000493972748504 -0.012051953841000796 -13.000017829798162
1078 -0.01204667603597045 -13.012540648784475 -0.012067684018984438 -13.012085513817146
1079 -0.01204438772983849 -13.024585036514313 -0.0120401868596673 -13.024125700676814
1080 -0.012043446069583297 -13.036628482583897 -0.01207344774156809 -13.036199148418381
1081 -0.012045556958764792 -13.04867403954266 -0.012057570088654757 -13.048256718507036
1082 -0.012044501258060336 -13.060718540800721 -0.012047448381781577 -13.060304166888818
1083 -0.012045618053525687 -13.072764158854246 -0.01204013153910637 -13.072344298427923
1084 -0.01204676735214889 -13.084810926206396 -0.012060606526210904 -13.084404904954134
1085 -0.01204591984860599 -13.096856846055003 -0.012026075972244143 -13.096430980926378
1086 -0.012049269396811724 -13.108906115451815 -0.012046691961586475 -13.108477672887965
1087 -0.01204342981800437 -13.120949545269818 -0.011960682552307844 -13.120438355440273
1088 -0.012046274216845631 -13.132995819486665 -0.012035508453845978 -13.132473863894118
1089 -0.012047674087807537 -13.145043493574471 -0.01204690127633512 -13.144520765170453
1090 -0.012047243444249034 -13.15709073701872 -0.012059937883168458 -13.156580703053622
1091 -0.012044743867591023 -13.169135480886311 -0.0120319162029773 -13.1686126192566
1092 -0.012046634498983622 -13.181182115385294 -0.0120529571082443 -13.180665576364843
1093 -0.012053021416068076 -13.193235136801363 -0.012066641077399253 -13.192732217442243
1094 -0.012045752536505461 -13.205280889337867 -0.012045027362182737 -13.204777244804426
1095 -0.01204555477015674 -13.217326444108025 -0.012020070059224962 -13.216797314863651
1096 -0.012046638270840048 -13.229373082378865 -0.01208514692261815 -13.22888246178627
1097 -0.012051589973270892 -13.241424672352137 -0.011962100304663182 -13.240844562090933
1098 -0.012046347232535481 -13.253471019584673 -0.012040299875661731 -13.252884861966594
1099 -0.01204653298482299 -13.265517552569495 -0.012045541265979409 -13.264930403232574
1100 -0.012046213960275054 -13.27756376652977 -0.012049651658162474 -13.276980054890737
1101 -0.012051844364032149 -13.289615610893803 -0.01208980306982994 -13.289069857960568
1102 -0.01204643240198493 -13.301662043295787 -0.012036652490496635 -13.301106510451065
1103 -0.01204601307399571 -13.313708056369782 -0.012039678310975433 -13.31314618876204
1104 -0.012045095907524228 -13.325753152277306 -0.012086555128917098 -13.325232743890957
1105 -0.012044975953176617 -13.337798128230483 -0.012069266475737094 -13.337302010366695
1106 -0.012044986058026553 -13.34984311428851 -0.012040436128154397 -13.34934244649485
1107 -0.012049634708091617 -13.3618927489966 -0.011985652195289732 -13.361328098690139
1108 -0.012045438261702656 -13.373938187258304 -0.01202916274778545 -13.373357261437924
1109 -0.012046235986053944 -13.385984423244357 -0.012051872862502932 -13.385409134300428
1110 -0.012046999391168356 -13.398031422635526 -0.012044035363942385 -13.39745316966437
1111 -0.012045436818152667 -13.410076859453678 -0.012078904220834375 -13.409532073885204
1112 -0.01204688921570778 -13.422123748669385 -0.012024994613602758 -13.421557068498807
1113 -0.012043464509770275 -13.434167213179155 -0.012061632005497813 -13.433618700504304
1114 -0.012046451540663838 -13.446213664719819 -0.012039644736796617 -13.445658345241101
1115 -0.012047359347343444 -13.458261024067163 -0.012049309676513076 -13.457707654917614
1116 -0.012044009286910295 -13.470305033354073 -0.012049627676606178 -13.469757282594221
1117 -0.012045622430741787 -13.482350655784815 -0.012052161805331706 -13.481809444399554
1118 -0.012045547179877759 -13.494396202964692 -0.012041545612737537 -13.493850990012291
1119 -0.012046139501035214 -13.506442342465727 -0.01204009442590177 -13.505891084438193
1120 -0.012048555538058281 -13.518490898003785 -0.012130365427583455 -13.518021449865778
1121 -0.012043475452810527 -13.530534373456595 -0.012058354169130325 -13.530079804034909
1122 -0.012044430058449507 -13.542578803515044 -0.012044991692528128 -13.542124795727437
1123 -0.012044084398075939 -13.55462288791312 -0.012041894625872374 -13.55416669035331
1124 -0.012044052453711629 -13.566666940366831 -0.01203908147290349 -13.566205771826212
1125 -0.01204365473240614 -13.578710595099237 -0.012041524797677994 -13.57824729662389
1126 -0.012043775571510196 -13.590754370670746 -0.012041710922494531 -13.590289007546383
1127 -0.012044530175626279 -13.602798900846372 -0.012044206960126758 -13.60233321450651
1128 -0.012045439053326844 -13.6148443398997 -0.012057084636762739 -13.614390299143272
1129 -0.01204718011431396 -13.626891520014013 -0.011855880077928305 -13.6262461792212
1130 -0.01204392141662538 -13.638935441430638 -0.012037377338856459 -13.638283556560056
1131 -0.012046551331877708 -13.650981992762516 -0.012047575600445271 -13.6503311321605
1132 -0.012045997753739357 -13.663027990516255 -0.012046684324741364 -13.662377816485241
1133 -0.012046616384759545 -13.675074606901015 -0.01204589414410293 -13.674423710629345
1134 -0.012046255636960268 -13.687120862537975 -0.012062470242381097 -13.686486180871725
1135 -0.012044255994260311 -13.699165118532235 -0.012030809512361884 -13.698516990384087
1136 -0.012046745419502259 -13.711211863951737 -0.012112447200343013 -13.71062943758443
1137 -0.012044106144458055 -13.723255970096195 -0.012035873811691999 -13.722665311396122
1138 -0.012045178376138211 -13.735301148472333 -0.012050578137859702 -13.734715889533982
1139 -0.01204437417909503 -13.747345522651427 -0.012014546198770404 -13.746730435732752
1140 -0.012044049752876162 -13.759389572404304 -0.012020072480663658 -13.758750508213415
1141 -0.01204558378085494 -13.77143515618516 -0.012045998545363545 -13.77079650675878
1142 -0.012047395622357727 -13.783482551807516 -0.012052918132394553 -13.782849424891173
1143 -0.012045453069731593 -13.795528004877248 -0.012043975433334709 -13.794893400324508
1144 -0.012044466705992818 -13.80757247158324 -0.012023619655519725 -13.806917019980027
1145 -0.01204617046751082 -13.81961864205075 -0.012056018179282545 -13.81897303815931
1146 -0.012044574273750186 -13.8316632163245 -0.012034162878990173 -13.8310072010383
1147 -0.012047377368435263 -13.843710593692936 -0.012046210560947656 -13.843053411599248
1148 -0.012046409444883466 -13.85575700313782 -0.011983407568186522 -13.855036819167434
1149 -0.012047261791303754 -13.867804264929124 -0.012044766684994102 -13.867081585852429
1150 -0.01204673694446683 -13.87985100187359 -0.012042391207069158 -13.879123977059498
1151 -0.012048402661457657 -13.891899404535048 -0.012078605452552437 -13.89120258251205
1152 -0.012046304997056723 -13.903945709532104 -0.012025325000286103 -13.903227907512337
1153 -0.012042518751695753 -13.9159882282838 -0.012024385156109929 -13.915252292668447
1154 -0.012046790029853583 -13.928035018313652 -0.012005936354398727 -13.927258229022845
1155 -0.01204664153046906 -13.940081659844122 -0.012048675725236536 -13.939306904748081
1156 -0.01204694453626871 -13.952128604380391 -0.012057816702872514 -13.951364721450954
1157 -0.012056877790018915 -13.96418548217041 -0.011973073193803429 -13.963337794644758
1158 -0.012049833592027426 -13.976235315762437 -0.012040983699262143 -13.97537877834402
1159 -0.012048948183655738 -13.988284263946094 -0.012044996162876487 -13.987423774506896
1160 -0.01204905454069376 -14.000333318486787 -0.012050847988575697 -13.999474622495471
1161 -0.01204871223308146 -14.012382030719868 -0.01205412857234478 -14.011528751067816
1162 -0.012048376770690084 -14.024430407490557 -0.0120799554977566 -14.023608706565573
1163 -0.01204888978973031 -14.036479297280287 -0.01204180452041328 -14.035650511085986
1164 -0.012046106532216072 -14.048525403812503 -0.012078996188938618 -14.047729507274925
1165 -0.012049290677532553 -14.060574694490036 -0.012048796797171236 -14.059778304072095
1166 -0.012047655927017332 -14.072622350417053 -0.012038149777799845 -14.071816453849895
1167 -0.01204837802797556 -14.084670728445028 -0.012020353088155388 -14.08383680693805
1168 -0.012047710455954075 -14.096718438900982 -0.01205986957065761 -14.095896676508708
1169 -0.012047568615525962 -14.108766007516508 -0.012045382987707853 -14.107942059496416
1170 -0.01204760898835957 -14.120813616504867 -0.012048819148913027 -14.119990878645329
1171 -0.012047687126323581 -14.13286130363119 -0.012044969061389566 -14.132035847706717
1172 -0.012047074595466256 -14.144908378226656 -0.01204863004386425 -14.144084477750582
1173 -0.012047450197860599 -14.156955828424516 -0.012038509547710418 -14.156122987298293
1174 -0.012049672985449433 -14.169005501409966 -0.012028600182384252 -14.168151587480677
1175 -0.01204734444618225 -14.181052845856149 -0.012044525006785989 -14.180196112487463
1176 -0.01204796489328146 -14.19310081074943 -0.012040134146809578 -14.192236246634273
1177 -0.01205748226493597 -14.205158293014366 -0.012047181837260723 -14.204283428471534
1178 -0.012047776579856872 -14.217206069594223 -0.012051532231271266 -14.216334960702806
1179 -0.012047505658119916 -14.229253575252343 -0.012046314310282469 -14.228381275013088
1180 -0.01204689652658999 -14.241300471778933 -0.01203661346808076 -14.240417888481169
1181 -0.012047444190829992 -14.253347915969764 -0.012044567661359907 -14.252462456142528
1182 -0.01204739734530449 -14.265395313315068 -0.012045827554538846 -14.264508283697067
1183 -0.012043446162715554 -14.277438759477784 -0.012017113668844105 -14.27652539736591
1184 -0.012047484470531344 -14.289486243948316 -0.012046643346548081 -14.288572040712458
1185 -0.012046795571222901 -14.301533039519539 -0.01205507698468864 -14.300627117697147
1186 -0.012048062542453409 -14.313581102061992 -0.012056791689246893 -14.312683909386394
1187 -0.012047704448923469 -14.325628806510915 -0.01205386952497065 -14.324737778911365
1188 -0.012047841446474195 -14.33767664795739 -0.012041159486398102 -14.336778938397762
1189 -0.012046168791130185 -14.34972281674852 -0.012039964459836483 -14.348818902857598
1190 -0.012044168775901198 -14.36176698552442 -0.012037055054679512 -14.360855957912278
1191 -0.012050106516107916 -14.373817092040529 -0.01209104573354125 -14.37294700364582
1192 -0.012048630649223924 -14.385865722689752 -0.012057460425421596 -14.38500446407124
1193 -0.01204623030498624 -14.397911952994738 -0.012036887276917697 -14.397041351348157
1194 -0.012046065414324403 -14.409958018409062 -0.012054926389828325 -14.409096277737985
1195 -0.012044537952169776 -14.422002556361232 -0.012025691894814372 -14.4211219696328
1196 -0.012046207487583161 -14.434048763848814 -0.012042009551078082 -14.433163979183878
1197 -0.012046131677925587 -14.44609489552674 -0.012050936557352543 -14.44521491574123
1198 -0.012046250514686108 -14.458141146041426 -0.012043988658115267 -14.457258904399346
1199 -0.012046459410339595 -14.470187605451764 -0.012036320846527815 -14.469295225245874
1200 -0.012045428296551109 -14.482233033748315 -0.012063367944210767 -14.481358593190086
1201 -0.012045430066064 -14.494278463814378 -0.012042544363066555 -14.493401137553152
1202 -0.01204645955003798 -14.506324923364417 -0.012041559116914869 -14.505442696670066
1203 -0.012046859366819263 -14.518371782731236 -0.012043240666389465 -14.517485937336456
1204 -0.012046869518235326 -14.530418652249471 -0.012048314325511456 -14.529534251661968
1205 -0.012054333044216037 -14.542472985293687 -0.011940451385453344 -14.54147470304742
1206 -0.01204669582657516 -14.554519681120262 -0.012041218020021916 -14.553515921067442
1207 -0.012046287581324578 -14.566565968701585 -0.012038931855931878 -14.565554852923373
1208 -0.01204557241871953 -14.578611541120305 -0.012029365682974458 -14.577584218606347
1209 -0.0120479469653219 -14.590659488085626 -0.012054032133892178 -14.58963825074024
1210 -0.012047371175140143 -14.602706859260765 -0.012052638223394752 -14.601690888963635
1211 -0.012046721950173377 -14.61475358121094 -0.012046286650002003 -14.613737175613636
1212 -0.012047950876876712 -14.626801532087816 -0.012046227464452386 -14.625783403078088
1213 -0.01204723184928298 -14.6388487639371 -0.012051057070493698 -14.637834460148582
1214 -0.012047719117254019 -14.650896483054353 -0.012055628234520555 -14.649890088383103
1215 -0.012050240719690918 -14.662946723774045 -0.012020361563190817 -14.661910449946294
1216 -0.0120471163187176 -14.674993840092762 -0.012094301776960492 -14.674004751723254
1217 -0.012047798419371248 -14.687041638512133 -0.012046736991032958 -14.686051488714288
1218 -0.012034854153171182 -14.699076492665304 -0.011865817243233323 -14.697917305957521
1219 -0.012049790844321251 -14.711126283509625 -0.012051231693476439 -14.709968537650997
1220 -0.01204899800941348 -14.723175281519039 -0.012044371524825691 -14.722012909175824
1221 -0.01204880210570991 -14.735224083624749 -0.012049111118540169 -14.734062020294363
1222 -0.012049385393038393 -14.747273469017786 -0.012048563687130809 -14.746110583981494
1223 -0.012048895005136728 -14.759322364022923 -0.012056455202400684 -14.758167039183895
1224 -0.012047444330528378 -14.771369808353452 -0.01204661731608212 -14.770213656499978
1225 -0.012050599884241819 -14.783420408237694 -0.012068354710936546 -14.782282011210915
1226 -0.012049755034968256 -14.795470163272663 -0.012079831212759018 -14.794361842423674
1227 -0.012046619458124042 -14.807516782730787 -0.012052683671936393 -14.80641452609561
1228 -0.012046695966273547 -14.81956347869706 -0.012074365420266986 -14.818488891515877
1229 -0.01204745313152671 -14.831610931828585 -0.012063288874924184 -14.8305521803908
1230 -0.012047071754932404 -14.843658003583517 -0.012052073096856474 -14.842604253487657
1231 -0.012044636579230428 -14.855702640162747 -0.012082033418118953 -14.854686286905777
1232 -0.012046376895159482 -14.867749017057907 -0.012058820063248276 -14.866745106969026
1233 -0.012046814570203424 -14.87979583162811 -0.012048699706792832 -14.878793806675818
1234 -0.012046174658462406 -14.891842006286572 -0.012051589926704765 -14.890845396602522
1235 -0.012045520218089223 -14.903887526504661 -0.01204692842438817 -14.90289232502691
1236 -0.01205097339116037 -14.915938499895821 -0.012115706223994493 -14.915008031250904
1237 -0.012046792125329376 -14.92798529202115 -0.012052895920351147 -14.927060927171256
1238 -0.012045177444815636 -14.940030469465965 -0.01204728609882295 -14.93910821327008
1239 -0.012045012693852187 -14.952075482159817 -0.012046612752601504 -14.951154826022682
1240 -0.012045830953866243 -14.964121313113683 -0.012055918574333191 -14.963210744597015
1241 -0.012045513046905399 -14.976166826160588 -0.012044144747778773 -14.975254889344795
1242 -0.012045717053115367 -14.988212543213704 -0.012059449730440975 -14.987314339075235
1243 -0.012047863751649856 -15.000260406965355 -0.012071507656946779 -14.999385846732181
1244 -0.012044539535418152 -15.012304946500773 -0.01205494161695242 -15.011440788349134
1245 -0.012045356398448347 -15.024350302899222 -0.012037430191412568 -15.023478218540546
1246 -0.012045000260695816 -15.036395303159917 -0.012018742458894848 -15.035496960999442
1247 -0.012034769915044308 -15.048430073074961 -0.011969975987449288 -15.047466936986892
1248 -0.012046888610348106 -15.060476961685309 -0.012050701770931482 -15.059517638757823
1249 -0.012046106019988656 -15.072523067705298 -0.01204664884135127 -15.071564287599175
1250 -0.012045959662646055 -15.084569027367944 -0.012050997745245696 -15.08361528534442
1251 -0.012044725008308887 -15.096613752376253 -0.011998582258820533 -15.095613867603241
1252 -0.012046597246080638 -15.108660349622333 -0.01204065908677876 -15.10765452669002
1253 -0.012046950357034802 -15.120707299979369 -0.01210474232211709 -15.119759269012137
1254 -0.012046591099351644 -15.132753891078721 -0.012056124676018954 -15.131815393688155
1255 -0.012048640474677085 -15.144802531553399 -0.012005439633503557 -15.143820833321659
1256 -0.01204683342948556 -15.156849364982884 -0.01205688682384789 -15.155877720145506
1257 -0.012046706723049283 -15.168896071705934 -0.012057832721620799 -15.167935552867126
1258 -0.012048142077401281 -15.180944213783334 -0.012028268165886402 -15.179963821033013
1259 -0.012046134332194924 -15.19299034811553 -0.012048518005758523 -15.192012339038772
1260 -0.01204763287678361 -15.205037980992312 -0.012060124939307571 -15.204072463978079
1261 -0.012046044366434217 -15.217084025358746 -0.012025751266628503 -15.216098215244708
1262 -0.012046914082020521 -15.229130939440767 -0.012047710968181491 -15.228145926212889
1263 -0.012047568196430802 -15.241178507637198 -0.012060113530606032 -15.240206039743494
1264 -0.012045705132186413 -15.253224212769384 -0.012036916567012668 -15.252242956310507
1265 -0.01205659992992878 -15.265280812699313 -0.012097662128508092 -15.264340618439014
1266 -0.012045768555253744 -15.277326581254567 -0.012028996925801038 -15.276369615364816
1267 -0.012045088410377502 -15.289371669664945 -0.012036503618583083 -15.2884061189834
1268 -0.012045179912820458 -15.301416849577766 -0.012041989574208855 -15.300448108557609
1269 -0.012046403484418988 -15.313463253062185 -0.012041522795334459 -15.312489631352943
1270 -0.012044748524203897 -15.325508001586389 -0.012080701999366283 -15.324570333352309
1271 -0.012042846390977502 -15.337550847977367 -0.012024791771546006 -15.336595125123855
1272 -0.012045217305421829 -15.349596065282789 -0.012047555856406688 -15.348642680980262
1273 -0.0120448456145823 -15.361640910897371 -0.012046879203990103 -15.360689560184252
1274 -0.012046136101707816 -15.373687046999079 -0.012051549553871155 -15.372741109738122
1275 -0.012046432122588158 -15.385733479121667 -0.012038810923695565 -15.384779920661817
1276 -0.012045558914542199 -15.397779038036209 -0.012045272858813405 -15.39682519352063
1277 -0.012045759428292512 -15.409824797464502 -0.012043075216934086 -15.408868268737564
1278 -0.01204488673247397 -15.421869684196976 -0.012078976212069392 -15.420947244949634
1279 -0.012043917272239923 -15.433913601469216 -0.0120604133233428 -15.433007658272977
1280 -0.012043650168925524 -15.445957251638141 -0.012045137118548155 -15.445052795391526
1281 -0.01204568506218493 -15.458002936700327 -0.012031586049124599 -15.45708438144065
1282 -0.012047410570085048 -15.470050347270412 -0.01211574263870716 -15.469200124079357
1283 -0.012046640506014228 -15.482096987776426 -0.012047352083027364 -15.481247476162384
1284 -0.012045860523357987 -15.494142848299784 -0.012052477523684501 -15.49329995368607
1285 -0.012045391276478768 -15.506188239576263 -0.012061957595869898 -15.50536191128194
1286 -0.012043311772868038 -15.51823155134913 -0.012058547092601657 -15.517420458374541
1287 -0.012037830660119653 -15.53026938200925 -0.012096913438290358 -15.529517371812831
1288 -0.012043848494067788 -15.542313230503318 -0.012050985218957066 -15.541568357031789
1289 -0.012044453620910644 -15.554357684124229 -0.012051204917952418 -15.553619561949741
1290 -0.012042815238237381 -15.566400499362466 -0.012018905906006693 -15.565638467855749
1291 -0.01204280210658908 -15.578443301469054 -0.012037691799923778 -15.577676159655672
1292 -0.012044860003516077 -15.590488161472571 -0.012033987883478403 -15.58971014753915
1293 -0.012044948199763894 -15.602533109672335 -0.012033219821751118 -15.601743367360902
1294 -0.012044180836528539 -15.614577290508864 -0.01211284650489688 -15.613856213865798
1295 -0.012044144002720714 -15.626621434511584 -0.012054434930905699 -15.625910648796705
1296 -0.012041701981797815 -15.638663136493381 -0.01200495488010347 -15.637915603676808
1297 -0.012042467575520277 -15.650705604068902 -0.012035830039530992 -15.649951433716339
1298 -0.012047765823081136 -15.662753369891982 -0.012116678524762392 -15.662068112241101
1299 -0.01204348965547979 -15.674796859547461 -0.012038246495649219 -15.67410635873675
1300 -0.012044259998947381 -15.68684111954641 -0.012049436336383224 -15.686155795073134
1301 -0.012044113874435425 -15.698885233420844 -0.01205032872967422 -15.698206123802809
1302 -0.012043946003541351 -15.710929179424385 -0.012038862379267812 -15.710244986182076
1303 -0.012045195605605841 -15.72297437502999 -0.012042514607310295 -15.722287500789387
1304 -0.012041258299723268 -15.735015633329713 -0.01201620870269835 -15.734303709492085
1305 -0.012042598752304911 -15.747058232082018 -0.012047643074765801 -15.746351352566851
1306 -0.012045397609472274 -15.759103629691491 -0.012058721017092466 -15.758410073583944
1307 -0.01204295246861875 -15.77114658216011 -0.012067829584702849 -15.770477903168647
1308 -0.012044793739914895 -15.783191375900024 -0.012047733413055539 -15.782525636581703
1309 -0.012043460179120303 -15.795234836079144 -0.012047254433855414 -15.794572891015559
1310 -0.012041582027450204 -15.807276418106595 -0.012031600531190633 -15.80660449154675
1311 -0.012042154371738435 -15.819318572478332 -0.01208635764196515 -15.818690849188716
1312 -0.012043911870568991 -15.831362484348901 -0.012042387202382088 -15.830733236391097
1313 -0.01204219376668334 -15.843404678115585 -0.012051166174933315 -15.84278440256603
1314 -0.012044572504237294 -15.855449250619822 -0.0121193818282336 -15.854903784394264
1315 -0.012043254682794213 -15.867492505302616 -0.012050098832696676 -15.86695388322696
1316 -0.012041545752435923 -15.879534051055051 -0.012047877861186862 -15.879001761088148
1317 -0.012041703052818774 -15.89157575410787 -0.012031585536897182 -15.891033346625045
1318 -0.012044726312160492 -15.903620480420031 -0.012041336437687278 -15.903074683062732
1319 -0.01204152638092637 -15.915662006800957 -0.012039854470640422 -15.915114537533372
1320 -0.012043268047273159 -15.92770527484823 -0.012044448824599385 -15.927158986357972
1321 -0.012043454265221954 -15.939748729113452 -0.012038310058414936 -15.939197296416387
1322 -0.01204244764521718 -15.95179117675867 -0.012048585526645183 -15.951245881943033
1323 -0.01204230315051973 -15.963833479909189 -0.012044437183067202 -15.9632903191261
1324 -0.012042449880391359 -15.97587592978958 -0.01205009538680315 -15.975340414512903
1325 -0.01204296168871224 -15.987918891478293 -0.012057243008166551 -15.98739765752107
1326 -0.012044236529618502 -15.999963128007911 -0.012034828728064894 -15.999432486249136
1327 -0.01204280387610197 -16.012005931884012 -0.012033497355878353 -16.011465983605014
1328 -0.012035714741796256 -16.024041646625808 -0.012082285666838288 -16.023548269271853
1329 -0.012046196218580007 -16.03608784284439 -0.012033727392554283 -16.03558199666441
1330 -0.012042976031079889 -16.048130818875467 -0.012040137406438589 -16.047622134070846
1331 -0.0120425911154598 -16.060173409990927 -0.0120510823559016 -16.05967321642675
1332 -0.012040144950151443 -16.07221355494108 -0.012026178417727351 -16.071699394844476
1333 -0.012043902836740016 -16.08425745777782 -0.01201383457519114 -16.08371322941967
1334 -0.012043275171890855 -16.09630073294971 -0.012023046892136336 -16.095736276311804
1335 -0.012040235241875053 -16.108340968191587 -0.011980113480240107 -16.107716389792046
1336 -0.012040830589830876 -16.12038179878142 -0.012005531461909413 -16.119721921253955
1337 -0.012043192563578487 -16.132424991344998 -0.012027216888964177 -16.13174913814292
1338 -0.012044371524825691 -16.144469362869824 -0.012068875366821885 -16.14381801350974
1339 -0.012045121099799872 -16.156514483969623 -0.01204921114258468 -16.155867224652326
1340 -0.012045662850141525 -16.168560146819765 -0.012002033879980445 -16.167869258532306
1341 -0.012045864993706346 -16.18060601181347 -0.012053706357255578 -16.179922964889563
1342 -0.012053223885595798 -16.192659235699065 -0.012003864906728268 -16.19192682979629
1343 -0.012047817511484028 -16.204707053210548 -0.0120507154148072 -16.2039775452111
1344 -0.012045880546793342 -16.21675293375734 -0.012047837441787123 -16.216025382652887
1345 -0.012047163583338261 -16.22880009734068 -0.01204712106846273 -16.22807250372135
1346 -0.012047128332778812 -16.24084722567346 -0.012037817295640707 -16.240110321016992
1347 -0.012048749066889287 -16.252895974740348 -0.012062257202342153 -16.252172578219334
1348 -0.012046379270032048 -16.26494235401038 -0.01204690276645124 -16.264219480985783
1349 -0.01204584357328713 -16.276988197583666 -0.012047316785901785 -16.276266797771687
1350 -0.012046020571142435 -16.289034218154807 -0.012042166013270617 -16.288308963784957
1351 -0.012048373417928814 -16.301082591572737 -0.012078961310908198 -16.300387925095865
1352 -0.012046229979023337 -16.31312882155176 -0.012042585015296935 -16.312430510111163
1353 -0.012045306386426091 -16.325174127938187 -0.011969991121441126 -16.324400501232603
1354 -0.01204570233821869 -16.337219830276407 -0.012034883862361312 -16.336435385094966
1355 -0.012046656664460897 -16.349266486940866 -0.012034473149105907 -16.348469858244073
1356 -0.012045921245589852 -16.361312408186457 -0.012068822002038359 -16.360538680246112
1357 -0.01204679561778903 -16.373359203804245 -0.012053334014490246 -16.3725920142606
1358 -0.012047859420999885 -16.385407063225244 -0.012053508358076215 -16.384645522618676
1359 -0.012049286952242255 -16.397456350177485 -0.01197719033807516 -16.396622712956752
1360 -0.012047642329707741 -16.409503992507194 -0.012029546219855547 -16.40865225917661
1361 -0.012047009123489261 -16.421551001630682 -0.012043416174128652 -16.42069567535074
1362 -0.012047655181959271 -16.43359865681264 -0.012047887872904539 -16.432743563223642
1363 -0.012047109100967646 -16.44564576591361 -0.01205235575325787 -16.4447959189769
1364 -0.012037181528285146 -16.457682947441896 -0.011913329316303133 -16.456709248293205
1365 -0.012047775741666555 -16.469730723183563 -0.012063636118546129 -16.468772884411752
1366 -0.012049719551578164 -16.48178044273514 -0.012047679210081697 -16.480820563621833
1367 -0.012048759823665023 -16.493829202558803 -0.012050074944272637 -16.492870638566107
1368 -0.012050108844414353 -16.505879311403216 -0.01203385810367763 -16.504904496669784
1369 -0.012048959452658891 -16.517928270855876 -0.012050272012129427 -16.516954768681913
1370 -0.012048862222582103 -16.529977133078457 -0.012041575368493795 -16.528996344050405
1371 -0.012048202054575085 -16.542025335133033 -0.01205774019472301 -16.54105408424513
1372 -0.012053957581520081 -16.554079292714555 -0.01207546521909535 -16.553129549464224
1373 -0.012047981191426516 -16.56612727390598 -0.012039989558979869 -16.565169539023202
1374 -0.01204741708934307 -16.578174690995322 -0.012051772139966489 -16.577221311163168
1375 -0.01204633554443717 -16.59022102653976 -0.012056505214422942 -16.589277816377592
1376 -0.012047522887587547 -16.602268549427347 -0.012050981866195798 -16.601328798243788
1377 -0.012041952833533287 -16.61431050226088 -0.012173803430050612 -16.61350260167384
1378 -0.012044558627530932 -16.62635506088841 -0.012049525091424585 -16.625552126765264
1379 -0.012044443702325224 -16.638399504590737 -0.012043093191459775 -16.637595219956722
1380 -0.01204553754068911 -16.650445042131427 -0.012036468926817178 -16.649631688883538
1381 -0.01204534126445651 -16.662490383395884 -0.012036029575392604 -16.66166771845893
1382 -0.012044941540807486 -16.67453532493669 -0.01202678675763309 -16.673694505216563
1383 -0.012051704665645957 -16.686587029602336 -0.012067560013383627 -16.685762065229948
1384 -0.012041878793388605 -16.698628908395726 -0.012065989105030895 -16.69782805433498
1385 -0.012044939259067178 -16.710673847654792 -0.01203464469872415 -16.709862699033703
1386 -0.012045800592750311 -16.722719648247544 -0.012048001680523158 -16.721910700714226
1387 -0.012044579489156604 -16.7347642277367 -0.012044006120413541 -16.733954706834638
1388 -0.012044262560084461 -16.746808490296786 -0.012076727952808142 -16.746031434787447
1389 -0.012042332254350186 -16.758850822551135 -0.01205527288839221 -16.75808670767584
1390 -0.012044260371476411 -16.77089508292261 -0.012045724736526608 -16.770132432412368
1391 -0.01204400435090065 -16.782939087273512 -0.01205779449082911 -16.782190226903197
1392 -0.012043731193989516 -16.794982818467503 -0.012072525545954704 -16.79426275244915
1393 -0.012049325695261359 -16.807032144162765 -0.012012237450107932 -16.806274989899258
1394 -0.012045053439214826 -16.81907719760198 -0.012058427883312106 -16.81833341778257
1395 -0.012042318563908338 -16.831119516165888 -0.012032203748822213 -16.830365621531392
1396 -0.012035374715924262 -16.843154890881813 -0.01210992382839322 -16.842475545359786
1397 -0.01204506722278893 -16.855199958104603 -0.012039700895547867 -16.854515246255335
1398 -0.012043737573549151 -16.86724369567815 -0.012063326919451356 -16.866578573174788
1399 -0.012040576711297036 -16.879284272389448 -0.01200591386295855 -16.878584487037745
1400 -0.012043943721801042 -16.891328216111248 -0.012046238034963607 -16.890630725072707
1401 -0.012041975511237979 -16.903370191622486 -0.012045800173655152 -16.902676525246363
1402 -0.012045908207073807 -16.91541609982956 -0.01201280732639134 -16.914689332572756
1403 -0.012046066299080848 -16.92746216612864 -0.012009930843487383 -16.926699263416243
1404 -0.012044578325003386 -16.939506744453645 -0.01203622375614941 -16.93873548717239
1405 -0.012042510835453869 -16.9515492552891 -0.012062559928745031 -16.950798047101134
1406 -0.01204429198987782 -16.963593547278975 -0.012060952559113502 -16.96285899966025
1407 -0.012047983147203923 -16.97564153042618 -0.012051232857629657 -16.97491023251788
1408 -0.012046750215813518 -16.987688280641994 -0.012049219012260437 -16.98695945153014
1409 -0.012045349879190325 -16.999733630521185 -0.012052498431876302 -16.999011949962018
1410 -0.012044660747051239 -17.011778291268236 -0.012043930171057583 -17.011055880133075
1411 -0.012047786870971322 -17.02382607813921 -0.012058464856818319 -17.023114344989892
1412 -0.012043297663331032 -17.03586937580254 -0.012050703214481474 -17.035165048204373
1413 -0.012044495530426502 -17.047913871332966 -0.012042278656736016 -17.04720732686111
1414 -0.012046332098543644 -17.05996020343151 -0.012014305777847767 -17.059221632638955
1415 -0.012046776339411735 -17.07200697977092 -0.012022268306463958 -17.07124390094542
1416 -0.012046830635517836 -17.084053810406438 -0.012058946583420039 -17.083302847528838
1417 -0.012041408289223909 -17.096095218695663 -0.012119089718908072 -17.095421937247746
1418 -0.012042536633089185 -17.10813775532875 -0.01203410248272121 -17.10745603973047
1419 -0.012043279176577926 -17.12018103450533 -0.012046673940494657 -17.119502713670965
1420 -0.01204315098002553 -17.132224185485356 -0.012042434792965651 -17.131545148463932
1421 -0.01204385468736291 -17.14426804017272 -0.012045476166531444 -17.143590624630463
1422 -0.012043589539825917 -17.156311629712544 -0.012035934114828705 -17.15562655874529
1423 -0.0120439188554883 -17.168355548568034 -0.012038844497874379 -17.167665403243163
1424 -0.01204124609939754 -17.18039679466743 -0.012022842559963465 -17.179688245803128
1425 -0.012044075084850192 -17.192440869752282 -0.01203733952715993 -17.19172558533029
1426 -0.012045197049155831 -17.204486066801437 -0.012034924887120723 -17.20376051021741
1427 -0.012045418005436659 -17.216531484806872 -0.01205365713685751 -17.215814167354267
1428 -0.012048800243064761 -17.228580285049937 -0.012056747451424599 -17.227870914805692
1429 -0.012044773623347282 -17.240625058673285 -0.012076506111770868 -17.239947420917463
1430 -0.012045882688835264 -17.25267094136212 -0.012075270060449839 -17.252022690977913
1431 -0.012044880399480462 -17.264715821761598 -0.012040725210681558 -17.264063416188595
1432 -0.012041392689570784 -17.27675721445117 -0.012059139832854272 -17.27612255602145
1433 -0.01204909048974514 -17.288806304940916 -0.01197733054868877 -17.288099886570137
1434 -0.012044239044189452 -17.300850543985106 -0.012048486433923245 -17.30014837300406
1435 -0.012045254511758686 -17.312895798496864 -0.012040566373616456 -17.312188939377677
1436 -0.012044905684888363 -17.324940704181753 -0.012043258501216769 -17.324232197878892
1437 -0.012044917652383446 -17.336985621834135 -0.012049679877236485 -17.33628187775613
1438 -0.012044568592682482 -17.349030190426816 -0.012043627304956317 -17.348325505061084
1439 -0.012042839918285609 -17.361073030345104 -0.012060551764443516 -17.360386056825526
1440 -0.01204581125639379 -17.373118841601496 -0.012028395617380738 -17.372414452442907
1441 -0.012045283615589143 -17.385164125217084 -0.012061786279082299 -17.38447623872199
1442 -0.012045338610187173 -17.39720946382727 -0.012043307581916452 -17.396519546303907
1443 -0.012045590253546835 -17.409255054080816 -0.012050624517723919 -17.40857017082163
1444 -0.012044015899300575 -17.421299069980115 -0.01204578410834074 -17.42061595492997
1445 -0.01204332998022437 -17.43334239996034 -0.012047898210585117 -17.432663853140557
1446 -0.012046044319868087 -17.445388444280205 -0.012046936480328441 -17.444710789620885
1447 -0.012044192478060722 -17.457432636758266 -0.012046083435416221 -17.4567568730563
1448 -0.012044050451368093 -17.469476687209635 -0.012050012964755297 -17.468806886021056
1449 -0.012045030575245618 -17.48152171778488 -0.012058330234140158 -17.480865216255197
1450 -0.012044032989069819 -17.49356575077395 -0.01207142574712634 -17.492936642002324
1451 -0.012043771054595708 -17.505609521828546 -0.01204801443964243 -17.504984656441966
1452 -0.012044623075053097 -17.5176541449036 -0.012050083046779037 -17.517034739488746
1453 -0.012045005755499005 -17.5296991506591 -0.012044184794649481 -17.529078924283397
1454 -0.01202800371684134 -17.54172715437594 -0.011776640778407454 -17.540855565061804
1455 -0.012046041153371333 -17.553773195529313 -0.01205259757116437 -17.552908162632967
1456 -0.012046963255852462 -17.565820158785165 -0.012049759272485971 -17.564957921905453
1457 -0.01204693322069943 -17.577867092005864 -0.012059930572286248 -17.577017852477738
1458 -0.012046488095074892 -17.589913580100937 -0.012047694437205792 -17.589065546914945
1459 -0.012045553512871265 -17.601959133613807 -0.012052086926996709 -17.60111763384194
1460 -0.012046603439375757 -17.614005737053184 -0.012050159694626927 -17.61316779353657
1461 -0.01204459648579359 -17.626050333538977 -0.012048823339864612 -17.625216616876433
1462 -0.012048392836004496 -17.63809872637498 -0.011982862651348115 -17.63719947952778
1463 -0.01204648488201201 -17.650145211256994 -0.012043511169031263 -17.649242990696813
1464 -0.012046920834109187 -17.662192132091104 -0.012042641593143343 -17.661285632289957
1465 -0.012048294208943844 -17.67424042630005 -0.011962667619809509 -17.673248299909766
1466 -0.012048309203237295 -17.686288735503286 -0.012051948439329862 -17.685300248349094
1467 -0.012047595996409654 -17.698336331499696 -0.012050535716116428 -17.69735078406521
1468 -0.012048594839870929 -17.710384926339568 -0.012057410273700952 -17.709408194338913
1469 -0.012045969953760505 -17.72243089629333 -0.012041982356458902 -17.72145017669537
1470 -0.012048596236854791 -17.734479492530184 -0.012032553879544139 -17.733482730574913
1471 -0.01205228678882122 -17.746531779319007 -0.01212619487196207 -17.745608925446874
1472 -0.012047102209180593 -17.758578881528187 -0.01204656301997602 -17.75765548846685
1473 -0.012045633094385267 -17.770624514622572 -0.012047575274482369 -17.769703063741332
1474 -0.012045289436355234 -17.782669804058926 -0.012047844100743532 -17.781750907842074
1475 -0.012046159943565726 -17.794715964002492 -0.012046974664554 -17.793797882506627
1476 -0.012045365804806352 -17.806761329807298 -0.01205032728612423 -17.805848209792753
1477 -0.012045487761497498 -17.818806817568795 -0.012052478967234492 -17.817900688759988
1478 -0.012046304019168019 -17.830853121587964 -0.012051921524107456 -17.829952610284096
1479 -0.012044855859130621 -17.842897977447095 -0.012060069991275669 -17.84201268027537
1480 -0.012047259882092477 -17.854945237329186 -0.012053101370111109 -17.85406578164548
1481 -0.012050798209384084 -17.86699603553857 -0.012011911673471331 -17.866077693318953
1482 -0.012045866576954722 -17.879041902115524 -0.012054700264707207 -17.87813239358366
1483 -0.012046326883137226 -17.89108822899866 -0.01204747767187655 -17.890179871255537
1484 -0.012045859545469283 -17.90313408854413 -0.01204263186082244 -17.90222250311636
1485 -0.01204570010304451 -17.915179788647176 -0.0120434804353863 -17.914265983551747
1486 -0.012045996589586138 -17.92722578523676 -0.012048959080129863 -17.926314942631876
1487 -0.012046349281445146 -17.939272134518205 -0.012041837582364679 -17.938356780214242
1488 -0.012046438409015536 -17.95131857292722 -0.012047238927334548 -17.950404019141576
1489 -0.012046018615365028 -17.963364591542586 -0.012045912491157652 -17.962449931632733
1490 -0.012045965949073433 -17.97541055749166 -0.012053037853911519 -17.974502969486643
1491 -0.012044607801362872 -17.987455165293024 -0.012060935376212 -17.986563904862855
1492 -0.012045138701796531 -17.99950030399482 -0.012066756002604961 -17.99863066086546
1493 -0.012045453255996107 -18.01154575725082 -0.012039661081507802 -18.010670321946968
1494 -0.012047519721090794 -18.02359327697191 -0.01202875804156065 -18.022699079988527
1495 -0.012045991793274879 -18.035639268765184 -0.012036075349897146 -18.034735155338424
1496 -0.012045748019590973 -18.047685016784776 -0.012049793917685746 -18.04678494925611
1497 -0.012045536842197179 -18.059730553626974 -0.012058522086590528 -18.0588434713427
1498 -0.012046150770038367 -18.071776704397013 -0.012039200263097882 -18.070882671605798
1499 -0.012045739497989417 -18.083822443895002 -0.012083024205639958 -18.08296569581144
1500 -0.01204394195228815 -18.09586638584729 -0.012027491675689816 -18.094993187487127
1501 -0.01204619873315096 -18.107912584580443 -0.012061891937628388 -18.107055079424754
1502 -0.012046291958540678 -18.119958876538984 -0.01209262888878584 -18.11914770831354
1503 -0.012045081565156579 -18.13200395810414 -0.012021842552348972 -18.13116955086589
1504 -0.012044308613985777 -18.144048266718126 -0.01204291032627225 -18.143212461192164
1505 -0.012044993182644247 -18.15609325990077 -0.012047565821558238 -18.15526002701372
1506 -0.012042456585913897 -18.168135716486685 -0.012027756730094551 -18.167287783743816
1507 -0.012040694337338209 -18.18017641082402 -0.012001540139317512 -18.179289323883133
1508 -0.01204689173027873 -18.1922233025543 -0.012034226860851049 -18.191323550743984
1509 -0.012046572752296925 -18.204269875306597 -0.012042180867865682 -18.20336573161185
1510 -0.012046322273090482 -18.216316197579687 -0.012073366437107325 -18.215439098048957
1511 -0.012046201759949327 -18.228362399339638 -0.012070196121931076 -18.22750929417089
1512 -0.012045793328434229 -18.24040819266807 -0.012040541553869844 -18.23954983572476
1513 -0.012045641150325536 -18.252453833818397 -0.012055543158203364 -18.251605378882964
1514 -0.012047185562551022 -18.264501019380948 -0.012042215140536428 -18.2636475940235
1515 -0.012045935867354274 -18.276546955248303 -0.012049378035590053 -18.27569697205909
1516 -0.012044997792690993 -18.288591953040996 -0.012026793882250785 -18.28772376594134
1517 -0.012045328877866269 -18.300637281918863 -0.01205047108232975 -18.29977423702367
1518 -0.012045087106525899 -18.31268236902539 -0.012039763014763593 -18.31181400003843
1519 -0.012046504812315107 -18.324728873837703 -0.012064865836873651 -18.323878865875304
1520 -0.01204506536014378 -18.336773939197847 -0.012037367513403296 -18.33591623338871
1521 -0.012046313751488924 -18.348820252949338 -0.012052160920575261 -18.347968394309284
1522 -0.01204584869556129 -18.3608661016449 -0.012153835175558925 -18.360122229484844
1523 -0.012043477222323417 -18.372909578867223 -0.012045777309685946 -18.37216800679453
1524 -0.012044206354767084 -18.384953785221988 -0.012047416856512427 -18.384215423651042
1525 -0.012043369607999921 -18.39699715482999 -0.012038850504904986 -18.396254274155947
1526 -0.01204371964558959 -18.40904087447558 -0.012042006058618427 -18.408296280214564
1527 -0.01204343158751726 -18.421084306063097 -0.012049170676618814 -18.420345450891183
1528 -0.012042493978515267 -18.433126800041613 -0.012035483494400978 -18.432380934385584
1529 -0.012044294783845545 -18.445171094825458 -0.012046389095485211 -18.44442732348107
1530 -0.012042619427666068 -18.457213714253125 -0.012038527987897396 -18.456465851468966
1531 -0.012042695609852671 -18.46925640986298 -0.012061416869983077 -18.46852726833895
1532 -0.012045312765985727 -18.481301722628963 -0.012038931623101235 -18.480566199962052
1533 -0.01204411331564188 -18.493345835944606 -0.012050589732825755 -18.49261678969488
1534 -0.012047178810462356 -18.505393014755068 -0.01196423601359129 -18.504581025708468
1535 -0.012043443834409117 -18.517436458589476 -0.012054631719365716 -18.516635657427834
1536 -0.012044429406523704 -18.529480887995998 -0.012038753554224967 -18.52867441098206
1537 -0.012043380225077272 -18.541524268221075 -0.01203505601733923 -18.5407094669994
1538 -0.012045398075133561 -18.55356966629621 -0.012044757790863513 -18.552754224790263
1539 -0.012043591821566224 -18.565613258117775 -0.012038075644522906 -18.564792300434785
1540 -0.012046834267675877 -18.57766009238545 -0.012047888711094856 -18.57684018914588
1541 -0.012045703968033195 -18.589705796353485 -0.012041543424129487 -18.58888173257001
1542 -0.012044766312465071 -18.60175056266595 -0.012034354684874415 -18.600916087254884
1543 -0.012044826289638877 -18.613795388955587 -0.012062562117353081 -18.612978649372238
1544 -0.012043677596375346 -18.62583906655196 -0.012083515524864197 -18.625062164897102
1545 -0.012045375630259514 -18.63788444218222 -0.012048393255099654 -18.6371105581522
1546 -0.01204567584209144 -18.64993011802431 -0.012028476875275373 -18.649139035027478
1547 -0.012046897644177079 -18.661977015668487 -0.012027012929320336 -18.661166047956797
1548 -0.012041704775765539 -18.674018720444252 -0.012071648705750703 -18.673237696662547
1549 -0.012044290686026216 -18.68606301113028 -0.012037651147693396 -18.68527534781024
1550 -0.012045469414442778 -18.69810848054472 -0.012006411515176296 -18.697281759325417
1551 -0.012046309746801853 -18.710154790291522 -0.012021419685333967 -18.70930317901075
1552 -0.012046481063589454 -18.72220127135511 -0.012043572962284088 -18.721346751973034
1553 -0.012040466070175171 -18.734241737425286 -0.012033711420372128 -18.733380463393406
1554 -0.012043881230056286 -18.746285618655342 -0.01204128614626825 -18.745421749539673
1555 -0.012044983496889473 -18.75833060215223 -0.01204114593565464 -18.757462895475328
1556 -0.012044964637607337 -18.770375566789838 -0.012048706272616982 -18.769511601747944
1557 -0.012043501297011972 -18.78241906808685 -0.01212973054498434 -18.781641332292928
1558 -0.012043484766036273 -18.794462552852885 -0.012036851514130831 -18.79367818380706
1559 -0.012043635360896587 -18.80650618821378 -0.012039538845419884 -18.80571772265248
1560 -0.012043433682993054 -18.818549621896775 -0.012043982883915305 -18.817761705536398
1561 -0.012044434063136577 -18.83059405595991 -0.01204409971833229 -18.82980580525473
1562 -0.01204392542131245 -18.842637981381223 -0.01204894920811057 -18.84185475446284
1563 -0.012043449329212308 -18.854681430710436 -0.012059027375653387 -18.853913781838493
1564 -0.01204391629435122 -18.866725347004788 -0.012016620021313429 -18.865930401859806
1565 -0.012042417703196407 -18.878767764707984 -0.012045446271076798 -18.877975848130884
1566 -0.012045744527131318 -18.890813509235116 -0.012030061474069953 -18.890005909604955
1567 -0.012043835455551743 -18.902857344690666 -0.012070436077192426 -18.902076345682147
1568 -0.01204332741908729 -18.914900672109752 -0.012035977747291326 -18.91411232342944
1569 -0.012041870364919305 -18.92694254247467 -0.012014982802793384 -18.92612730623223
1570 -0.01205222550779581 -18.938994767982464 -0.011950916144996881 -18.93807822237723
1571 -0.012043887656182051 -18.951038655638648 -0.012007264560088516 -18.95008548693732
1572 -0.012046558270230889 -18.96308521390888 -0.012050272803753615 -18.962135759741074
1573 -0.012046379875391722 -18.975131593784273 -0.012042232416570186 -18.974177992157642
1574 -0.012046059686690569 -18.98717765347096 -0.012046285485848785 -18.98622427764349
1575 -0.012046343181282282 -18.999223996652244 -0.012041951483115553 -18.998266229126607
1576 -0.012045234348624945 -19.01126923100087 -0.01205074293538928 -19.010316972061997
1577 -0.012045891163870693 -19.023315122164743 -0.012042242102324963 -19.02235921416432
1578 -0.012045539682731032 -19.035360661847474 -0.012042989954352379 -19.034402204118674
1579 -0.012046184949576854 -19.04740684679705 -0.012043211422860623 -19.046445415541534
1580 -0.012046717200428247 -19.059453563997476 -0.012048770766705274 -19.058494186308238
1581 -0.012045853631570935 -19.071499417629045 -0.012040035845711828 -19.07053422215395
1582 -0.012045964132994413 -19.08354538176204 -0.012107840273529291 -19.082642062427478
1583 -0.012036265525966882 -19.095581647288007 -0.012053614715114236 -19.094695677142592
1584 -0.01204540221951902 -19.107627049507528 -0.012013201043009758 -19.106708878185604
1585 -0.012043342227116227 -19.119670391734644 -0.012063613533973694 -19.11877249171958
1586 -0.012045432161539794 -19.131715823896183 -0.012040562415495514 -19.130813054135075
1587 -0.0120452712289989 -19.143761095125182 -0.01205021827481687 -19.14286327240989
1588 -0.012044577207416297 -19.155805672332598 -0.012055540923029184 -19.15491881333292
1589 -0.01204255730845034 -19.16784822964105 -0.011942581133916974 -19.166861394466835
1590 -0.012047046329826117 -19.179895275970875 -0.01204047496430576 -19.17890186943114
1591 -0.012046767445281149 -19.191942043416155 -0.012046973686665297 -19.190948843117805
1592 -0.012046161573380232 -19.203988204989535 -0.012042378168553114 -19.202991221286357
1593 -0.012047054944559932 -19.216035259934095 -0.012047327728942037 -19.2150385490153
1594 -0.01204615985043347 -19.22808141978453 -0.012045264802873134 -19.227083813818172
1595 -0.012047339184209704 -19.24012875896874 -0.012055523367598653 -19.239139337185772
1596 -0.012049801042303443 -19.252178560011043 -0.012033093301579357 -19.25117243048735
1597 -0.012046089908108116 -19.26422464991915 -0.01210047584027052 -19.26327290632762
1598 -0.012046532426029443 -19.27627118234518 -0.012040908262133599 -19.275313814589754
1599 -0.012045822106301785 -19.288317004451482 -0.012046415405347944 -19.2873602299951
1600 -0.012046207720413805 -19.300363212171895 -0.012048142682760953 -19.299408372677863
1601 -0.012043152749538422 -19.312406364921433 -0.012066784966737031 -19.3114751576446
1602 -0.012043598992750048 -19.324449963914184 -0.012052933825179935 -19.323528091469782
1603 -0.012046068580821157 -19.336496032495006 -0.012049878388643265 -19.335577969858427
1604 -0.012045381031930447 -19.348541413526938 -0.012064314121380449 -19.34764228397981
1605 -0.012044977070763708 -19.360586390597703 -0.012040023505687714 -19.359682307485496
1606 -0.01204326916486025 -19.372629659762563 -0.012029166985303163 -19.3717114744708
1607 -0.012048727739602328 -19.384678387502166 -0.01211668928153813 -19.383828163752337
1608 -0.01204507052898407 -19.39672345803115 -0.012046797899529338 -19.395874961651867
1609 -0.012047729082405567 -19.408771187113555 -0.01207131464034319 -19.40794627629221
1610 -0.012044308194890618 -19.420815495308446 -0.012032848736271261 -19.419979125028483
1611 -0.012045549135655165 -19.432861044444103 -0.012070178939029574 -19.432049303967514
1612 -0.01204391559585929 -19.444904960039963 -0.012049648584797979 -19.444098952552313
1613 -0.012045573629438876 -19.456950533669403 -0.01205802639015019 -19.456156978942463
1614 -0.012042578589171172 -19.468993112258573 -0.012032463308423757 -19.468189442250885
1615 -0.012045540660619736 -19.481038652919192 -0.012045661732554436 -19.48023510398344
1616 -0.012034572847187518 -19.49307322576638 -0.012166897533461452 -19.4924020015169
1617 -0.012044889386743307 -19.505118115153124 -0.0120584053453058 -19.504460406862208
1618 -0.012041347101330757 -19.517159462254455 -0.01203983542509377 -19.5165002422873
1619 -0.012041196646168827 -19.529200658900624 -0.012042328389361501 -19.528542570676663
1620 -0.012041738256812096 -19.541242397157436 -0.012039694329723715 -19.540582265006385
1621 -0.012042561825364829 -19.5532849589828 -0.012043778412044048 -19.552626043418428
1622 -0.012042401172220708 -19.56532736015502 -0.012037792382761836 -19.56466383580119
1623 -0.012042362522333861 -19.577369722677354 -0.012040101643651723 -19.576703937444844
1624 -0.012043105810880661 -19.589412828488236 -0.012042937008664012 -19.58874687445351
1625 -0.012041398184373974 -19.601454226672608 -0.012040242739021777 -19.60078711719253
1626 -0.012042416073381901 -19.61349664274599 -0.01204179897904396 -19.612828916171576
1627 -0.012043299246579408 -19.625539941992567 -0.01204570783302188 -19.624874624004597
1628 -0.01204230128787458 -19.63758224328044 -0.012043391680344939 -19.63691801568494
1629 -0.012042062450200319 -19.64962430573064 -0.012041113944724203 -19.648959129629667
1630 -0.012042251089587808 -19.66166655682023 -0.012044239602982999 -19.66100336923265
1631 -0.012042200239375234 -19.673708757059604 -0.012040822254493832 -19.673044191487143
1632 -0.012042958056554198 -19.685751715116158 -0.012045486643910409 -19.685089678131053
1633 -0.012043616222217678 -19.697795331338376 -0.012041612761095166 -19.69713129089215
1634 -0.012042887741699815 -19.709838219080076 -0.012049720715731382 -19.70918101160788
1635 -0.012043129047378897 -19.721881348127454 -0.012050333339720965 -19.7212313449476
1636 -0.012045254465192556 -19.733926602592646 -0.012075543962419033 -19.73330688891002
1637 -0.012034413265064358 -19.74596101585771 -0.012146684993058442 -19.745453573903077
1638 -0.012039193511009216 -19.758000209368717 -0.01203205743804574 -19.757485631341122
1639 -0.012040286231786013 -19.770040495600504 -0.01203899597749114 -19.769524627318614
1640 -0.01204081643372774 -19.782081312034233 -0.01204643938690424 -19.781571066705517
1641 -0.012040586536750197 -19.79412189857098 -0.01203966625034809 -19.793610732955866
1642 -0.01204196661710739 -19.80616386518809 -0.012042386317625641 -19.80565311927349
1643 -0.012040777085348963 -19.81820464227344 -0.012049594148993491 -19.817702713422484
1644 -0.012041321629658342 -19.8302459639031 -0.012027883855625986 -19.82973059727811
1645 -0.012041726149618626 -19.842287690052718 -0.012035499792546034 -19.841766097070657
1646 -0.012046966655179858 -19.8543346567079 -0.012106644548475742 -19.85387274161913
1647 -0.012042133091017603 -19.866376789798917 -0.012046277057379484 -19.86591901867651
1648 -0.012040349701419473 -19.878417139500336 -0.012042985018342733 -19.877962003694854
1649 -0.01204112647101283 -19.890458265971347 -0.012038880679756402 -19.89000088437461
1650 -0.012041354458779097 -19.902499620430127 -0.012044269312173127 -19.902045153686785
1651 -0.012041684426367282 -19.914541304856495 -0.012053254200145603 -19.914098407886932
1652 -0.012041125912219286 -19.926582430768715 -0.012042201217263937 -19.926140609104195
1653 -0.012032710807397961 -19.93861514157611 -0.012102874275296927 -19.93824348337949
1654 -0.012041159626096486 -19.95065630120221 -0.012040079711005092 -19.950283563090498
1655 -0.01204256215132773 -19.962698863353538 -0.012026276579126716 -19.962309839669626
1656 -0.012040818436071276 -19.974739681789607 -0.012057357095181942 -19.974367196764806
1657 -0.012041993020102382 -19.98678167480971 -0.012044506007805466 -19.98641170277261
1658 -0.012040925910696387 -19.998822600720406 -0.01207789098843932 -19.99848959376105
1659 -0.012040919717401266 -20.010863520437805 -0.012024050345644355 -20.010513644106695
1660 -0.01204057177528739 -20.022904092213093 -0.012042712001129986 -20.022556356107824
1661 -0.012040994176641107 -20.034945086389733 -0.012037865445017814 -20.03459422155284
1662 -0.012041320418938994 -20.04698640680867 -0.012049480946734548 -20.046643702499576
1663 -0.012041770899668337 -20.05902817770834 -0.012034745700657368 -20.058678448200233
1664 -0.012041406380012632 -20.071069584088352 -0.01204858934506774 -20.0707270375453
1665 -0.012041285028681159 -20.083110869117032 -0.012028671707957983 -20.08275570925326
1666 -0.01204140712507069 -20.095152276242104 -0.012041151849552989 -20.09479686110281
1667 -0.012040455546230077 -20.107192731788334 -0.012043393217027187 -20.106840254319838
1668 -0.012040975037962198 -20.119233706826297 -0.012005944876000285 -20.11884619919584
1669 -0.012040389934554696 -20.13127409676085 -0.012028484232723713 -20.130874683428562
1670 -0.012041405076161027 -20.143315501837012 -0.012047789059579372 -20.14292247248814
1671 -0.012041594879701734 -20.155357096716713 -0.012030832329764962 -20.154953304817905
1672 -0.012041501700878143 -20.16739859841759 -0.012032044911757111 -20.16698534972966
1673 -0.012041196459904313 -20.179439794877496 -0.012056484213098883 -20.179041833942758
1674 -0.012044123094528913 -20.191483917972025 -0.01200250443071127 -20.19104433837347
1675 -0.012042729975655675 -20.20352664794768 -0.01204493916593492 -20.203089277539405
1676 -0.012042164243757725 -20.21556881219144 -0.012051991932094098 -20.2151412694715
1677 -0.012044174736365676 -20.227612986927806 -0.012039757426828146 -20.227181026898325
1678 -0.012042629299685359 -20.23965561622749 -0.012014235462993383 -20.239195262361317
1679 -0.012042987067252398 -20.251698603294745 -0.012029490759596228 -20.251224753120912
1680 -0.012043039919808507 -20.263741643214555 -0.012045840080827475 -20.26327059320174
1681 -0.012041536392644048 -20.2757831796072 -0.012016021134331822 -20.27528661433607
1682 -0.01204455834813416 -20.287827737955332 -0.012041377695277333 -20.287327992031347
1683 -0.01204372658394277 -20.299871464539276 -0.01204138370230794 -20.299369375733654
1684 -0.012042934028431772 -20.31191439856771 -0.012047192454338074 -20.311416568187994
1685 -0.012042905623093247 -20.323957304190802 -0.01204345147125423 -20.323460019659247
1686 -0.012046001665294171 -20.336003305856096 -0.012045012973248958 -20.335505032632497
1687 -0.012044817209243774 -20.34804812306534 -0.012038742611184716 -20.347543775243683
1688 -0.012042566621676087 -20.360090689687016 -0.012081779912114144 -20.359625555155798
1689 -0.012043664464727044 -20.372134354151743 -0.012044384516775608 -20.371669939672575
1690 -0.01204304425045848 -20.3841773984022 -0.012042612861841917 -20.383712552534416
1691 -0.01204236587509513 -20.396219764277298 -0.012045566737651826 -20.395758119272067
1692 -0.01204285086132586 -20.408262615138625 -0.012041334342211486 -20.407799453614277
1693 -0.012043244251981378 -20.420305859390606 -0.012042456027120351 -20.4198419096414
1694 -0.012042276794090867 -20.432348136184697 -0.012042666785418987 -20.431884576426818
1695 -0.012042402755469084 -20.444390538940166 -0.01202912125736475 -20.44391369768418
1696 -0.012043792428448797 -20.456434331368616 -0.012046957993879915 -20.455960655678062
1697 -0.012041983287781477 -20.468476314656396 -0.01215935410000384 -20.468120009778065
1698 -0.012043087370693683 -20.480519402027088 -0.012048048619180917 -20.480168058397247
1699 -0.012041579000651836 -20.49256098102774 -0.012044606590643525 -20.49221266498789
1700 -0.012041384959593416 -20.504602365987335 -0.012041720934212208 -20.504254385922103
1701 -0.012041492201387883 -20.516643858188722 -0.012039696192368865 -20.51629408211447
1702 -0.012042200518772006 -20.528686058707493 -0.012053309474140406 -20.52834739158861
1703 -0.012041503051295876 -20.54072756175879 -0.01204238859936595 -20.540389780187976
1704 -0.012040507094934583 -20.552768068853723 -0.012042353954166174 -20.55243213414214
1705 -0.012043556850403547 -20.564811625704127 -0.012099004350602627 -20.564531138492743
1706 -0.012041684193536639 -20.576853309897665 -0.012023009732365609 -20.57655414822511
1707 -0.012042672978714109 -20.58889598287638 -0.012049577618017792 -20.58860372584313
1708 -0.012040498061105609 -20.600936480937484 -0.012054153392091394 -20.60065787923522
1709 -0.012038274807855487 -20.61297475574534 -0.012026442028582097 -20.612684321263803
1710 -0.012040612613782286 -20.625015368359122 -0.012035754788666964 -20.62472007605247
1711 -0.012040949892252684 -20.637056318251375 -0.01204451797530055 -20.63676459402777
1712 -0.012040602695196866 -20.649096920946572 -0.012048886436969043 -20.64881348046474
1713 -0.01204097638837993 -20.661137897334953 -0.012040131818503141 -20.66085361228324
1714 -0.012040469469502569 -20.673178366804457 -0.01204736428335309 -20.672900976566595
1715 -0.01203936873935163 -20.68521773554381 -0.012044117553159595 -20.684945094119755
1716 -0.012039807392284274 -20.697257542936093 -0.012086290819570421 -20.697031384939326
1717 -0.012041116179898382 -20.70929865911599 -0.012055698689073325 -20.7090870836284
1718 -0.012039916310459375 -20.72133857542645 -0.012061456730589271 -20.72114854035899
1719 -0.01203986518085003 -20.7333784406073 -0.01204347489401698 -20.733192015253007
1720 -0.012039355747401715 -20.7454177963547 -0.012047138018533587 -20.74523915327154
1721 -0.012039783550426364 -20.75745757990513 -0.01203129133209586 -20.757270444603638
1722 -0.012039707321673632 -20.7694972872268 -0.012043809425085783 -20.769314254028725
1723 -0.0120387711096555 -20.781536058336457 -0.012013737531378865 -20.781327991560104
1724 -0.012040346348658203 -20.793576404685115 -0.0120383367408067 -20.793366328300912
1725 -0.012039373070001603 -20.80561577775512 -0.012055799970403314 -20.805422128271317
1726 -0.012044013245031238 -20.81765979100015 -0.012020096555352211 -20.81744222482667
1727 -0.012036934029310942 -20.82969672502946 -0.01200935086235404 -20.829451575689024
1728 -0.012041491735726596 -20.841738216765187 -0.012050934415310622 -20.841502510104334
1729 -0.012043745024129748 -20.853781961789316 -0.012045154348015785 -20.85354766445235
1730 -0.012042146222665907 -20.86582410801198 -0.012029255228117108 -20.865576919680468
1731 -0.012042686296626925 -20.87786679430861 -0.012058713147416711 -20.877635632827886
1732 -0.012041562935337424 -20.889908357243947 -0.012043049605563284 -20.88967868243345
1733 -0.012040087161585689 -20.901948444405534 -0.012099385261535645 -20.901778067694984
1734 -0.012042056862264871 -20.913990501267797 -0.01201555784791708 -20.9137936255429
1735 -0.012038377532735466 -20.926028878800533 -0.012052271980792284 -20.925845897523693
1736 -0.012034494848921894 -20.938063373649456 -0.011965157184749841 -20.937811054708444
1737 -0.012041467521339656 -20.950104841170795 -0.012081691017374396 -20.94989274572582
1738 -0.012039366737008094 -20.9621442079078 -0.012030558101832867 -20.961923303827653
1739 -0.012040399853140116 -20.974184607760943 -0.01204354055225849 -20.973966844379913
1740 -0.012041309056803584 -20.986225916817748 -0.012029500352218747 -20.985996344732133
1741 -0.012041710363700987 -20.99826762718145 -0.012129357643425464 -20.998125702375557
1742 -0.012038704426959156 -21.010306331608408 -0.012053112406283617 -21.010178814781842
1743 -0.012039801385253669 -21.02234613299366 -0.01204274883493781 -21.022221563616778
1744 -0.012040006602182985 -21.034386139595846 -0.012042904738336802 -21.034264468355115
1745 -0.012040938250720501 -21.046427077846566 -0.012042758893221617 -21.046307227248338
1746 -0.012040707981213927 -21.05846778582778 -0.012038941867649556 -21.05834616911599
1747 -0.012039913842454553 -21.070507699670234 -0.012043787213042379 -21.07038995632903
1748 -0.01204309519380331 -21.082550794864037 -0.012072990369051694 -21.082462946698083
1749 -0.012039625318720937 -21.094590420182758 -0.01200021868571639 -21.0944631653838
1750 -0.012040214100852608 -21.10663063428361 -0.012055449606850743 -21.10651861499065
1751 -0.012040424579754471 -21.118671058863367 -0.012039038771763443 -21.118557653762416
1752 -0.012044379161670804 -21.13071543802504 -0.01203706585802138 -21.130594719620436
1753 -0.012040838785469531 -21.14275627681051 -0.012059051543474197 -21.14265377116391
1754 -0.012041190639138222 -21.154797467449647 -0.012039188155904412 -21.154692959319814
1755 -0.01205447306856513 -21.166851940518214 -0.012308583036065102 -21.16700154235588
1756 -0.012041565915569662 -21.178893506433784 -0.012065451685339212 -21.179066994041218
1757 -0.012038283329457045 -21.19093178976324 -0.012040517944842576 -21.19110751198606
1758 -0.012038040347397328 -21.20296983011064 -0.01203712448477745 -21.20314463647084
1759 -0.012038396112620831 -21.21500822622326 -0.012040266394615173 -21.215184902865452
1760 -0.012038336880505086 -21.227046563103766 -0.012039278028532862 -21.227224180893984
1761 -0.012038255762308835 -21.239084818866075 -0.012035303004086017 -21.23925948389807
1762 -0.012038602912798523 -21.251123421778875 -0.012044139904901385 -21.251303623802972
1763 -0.01203871057368815 -21.263162132352562 -0.012034449353814125 -21.263338073156785
1764 -0.012038769433274865 -21.275200901785837 -0.01203964059241116 -21.275377713749197
1765 -0.012039794633165003 -21.287240696419 -0.012042629858478903 -21.287420343607675
1766 -0.012039252184331417 -21.29927994860333 -0.012041057739406825 -21.29946140134708
1767 -0.012039035093039274 -21.31131898369637 -0.012037882674485445 -21.311499284021565
1768 -0.01203898056410253 -21.323357964260474 -0.012035404425114393 -21.323534688446678
1769 -0.012039417726919055 -21.33539738198739 -0.012037940928712488 -21.335572629375392
1770 -0.012040396872907876 -21.3474377788603 -0.012043454777449369 -21.34761608415284
1771 -0.012037568213418125 -21.35947534707372 -0.012028667517006398 -21.359644751669848
1772 -0.012039231508970261 -21.37151457858269 -0.012031613755971194 -21.37167636542582
1773 -0.012040478037670254 -21.38355505662036 -0.012022186256945133 -21.383698551682766
1774 -0.012039736984297634 -21.39559479360466 -0.012037594616413117 -21.39573614629918
1775 -0.012039933819323778 -21.407634727423982 -0.012052031140774489 -21.407788177439954
1776 -0.012040191143751145 -21.419674918567733 -0.012071286095306277 -21.41985946353526
1777 -0.012040926143527031 -21.43171584471126 -0.012058121291920543 -21.431917584827183
1778 -0.012039854796603322 -21.443755699507864 -0.0120435347314924 -21.443961119558676
1779 -0.012039358774200083 -21.455795058282064 -0.0120455136988312 -21.456006633257505
1780 -0.012040185695514082 -21.46783524397758 -0.012014018697664141 -21.468020651955168
1781 -0.01204007351770997 -21.47987531749529 -0.012042341893538833 -21.48006299384871
1782 -0.012040016939863563 -21.491915334435152 -0.012037811847403646 -21.49210080569611
1783 -0.012038626987487078 -21.50395396142264 -0.012063585687428713 -21.50416439138354
1784 -0.012037849938496947 -21.515991811361136 -0.012060646852478384 -21.51622503823602
1785 -0.012040210422128439 -21.528032021783265 -0.012041004467755556 -21.528266042703773
1786 -0.012040021270513535 -21.54007204305378 -0.012026909831911325 -21.540292952535683
1787 -0.012040757713839412 -21.55211280076762 -0.012035410199314357 -21.552328362734997
1788 -0.01204433711245656 -21.564157137880077 -0.01209585601463914 -21.564424218749636
1789 -0.01203836458735168 -21.576195502467428 -0.012030126014724373 -21.57645434476436
1790 -0.01203958666883409 -21.588235089136262 -0.012030071904882788 -21.588484416669242
1791 -0.012040456850081682 -21.600275545986342 -0.01204184633679688 -21.60052626300604
1792 -0.012040177546441554 -21.612315723532785 -0.012047633389011025 -21.612573896395048
1793 -0.01204080432653427 -21.62435652785932 -0.01201323843561113 -21.62458713483066
1794 -0.012039374094456434 -21.636395901953776 -0.012030909722670912 -21.63661804455333
1795 -0.012040379131212831 -21.64843628108499 -0.012043060967698693 -21.64866110552103
1796 -0.012044220510870219 -21.66048050159586 -0.012122485600411893 -21.66078359112144
1797 -0.012041089870035649 -21.672521591465895 -0.01203740555793047 -21.67282099667937
1798 -0.012041190126910805 -21.684562781592806 -0.012043020827695728 -21.684864017507067
1799 -0.012039011577144265 -21.69660179316995 -0.012065139319747686 -21.696929156826815
1800 -0.012036591721698641 -21.70863838489165 -0.01206157966516912 -21.708990736491984
1801 -0.012039980525150895 -21.720678365416802 -0.012032606219872833 -21.721023342711856
1802 -0.012039028899744153 -21.732717394316545 -0.012040954921394587 -21.733064297633252
1803 -0.01204424649477005 -21.744761640811316 -0.012063262425363064 -21.745127560058616
1804 -0.012040337035432457 -21.75680197784675 -0.012050112755969167 -21.757177672814585
1805 -0.012039394956082106 -21.768841372802832 -0.01204359196126461 -21.76922126477585
1806 -0.012039704481139779 -21.780881077283972 -0.012038519559428095 -21.78125978433528
1807 -0.012039584293961524 -21.792920661577934 -0.012052285578101873 -21.79331206991338
1808 -0.012037596851587295 -21.804958258429522 -0.011995940888300537 -21.80530801080168
1809 -0.012041155388578773 -21.816999413818102 -0.012038487754762173 -21.817346498556443
1810 -0.01204068292863667 -21.829040096746738 -0.01204360080882907 -21.829390099365273
1811 -0.01204189397394657 -21.841081990720685 -0.012047852016985416 -21.841437951382257
1812 -0.012059425376355648 -21.853141416097042 -0.011927492450922728 -21.85336544383318
1813 -0.012042808160185815 -21.865184224257227 -0.012057714350521564 -21.865423158183702
1814 -0.012042524944990873 -21.87722674920222 -0.012042397912591696 -21.877465556096293
1815 -0.012042491557076573 -21.889269240759294 -0.012040753196924926 -21.889506309293218
1816 -0.012043439084663987 -21.901312679843958 -0.01203884040005505 -21.901545149693273
1817 -0.012042932864278554 -21.913355612708237 -0.012046144576743245 -21.913591294270017
1818 -0.012043245462700724 -21.925398858170936 -0.012020725943148135 -21.925612020213165
1819 -0.012043272098526358 -21.937442130269464 -0.01205138242803514 -21.9376634026412
1820 -0.012042221240699291 -21.94948435151016 -0.012021113326773048 -21.949684515967974
1821 -0.012042030273005367 -21.961526381783166 -0.012071029888466001 -21.96175554585644
1822 -0.012043122202157974 -21.973569503985324 -0.012049366487190127 -21.97380491234363
1823 -0.012042520521208643 -21.985612024506533 -0.012038505636155605 -21.985843417979787
1824 -0.012043031584471463 -21.997655056091006 -0.012036613281816244 -21.9978800312616
1825 -0.012042555306106806 -22.00969761139711 -0.012055259523913264 -22.009935290785513
1826 -0.012042743945494294 -22.021740355342605 -0.012064670166000723 -22.021999960951515
1827 -0.012041639862582087 -22.033781995205185 -0.012037875317037105 -22.034037836268553
1828 -0.012042312882840633 -22.045824308088026 -0.012002132972702384 -22.046039969241257
1829 -0.01204227637499571 -22.05786658446302 -0.012056346330791713 -22.058096315572048
1830 -0.012042463524267077 -22.069909047987288 -0.012052317475900054 -22.070148633047946
1831 -0.012044527987018227 -22.081953575974307 -0.01203869585879147 -22.082187328906738
1832 -0.012041220208629966 -22.093994796182937 -0.011964679323136806 -22.094152008229873
1833 -0.012045526131987571 -22.106040322314925 -0.012041092291474343 -22.10619310052135
1834 -0.012044423772022129 -22.118084746086947 -0.012049977201968431 -22.118243077723317
1835 -0.012045211484655738 -22.1301299575716 -0.012039260054007173 -22.130282337777324
1836 -0.012043651985004544 -22.142173609556604 -0.012043897341936827 -22.14232623511926
1837 -0.01204304238781333 -22.154216651944417 -0.01203816826455295 -22.154364403383813
1838 -0.012040038872510195 -22.166256690816926 -0.012105469359084964 -22.166469872742898
1839 -0.012045626575127245 -22.178302317392053 -0.0120424825232476 -22.178512355266147
1840 -0.0120438227429986 -22.190346140135052 -0.012054580682888626 -22.190566935949036
1841 -0.01204377138055861 -22.20238991151561 -0.012045846693217755 -22.202612782642255
1842 -0.012044484680518507 -22.21443439619613 -0.012048491323366762 -22.21466127396562
1843 -0.012043937994167208 -22.226478334190297 -0.012059050006791949 -22.226720323972412
1844 -0.012042598892003297 -22.2385209330823 -0.012015377543866635 -22.23873570151628
1845 -0.012045504944398999 -22.2505664380267 -0.012035383936017751 -22.250771085452296
1846 -0.012045445060357452 -22.262611883087057 -0.012037080619484187 -22.262808166071782
1847 -0.012043021060526371 -22.274654904147585 -0.012047211965546012 -22.274855378037326
1848 -0.01204677326604724 -22.28670167741363 -0.012051969487220048 -22.286907347524547
1849 -0.01204399298876524 -22.298745670402397 -0.01205495703034103 -22.298962304554887
1850 -0.012043238105252384 -22.31078890850765 -0.012048255698755384 -22.311010560253642
1851 -0.012043584417551757 -22.3228324929252 -0.012040036777034403 -22.323050597030676
1852 -0.01204271954484284 -22.334875212470045 -0.012027525156736375 -22.33507812218741
1853 -0.012043036706745624 -22.34691824917679 -0.012000446626916527 -22.34707856881433
1854 -0.012048957590013742 -22.358967206766806 -0.01210498744621873 -22.359183556260547
1855 -0.012043036986142397 -22.37101024375295 -0.012052687164396048 -22.371236243424942
1856 -0.01204201257787645 -22.383052256330824 -0.012046589469537138 -22.38328283289448
1857 -0.012044011522084475 -22.39509626785291 -0.012035246100276708 -22.395318078994755
1858 -0.01204294036142528 -22.407139208214335 -0.012042150041088462 -22.407360229035845
1859 -0.012042915355414152 -22.41918212356975 -0.012055332725867628 -22.419415561761713
1860 -0.012042848812416195 -22.431224972382168 -0.012053740210831165 -22.431469301972545
1861 -0.012043060455471277 -22.44326803283764 -0.012063017766922712 -22.443532319739468
1862 -0.012043775524944067 -22.455311808362584 -0.012037681881338358 -22.455570001620806
1863 -0.012043354660272598 -22.467355163022855 -0.01203886717557907 -22.467608868796386
1864 -0.01204358865506947 -22.479398751677923 -0.012031348422169685 -22.479640217218556
1865 -0.012040180480107665 -22.49143893215803 -0.012047205725684762 -22.491687422944242
1866 -0.012043236894533038 -22.503482169052564 -0.012041670735925436 -22.503729093680167
1867 -0.012041906267404557 -22.51552407531997 -0.012018777243793011 -22.51574787092396
1868 -0.012043341575190426 -22.52756741689516 -0.01206363276578486 -22.527811503689744
1869 -0.012044192990288138 -22.539611609885448 -0.011987177841365337 -22.53979868153111
1870 -0.012044039880856871 -22.551655649766303 -0.012035384681075812 -22.551834066212187
1871 -0.012045854702591896 -22.563701504468895 -0.01205268744379282 -22.56388675365598
1872 -0.012042115023359657 -22.575743619492254 -0.012072372483089566 -22.575959126139068
1873 -0.012044777907431126 -22.587788397399684 -0.012036686902865768 -22.587995813041935
1874 -0.012042701058089734 -22.599831098457773 -0.012047465331852436 -22.60004327837379
1875 -0.012037203088402748 -22.611868301546178 -0.012001970363780857 -22.61204524873757
1876 -0.012046163389459252 -22.623914464935638 -0.012066895607858896 -22.62411214434543
1877 -0.012046173401176929 -22.635960638336815 -0.012056006770581006 -22.63616815111601
1878 -0.012043737154453994 -22.64800437549127 -0.012053107423707844 -22.648221258539717
1879 -0.012043604487553239 -22.66004797997882 -0.012029438558965922 -22.660250697098682
1880 -0.012044154712930322 -22.672092134691752 -0.012067918665707111 -22.67231861576439
1881 -0.012043988984078168 -22.68413612367583 -0.012048924015834928 -22.684367539780226
1882 -0.01203981633298099 -22.69617594000881 -0.012119792075827718 -22.696487331856055
1883 -0.012041436275467277 -22.708217376284278 -0.012047864543274046 -22.70853519639933
1884 -0.012043646769598126 -22.720261023053876 -0.01204530056566 -22.72058049696499
1885 -0.012044007563963533 -22.73230503061784 -0.012057911930605769 -22.732638408895593
1886 -0.012042871583253146 -22.744347902201095 -0.01204287032596767 -22.74468127922156
1887 -0.012043011095374822 -22.75639091329647 -0.012040292797610163 -22.75672157201917
1888 -0.012042437726631761 -22.768433351023102 -0.012038105586543679 -22.768759677605715
1889 -0.012043289514258504 -22.780476640537362 -0.01203612694516778 -22.780795804550884
1890 -0.012044047005474567 -22.792520687542837 -0.012045635003596544 -22.79284143955448
1891 -0.012042969418689608 -22.804563656961527 -0.012035535275936126 -22.804876974830414
1892 -0.01204544035717845 -22.816609097318704 -0.012066842103376985 -22.81694381693379
1893 -0.012037143111228943 -22.828646240429933 -0.01199555117636919 -22.82893936811016
1894 -0.012043821066617966 -22.840690061496552 -0.012041310779750347 -22.84098067888991
1895 -0.012045451486483217 -22.852735512983035 -0.012035220069810748 -22.853015898959722
1896 -0.012044479604810476 -22.864779992587845 -0.012032521609216928 -22.86504842056894
1897 -0.01204442479647696 -22.876824417384324 -0.0120194002520293 -22.87706782082097
1898 -0.012043822882696986 -22.88886824026702 -0.012042464222759008 -22.889110285043728
1899 -0.012040970847010612 -22.90090921111403 -0.012048153718933464 -22.90115843876266
1900 -0.012043185578659178 -22.91295239669269 -0.01203862950205803 -22.91319706826472
1901 -0.012043578037992119 -22.92499597473068 -0.012046586070209742 -22.925243654334928
1902 -0.012044950574636459 -22.93704092530532 -0.012049232609570026 -22.937292886944498
1903 -0.012038626801222562 -22.94907955210654 -0.011965445894747972 -22.949258332839246
1904 -0.012045141169801354 -22.96112469327634 -0.012047367310151458 -22.9613057001494
1905 -0.012043728306889535 -22.973168421583228 -0.012038299674168229 -22.973343999823566
1906 -0.01204467979259789 -22.985213101375827 -0.012039855029433966 -22.985383854853
1907 -0.01204224261455238 -22.99725534399038 -0.01207562368363142 -22.997459478536634
1908 -0.01204324085265398 -23.009298584843034 -0.01205122135579586 -23.00951069989243
1909 -0.012044414039701223 -23.021342998882734 -0.012039603618904948 -23.021550303511336
1910 -0.012043837876990437 -23.033386836759725 -0.012045209761708975 -23.033595513273045
1911 -0.012043603230267763 -23.045430439989993 -0.012042857566848397 -23.045638370839892
1912 -0.01204372150823474 -23.057474161498227 -0.012056233128532767 -23.057694603968425
1913 -0.012041546357795595 -23.069515707856024 -0.012041610199958086 -23.069736214168383
1914 -0.012045369856059552 -23.081561077712085 -0.012012966675683856 -23.081749180844067
1915 -0.01204833658412099 -23.093609414296207 -0.011949579045176507 -23.093698759889243
1916 -0.01204216000624001 -23.105651574302446 -0.01204095920547843 -23.10573971909472
1917 -0.012044534645974636 -23.11769610894842 -0.012046065600588917 -23.11778578469531
1918 -0.01204572687856853 -23.129741835826987 -0.01204502796754241 -23.129830812662853
1919 -0.012042261939495803 -23.141784097766482 -0.012055815709754825 -23.141886628372607
1920 -0.012043454824015499 -23.1538275525905 -0.012026195554062724 -23.15391282392667
1921 -0.01204427625052631 -23.165871828841027 -0.012040814012289047 -23.16595363793896
1922 -0.012042913492769003 -23.177914742333797 -0.012037979951128364 -23.177991617890086
1923 -0.012042413232848048 -23.189957155566645 -0.012037338176742195 -23.19002895606683
1924 -0.012049825815483927 -23.20200698138213 -0.01203372860327363 -23.202062684670103
1925 -0.012043678062036633 -23.214050659444165 -0.01204700986854732 -23.21410969453865
1926 -0.012043812032788991 -23.226094471476955 -0.012054263753816486 -23.226163958292467
1927 -0.01204650467261672 -23.238140976149573 -0.01206628973595798 -23.238230248028426
1928 -0.012043330166488887 -23.25018430631606 -0.012062353175133466 -23.250292601203558
1929 -0.012044621631503105 -23.262228927947564 -0.01206523273140192 -23.26235783393496
1930 -0.012040495499968528 -23.27426942344753 -0.011952817020937801 -23.274310650955897
1931 -0.012043844629079103 -23.28631326807661 -0.012047538859769702 -23.286358189815665
1932 -0.012044326355680823 -23.298357594432293 -0.012032369337975978 -23.298390559153642
1933 -0.012044397415593266 -23.310401991847886 -0.012048249738290906 -23.310438808891934
1934 -0.012044031452387572 -23.322446023300273 -0.012014725618064404 -23.32245353451
1935 -0.012046125298365951 -23.33449214859864 -0.012078459560871124 -23.334531994070872
1936 -0.012041345937177539 -23.346533494535816 -0.012044242629781366 -23.346576236700653
1937 -0.012043404160067439 -23.358576898695883 -0.012049574265256524 -23.358625810965908
1938 -0.012044112617149948 -23.370621011313034 -0.012021396681666375 -23.370647207647576
1939 -0.012043328117579221 -23.38266433943061 -0.012105858605355024 -23.38275306625293
1940 -0.012044626194983721 -23.394708965625597 -0.012050018273293972 -23.394803084526224
1941 -0.012044121697545051 -23.406753087323143 -0.012043662974610925 -23.406846747500836
1942 -0.01204314543865621 -23.4187962327618 -0.012051531067118048 -23.418898278567955
1943 -0.01204434665851295 -23.430840579420313 -0.012085912190377713 -23.430984190758334
1944 -0.012044092686846853 -23.44288467210716 -0.012043351726606488 -23.44302754248494
1945 -0.012043757969513536 -23.454928430076674 -0.012051256140694022 -23.455078798625635
1946 -0.01204072437249124 -23.466969154449163 -0.011990990117192268 -23.467069788742826
1947 -0.012042835960164667 -23.47901199040933 -0.012020549550652505 -23.479090338293478
1948 -0.012045079609379172 -23.49105707001871 -0.012040479062125086 -23.491130817355604
1949 -0.012045153602957725 -23.503102223621667 -0.012021829094737767 -23.503152646450342
1950 -0.01204466107301414 -23.51514688469468 -0.01205027224496007 -23.5152029186953
1951 -0.01204503453336656 -23.527191919228045 -0.01206040452234447 -23.527263323217646
1952 -0.012042818311601877 -23.539234737539648 -0.01202552542090416 -23.53928884863855
1953 -0.012044811807572841 -23.55127954934722 -0.012042119773104787 -23.551330968411655
1954 -0.012044659443199634 -23.56332420879042 -0.012051356304436923 -23.56338232471609
1955 -0.012044286541640758 -23.57536849533206 -0.012039829324930907 -23.57542215404102
1956 -0.012045077653601766 -23.587413572985664 -0.01204086197540164 -23.58746301601642
1957 -0.012044433131814003 -23.599458006117477 -0.012043426698073744 -23.599506442714496
1958 -0.012044088542461395 -23.611502094659937 -0.012052715616300702 -23.611559158330795
1959 -0.01204296895302832 -23.623545063612966 -0.012036472791805863 -23.6235956311226
1960 -0.012043988797813654 -23.63558905241078 -0.012033616611734032 -23.635629247734336
1961 -0.012049883650615812 -23.647638936061394 -0.012027821969240904 -23.647657069703577
1962 -0.012044411897659302 -23.659683347959053 -0.012044042861089111 -23.659701112564665
1963 -0.012043906236067414 -23.67172725419512 -0.012036425620317459 -23.67173753818498
1964 -0.012046077894046903 -23.683773332089167 -0.012024458311498166 -23.68376199649648
1965 -0.012044185120612384 -23.69581751720978 -0.01205616700462997 -23.69581816350111
1966 -0.012045108806341886 -23.70786262601612 -0.01204298110678792 -23.707861144607897
1967 -0.012045386154204607 -23.719908012170325 -0.012040643347427249 -23.719901787955322
1968 -0.012044799281284213 -23.73195281145161 -0.012065170565620065 -23.731966958520943
1969 -0.01204632930457592 -23.743999140756184 -0.012029311014339327 -23.74399626953528
1970 -0.012044933391734958 -23.75604407414792 -0.012042485596612095 -23.756038755131893
1971 -0.01203925278969109 -23.76808332693761 -0.01209379816427827 -23.768132553296173
1972 -0.012043377384543419 -23.780126704322154 -0.012051835097372532 -23.780184388393547
1973 -0.012044436996802688 -23.792171141318956 -0.012053989944979549 -23.792238378338528
1974 -0.012043171795085073 -23.80421431311404 -0.012055201921612024 -23.80429358026014
1975 -0.012044233130291104 -23.81625854624433 -0.012060227943584323 -23.816353808203726
1976 -0.01204483499750495 -23.828303381241835 -0.012007947405800223 -23.828361755609524
1977 -0.012044831039384007 -23.840348212281217 -0.011978321941569448 -23.840340077551094
1978 -0.012044346937909723 -23.852392559219126 -0.0120456428732723 -23.852385720424365
1979 -0.012044370220974088 -23.8644369294401 -0.012049402063712477 -23.86443512248808
1980 -0.012043926725164055 -23.876480856165262 -0.012045706063508988 -23.87648082855159
1981 -0.012044278718531132 -23.888525134883793 -0.012039835005998612 -23.88852066355759
1982 -0.012046894757077098 -23.90057202964087 -0.012109056022018195 -23.90062971957961
1983 -0.012044609291478992 -23.91261663893235 -0.01204401943832636 -23.912673739017936
1984 -0.012042903108522296 -23.92465954204087 -0.012047365261241793 -23.92472110427918
1985 -0.012043590657413006 -23.936703132698284 -0.012031057244166731 -23.936752161523344
1986 -0.012041389336809516 -23.948744522035092 -0.012015056144446135 -23.94876721766779
1987 -0.012045305594801903 -23.960789827629895 -0.012022769451141358 -23.960789987118932
1988 -0.012046965165063738 -23.972836792794958 -0.011992762191221118 -23.972782749310152
1989 -0.012042151484638452 -23.984878944279597 -0.012026203842833639 -23.984808953152985
1990 -0.012045570556074381 -23.996924514835673 -0.012040183134377002 -23.996849136287363
1991 -0.012045677285641432 -24.008970192121314 -0.012038596207275987 -24.00888773249464
1992 -0.012045769253745675 -24.02101596137506 -0.012069140514358877 -24.020956873009
1993 -0.01204506573267281 -24.03306102710773 -0.012035355484113098 -24.03299222849311
1994 -0.012044466892257332 -24.045105493999987 -0.012045408505946398 -24.04503763699906
1995 -0.012044966407120227 -24.057150460407108 -0.01207395438104868 -24.057111591380107
1996 -0.012044846499338745 -24.069195306906447 -0.012035659095272423 -24.06914725047538
1997 -0.01204627095721662 -24.081241577863665 -0.0120357608422637 -24.08118301131764
1998 -0.012045396212488412 -24.093286974076154 -0.012041922006756068 -24.093224933324397
1999 -0.012042836239561438 -24.105329810315716 -0.01203891378827393 -24.10526384711267
2000 -0.01204511383548379 -24.1173749241512 -0.012047961493954063 -24.117311808606626
