# Supplementary material for: Learning nonequilibrium statistical mechanics and dynamical phase transitions
Source: Nat Commun. 2024 Feb 6;15:1117. doi: 10.1038/s41467-024-45172-8 (PMC10847122; doi:10.1038/s41467-024-45172-8)
Supplement: Supplementary file 4 — Supplementary Data 1 [file 41467_2024_45172_MOESM4_ESM.zip › DPT-main/PlotTemplate/plot_KL_divergence/out/finite_time/SE/L6_D3W32K5_E100BS1k/logs-1.85/log.txt]

1 -0.010944857029244304 -0.010944857029244304 -0.010948562482371926 -0.010948562482371926
2 -0.010929737333208322 -0.021874594362452628 -0.010930751357227564 -0.02187931383959949
3 -0.01092103305272758 -0.032795627415180204 -0.01092089358717203 -0.03280020742677152
4 -0.01092225844040513 -0.04371788585558534 -0.010923208901658654 -0.04372341632843017
5 -0.010923899011686444 -0.05464178486727178 -0.010922252526506781 -0.054645668854936956
6 -0.010917890071868896 -0.06555967493914068 -0.01092446488328278 -0.06557013373821974
7 -0.010905736405402423 -0.0764654113445431 -0.010901726270094513 -0.07647186000831425
8 -0.010909856716170906 -0.08737526806071401 -0.010911290580406786 -0.08738315058872104
9 -0.010901899961754679 -0.09827716802246869 -0.010903939744457603 -0.09828709033317864
10 -0.010909653594717383 -0.10918682161718607 -0.010919406777247787 -0.10920649711042643
11 -0.01090244841761887 -0.12008927003480493 -0.010901639610528946 -0.12010813672095538
12 -0.010900039225816727 -0.13098930926062166 -0.010897623794153332 -0.1310057605151087
13 -0.010894877463579178 -0.14188418672420083 -0.010898570483550429 -0.14190433099865912
14 -0.0108991461340338 -0.15278333285823464 -0.01089313388802111 -0.15279746488668022
15 -0.010893754847347736 -0.16367708770558237 -0.01090454226359725 -0.16370200715027747
16 -0.01088906810618937 -0.17456615581177173 -0.01087023033760488 -0.17457223748788234
17 -0.010933042503893375 -0.1854991983156651 -0.01087864930741489 -0.18545088679529723
18 -0.010891974484547973 -0.1963911728002131 -0.010892079351469875 -0.1963429661467671
19 -0.010897081578150392 -0.20728825437836348 -0.010897626029327511 -0.2072405921760946
20 -0.010896012978628277 -0.21818426735699176 -0.010898208152502776 -0.2181388003285974
21 -0.010890914406627417 -0.22907518176361918 -0.010891281021758913 -0.2290300813503563
22 -0.010885703563690185 -0.23996088532730936 -0.010886088758707047 -0.23991617010906335
23 -0.010885739512741566 -0.25084662484005094 -0.01091085528023541 -0.25082702538929874
24 -0.010874061984941364 -0.2617206868249923 -0.010883546434342861 -0.2617105718236416
25 -0.010877573350444435 -0.2725982601754367 -0.010886785434558987 -0.2725973572582006
26 -0.01087856530211866 -0.28347682547755537 -0.010860345186665654 -0.2834577024448663
27 -0.010890817595645785 -0.2943676430732012 -0.01095106452703476 -0.29440876697190105
28 -0.01087385844439268 -0.3052415015175939 -0.010881876852363349 -0.3052906438242644
29 -0.010872163297608494 -0.31611366481520237 -0.010863058408722282 -0.31615370223298667
30 -0.010872751055285335 -0.3269864158704877 -0.01088336887769401 -0.3270370711106807
31 -0.010869000013917685 -0.3378554158844054 -0.010871898755431176 -0.33790896986611185
32 -0.010864411806687712 -0.3487198276910931 -0.010865260800346731 -0.3487742306664586
33 -0.010872081061825157 -0.35959190875291824 -0.010922323120757938 -0.3596965537872165
34 -0.010861317021772265 -0.37045322577469053 -0.010860098991543055 -0.37055665277875954
35 -0.010866403626278043 -0.3813196294009686 -0.010835279803723097 -0.38139193258248266
36 -0.0108627799898386 -0.3921824093908072 -0.010887785675004124 -0.3922797182574868
37 -0.01085534174926579 -0.40303775114007295 -0.010859743226319551 -0.40313946148380636
38 -0.010858372319489717 -0.41389612345956267 -0.01086897887289524 -0.4140084403567016
39 -0.01086195558309555 -0.4247580790426582 -0.010883363569155336 -0.4248918039258569
40 -0.010849229525774717 -0.43560730856843294 -0.010831845924258232 -0.43572364985011514
41 -0.010855471529066563 -0.4464627800974995 -0.010853048879653215 -0.44657669872976835
42 -0.010846455395221711 -0.45730923549272123 -0.010851775389164686 -0.45742847411893306
43 -0.010850833775475622 -0.46816006926819687 -0.01084711537696421 -0.46827558949589726
44 -0.010848708217963576 -0.47900877748616044 -0.01084630200639367 -0.47912189150229095
45 -0.010845322301611305 -0.4898540997877717 -0.01085400623269379 -0.48997589773498473
46 -0.010846617119386791 -0.5007007169071586 -0.010848876042291521 -0.5008247737772763
47 -0.010853352909907698 -0.5115540698170663 -0.010841389233246446 -0.5116661630105227
48 -0.010854204557836056 -0.5224082743749023 -0.010850151954218745 -0.5225163149647415
49 -0.010848981468006969 -0.5332572558429093 -0.010847489908337593 -0.5333638048730791
50 -0.010883219633251428 -0.5441404754761607 -0.011088063474744558 -0.5444518683478237
51 -0.01084018237888813 -0.5549806578550489 -0.010835394682362675 -0.5552872630301864
52 -0.010833680815994739 -0.5658143386710437 -0.010840215627104044 -0.5661274786572904
53 -0.01083869319409132 -0.5766530318651351 -0.010848133871331812 -0.5769756125286222
54 -0.010836202092468739 -0.5874892339576038 -0.010826351586729288 -0.5878019641153515
55 -0.010825329925864935 -0.5983145638834687 -0.010775915766134857 -0.5985778798814864
56 -0.010836972296237946 -0.6091515361797066 -0.010827496135607361 -0.6094053760170938
57 -0.010836512921378017 -0.6199880491010846 -0.010809015529230238 -0.620214391546324
58 -0.010838879132643342 -0.630826928233728 -0.010807723691686987 -0.631022115238011
59 -0.010836508544161915 -0.64166343677789 -0.010838842997327448 -0.6418609582353384
60 -0.01084101591259241 -0.6525044526904824 -0.010871677985414862 -0.6527326362207533
61 -0.01084141368046403 -0.6633458663709464 -0.010850249510258436 -0.6635828857310118
62 -0.010837428038939834 -0.6741832944098862 -0.010810880130156875 -0.6743937658611686
63 -0.010840090457350016 -0.6850233848672362 -0.010796421859413385 -0.685190187720582
64 -0.010835711704567074 -0.6958590965718033 -0.010850210813805461 -0.6960403985343875
65 -0.010839879838749766 -0.7066989764105531 -0.01081767831929028 -0.7068580768536777
66 -0.010828897263854742 -0.7175278736744078 -0.010866817040368914 -0.7177248938940467
67 -0.01083741020411253 -0.7283652838785204 -0.01083570378832519 -0.7285605976823719
68 -0.010850595775991678 -0.7392158796545121 -0.010912223905324935 -0.7394728215876969
69 -0.010825938917696476 -0.7500418185722085 -0.01082889516837895 -0.7503017167560758
70 -0.010828020004555582 -0.7608698385767642 -0.010821702936664224 -0.76112341969274
71 -0.010827992670238018 -0.7716978312470022 -0.010908238822594285 -0.7720316585153343
72 -0.010826708422973752 -0.7825245396699759 -0.010836333222687244 -0.7828679917380216
73 -0.010820500226691366 -0.7933450398966673 -0.010826351866126061 -0.7936943436041476
74 -0.010822623176500202 -0.8041676630731674 -0.010848607355728745 -0.8045429509598764
75 -0.010828573442995548 -0.814996236516163 -0.010822034580633045 -0.8153649855405094
76 -0.010821972973644733 -0.8258182094898078 -0.010834825318306684 -0.8261998108588161
77 -0.010823450749740005 -0.8366416602395478 -0.010822405433282256 -0.8370222162920984
78 -0.010808286676183342 -0.8474499469157312 -0.01073790672235191 -0.8477601230144503
79 -0.010825581289827824 -0.858275528205559 -0.010819836007431149 -0.8585799590218814
80 -0.010826756199821829 -0.8691022844053808 -0.010832960531115533 -0.8694129195529969
81 -0.010822835704311728 -0.8799251201096926 -0.01079234927892685 -0.8802052688319237
82 -0.010827448684722185 -0.8907525687944148 -0.010816309694200754 -0.8910215785261245
83 -0.010832656640559435 -0.9015852254349742 -0.010850875778123737 -0.9018724543042482
84 -0.010822993516921998 -0.9124082189518962 -0.010798933403566479 -0.9126713877078148
85 -0.010825948044657707 -0.9232341669965539 -0.01088334722444415 -0.9235547349322589
86 -0.010814006207510829 -0.9340481732040647 -0.010828420193865896 -0.9343831551261248
87 -0.010823001060634852 -0.9448711742646996 -0.01083306665532291 -0.9452162217814477
88 -0.01082380353473127 -0.9556949777994308 -0.010801149206236005 -0.9560173709876837
89 -0.010819578543305397 -0.9665145563427362 -0.010751335648819804 -0.9667687066365035
90 -0.01083028526045382 -0.97734484160319 -0.010873545473441482 -0.9776422521099449
91 -0.010820630006492138 -0.9881654716096822 -0.01080109030008316 -0.9884433424100281
92 -0.010820255102589726 -0.9989857267122719 -0.010817816993221641 -0.9992611594032497
93 -0.010822505038231612 -1.0098082317505035 -0.010818812670186162 -1.010079972073436
94 -0.01081783501431346 -1.020626066764817 -0.010813175421208143 -1.020893147494644
95 -0.010817498993128538 -1.0314435657579455 -0.010819170251488685 -1.0317123177461327
96 -0.010817656572908164 -1.0422612223308536 -0.010817743092775344 -1.042530060838908
97 -0.010819133976474405 -1.053080356307328 -0.010816404921934008 -1.053346465760842
98 -0.01081774765625596 -1.063898103963584 -0.010812889086082578 -1.0641593548469246
99 -0.010817679902538657 -1.0747157838661225 -0.010812468128278852 -1.0749718229752034
100 -0.010818163258954882 -1.0855339471250773 -0.010811897367238999 -1.0857837203424425
101 -0.010813827672973276 -1.0963477747980506 -0.01084015117958188 -1.0966238715220245
102 -0.010843065427616238 -1.1071908402256667 -0.010651583457365632 -1.1072754549793902
103 -0.010815718909725547 -1.1180065591353923 -0.010807673772796988 -1.118083128752187
104 -0.010820606397464872 -1.1288271655328572 -0.010824859840795398 -1.1289079885929825
105 -0.010825425572693347 -1.1396525911055506 -0.010813461616635323 -1.1397214502096178
106 -0.010824078833684326 -1.150476669939235 -0.010842800000682473 -1.1505642502103002
107 -0.010822106851264834 -1.1612987767904999 -0.010829890659078956 -1.161394140869379
108 -0.010805345699191093 -1.1721041224896909 -0.011174265807494522 -1.1725684066768736
109 -0.010810846742242575 -1.1829149692319334 -0.010811800369992852 -1.1833802070468664
110 -0.010809082398191094 -1.1937240516301244 -0.010810929769650101 -1.1941911368165166
111 -0.010809545079246164 -1.2045335967093707 -0.010813370952382684 -1.2050045077688993
112 -0.010807156702503562 -1.2153407534118743 -0.01080730683170259 -1.2158118146006018
113 -0.010808695293962955 -1.2261494487058373 -0.01081662611104548 -1.2266284407116472
114 -0.010807754751294852 -1.2369572034571321 -0.010806645266711712 -1.237435085978359
115 -0.010815673647448421 -1.2477728771045806 -0.010870437370613217 -1.2483055233489722
116 -0.010779339587315917 -1.2585522166918965 -0.010597354406490922 -1.2589028777554632
117 -0.010805748915299774 -1.2693579656071963 -0.010773759568110108 -1.2696766373235733
118 -0.010809114575386048 -1.2801670801825824 -0.01081021036952734 -1.2804868476931006
119 -0.010812542494386434 -1.2909796226769688 -0.010811743373051286 -1.2912985910661519
120 -0.010810163151472808 -1.3017897858284415 -0.01080785458907485 -1.3021064456552267
121 -0.010809014597907663 -1.3125988004263491 -0.010809495113790035 -1.3129159407690167
122 -0.010808339668437838 -1.3234071400947869 -0.010811942303553224 -1.32372788307257
123 -0.010810573678463697 -1.3342177137732505 -0.010798058193176984 -1.334525941265747
124 -0.010805667378008366 -1.3450233811512589 -0.010818544123321772 -1.3453444853890688
125 -0.01081034578382969 -1.3558337269350886 -0.010801886208355427 -1.3561463715974242
126 -0.01080861072987318 -1.366642337664962 -0.010799291729927062 -1.3669456633273513
127 -0.010806573368608952 -1.3774489110335708 -0.010803081700578332 -1.3777487450279298
128 -0.010811007535085081 -1.388259918568656 -0.010761729069054126 -1.3885104740969838
129 -0.010808630986139179 -1.3990685495547952 -0.010815615626052022 -1.3993260897230357
130 -0.010811182390898465 -1.4098797319456937 -0.010784712666645647 -1.4101108023896813
131 -0.010798412747681141 -1.420678144693375 -0.010679313214495778 -1.4207901156041771
132 -0.010817413171753287 -1.4314955578651283 -0.010824665194377303 -1.4316147807985544
133 -0.010809676209464669 -1.442305234074593 -0.010812000744044781 -1.4424267815425993
134 -0.010814003087580204 -1.4531192371621733 -0.010813204664736986 -1.4532399862073362
135 -0.010810101125389337 -1.4639293382875627 -0.010806645313277841 -1.464046631520614
136 -0.010808767192065716 -1.4747381054796285 -0.010797193134203553 -1.4748438246548174
137 -0.010811313148587942 -1.4855494186282163 -0.010814533848315478 -1.4856583585031329
138 -0.010806392831727862 -1.4963558114599442 -0.010790415573865175 -1.496448774076998
139 -0.01082218629308045 -1.5071779977530246 -0.010939326137304306 -1.5073881002143024
140 -0.010806094575673341 -1.517984092328698 -0.01080031436868012 -1.5181884145829825
141 -0.010805481253191829 -1.52878957358189 -0.010798587324097752 -1.5289870019070801
142 -0.010804915660992264 -1.5395944892428821 -0.010817278223112226 -1.5398042801301923
143 -0.010810420196503401 -1.5504049094393855 -0.010793842282146216 -1.5505981224123386
144 -0.010801880015060305 -1.5612067894544457 -0.010756649868562817 -1.5613547722809014
145 -0.010797662753611803 -1.5720044522080574 -0.010726697510108352 -1.5720814697910097
146 -0.010808136267587542 -1.582812588475645 -0.01081100394949317 -1.5828924737405028
147 -0.010806960705667733 -1.5936195491813128 -0.010805660486221313 -1.593698134226724
148 -0.010804532608017326 -1.60442408178933 -0.010804761573672295 -1.6045028958003964
149 -0.010803640214726329 -1.6152277220040563 -0.010775965219363571 -1.61527886101976
150 -0.010805377457290887 -1.6260330994613472 -0.010809233039617538 -1.6260880940593774
151 -0.010800240514799952 -1.6368333399761472 -0.010780788352712989 -1.6368688824120903
152 -0.010798775404691697 -1.6476321153808389 -0.010752387251704932 -1.6476212696637953
153 -0.010805133637040854 -1.6584372490178798 -0.010800991486757994 -1.6584222611505532
154 -0.01080601867288351 -1.6692432676907634 -0.010796355828642846 -1.669218616979196
155 -0.010805778298527002 -1.6800490459892903 -0.010806419420987368 -1.6800250364001834
156 -0.010796371893957258 -1.6908454178832475 -0.010747052449733018 -1.6907720888499165
157 -0.010804131347686052 -1.7016495492309336 -0.010802244395017624 -1.701574333244934
158 -0.010804877942427992 -1.7124544271733615 -0.010799343092367053 -1.712373676337301
159 -0.01080560958944261 -1.7232600367628041 -0.010793687868863344 -1.7231673642061642
160 -0.010804643202573062 -1.7340646799653772 -0.010817473893985153 -1.7339848381001495
161 -0.010804778384044766 -1.744869458349422 -0.010825375840067864 -1.7448102139402173
162 -0.010804135166108609 -1.7556735935155305 -0.010802826890721918 -1.7556130408309392
163 -0.01080360091291368 -1.7664771944284443 -0.010802270146086812 -1.766415310977026
164 -0.010802988754585385 -1.7772801831830296 -0.010799463279545308 -1.7772147742565714
165 -0.010808230005204677 -1.7880884131882342 -0.010712966183200478 -1.7879277404397718
166 -0.010805461835116149 -1.7988938750233503 -0.010796601325273514 -1.7987243417650454
167 -0.010808570031076669 -1.809702445054427 -0.010797712299972773 -1.809522054065018
168 -0.010798657825216652 -1.8205011028796436 -0.010964427748695016 -1.8204864818137132
169 -0.010799519903957843 -1.8313006227836015 -0.010805703280493618 -1.8312921850942068
170 -0.010799782676622271 -1.8421004054602237 -0.010799491312354803 -1.8420916764065616
171 -0.010799395479261875 -1.8528998009394855 -0.010794328199699521 -1.8528860046062612
172 -0.010799518693238497 -1.863699319632724 -0.010800702357664704 -1.8636867069639258
173 -0.0107995948754251 -1.8744989145081492 -0.010800477163866163 -1.874487184127792
174 -0.01079802429303527 -1.8852969388011844 -0.01079635377973318 -1.885283537907525
175 -0.010797452367842197 -1.8960943911690267 -0.010792621085420251 -1.8960761589929453
176 -0.010799128329381347 -1.906893519498408 -0.010793571453541517 -1.9068697304464868
177 -0.010798741457983851 -1.9176922609563918 -0.010806891089305281 -1.917676621535792
178 -0.010798919294029475 -1.9284911802504212 -0.010782479215413332 -1.9284591007512055
179 -0.010796005325391888 -1.9392871855758131 -0.010787061648443341 -1.9392461623996489
180 -0.010800864780321717 -1.9500880503561349 -0.01083034328185022 -1.950076505681499
181 -0.010793936438858509 -1.9608819867949934 -0.010753351263701916 -1.960829856945201
182 -0.01079724533483386 -1.9716792321298273 -0.010796722862869501 -1.9716265798080705
183 -0.010814012587070465 -1.9824932447168977 -0.01075008548796177 -1.9823766652960324
184 -0.010799794644117355 -1.993293039361015 -0.010801559267565607 -1.993178224563598
185 -0.01079895873554051 -2.0040919980965555 -0.010790447518229485 -2.0039686720818275
186 -0.010800391621887683 -2.014892389718443 -0.01071765786036849 -2.014686329942196
187 -0.010802760813385248 -2.025695150531828 -0.010787329031154513 -2.0254736589733504
188 -0.01080005569383502 -2.036495206225663 -0.010795769235119223 -2.0362694282084695
189 -0.010804123617708683 -2.047299329843372 -0.01075136698782444 -2.047020795196294
190 -0.010795828560367227 -2.0580951584037392 -0.010748365567997098 -2.057769160764291
191 -0.010798191977664828 -2.068893350381404 -0.01079611568711698 -2.068565276451408
192 -0.010801192140206695 -2.0796945425216107 -0.010801469488069416 -2.0793667459394776
193 -0.010796777764335274 -2.090491320285946 -0.010809000255540014 -2.0901757461950177
194 -0.01079751793295145 -2.1012888382188972 -0.010779448878020048 -2.1009551950730376
195 -0.010801544645801187 -2.1120903828646984 -0.01054422757588327 -2.111499422648921
196 -0.010806769598275423 -2.122897152462974 -0.010809088684618473 -2.1223085113335394
197 -0.010802219668403269 -2.1336993721313773 -0.010799351334571838 -2.133107862668111
198 -0.010803772509098053 -2.1445031446404754 -0.010808274755254388 -2.1439161374233655
199 -0.010804204782471061 -2.1553073494229467 -0.010794518562033773 -2.1547106559853995
200 -0.010788396932184696 -2.1660957463551314 -0.010705607710406184 -2.1654162636958056
201 -0.010799835994839668 -2.176895582349971 -0.010894396621733905 -2.1763106603175397
202 -0.01079852762632072 -2.1876941099762917 -0.010800687270238996 -2.187111347587779
203 -0.010801798943430186 -2.198495908919722 -0.010802930034697057 -2.197914277622476
204 -0.010801388509571552 -2.2092972974292935 -0.01079833242110908 -2.208712610043585
205 -0.010800091316923499 -2.220097388746217 -0.010801207507029176 -2.2195138175506144
206 -0.010799100622534752 -2.2308964893687517 -0.01080190036445856 -2.2303157179150728
207 -0.010802100133150815 -2.2416985895019024 -0.01074110446497798 -2.2410568223800507
208 -0.010796921933069826 -2.2524955114349723 -0.010816475097090005 -2.2518732974771405
209 -0.01080302121117711 -2.263298532646149 -0.010798020008951425 -2.2626713174860917
210 -0.010796165559440851 -2.27409469820559 -0.010793254571035504 -2.273464572057127
211 -0.0107983170542866 -2.2848930152598768 -0.010815052781254053 -2.284279624838381
212 -0.010799898952245712 -2.2956929142121223 -0.010803561005741358 -2.2950831858441227
213 -0.010799056524410844 -2.3064919707365332 -0.01079371296800673 -2.3058768988121296
214 -0.010798887582495809 -2.317290858319029 -0.010801037354394794 -2.3166779361665246
215 -0.01079632006585598 -2.328087178384885 -0.01079061795026064 -2.3274685541167854
216 -0.01079700756818056 -2.3388841859530656 -0.010794783290475608 -2.338263337407261
217 -0.01079738698899746 -2.349681572942063 -0.010794735001400112 -2.349058072408661
218 -0.010794511623680591 -2.3604760845657435 -0.010813217516988516 -2.3598712899256498
219 -0.010788079351186752 -2.3712641639169303 -0.010712758312001825 -2.3705840482376517
220 -0.010796446073800325 -2.3820606099907304 -0.010811087721958757 -2.3813951359596106
221 -0.010796807799488306 -2.3928574177902187 -0.010793767450377346 -2.392188903409988
222 -0.010796334920451045 -2.4036537527106696 -0.010801464272662997 -2.402990367682651
223 -0.010796706983819604 -2.414450459694489 -0.010811748821288348 -2.4138021165039394
224 -0.010794344544410705 -2.4252448042388997 -0.01079324963502586 -2.4245953661389654
225 -0.010794586222618818 -2.4360393904615183 -0.01079630241729319 -2.4353916685562584
226 -0.01079686819575727 -2.4468362586572754 -0.01082323477603495 -2.4462149033322933
227 -0.010791549272835255 -2.457627807930111 -0.010820418689399957 -2.457035322021693
228 -0.010787497647106648 -2.4684153055772176 -0.010800368757918477 -2.4678356907796117
229 -0.010791706945747137 -2.4792070125229646 -0.010792753426358104 -2.47862844420597
230 -0.010791874909773468 -2.489998887432738 -0.0107964220456779 -2.489424866251648
231 -0.01078938045538962 -2.5007882678881277 -0.010775630595162511 -2.5002004968468103
232 -0.01079132193699479 -2.5115795898251223 -0.01078311214223504 -2.5109836089890454
233 -0.010791719797998667 -2.522371309623121 -0.01079119211062789 -2.5217748010996734
234 -0.010800426919013261 -2.5331717365421342 -0.01084266803227365 -2.532617469131947
235 -0.01079192254692316 -2.5439636590890573 -0.010791366314515471 -2.5434088354464626
236 -0.01078889644704759 -2.554752555536105 -0.01080581177957356 -2.5542146472260363
237 -0.010789685137569904 -2.5655422406736745 -0.010783632285892963 -2.5649982795119293
238 -0.010789303155615926 -2.5763315438292906 -0.010790072195231915 -2.5757883517071614
239 -0.010789534961804747 -2.587121078791095 -0.010805492475628852 -2.58659384418279
240 -0.010788282332941889 -2.597909361124037 -0.010794975189492106 -2.597388819372282
241 -0.010786944115534425 -2.6086963052395715 -0.010822424665093422 -2.6082112440373755
242 -0.010787321580573916 -2.6194836268201453 -0.01078736549243331 -2.618998609529809
243 -0.010787768894806505 -2.630271395714952 -0.010790161322802305 -2.629788770852611
244 -0.01079079182818532 -2.6410621875431373 -0.010809846362099052 -2.6405986172147102
245 -0.01078326334245503 -2.651845450885592 -0.01082870396785438 -2.6514273211825645
246 -0.010785372601822019 -2.6626308234874143 -0.01078596543520689 -2.6622132866177712
247 -0.010782979801297188 -2.6734138032887116 -0.010776438657194376 -2.6729897252749657
248 -0.01077609327621758 -2.6841898965649293 -0.010645779641345143 -2.6836355049163108
249 -0.01078834137879312 -2.6949782379437224 -0.010793020669370889 -2.6944285255856815
250 -0.01078752726316452 -2.7057657652068867 -0.010784260462969542 -2.705212786048651
251 -0.010786084737628699 -2.7165518499445156 -0.010786841064691544 -2.7159996271133426
252 -0.01078667095862329 -2.727338520903139 -0.010784593876451254 -2.726784220989794
253 -0.0107863484416157 -2.7381248693447544 -0.010779606131836771 -2.7375638271216305
254 -0.01078767366707325 -2.7489125430118277 -0.01078647319227457 -2.748350300313905
255 -0.010789983859285712 -2.7597025268711133 -0.01080447118729353 -2.7591547715011986
256 -0.01078582159243524 -2.7704883484635485 -0.01079586213454604 -2.7699506336357445
257 -0.010787734948098659 -2.781276083411647 -0.010783693008124828 -2.780734326643869
258 -0.010789422784000635 -2.7920655061956476 -0.010772843658924103 -2.7915071703027934
259 -0.010780048510059714 -2.802845554705707 -0.01079016150906682 -2.80229733181186
260 -0.010787321673706173 -2.813632876379413 -0.010790952714160085 -2.81308828452602
261 -0.010786658152937889 -2.824419534532351 -0.01079020886681974 -2.82387849339284
262 -0.010781494621187448 -2.8352010291535383 -0.010907498048618436 -2.8347859914414584
263 -0.01078321379609406 -2.8459842429496325 -0.01077854037284851 -2.845564531814307
264 -0.010784267541021108 -2.8567685104906535 -0.01079258811660111 -2.856357119930908
265 -0.010782461054623127 -2.8675509715452767 -0.010782686714082956 -2.8671398066449907
266 -0.01078395894728601 -2.8783349304925627 -0.010811854153871536 -2.877951660798862
267 -0.01078300504013896 -2.8891179355327017 -0.010777636431157589 -2.88872929723002
268 -0.010784106282517313 -2.899902041815219 -0.010780741507187486 -2.8995100387372075
269 -0.01078303880058229 -2.910685080615801 -0.01078584035858512 -2.9102958790957927
270 -0.010784408217296005 -2.921469488833097 -0.010791349504143 -2.921087228599936
271 -0.01078111920505762 -2.9322506080381547 -0.01077483114786446 -2.9318620597478002
272 -0.010782001400366425 -2.943032609438521 -0.010785262845456601 -2.942647322593257
273 -0.010782714933156967 -2.953815324371678 -0.010785900242626666 -2.9534332228358835
274 -0.01078360048122704 -2.964598924852905 -0.01077283644117415 -2.964206059277058
275 -0.010781964845955372 -2.9753808896988603 -0.010773094138130546 -2.9749791534151884
276 -0.010790144046768545 -2.9861710337456286 -0.010718943737447261 -2.9856980971526355
277 -0.010783469397574663 -2.996954503143203 -0.010788889694958925 -2.9964869868475943
278 -0.010782741941511631 -3.007737245084715 -0.010782892443239689 -3.007269879290834
279 -0.010784594295546412 -3.018521839380261 -0.010762395104393363 -3.0180322743952273
280 -0.010782730765640736 -3.029304570145902 -0.010764134908095002 -3.028796409303322
281 -0.010784238483756781 -3.0400888086296587 -0.010782902967184782 -3.039579312270507
282 -0.010783936874940992 -3.0508727455046 -0.010782309249043465 -3.0503616215195506
283 -0.010783432377502322 -3.061656177882102 -0.010783631959930063 -3.0611452534794807
284 -0.010786474449560046 -3.072442652331662 -0.01073869951069355 -3.0718839529901745
285 -0.010791265359148382 -3.0832339176908103 -0.0107739114202559 -3.0826578644104305
286 -0.010785007942467928 -3.094018925633278 -0.010774932522326707 -3.093432796932757
287 -0.010785316256806255 -3.1048042418900845 -0.010792395006865263 -3.1042251919396224
288 -0.010785893816500903 -3.1155901357065856 -0.010789309907704592 -3.115014501847327
289 -0.01078615472652018 -3.1263762904331056 -0.010811860952526332 -3.1258263627998537
290 -0.010784336226060986 -3.1371606266591665 -0.010780827421694995 -3.136607190221549
291 -0.010784133989363908 -3.1479447606485302 -0.010791669320315122 -3.147398859541864
292 -0.010782321775332093 -3.1587270824238622 -0.01077105924487114 -3.158169918786735
293 -0.010787947475910187 -3.1695150298997725 -0.010770247597247363 -3.1689401663839827
294 -0.01078226212412119 -3.180297292023894 -0.010783417988568545 -3.1797235843725513
295 -0.010784283326938749 -3.191081575350833 -0.01078687864355743 -3.1905104630161087
296 -0.010787358740344644 -3.2018689340911775 -0.010809753835201264 -3.20132021685131
297 -0.010780511237680913 -3.2126494453288585 -0.01080853259190917 -3.2121287494432194
298 -0.010780562227591873 -3.2234300075564506 -0.010776297235861421 -3.222905046679081
299 -0.010780858714133501 -3.234210866270584 -0.010765777248889209 -3.2336708239279703
300 -0.010782818170264363 -3.2449936844408485 -0.010799828078597784 -3.244470652006568
301 -0.010782358516007663 -3.2557760429568563 -0.010752097563818097 -3.255222749570386
302 -0.010781006468459964 -3.2665570494253164 -0.010848870873451233 -3.2660716204438374
303 -0.010781933180987835 -3.277338982606304 -0.010782107710838318 -3.2768537281546757
304 -0.010779983503744007 -3.2881189661100483 -0.010774120967835189 -3.287627849122511
305 -0.010782404569908977 -3.2989013706799573 -0.010748401656746865 -3.298376250779258
306 -0.010778546426445245 -3.3096799171064024 -0.010779662197455764 -3.309155912976714
307 -0.01078423298895359 -3.320464150095356 -0.0108285591006279 -3.319984472077342
308 -0.010781208518892527 -3.3312453586142485 -0.010768815549090505 -3.3307532876264325
309 -0.010779565945267678 -3.3420249245595164 -0.010772192617878318 -3.341525480244311
310 -0.010781051777303218 -3.3528059763368194 -0.010788813838735223 -3.352314294083046
311 -0.010780234448611736 -3.363586210785431 -0.010778863867744803 -3.363093157950791
312 -0.010781257273629307 -3.3743674680590603 -0.010772225446999073 -3.37386538339779
313 -0.010782307712361217 -3.3851497757714215 -0.010772262699902058 -3.384637646097692
314 -0.010799252055585384 -3.395949027827007 -0.010701147560030221 -3.395338793657722
315 -0.010779538145288824 -3.4067285659722955 -0.010837503941729665 -3.4061762975994516
316 -0.01078027873300016 -3.4175088447052957 -0.01077629579231143 -3.416952593391763
317 -0.010779792489483953 -3.42828863719478 -0.010786536941304803 -3.4277391303330678
318 -0.010779655119404197 -3.439068292314184 -0.010823631193488836 -3.4385627615265566
319 -0.010776283824816347 -3.4498445761390006 -0.010816795099526644 -3.4493795566260834
320 -0.010778985172510146 -3.4606235613115106 -0.010776412580162287 -3.460155969206246
321 -0.010779239237308502 -3.471402800548819 -0.010785578424111009 -3.470941547630357
322 -0.01077698590233922 -3.4821797864511583 -0.010749339871108533 -3.4816908875014656
323 -0.010777822881937026 -3.492957609333095 -0.01075708600692451 -3.49244797350839
324 -0.010779327992349864 -3.5037369373254452 -0.010776793304830789 -3.503224766813221
325 -0.01077785948291421 -3.5145147968083594 -0.010778384562581778 -3.5140031513758028
326 -0.010781097877770662 -3.52529589468613 -0.010679910285398364 -3.524683061661201
327 -0.010780877573415637 -3.5360767722595456 -0.010782351857051254 -3.5354654135182524
328 -0.01078055053949356 -3.546857322799039 -0.010783821064978837 -3.546249234583231
329 -0.010780751053243876 -3.5576380738522833 -0.01078874096274376 -3.557037975545975
330 -0.010780815593898296 -3.5684188894461815 -0.010793019412085414 -3.56783099495806
331 -0.010777345718815922 -3.5791962351649973 -0.010747599741443991 -3.578578594699504
332 -0.010777197778224945 -3.5899734329432222 -0.010810657264664769 -3.589389251964169
333 -0.010777552286162973 -3.6007509852293853 -0.010740448767319322 -3.6001297007314883
334 -0.010779915237799286 -3.6115309004671845 -0.01078090057708323 -3.6109106013085714
335 -0.010778399975970387 -3.622309300443155 -0.010780815081670881 -3.6216914163902425
336 -0.010778610641136766 -3.6330879110842917 -0.010775192081928254 -3.632466608472171
337 -0.01078418460674584 -3.6438720956910378 -0.010869802441447973 -3.643336410913619
338 -0.010778019856661557 -3.654650115547699 -0.010768978903070093 -3.654105389816689
339 -0.010775054572150111 -3.6654251701198493 -0.010773723106831312 -3.6648791129235203
340 -0.01078017451800406 -3.6762053446378533 -0.010796599695459009 -3.6756757126189794
341 -0.010790729289874434 -3.6869960739277277 -0.010725292656570674 -3.6864010052755503
342 -0.010777891147881746 -3.6977739650756094 -0.010778349451720714 -3.697179354727271
343 -0.010778391454368829 -3.708552356529978 -0.010779088689014315 -3.707958443416285
344 -0.010778181254863739 -3.719330537784842 -0.010774125810712576 -3.7187325692269977
345 -0.010777952568605541 -3.730108490353447 -0.010777577757835388 -3.729510146984833
346 -0.010778100229799747 -3.740886590583247 -0.010788229387253523 -3.7402983763720865
347 -0.010775159252807498 -3.7516617498360545 -0.010789561783894897 -3.7510879381559814
348 -0.010776473395526408 -3.7624382232315807 -0.010735596064478159 -3.7618235342204596
349 -0.010777109628543257 -3.773215332860124 -0.010776153299957514 -3.772599687520417
350 -0.010778227308765053 -3.7839935601688888 -0.010776019049808383 -3.7833757065702254
351 -0.010778249520808459 -3.7947718096896974 -0.010778147540986539 -3.794153854111212
352 -0.010780113842338323 -3.8055519235320356 -0.010758682386949658 -3.8049125364981617
353 -0.010777426743879914 -3.8163293502759155 -0.01076711700297892 -3.8156796535011406
354 -0.010780093213543295 -3.8271094434894586 -0.010787616483867168 -3.8264672699850077
355 -0.010776420589536428 -3.837885864078995 -0.010762889636680484 -3.8372301596216882
356 -0.010778833972290158 -3.848664698051285 -0.0107967269141227 -3.848026886535811
357 -0.010778083512559534 -3.859442781563845 -0.010771930404007434 -3.858798816939818
358 -0.010771238850429654 -3.8702140204142745 -0.010741828195750713 -3.8695406451355687
359 -0.010777628142386675 -3.880991648556661 -0.010785032203420997 -3.88032567733899
360 -0.01077745072543621 -3.8917690992820972 -0.01078032930381596 -3.8911060066428056
361 -0.010775506449863314 -3.9025446057319604 -0.010787268122658133 -3.9018932747654635
362 -0.0107674703001976 -3.913312076032158 -0.010836026584729552 -3.912729301350193
363 -0.010774891497567296 -3.924086967529725 -0.010767703782767058 -3.92349700513296
364 -0.010776385758072137 -3.9348633532877972 -0.010781648708507419 -3.9342786538414676
365 -0.010775414248928427 -3.9456387675367255 -0.0107822859659791 -3.9450609398074468
366 -0.01077678743749857 -3.956415554974224 -0.010770672373473645 -3.9558316121809205
367 -0.010774488328024745 -3.967190043302249 -0.010766244865953923 -3.9665978570468745
368 -0.010777144832536579 -3.9779671881347856 -0.010784766869619489 -3.977382623916494
369 -0.010776809742674231 -3.9887439978774597 -0.010806012712419034 -3.988188636628913
370 -0.010769814485684037 -3.9995138123631437 -0.010850932914763689 -3.999039569543677
371 -0.010776236187666655 -4.010290048550811 -0.010788597539067269 -4.009828167082744
372 -0.010774108022451401 -4.021064156573262 -0.01077576931566 -4.020603936398404
373 -0.010773709788918496 -4.0318378663621806 -0.010773510625585913 -4.031377447023989
374 -0.010772740002721548 -4.042610606364902 -0.010740171745419502 -4.042117618769409
375 -0.010773893678560853 -4.053384500043463 -0.010773553187027574 -4.0528911719564364
376 -0.010773665364831686 -4.064158165408295 -0.010791117697954178 -4.06368228965439
377 -0.010773580009117722 -4.0749317454174125 -0.010757182259112597 -4.074439471913503
378 -0.010771564487367869 -4.085703309904781 -0.010838308418169618 -4.085277780331673
379 -0.010769139276817441 -4.096472449181598 -0.010774300014600158 -4.096052080346273
380 -0.010774170747026801 -4.107246619928625 -0.010773879941552877 -4.106825960287826
381 -0.010777870938181878 -4.118024490866807 -0.010808319877833128 -4.117634280165659
382 -0.010770284989848732 -4.128794775856655 -0.010751253180205821 -4.128385533345865
383 -0.010773066338151694 -4.139567842194807 -0.010775297554209829 -4.1391608309000745
384 -0.010774147557094693 -4.150341989751902 -0.010765291657298804 -4.149926122557373
385 -0.010793615691363811 -4.161135605443266 -0.010987978288903832 -4.160914100846277
386 -0.010771428374573589 -4.171907033817839 -0.010778265027329325 -4.171692365873606
387 -0.010770733188837766 -4.182677767006677 -0.010769089125096798 -4.182461454998703
388 -0.010771208023652435 -4.193448975030329 -0.010772789968177677 -4.19323424496688
389 -0.010772164817899466 -4.2042211398482285 -0.010759134776890278 -4.20399337974377
390 -0.010770902270451188 -4.21499204211868 -0.010759004158899188 -4.2147523839026695
391 -0.010776730766519905 -4.2257687728852 -0.010750593524426222 -4.225502977427095
392 -0.010769873484969139 -4.236538646370169 -0.010740066412836313 -4.236243043839932
393 -0.010770457191392779 -4.247309103561562 -0.010773324500769376 -4.247016368340701
394 -0.010771132493391632 -4.258080236054954 -0.010757659655064344 -4.257774027995766
395 -0.01076948749832809 -4.268849723553282 -0.010794991720467806 -4.268569019716234
396 -0.010773758823052048 -4.2796234823763335 -0.01076092105358839 -4.279329940769823
397 -0.010772551456466318 -4.2903960338328 -0.010756004415452481 -4.290085945185275
398 -0.010770512418821454 -4.301166546251621 -0.010781344212591647 -4.300867289397867
399 -0.010767371393740177 -4.311933917645361 -0.010783234145492315 -4.311650523543359
400 -0.01077460148371756 -4.322708519129079 -0.010669696284458042 -4.322320219827817
401 -0.01077230041846633 -4.333480819547545 -0.010757199535146356 -4.333077419362963
402 -0.010772761795669794 -4.344253581343215 -0.010766225308179856 -4.343843644671143
403 -0.01077327448874712 -4.355026855831961 -0.010773363057523966 -4.354617007728667
404 -0.010773838218301534 -4.365800694050263 -0.010776630695909261 -4.365393638424576
405 -0.01077168621122837 -4.376572380261491 -0.010753755318000912 -4.376147393742578
406 -0.01077680946327746 -4.387349189724769 -0.010782117769122124 -4.3869295115117
407 -0.010779793746769429 -4.398128983471538 -0.010897545935586095 -4.397827057447286
408 -0.010771075868979097 -4.4089000593405165 -0.010770763270556927 -4.408597820717843
409 -0.010770251601934433 -4.419670310942451 -0.010767687438055873 -4.4193655081559
410 -0.010778186935931444 -4.430448497878383 -0.010838206065818668 -4.430203714221718
411 -0.010762199806049467 -4.441210697684433 -0.01083754082210362 -4.441041255043822
412 -0.010767858568578958 -4.451978556253012 -0.010767195653170348 -4.451808450696992
413 -0.010769613971933722 -4.462748170224946 -0.01077081668190658 -4.462579267378899
414 -0.010769563307985664 -4.4735177335329315 -0.010766536556184291 -4.473345803935084
415 -0.010771246813237666 -4.484288980346169 -0.010776469483971596 -4.484122273419056
416 -0.010773636028170585 -4.49506261637434 -0.010643165512010454 -4.494765438931066
417 -0.010771855246275663 -4.505834471620616 -0.010772060742601753 -4.505537499673667
418 -0.010771549260243773 -4.516606020880859 -0.010774148954078555 -4.516311648627746
419 -0.010773715656250715 -4.52737973653711 -0.010775756416842341 -4.527087405044589
420 -0.010772007051855326 -4.538151743588966 -0.010775554599240423 -4.537862959643829
421 -0.010771476244553924 -4.54892321983352 -0.010777661250904203 -4.548640620894733
422 -0.010770538775250315 -4.55969375860877 -0.01076588979922235 -4.559406510693955
423 -0.010772255901247262 -4.570466014510017 -0.010774779133498669 -4.570181289827453
424 -0.010769138764590024 -4.581235153274607 -0.01077051404863596 -4.580951803876089
425 -0.010775919770821929 -4.592011073045429 -0.010808583395555616 -4.591760387271645
426 -0.010771481180563569 -4.602782554225993 -0.010775665426626802 -4.602536052698271
427 -0.010771093284711241 -4.613553647510704 -0.010775625053793193 -4.613311677752065
428 -0.010776704223826528 -4.624330351734531 -0.01080124662257731 -4.624112924374642
429 -0.010769964242354036 -4.635100315976885 -0.010772373201325536 -4.634885297575967
430 -0.01076970282010734 -4.645870018796993 -0.010768773825839162 -4.645654071401807
431 -0.01077084792777896 -4.656640866724771 -0.01077085747383535 -4.656424928875642
432 -0.010769922100007535 -4.667410788824779 -0.010761266481131316 -4.667186195356773
433 -0.010770735656842589 -4.678181524481622 -0.010772727616131305 -4.677958922972904
434 -0.01076931064017117 -4.688950835121793 -0.010781299928203225 -4.688740222901107
435 -0.010768903093412519 -4.699719738215205 -0.010781831433996558 -4.6995220543351035
436 -0.010769870271906257 -4.710489608487111 -0.010756633570417761 -4.710278687905522
437 -0.010771786235272885 -4.721261394722384 -0.010825964249670505 -4.7211046521551925
438 -0.010771020408719778 -4.732032415131104 -0.0107839644420892 -4.731888616597281
439 -0.01076784748584032 -4.742800262616944 -0.010753696272149681 -4.742642312869431
440 -0.010768092749640346 -4.753568355366585 -0.010766954720020294 -4.7534092675894515
441 -0.010769457276910543 -4.764337812643495 -0.0108060406986624 -4.764215308288114
442 -0.010765690775588154 -4.775103503419083 -0.010720766708254814 -4.774936074996369
443 -0.010768165020272136 -4.785871668439355 -0.010760838678106666 -4.785696913674476
444 -0.010767379403114319 -4.796639047842469 -0.010760214552283287 -4.796457128226759
445 -0.010764213791117073 -4.807403261633587 -0.01069750408641994 -4.807154632313179
446 -0.01076912172138691 -4.818172383354973 -0.010777815151959658 -4.817932447465139
447 -0.010770851280540228 -4.8289432346355134 -0.010773348528891802 -4.82870579599403
448 -0.01077112122438848 -4.839714355859902 -0.010768006881698966 -4.839473802875729
449 -0.010769474832341076 -4.8504838306922435 -0.01076489333063364 -4.850238696206363
450 -0.010768390679731964 -4.861252221371975 -0.010803931578993797 -4.8610426277853565
451 -0.010767439659684897 -4.87201966103166 -0.010769406519830226 -4.8718120343051865
452 -0.010769757535308599 -4.882789418566969 -0.010791649715974927 -4.882603684021161
453 -0.010770557960495353 -4.893559976527465 -0.010772403236478567 -4.893376087257639
454 -0.010776666505262256 -4.904336643032727 -0.010743373446166516 -4.9041194607038054
455 -0.010769738629460335 -4.915106381662188 -0.010784563422203065 -4.914904024126009
456 -0.01076889568939805 -4.925875277351586 -0.010771012445911766 -4.925675036571921
457 -0.010768058989197016 -4.936643336340783 -0.010734934359788895 -4.9364099709317095
458 -0.010770335746929049 -4.947413672087712 -0.010756677528843284 -4.947166648460553
459 -0.010769377183169126 -4.958183049270881 -0.010773760825395584 -4.957940409285949
460 -0.010768308583647013 -4.968951357854528 -0.01077418657951057 -4.9687145958654595
461 -0.010769356321543456 -4.9797207141760715 -0.010766650969162583 -4.979481246834622
462 -0.010744000878185033 -4.990464715054257 -0.010893298918381334 -4.990374545753003
463 -0.010766691016033291 -5.00123140607029 -0.010775311011821031 -5.001149856764824
464 -0.010765640763565898 -5.011997046833856 -0.010764628788456321 -5.01191448555328
465 -0.010765933990478515 -5.022762980824335 -0.010762079572305083 -5.022676565125585
466 -0.010766522213816642 -5.033529503038151 -0.010766624286770821 -5.033443189412356
467 -0.010767717519775033 -5.044297220557926 -0.01075343177653849 -5.0441966211888944
468 -0.010766736371442676 -5.055063956929368 -0.010775715531781315 -5.054972336720676
469 -0.010768036218360066 -5.065831993147729 -0.010767689766362309 -5.065740026487038
470 -0.010763816582039 -5.076595809729768 -0.010755403758957982 -5.076495430245997
471 -0.01076665292493999 -5.087362462654708 -0.01076835379935801 -5.087263784045355
472 -0.010767143592238427 -5.098129606246946 -0.010774727584794164 -5.098038511630149
473 -0.01076630037277937 -5.1088959066197255 -0.010768279759213328 -5.1088067913893624
474 -0.010767101868987083 -5.119663008488713 -0.010763347381725907 -5.119570138771088
475 -0.010767597891390323 -5.130430606380103 -0.010768083343282341 -5.1303382221143705
476 -0.010767124919220805 -5.141197731299324 -0.010756148677319288 -5.14109437079169
477 -0.01076714163646102 -5.151964872935785 -0.010788332903757691 -5.151882703695447
478 -0.010759368259459733 -5.162724241195245 -0.010899017471820116 -5.162781721167267
479 -0.010763507569208741 -5.173487748764454 -0.010769441537559033 -5.173551162704826
480 -0.010764225758612156 -5.1842519745230655 -0.010761149553582072 -5.184312312258409
481 -0.010764404712244869 -5.195016379235311 -0.010772631596773862 -5.195084943855183
482 -0.010764274559915066 -5.205780653795226 -0.01076400731690228 -5.205848951172086
483 -0.010764202196151018 -5.216544855991377 -0.010770043637603522 -5.216618994809689
484 -0.01076439581811428 -5.2273092518094915 -0.010761692561209202 -5.227380687370898
485 -0.01076469300314784 -5.23807394481264 -0.010764586692675947 -5.238145274063574
486 -0.010765167279168963 -5.248839112091809 -0.010781352175399661 -5.2489266262389735
487 -0.01074742041528225 -5.259586532507091 -0.01056285509839654 -5.25948948133737
488 -0.010767745925113559 -5.270354278432205 -0.010758024407550693 -5.270247505744921
489 -0.010767441196367144 -5.281121719628572 -0.010770121542736887 -5.281017627287658
490 -0.010766765801236033 -5.291888485429808 -0.010764878522604705 -5.2917825058102625
491 -0.010766661260277033 -5.302655146690085 -0.010755216889083385 -5.302537722699346
492 -0.010767042683437467 -5.313422189373522 -0.010763438092544675 -5.31330116079189
493 -0.010765684768557549 -5.32418787414208 -0.010743580525740981 -5.324044741317631
494 -0.010782189574092627 -5.334970063716172 -0.010950879100710154 -5.334995620418341
495 -0.010763683170080186 -5.3457337468862525 -0.010759600903838873 -5.34575522132218
496 -0.010765396105125547 -5.356499142991378 -0.010768076730892062 -5.356523298053072
497 -0.010764200473204255 -5.3672633434645824 -0.010767670115455985 -5.367290968168528
498 -0.010766100743785501 -5.378029444208368 -0.01076278304681182 -5.37805375121534
499 -0.010767356026917696 -5.388796800235285 -0.01076119178906083 -5.388814943004401
500 -0.01076440024189651 -5.399561200477182 -0.010754873417317868 -5.399569816421718
501 -0.010764748090878129 -5.41032594856806 -0.010789514100179077 -5.4103593305218975
502 -0.010765237640589476 -5.421091186208649 -0.010761047527194024 -5.421120378049092
503 -0.010765718016773462 -5.431856904225422 -0.010761723248288035 -5.43188210129738
504 -0.010765166720375419 -5.442622070945798 -0.01075823586434126 -5.442640337161722
505 -0.010766151268035174 -5.453388222213833 -0.010771943395957351 -5.453412280557679
506 -0.010761142848059535 -5.464149365061892 -0.01072563761845231 -5.464137918176131
507 -0.010766694368794561 -5.4749160594306865 -0.01074234456755221 -5.474880262743683
508 -0.010765711776912212 -5.485681771207599 -0.010755918454378843 -5.485636181198061
509 -0.010768787888810038 -5.496450559096409 -0.010741076478734613 -5.496377257676796
510 -0.01076869866810739 -5.507219257764516 -0.010697227995842695 -5.507074485672639
511 -0.010767604922875762 -5.517986862687391 -0.010770246665924788 -5.517844732338564
512 -0.010768096055835485 -5.528754958743227 -0.010776110831648112 -5.528620843170212
513 -0.010767879616469144 -5.539522838359696 -0.01076395008713007 -5.539384793257342
514 -0.010755972936749458 -5.550278811296446 -0.010624528024345636 -5.550009321281688
515 -0.010770548647269607 -5.561049359943715 -0.010760059719905258 -5.560769381001593
516 -0.010769933043047786 -5.571819292986763 -0.010769512783735991 -5.571538893785329
517 -0.01077430252917111 -5.5825935955159345 -0.010804882785305382 -5.582343776570634
518 -0.010770285036414862 -5.593363880552349 -0.010790113732218743 -5.593133890302853
519 -0.010768704721704126 -5.604132585274053 -0.01076908353716135 -5.603902973840014
520 -0.010768558783456682 -5.61490114405751 -0.010769150126725436 -5.614672123966739
521 -0.010769176250323653 -5.625670320307833 -0.0107814637478441 -5.625453587714583
522 -0.010769174620509147 -5.636439494928342 -0.010793204000219703 -5.636246791714803
523 -0.010766101675108075 -5.64720559660345 -0.010779015766456724 -5.64702580748126
524 -0.010768586490303277 -5.657974183093753 -0.010764171089977025 -5.657789978571237
525 -0.010767759336158634 -5.668741942429912 -0.010774600226432085 -5.668564578797668
526 -0.010768403252586722 -5.679510345682498 -0.010762924002483487 -5.6793275028001515
527 -0.010768780903890728 -5.690279126586389 -0.010759126069024206 -5.690086628869175
528 -0.010768742579966784 -5.701047869166356 -0.010775521211326123 -5.700862150080502
529 -0.010763011267408728 -5.711810880433765 -0.010750103928148746 -5.71161225400865
530 -0.010769426077604293 -5.722580306511369 -0.01074426989071071 -5.722356523899361
531 -0.01076540006324649 -5.733345706574616 -0.010761768976226448 -5.733118292875587
532 -0.010759809147566557 -5.7441055157221825 -0.010913690272718667 -5.7440319831483055
533 -0.01076305895112455 -5.754868574673307 -0.010784911224618554 -5.754816894372924
534 -0.010765265673398972 -5.765633840346706 -0.01076810173690319 -5.765584996109827
535 -0.010764505527913571 -5.77639834587462 -0.010768943605944515 -5.776353939715771
536 -0.010764496540650726 -5.78716284241527 -0.01076341038569808 -5.787117350101469
537 -0.01076466143131256 -5.797927503846583 -0.010759815713390708 -5.797877165814859
538 -0.010762887867167592 -5.808690391713751 -0.010752629535272718 -5.808629795350132
539 -0.010768849495798349 -5.819459241209549 -0.010760905547067523 -5.8193907008972
540 -0.010774358361959457 -5.830233599571509 -0.010781954508274794 -5.830172655405475
541 -0.010763456532731652 -5.84099705610424 -0.010765573661774396 -5.840938229067249
542 -0.010765180131420493 -5.85176223623566 -0.010761298751458526 -5.851699527818708
543 -0.010765534639358521 -5.862527770875019 -0.010767621686682105 -5.86246714950539
544 -0.010764352465048432 -5.873292123340067 -0.010792590491473675 -5.873259739996864
545 -0.010764110507443548 -5.88405623384751 -0.010762610286474229 -5.884022350283338
546 -0.010764585202559828 -5.894820819050071 -0.010776862036436796 -5.894799212319775
547 -0.010765501158311963 -5.905586320208383 -0.010785073740407825 -5.905584286060183
548 -0.010764206992462277 -5.916350527200845 -0.010746227670460939 -5.916330513730644
549 -0.01076504890806973 -5.927115576108915 -0.010764505853876472 -5.92709501958452
550 -0.010765420226380228 -5.937880996335295 -0.010718950256705283 -5.937813969841225
551 -0.010765451844781638 -5.948646448180076 -0.010758594516664744 -5.94857256435789
552 -0.010765833593904973 -5.959412281773981 -0.01077947267331183 -5.959352037031201
553 -0.010766588849946856 -5.970178870623928 -0.010761832585558295 -5.9701138696167595
554 -0.0107646522577852 -5.980943522881714 -0.010764120006933808 -5.980877989623694
555 -0.010766402911394834 -5.991709925793109 -0.010766678536310793 -5.991644668160005
556 -0.010760561795905232 -6.002470487589014 -0.010804995987564325 -6.002449664147569
557 -0.010765401646494865 -6.013235889235509 -0.010768328234553337 -6.013217992382122
558 -0.010766954952850937 -6.02400284418836 -0.010776470601558685 -6.023994462983681
559 -0.010760124400258064 -6.034762968588619 -0.010719198687002062 -6.034713661670683
560 -0.010765718854963779 -6.045528687443583 -0.01077258624136448 -6.045486247912047
561 -0.010765125183388591 -6.056293812626971 -0.010750645026564597 -6.056236892938611
562 -0.010769423004239798 -6.067063235631211 -0.010672041540965438 -6.066908934479577
563 -0.01076689437031746 -6.077830130001528 -0.01077507813461125 -6.0776840126141884
564 -0.010767866484820842 -6.0885979964863495 -0.010769634181633592 -6.088453646795822
565 -0.01076733935624361 -6.099365335842593 -0.010769101651385426 -6.0992227484472075
566 -0.01076710196211934 -6.110132437804713 -0.010772594157606364 -6.1099953426048135
567 -0.010766509408131241 -6.120898947212844 -0.010767031228169799 -6.120762373832983
568 -0.010767163755372167 -6.131666110968216 -0.010773162078112363 -6.1315355359110955
569 -0.01076682610437274 -6.142432937072589 -0.010759200947359205 -6.142294736858455
570 -0.01076703011058271 -6.153199967183172 -0.010768488747999072 -6.153063225606454
571 -0.010765955783426762 -6.163965922966598 -0.010767775354906917 -6.163831000961361
572 -0.010765840159729123 -6.174731763126328 -0.010754389548674225 -6.174585390510035
573 -0.010770130390301346 -6.185501893516629 -0.010699105402454733 -6.18528449591249
574 -0.010766366869211197 -6.19626826038584 -0.010782907065004111 -6.196067402977494
575 -0.010769532760605216 -6.207037793146445 -0.010748981777578593 -6.206816384755073
576 -0.01076570302248001 -6.2178034961689255 -0.01072367443703115 -6.217540059192104
577 -0.010769983055070043 -6.2285734792239955 -0.010773477517068386 -6.228313536709172
578 -0.010766983637586236 -6.239340462861581 -0.010791837610304356 -6.239105374319476
579 -0.010767496237531305 -6.250107959099113 -0.01076516229659319 -6.249870536616069
580 -0.010768706304952502 -6.260876665404066 -0.010784516483545304 -6.260655053099614
581 -0.010766405472531914 -6.271643070876598 -0.010746423015370965 -6.271401476114986
582 -0.01075646528042853 -6.282399536157026 -0.01084006424061954 -6.282241540355606
583 -0.0107632617931813 -6.293162797950208 -0.010744308168068529 -6.292985848523674
584 -0.010765695478767157 -6.303928493428975 -0.010773619264364242 -6.303759467788039
585 -0.010767057677730918 -6.3146955511067056 -0.010761357145383954 -6.314520824933423
586 -0.010769463097676634 -6.325465014204382 -0.010756822256371378 -6.325277647189794
587 -0.010765490448102355 -6.336230504652485 -0.010762205207720399 -6.336039852397515
588 -0.010765450494363903 -6.3469959551468484 -0.01077273180708289 -6.3468125842045975
589 -0.01076153814792633 -6.357757493294775 -0.010712762782350182 -6.3575253469869475
590 -0.01076758448034525 -6.368525077775121 -0.010777859343215823 -6.368303206330164
591 -0.010764750093221665 -6.379289827868342 -0.010760920494794846 -6.379064126824958
592 -0.010765613289549947 -6.390055441157892 -0.01076320200227201 -6.38982732882723
593 -0.010759661486372352 -6.400815102644264 -0.010796130821108817 -6.4006234596483385
594 -0.010766231408342718 -6.411581334052607 -0.010768197895959019 -6.411391657544297
595 -0.010764901852235198 -6.422346235904842 -0.010812136018648744 -6.422203793562946
596 -0.010760021116584539 -6.433106257021427 -0.010754893254488706 -6.432958686817434
597 -0.010763451876118778 -6.443869708897545 -0.010767943132668734 -6.443726629950103
598 -0.010764856217429042 -6.454634565114975 -0.01076730564236641 -6.454493935592469
599 -0.010766632622107863 -6.465401197737083 -0.010761227179318666 -6.465255162771787
600 -0.01076496420428157 -6.476166161941364 -0.01076444829814136 -6.476019611069929
601 -0.010766024608165026 -6.486932186549529 -0.010757896956056357 -6.486777508025985
602 -0.010765532869845629 -6.497697719419374 -0.01080920770764351 -6.497586715733628
603 -0.010763489408418536 -6.508461208827793 -0.010775953438133002 -6.508362669171761
604 -0.010763817001134157 -6.519225025828927 -0.01077310903929174 -6.519135778211052
605 -0.010764391394332051 -6.529989417223259 -0.010743084270507098 -6.529878862481559
606 -0.010778304748237133 -6.540767721971497 -0.010712243150919676 -6.540591105632479
607 -0.010763126937672497 -6.551530848909169 -0.010764846950769425 -6.551355952583248
608 -0.010765449004247784 -6.562296297913417 -0.010764386970549822 -6.562120339553798
609 -0.01076649003662169 -6.573062787950039 -0.01075873039662838 -6.572879069950426
610 -0.010765943629667162 -6.583828731579706 -0.010763174202293158 -6.58364224415272
611 -0.010766096413135529 -6.594594827992841 -0.010766906663775444 -6.594409150816495
612 -0.010764297610148788 -6.60535912560299 -0.010764326481148601 -6.605173477297644
613 -0.010777010302990674 -6.616136135905981 -0.01088135726749897 -6.616054834565142
614 -0.0107639885507524 -6.626900124456733 -0.010759924165904522 -6.626814758731047
615 -0.010763842891901732 -6.637663967348635 -0.010763174621388316 -6.637577933352436
616 -0.010763925826177 -6.648427893174812 -0.010762413777410985 -6.648340347129847
617 -0.010763479676097632 -6.65919137285091 -0.01076279729604721 -6.659103144425894
618 -0.010763854999095202 -6.669955227850005 -0.010767145594581962 -6.6698702900204765
619 -0.010763844521716238 -6.680719072371722 -0.0107605941593647 -6.680630884179841
620 -0.01076421574689448 -6.691483288118616 -0.010765550518408417 -6.69139643469825
621 -0.010763067053630948 -6.702246355172247 -0.010755078261718154 -6.7021515129599685
622 -0.010764520429074765 -6.713010875601322 -0.01077023851685226 -6.712921751476821
623 -0.010764632979407907 -6.723775508580729 -0.010752244200557471 -6.723673995677379
624 -0.010765129374340177 -6.734540637955069 -0.010784161509945989 -6.7344581571873245
625 -0.010762711381539702 -6.745303349336609 -0.010777910333126783 -6.745236067520452
626 -0.010767041146755219 -6.756070390483364 -0.010781076969578862 -6.7560171444900305
627 -0.010767114534974098 -6.766837505018338 -0.010742441797629 -6.76675958628766
628 -0.010765626979991793 -6.77760313199833 -0.010768394498154522 -6.777527980785814
629 -0.010763856535777449 -6.788366988534107 -0.010765984607860445 -6.788293965393675
630 -0.010764064081013203 -6.79913105261512 -0.010770881222561002 -6.799064846616235
631 -0.010763115482404828 -6.809894168097525 -0.010768154403194785 -6.80983300101943
632 -0.010765525046736002 -6.820659693144261 -0.010773924784734846 -6.820606925804165
633 -0.01076937303878367 -6.831429066183045 -0.010691968630999327 -6.831298894435164
634 -0.010766076622530818 -6.842195142805576 -0.01076503973454237 -6.842063934169706
635 -0.01076576830819249 -6.852960911113768 -0.010765588376671076 -6.852829522546377
636 -0.010766325984150171 -6.863727237097918 -0.010760356904938817 -6.8635898794513155
637 -0.010765338456258178 -6.874492575554176 -0.010705232899636031 -6.874295112350952
638 -0.010764561546966433 -6.885257137101142 -0.010745875257998704 -6.88504098760895
639 -0.010763377230614424 -6.896020514331757 -0.010717427683994174 -6.895758415292945
640 -0.01076636123470962 -6.906786875566467 -0.010745787527412176 -6.906504202820357
641 -0.010766398068517447 -6.917553273634984 -0.010789600806310773 -6.917293803626667
642 -0.010765894316136837 -6.928319167951121 -0.010746987303718925 -6.928040790930386
643 -0.010766100836917758 -6.939085268788038 -0.010751634091138839 -6.938792425021525
644 -0.010766809387132526 -6.949852078175171 -0.01077502742409706 -6.949567452445622
645 -0.010767360590398312 -6.960619438765569 -0.010765234427526593 -6.960332686873149
646 -0.010768657270818948 -6.971388096036388 -0.01073681265115738 -6.971069499524306
647 -0.010767202218994498 -6.982155298255383 -0.010770069388672709 -6.981839568912979
648 -0.01076771249063313 -6.992923010746016 -0.010773777635768056 -6.9926133465487466
649 -0.010766552481800317 -7.003689563227816 -0.010765228373929858 -7.003378574922676
650 -0.010760919610038399 -7.014450482837854 -0.010776735283434391 -7.01415531020611
651 -0.01076753162778914 -7.0252180144656435 -0.010780050326138735 -7.024935360532249
652 -0.010764969512820244 -7.035982983978464 -0.0107449306640774 -7.035680291196326
653 -0.010766623029485344 -7.046749607007949 -0.010766265355050564 -7.046446556551376
654 -0.010765486722812056 -7.057515093730761 -0.01076413793489337 -7.05721069448627
655 -0.010766195831820369 -7.068281289562582 -0.010769527126103639 -7.067980221612373
656 -0.010765344137325883 -7.079046633699908 -0.010769489826634527 -7.078749711439007
657 -0.010761720407754184 -7.089808354107662 -0.010675042122602462 -7.08942475356161
658 -0.010768331727012992 -7.100576685834675 -0.010765635967254638 -7.100190389528865
659 -0.010768347792327404 -7.111345033627002 -0.010772494319826364 -7.110962883848691
660 -0.010769435251131654 -7.1221144688781335 -0.010763289919123054 -7.121726173767814
661 -0.010767927160486579 -7.13288239603862 -0.01077694371342659 -7.1325031174812406
662 -0.010767008271068334 -7.143649404309689 -0.010781971365213394 -7.143285088846454
663 -0.010770816821604967 -7.154420221131294 -0.010766014456748962 -7.154051103303203
664 -0.010767397563904524 -7.165187618695199 -0.010757239768281579 -7.164808343071485
665 -0.010767084080725908 -7.1759547027759245 -0.010772824753075838 -7.175581167824561
666 -0.01076621892862022 -7.186720921704545 -0.010770527925342322 -7.186351695749903
667 -0.010765557689592243 -7.197486479394137 -0.010794809646904468 -7.197146505396808
668 -0.010765228373929858 -7.208251707768067 -0.010783055378124119 -7.207929560774932
669 -0.010765842767432332 -7.219017550535499 -0.010771204344928264 -7.218700765119861
670 -0.010767684457823634 -7.229785234993322 -0.010794131411239504 -7.229494896531101
671 -0.0107693029101938 -7.240554537903516 -0.01076680957339704 -7.240261706104498
672 -0.010766232758760453 -7.251320770662276 -0.01076111225411296 -7.251022818358611
673 -0.010765647562220693 -7.262086418224497 -0.010762263601645828 -7.261785081960257
674 -0.010767649952322244 -7.2728540681768195 -0.010794810065999628 -7.272579892026257
675 -0.01076080920174718 -7.283614877378566 -0.010812921356409788 -7.283392813382666
676 -0.010772381629794835 -7.294387259008361 -0.010719522135332227 -7.294112335517998
677 -0.010766615299507976 -7.3051538743078686 -0.010769018298014998 -7.304881353816014
678 -0.01076582381501794 -7.315919698122887 -0.010764144919812679 -7.315645498735827
679 -0.010788978450000286 -7.326708676572887 -0.010502355359494685 -7.326147854095321
680 -0.010767245711758733 -7.3374759222846455 -0.010776956146582962 -7.3369248102419045
681 -0.010767723387107252 -7.348243645671753 -0.010768141550943255 -7.3476929517928475
682 -0.010768508492037653 -7.35901215416379 -0.010767579404637217 -7.358460531197485
683 -0.010768726514652372 -7.369780880678443 -0.010800497978925705 -7.3692610291764105
684 -0.010765189584344626 -7.380546070262787 -0.010749137774109841 -7.3800101669505205
685 -0.010767607158049941 -7.391313677420837 -0.01077597364783287 -7.390786140598354
686 -0.01076726783066988 -7.402080945251507 -0.010745576256886125 -7.4015317168552395
687 -0.010767409903928637 -7.412848355155436 -0.010741701722145081 -7.412273418577384
688 -0.01076680961996317 -7.423615164775399 -0.010740137798711658 -7.4230135563760955
689 -0.010766628757119178 -7.434381793532519 -0.01072979331947863 -7.4337433496955745
690 -0.010768063832074404 -7.445149857364593 -0.01074215299449861 -7.444485502690073
691 -0.010767396911978722 -7.455917254276572 -0.010736898705363273 -7.455222401395436
692 -0.010769539838656783 -7.466686794115229 -0.010767405247315764 -7.465989806642752
693 -0.010770362988114356 -7.477457157103343 -0.010774049628525972 -7.476763856271278
694 -0.010769316507503391 -7.488226473610847 -0.01075801276601851 -7.487521869037296
695 -0.010769306123256684 -7.498995779734103 -0.010760893207043409 -7.49828276224434
696 -0.010765701532363892 -7.509761481266467 -0.010782130900770426 -7.50906489314511
697 -0.010764190554618835 -7.520525671821086 -0.010765960952267051 -7.5198308540973775
698 -0.010768098058179021 -7.531293769879265 -0.010769191151484846 -7.530600045248862
699 -0.010768639901652933 -7.542062409780918 -0.010768461832776665 -7.541368507081639
700 -0.010768840741366147 -7.552831250522284 -0.010766490967944265 -7.552134998049583
701 -0.010769137600436806 -7.563600388122721 -0.010764808347448706 -7.562899806397032
702 -0.010775425145402551 -7.574375813268123 -0.01087493309751153 -7.573774739494543
703 -0.010766086680814625 -7.585141899948938 -0.01075898208655417 -7.5845337215810975
704 -0.010767238587141037 -7.595909138536078 -0.010765058593824506 -7.595298780174922
705 -0.010767926136031747 -7.60667706467211 -0.010765436617657543 -7.606064216792579
706 -0.010767341032624245 -7.617444405704734 -0.01076112426817417 -7.616825341060753
707 -0.010768700763583184 -7.6282131064683165 -0.010764425247907638 -7.627589766308661
708 -0.010765127371996641 -7.638978233840313 -0.010788800474256278 -7.638378566782918
709 -0.010768207302317024 -7.64974644114263 -0.010766395693644881 -7.649144962476563
710 -0.01076646065339446 -7.660512901796025 -0.010768380202353 -7.659913342678916
711 -0.010766784939914942 -7.67127968673594 -0.010765931429341435 -7.670679274108258
712 -0.0107665769290179 -7.682046263664958 -0.01077290908433497 -7.681452183192593
713 -0.010769117390736938 -7.692815381055695 -0.010777671961113811 -7.692229855153706
714 -0.010765017988160253 -7.703580399043855 -0.01070846258662641 -7.702938317740332
715 -0.010766865964978934 -7.7143472650088345 -0.010746987350285054 -7.713685305090618
716 -0.01076806355267763 -7.725115328561512 -0.010762914922088385 -7.724448220012706
717 -0.010767439799383282 -7.735882768360895 -0.010760136041790247 -7.735208356054496
718 -0.010767922177910805 -7.7466506905388055 -0.01075943005271256 -7.745967786107209
719 -0.010767447808757425 -7.757418138347563 -0.01075606201775372 -7.756723848124962
720 -0.010769423423334956 -7.768187561770898 -0.010843649692833423 -7.7675674978177955
721 -0.01076796161942184 -7.77895552339032 -0.010788146732375025 -7.778355644550171
722 -0.010766495484858751 -7.789722018875179 -0.010767789371311665 -7.789123433921483
723 -0.010765607841312886 -7.8004876267164915 -0.010765882395207881 -7.7998893163166905
724 -0.010765301017090678 -7.811252927733582 -0.010766376694664358 -7.810655693011355
725 -0.010765476291999221 -7.822018404025581 -0.010764268599450589 -7.821419961610805
726 -0.010765232285484672 -7.832783636311065 -0.01076442520134151 -7.832184386812147
727 -0.010766904009506107 -7.843550540320571 -0.010760481189936399 -7.842944868002083
728 -0.01076597166247666 -7.854316511983048 -0.010757752554491162 -7.853702620556574
729 -0.010766053013503552 -7.865082564996551 -0.01075937100686133 -7.864461991563435
730 -0.010778062837198376 -7.87586062783375 -0.010689517855644226 -7.875151509419079
731 -0.010766462422907352 -7.886627090256657 -0.010761499684304 -7.885913009103383
732 -0.01076655643992126 -7.897393646696578 -0.010770362801849842 -7.896683371905233
733 -0.010766747687011958 -7.90816039438359 -0.010781307378783822 -7.907464679284017
734 -0.0107667853590101 -7.9189271797426 -0.010718378145247698 -7.918183057429264
735 -0.010767204780131578 -7.929694384522732 -0.010755992773920298 -7.9289390502031845
736 -0.0107683761510998 -7.9404627606738325 -0.01078936797566712 -7.939728418178851
737 -0.01076633483171463 -7.951229095505547 -0.010761912632733583 -7.950490330811585
738 -0.010767238540574908 -7.961996334046122 -0.010766739770770074 -7.961257070582355
739 -0.010768006788566709 -7.972764340834689 -0.01076005701906979 -7.972017127601425
740 -0.010768391937017441 -7.983532732771707 -0.010786546114832162 -7.982803673716257
741 -0.010767529765143991 -7.994300262536851 -0.010754019441083073 -7.9935576931573395
742 -0.010779464710503816 -8.005079727247354 -0.010711720352992416 -8.004269413510332
743 -0.01076616537757218 -8.015845892624926 -0.010751890949904919 -8.015021304460237
744 -0.010766619164496661 -8.026612511789422 -0.010766486590728163 -8.025787791050966
745 -0.010767576284706593 -8.037380088074128 -0.010774172516539693 -8.036561963567506
746 -0.010767171438783408 -8.04814725951291 -0.010767096793279052 -8.047329060360784
747 -0.010765880299732088 -8.058913139812644 -0.010790895111858845 -8.058119955472643
748 -0.010765909962356091 -8.069679049774999 -0.010756611544638871 -8.068876567017282
749 -0.010767124779522418 -8.080446174554522 -0.010772753600031137 -8.079649320617314
750 -0.010767167387530207 -8.091213341942053 -0.010762478271499277 -8.090411798888812
751 -0.010768374800682068 -8.101981716742735 -0.010781009588390589 -8.101192808477203
752 -0.010766596300527453 -8.112748313043262 -0.010769450711086393 -8.111962259188289
753 -0.010766112571582198 -8.123514425614845 -0.010767614282667638 -8.122729873470956
754 -0.010766369849443435 -8.134280795464289 -0.010774165205657483 -8.133504038676612
755 -0.010767302569001913 -8.14504809803329 -0.010768971173092723 -8.144273009849705
756 -0.01076575149782002 -8.15581384953111 -0.010765947494655847 -8.155038957344361
757 -0.010766453202813863 -8.166580302733925 -0.01077006421983242 -8.165809021564193
758 -0.010765895433723926 -8.17734619816765 -0.010763753252103925 -8.176572774816297
759 -0.010765852918848396 -8.188112051086497 -0.010775157436728477 -8.187347932253026
760 -0.010773173486813902 -8.198885224573312 -0.010776054998859762 -8.198123987251886
761 -0.010763512877747416 -8.20964873745106 -0.010772075317800046 -8.208896062569686
762 -0.010776465153321623 -8.220425202604382 -0.010749577870592475 -8.219645640440278
763 -0.010767400916665792 -8.231192603521048 -0.010777832940220833 -8.2304234733805
764 -0.010766325844451785 -8.2419589293655 -0.010775790084153414 -8.241199263464653
765 -0.0107648148201406 -8.25272374418564 -0.01075919414870441 -8.251958457613357
766 -0.010765612591058016 -8.263489356776699 -0.010752819338813424 -8.262711276952171
767 -0.010764104267582297 -8.274253461044282 -0.010720269987359643 -8.27343154693953
768 -0.010766261117532849 -8.285019722161815 -0.010745422774925828 -8.284176969714457
769 -0.01076631830073893 -8.295786040462554 -0.010765599785372615 -8.29494256949983
770 -0.010765080526471137 -8.306551120989026 -0.01082500722259283 -8.305767576722422
771 -0.010765208210796118 -8.317316329199821 -0.010771538875997067 -8.316539115598419
772 -0.010765603510662913 -8.328081932710484 -0.010759388469159603 -8.327298504067578
773 -0.010765472473576666 -8.33884740518406 -0.010763638047501444 -8.33806214211508
774 -0.01076692040078342 -8.349614325584843 -0.010766757605597376 -8.348828899720678
775 -0.010764899849891662 -8.360379225434736 -0.01076191053725779 -8.359590810257936
776 -0.01076501328498125 -8.371144238719717 -0.010768437432125211 -8.370359247690061
777 -0.010764197586104274 -8.381908436305821 -0.010762352729216218 -8.381121600419277
778 -0.010765353590250016 -8.39267378989607 -0.01076839054003358 -8.39188999095931
779 -0.010764239868149162 -8.403438029764219 -0.010744521860033274 -8.402634512819343
780 -0.010755976336076856 -8.414194006100296 -0.01082208901643753 -8.413456601835781
781 -0.010764119727537037 -8.424958125827832 -0.01076496965251863 -8.4242215714883
782 -0.01076341331936419 -8.435721539147195 -0.010760331805795432 -8.434981903294094
783 -0.0107733812648803 -8.446494920412075 -0.010782215977087617 -8.445764119271182
784 -0.010766817396506667 -8.457261737808581 -0.01078758779913187 -8.456551707070314
785 -0.01076462734490633 -8.468026365153488 -0.010750557109713555 -8.467302264180027
786 -0.010765674384310841 -8.4787920395378 -0.010770153533667327 -8.478072417713694
787 -0.01076472899876535 -8.489556768536564 -0.0107626729644835 -8.488835090678178
788 -0.010764858545735478 -8.5003216270823 -0.01076933965086937 -8.499604430329047
789 -0.010764085734263063 -8.511085712816563 -0.010724433744326235 -8.510328864073372
790 -0.010765096358954906 -8.521850809175518 -0.010763927130028605 -8.521092791203401
791 -0.010763566335663199 -8.532614375511182 -0.01076194541528821 -8.531854736618689
792 -0.010762820858508349 -8.54337719636969 -0.010759768541902304 -8.542614505160591
793 -0.010763522330671548 -8.554140718700362 -0.010756161622703075 -8.553370666783294
794 -0.010760321747511625 -8.564901040447873 -0.010807470651343465 -8.564178137434638
795 -0.010766597185283899 -8.575667637633158 -0.010753876017406582 -8.574932013452045
796 -0.010764277493581175 -8.58643191512674 -0.01076081725768745 -8.585692830709732
797 -0.01076380694285035 -8.597195722069591 -0.010780354682356118 -8.596473185392089
798 -0.010765436897054314 -8.607961158966646 -0.010781894205138087 -8.607255079597227
799 -0.010763721447438002 -8.618724880414083 -0.010739973047748208 -8.617995052644975
800 -0.010761847672984003 -8.629486728087068 -0.010760885337367654 -8.628755937982342
801 -0.010764638753607869 -8.640251366840676 -0.010753050865605473 -8.639508988847949
802 -0.010765723045915365 -8.651017089886592 -0.010811658715829254 -8.650320647563777
803 -0.010764289321377874 -8.66178137920797 -0.010756504954770207 -8.661077152518548
804 -0.01076291580684483 -8.672544295014815 -0.010763482237234712 -8.671840634755782
805 -0.010765613615512848 -8.683309908630328 -0.010786982066929341 -8.68262761682271
806 -0.010762924933806062 -8.694072833564134 -0.010763296857476234 -8.693390913680187
807 -0.010761094279587269 -8.70483392784372 -0.010789515124633909 -8.70418042880482
808 -0.010762110212817788 -8.715596038056539 -0.010784736089408397 -8.71496516489423
809 -0.010761525807902217 -8.726357563864442 -0.010768754780292511 -8.725733919674521
810 -0.010760096600279212 -8.73711766046472 -0.010760349640622734 -8.736494269315145
811 -0.010759625723585487 -8.747877286188306 -0.010747709637507796 -8.747241978952653
812 -0.010760209942236542 -8.758637496130543 -0.010763406893238426 -8.758005385845891
813 -0.01075956025160849 -8.769397056382152 -0.01069149342365563 -8.768696879269546
814 -0.010763977607712149 -8.780161033989865 -0.01076865759678185 -8.779465536866327
815 -0.010764339985325933 -8.79092537397519 -0.010762663464993239 -8.79022820033132
816 -0.01076380624435842 -8.80168918021955 -0.010769197810441255 -8.800997398141762
817 -0.010763431899249554 -8.812452612118799 -0.0107656414154917 -8.811763039557254
818 -0.01076286514289677 -8.823215477261696 -0.01076501808129251 -8.822528057638547
819 -0.010764449974521995 -8.833979927236218 -0.010732479998841882 -8.833260537637388
820 -0.010764068644493818 -8.844743995880712 -0.01072068503126502 -8.843981222668653
821 -0.010764506459236146 -8.855508502339948 -0.010766841471195221 -8.854748064139848
822 -0.010763397021219135 -8.866271899361166 -0.010760200349614025 -8.865508264489462
823 -0.010764580173417925 -8.877036479534585 -0.010671262675896288 -8.876179527165357
824 -0.010768190724775195 -8.88780467025936 -0.010735810874029994 -8.886915338039387
825 -0.010763346776366233 -8.898568017035727 -0.01079131648875773 -8.897706654528145
826 -0.010765883978456259 -8.909333901014183 -0.010745595162734389 -8.90845224969088
827 -0.01077399137429893 -8.920107892388481 -0.01086769187822938 -8.919319941569109
828 -0.010762277944013476 -8.930870170332495 -0.01076230751350522 -8.930082249082615
829 -0.010762440878897906 -8.941632611211393 -0.010754080722108483 -8.940836329804723
830 -0.010763621795922518 -8.952396233007315 -0.010759211517870427 -8.951595541322593
831 -0.010763263655826449 -8.963159496663142 -0.01076333257369697 -8.96235887389629
832 -0.010766961937770247 -8.973926458600912 -0.01069907546043396 -8.973057949356724
833 -0.010762517154216767 -8.984688975755128 -0.01077291085384786 -8.983830860210572
834 -0.010763924987986683 -8.995452900743116 -0.01076227673329413 -8.994593136943866
835 -0.010765697015449405 -9.006218597758565 -0.010761019354686142 -9.005354156298552
836 -0.010764089273288846 -9.016982687031854 -0.010764978360384703 -9.016119134658936
837 -0.01076563522219658 -9.02774832225405 -0.010761572187766433 -9.026880706846702
838 -0.010766332689672708 -9.038514654943723 -0.010750548914074898 -9.037631255760777
839 -0.010763076459988951 -9.049277731403713 -0.010738679161295294 -9.048369934922073
840 -0.010765612963587046 -9.0600433443673 -0.010756348725408316 -9.059126283647482
841 -0.010765261901542544 -9.070808606268843 -0.010765825351700186 -9.069892108999182
842 -0.01076457048766315 -9.081573176756505 -0.010760264424607157 -9.08065237342379
843 -0.01075406945310533 -9.09232724620961 -0.01080073113553226 -9.091453104559323
844 -0.010761284036561847 -9.103088530246172 -0.010737120639532804 -9.102190225198855
845 -0.01076482329517603 -9.113853353541348 -0.010765624325722456 -9.112955849524578
846 -0.010767580615356565 -9.124620934156704 -0.010908029973506927 -9.123863879498085
847 -0.010761708673089742 -9.135382642829795 -0.010763804148882627 -9.134627683646968
848 -0.010762313613668084 -9.146144956443463 -0.010761495819315315 -9.145389179466283
849 -0.010762573685497046 -9.15690753012896 -0.010769796045497059 -9.156158975511781
850 -0.01076189666055143 -9.16766942678951 -0.010906545352190733 -9.167065520863972
851 -0.010759765189141035 -9.178429191978651 -0.010753426467999816 -9.177818947331971
852 -0.010760933067649603 -9.1891901250463 -0.010763080324977636 -9.188582027656949
853 -0.010762113286182285 -9.199952238332482 -0.010764050809666515 -9.199346078466615
854 -0.010761434957385064 -9.210713673289867 -0.010762828215956689 -9.21010890668257
855 -0.010761844646185636 -9.221475517936053 -0.010762689635157585 -9.220871596317728
856 -0.01076134666800499 -9.232236864604058 -0.010759787634015083 -9.231631383951743
857 -0.010762243252247571 -9.242999107856306 -0.0107610072940588 -9.242392391245803
858 -0.010762335360050201 -9.253761443216357 -0.010764221148565411 -9.253156612394369
859 -0.01076070312410593 -9.264522146340463 -0.010753916949033738 -9.263910529343402
860 -0.010762847727164626 -9.275284994067627 -0.010763322887942194 -9.274673852231345
861 -0.010762584581971168 -9.2860475786496 -0.010758052160963417 -9.285431904392308
862 -0.010761914076283574 -9.296809492725883 -0.010767094511538743 -9.296198998903847
863 -0.010761837102472782 -9.307571329828356 -0.010766770131886006 -9.306965769035733
864 -0.010763220582157373 -9.318334550410514 -0.010772723192349076 -9.317738492228083
865 -0.010761370556429029 -9.329095920966942 -0.01075952867977321 -9.328498020907857
866 -0.010761369252577424 -9.33985729021952 -0.010765694314613938 -9.33926371522247
867 -0.010761219635605812 -9.350618509855126 -0.010757635114714503 -9.350021350337185
868 -0.010761522827669978 -9.361380032682796 -0.010769758932292461 -9.360791109269478
869 -0.01076095039024949 -9.372140983073045 -0.010772298462688923 -9.371563407732166
870 -0.010758442198857665 -9.382899425271903 -0.010840438352897764 -9.382403846085063
871 -0.01075932984240353 -9.393658755114307 -0.010768255591392517 -9.393172101676456
872 -0.010758729511871934 -9.40441748462618 -0.010759562766179443 -9.403931664442634
873 -0.010759804910048843 -9.415177289536228 -0.010755576100200415 -9.414687240542834
874 -0.01076371748931706 -9.425941007025544 -0.01072815889492631 -9.42541539943776
875 -0.010750406328588724 -9.436691413354133 -0.010907643986865879 -9.436323043424625
876 -0.010758119029924273 -9.447449532384057 -0.010775846801698208 -9.447098890226323
877 -0.01075736884959042 -9.458206901233648 -0.010758125968277455 -9.4578570161946
878 -0.010758152278140188 -9.468965053511788 -0.01075615263544023 -9.468613168830041
879 -0.010757961357012392 -9.4797230148688 -0.010756091773509979 -9.479369260603551
880 -0.01075838813558221 -9.490481403004381 -0.0107529372908175 -9.490122197894369
881 -0.010765733150765299 -9.501247136155147 -0.010876897955313325 -9.500999095849682
882 -0.010756508633494376 -9.512003644788642 -0.010752415331080557 -9.511751511180762
883 -0.010757501749321819 -9.522761146537963 -0.010796898975968361 -9.52254841015673
884 -0.010758016305044294 -9.533519162843007 -0.010775735974311829 -9.533324146131042
885 -0.010754045099020004 -9.544273207942027 -0.010739672649651765 -9.544063818780694
886 -0.010756340902298689 -9.555029548844326 -0.010784209286794067 -9.554848028067488
887 -0.010768140014261008 -9.565797688858586 -0.01095252730883658 -9.565800555376324
888 -0.010753792291507126 -9.576551481150092 -0.010761534795165062 -9.576562090171489
889 -0.01075456440448761 -9.58730604555458 -0.010755967628210784 -9.587318057799699
890 -0.010754354111850262 -9.59806039966643 -0.010755257634446024 -9.598073315434146
891 -0.010754812974482775 -9.608815212640913 -0.01075409990735352 -9.6088274153415
892 -0.010755528090521693 -9.619570740731435 -0.010752551816403865 -9.619579967157904
893 -0.010755798825994135 -9.630326539557428 -0.010756310541182756 -9.630336277699087
894 -0.010755005152896046 -9.641081544710325 -0.010765887983143329 -9.64110216568223
895 -0.010753119923174381 -9.6518346646335 -0.010781595204025506 -9.651883760886257
896 -0.010756249632686376 -9.662590914266186 -0.01076262784190476 -9.662646388728161
897 -0.010760115738958121 -9.673351030005144 -0.01095523638650775 -9.673601625114669
898 -0.010754250781610608 -9.684105280786754 -0.01075837565585971 -9.684360000770528
899 -0.010752478754147888 -9.694857759540902 -0.010753687052056194 -9.695113687822584
900 -0.010752037912607194 -9.705609797453508 -0.010753897903487086 -9.705867585726072
901 -0.010753467027097941 -9.716363264480606 -0.010750912223011255 -9.716618497949083
902 -0.010753719601780176 -9.727116984082386 -0.010753723699599505 -9.727372221648682
903 -0.010753025813028217 -9.737870009895413 -0.010750277852639555 -9.738122499501323
904 -0.010754470666870474 -9.748624480562285 -0.010753763653337956 -9.74887626315466
905 -0.010754181770607829 -9.759378662332892 -0.010756896762177347 -9.759633159916838
906 -0.010757944826036692 -9.770136607158928 -0.010781163861975075 -9.770414323778812
907 -0.010754182375967503 -9.780890789534896 -0.01076884469948709 -9.7811831684783
908 -0.010745419189333916 -9.79163620872423 -0.010643062554299832 -9.7918262310326
909 -0.010753320530056953 -9.802389529254286 -0.01074440092779696 -9.802570631960396
910 -0.01075614164583385 -9.81314567090012 -0.01075559607706964 -9.813326228037466
911 -0.010756367864087225 -9.823902038764206 -0.010755270021036267 -9.824081498058503
912 -0.010756253637373448 -9.83465829240158 -0.010766959888860584 -9.834848457947363
913 -0.010757476650178432 -9.845415769051758 -0.01078237178735435 -9.845630829734716
914 -0.010757503053173422 -9.856173272104932 -0.010756895737722516 -9.85638772547244
915 -0.010757965454831719 -9.866931237559765 -0.010775519255548715 -9.867163244727989
916 -0.010754805756732821 -9.877686043316498 -0.010746346320956945 -9.877909591048946
917 -0.01075540306046605 -9.888441446376964 -0.010758191207423806 -9.88866778225637
918 -0.010752558987587691 -9.899194005364551 -0.010703564016148448 -9.899371346272519
919 -0.010758592607453465 -9.909952597972005 -0.010740736359730363 -9.91011208263225
920 -0.010755432583391667 -9.920708030555396 -0.010799770895391702 -9.920911853527642
921 -0.010755645344033837 -9.93146367589943 -0.010761454934254289 -9.931673308461896
922 -0.010756239341571928 -9.942219915241001 -0.010734147345647215 -9.942407455807544
923 -0.010756587516516447 -9.952976502757517 -0.010771830379962922 -9.953179286187506
924 -0.010756424628198147 -9.963732927385715 -0.010751598095521332 -9.963930884283027
925 -0.010758017003536225 -9.97449094438925 -0.010752924624830485 -9.974683808907857
926 -0.010757235484197736 -9.985248179873448 -0.010748594487085938 -9.985432403394944
927 -0.010758349997922778 -9.996006529871371 -0.01077339737676084 -9.996205800771705
928 -0.0107564817648381 -10.00676301163621 -0.01077790088020265 -10.006983701651908
929 -0.010757600469514728 -10.017520612105724 -0.01076287506148219 -10.01774657671339
930 -0.010758218402042986 -10.028278830507766 -0.010700397193431854 -10.028446973906822
931 -0.010758006339892745 -10.039036836847659 -0.010772665357217192 -10.03921963926404
932 -0.010757764941081405 -10.04979460178874 -0.010754493391141295 -10.049974132655182
933 -0.010758279915899038 -10.06055288170464 -0.010758632281795143 -10.060732764936978
934 -0.010754400817677378 -10.071307282522318 -0.010704514756798744 -10.071437279693777
935 -0.010759463533759117 -10.082066746056077 -0.01078049591742456 -10.082217775611202
936 -0.010757377278059721 -10.092824123334136 -0.010747352847829461 -10.092965128459031
937 -0.010757682099938392 -10.103581805434075 -0.010700782760977745 -10.10366591122001
938 -0.010757045587524772 -10.1143388510216 -0.010682908026501537 -10.11434881924651
939 -0.010756805166602134 -10.125095656188202 -0.010741201369091869 -10.125090020615602
940 -0.0107605233322829 -10.135856179520486 -0.010751387756317853 -10.13584140837192
941 -0.010761064337566495 -10.146617243858053 -0.010758857429027557 -10.146600265800949
942 -0.010760508803650736 -10.157377752661704 -0.010755987605080009 -10.157356253406029
943 -0.010760677186772228 -10.168138429848476 -0.010723880724981427 -10.16808013413101
944 -0.010759938275441527 -10.178898368123917 -0.010764685273170472 -10.17884481940418
945 -0.010760353319346905 -10.189658721443264 -0.010759541904553771 -10.189604361308733
946 -0.010766527475789189 -10.200425248919053 -0.010823921533301473 -10.200428282842035
947 -0.0107597338501364 -10.21118498276919 -0.010750687541440129 -10.211178970383475
948 -0.010759898787364363 -10.221944881556555 -0.010761674214154481 -10.22194064459763
949 -0.010759462276473642 -10.232704343833028 -0.010764085920527577 -10.232704730518158
950 -0.010759971989318728 -10.243464315822347 -0.010791052924469113 -10.243495783442627
951 -0.01076277787797153 -10.254227093700319 -0.010802009189501405 -10.254297792632128
952 -0.010760812181979417 -10.264987905882299 -0.010752217471599579 -10.265050010103728
953 -0.010758211323991417 -10.27574611720629 -0.01075803255662322 -10.275808042660351
954 -0.01075944947078824 -10.286505566677079 -0.010757224494591355 -10.286565267154943
955 -0.010759607469663025 -10.297265174146741 -0.010755985137075185 -10.297321252292019
956 -0.010759355314075948 -10.308024529460816 -0.010763564053922892 -10.308084816345941
957 -0.010759268002584577 -10.3187837974634 -0.010773407202214003 -10.318858223548155
958 -0.010756568470969795 -10.32954036593437 -0.010760967945680022 -10.329619191493835
959 -0.010758666088804603 -10.340299032023175 -0.010746362432837487 -10.340365553926672
960 -0.010761431464925409 -10.3510604634881 -0.010781303979456425 -10.351146857906128
961 -0.01076099588535726 -10.361821459373457 -0.010803419630974531 -10.361950277537103
962 -0.010760019067674875 -10.372581478441132 -0.010750930523499846 -10.372701208060603
963 -0.010758088575676084 -10.383339567016808 -0.010757559025660158 -10.383458767086262
964 -0.010758752143010497 -10.394098319159818 -0.010757738025858998 -10.394216505112121
965 -0.010758280102163554 -10.404856599261981 -0.01075245589017868 -10.4049689610023
966 -0.01075599268078804 -10.41561259194277 -0.010771086812019348 -10.41574004781432
967 -0.010760931577533484 -10.426373523520303 -0.010768986493349075 -10.426509034307669
968 -0.010759107908234 -10.437132631428536 -0.010755938943475485 -10.437264973251144
969 -0.010758865159004927 -10.447891496587541 -0.010766153829172254 -10.448031127080316
970 -0.010761501314118505 -10.458652997901659 -0.010774494940415024 -10.458805622020732
971 -0.010758903529495 -10.469411901431155 -0.010762009071186185 -10.469567631091918
972 -0.01076082088984549 -10.480172722321 -0.010784404166042805 -10.48035203525796
973 -0.010761128040030599 -10.490933850361031 -0.010786798503249883 -10.49113883376121
974 -0.010753892036154867 -10.501687742397186 -0.010744326841086149 -10.501883160602297
975 -0.010759670287370682 -10.512447412684557 -0.010768476221710444 -10.512651636824007
976 -0.010758364433422684 -10.52320577711798 -0.010754655255004764 -10.523406292079011
977 -0.010763071291148663 -10.533968848409128 -0.010742500377818941 -10.534148792456831
978 -0.010758711397647858 -10.544727559806775 -0.01075670593418181 -10.544905498391012
979 -0.010760111501440406 -10.555487671308216 -0.010764257283881307 -10.555669755674893
980 -0.010759832290932535 -10.566247503599149 -0.010762844933196902 -10.56643260060809
981 -0.01076070237904787 -10.577008205978197 -0.010762425651773811 -10.577195026259863
982 -0.010761532373726368 -10.587769738351923 -0.010722887748852373 -10.587917914008715
983 -0.010759741393849253 -10.598529479745773 -0.010750821558758616 -10.598668735567474
984 -0.010760766034945846 -10.609290245780718 -0.010764243733137845 -10.609432979300612
985 -0.010760458838194608 -10.620050704618913 -0.010763811925426126 -10.620196791226038
986 -0.01076064445078373 -10.630811349069697 -0.010759727796539664 -10.630956519022577
987 -0.010759502742439508 -10.641570851812137 -0.010763184586539864 -10.641719703609118
988 -0.01076151104643941 -10.652332362858576 -0.010788136022165417 -10.652507839631284
989 -0.010762946773320436 -10.663095309631897 -0.010790186049416662 -10.6632980256807
990 -0.010759115498512984 -10.67385442513041 -0.010745440749451518 -10.67404346643015
991 -0.01075734281912446 -10.684611767949534 -0.01076039569452405 -10.684803862124674
992 -0.010758964903652668 -10.695370732853187 -0.010770265571773052 -10.695574127696448
993 -0.010760182235389947 -10.706130915088577 -0.010769900400191545 -10.70634402809664
994 -0.010757596837356687 -10.716888511925934 -0.010704240296036005 -10.717048268392675
995 -0.010761254047974945 -10.727649765973908 -0.01076550637371838 -10.727813774766394
996 -0.01075883088633418 -10.738408596860243 -0.010754573345184325 -10.73856834811158
997 -0.010761260008439421 -10.749169856868683 -0.010720855416730046 -10.74928920352831
998 -0.010762430215254425 -10.759932287083938 -0.010762220155447722 -10.760051423683757
999 -0.010760294133797288 -10.770692581217736 -0.010753903584554792 -10.770805327268311
1000 -0.010759611986577511 -10.781452193204313 -0.010713153192773462 -10.781518480461084
1001 -0.010762339923530817 -10.792214533127844 -0.010756039898842574 -10.792274520359927
1002 -0.010761904390528798 -10.802976437518373 -0.010766026703640819 -10.803040547063567
1003 -0.010761433048173785 -10.813737870566547 -0.01075680684298277 -10.81379735390655
1004 -0.01076161121018231 -10.824499481776728 -0.010759270377457142 -10.824556624284007
1005 -0.010766878072172404 -10.8352663598489 -0.010830318089574575 -10.835386942373582
1006 -0.010760224191471934 -10.846026584040372 -0.01076002805493772 -10.846146970428519
1007 -0.01076044887304306 -10.856787032913415 -0.010760248731821775 -10.856907219160341
1008 -0.010760242817923427 -10.867547275731338 -0.010759759321808815 -10.86766697848215
1009 -0.010759057337418198 -10.878306333068757 -0.010769918793812394 -10.878436897275963
1010 -0.01076236846856773 -10.889068701537324 -0.010779076535254718 -10.889215973811217
1011 -0.010758774215355515 -10.89982747575268 -0.010753870522603393 -10.89996984433382
1012 -0.010760744987055659 -10.910588220739736 -0.01075326483696699 -10.910723109170787
1013 -0.010759345488622785 -10.92134756622836 -0.010745998797938227 -10.921469107968726
1014 -0.010759667260572314 -10.932107233488932 -0.010769366286695004 -10.93223847425542
1015 -0.010760786850005389 -10.942868020338937 -0.010712686413899063 -10.94295116066932
1016 -0.010763918934389948 -10.953631939273327 -0.010758679453283548 -10.953709840122604
1017 -0.010761813214048743 -10.964393752487377 -0.01076311282813549 -10.96447295295074
1018 -0.010760877234861254 -10.975154629722239 -0.010758213745430113 -10.975231166696169
1019 -0.010761732188984751 -10.985916361911224 -0.010763016575947405 -10.985994183272116
1020 -0.010759958624839782 -10.996676320536064 -0.010775808338075876 -10.996769991610192
1021 -0.01076100249774754 -11.007437323033813 -0.010745504032820463 -11.007515495643013
1022 -0.010762023320421577 -11.018199346354233 -0.010761912213638425 -11.018277407856651
1023 -0.010758386552333831 -11.028957732906568 -0.010762599622830748 -11.029040007479482
1024 -0.010759943164885044 -11.039717676071453 -0.010754644498229026 -11.039794651977711
1025 -0.01076203710399568 -11.050479713175449 -0.010754588572308422 -11.05054924055002
1026 -0.010760851902887225 -11.061240565078336 -0.010750877764075994 -11.061300118314096
1027 -0.010761433048173785 -11.07200199812651 -0.01076304386369884 -11.072063162177795
1028 -0.010761200962588192 -11.082763199089097 -0.010758974682539701 -11.082822136860335
1029 -0.010762425512075425 -11.093525624601172 -0.010759813711047173 -11.093581950571382
1030 -0.01076361546292901 -11.104289240064102 -0.010762859974056483 -11.104344810545438
1031 -0.010759328305721284 -11.115048568369822 -0.01070921546779573 -11.115054026013233
1032 -0.010762219270691275 -11.125810787640514 -0.010763895278796554 -11.125817921292029
1033 -0.010761037701740861 -11.136571825342255 -0.010787012102082372 -11.13660493339411
1034 -0.010761306248605251 -11.14733313159086 -0.010757304867729545 -11.14736223826184
1035 -0.010762388445436954 -11.158095520036298 -0.010757991019636393 -11.158120229281476
1036 -0.010762088745832444 -11.16885760878213 -0.010758219566196204 -11.168878448847671
1037 -0.010762488609179855 -11.17962009739131 -0.010743004083633424 -11.179621452931304
1038 -0.010761453164741397 -11.19038155055605 -0.010781895648688079 -11.190403348579991
1039 -0.010762635665014387 -11.201144186221065 -0.010766522772610188 -11.201169871352601
1040 -0.01076072216965258 -11.211904908390718 -0.01076009557582438 -11.211929966928425
1041 -0.01076207016594708 -11.222666978556665 -0.010773348156362772 -11.222703315084788
1042 -0.010761037142947317 -11.233428015699612 -0.010760159324854612 -11.233463474409643
1043 -0.010759857250377536 -11.24418787294999 -0.010738820070400834 -11.244202294480043
1044 -0.010761195514351129 -11.254949068464342 -0.010758184315636753 -11.254960478795681
1045 -0.010758390091359616 -11.2657074585557 -0.010754639329388738 -11.265715118125069
1046 -0.010762454522773624 -11.276469913078474 -0.010804136004298925 -11.276519254129369
1047 -0.010761527623981238 -11.287231440702454 -0.010763727873563767 -11.287282982002932
1048 -0.010761347599327564 -11.297992788301782 -0.010762377176433802 -11.298045359179365
1049 -0.010761115606874228 -11.308753903908656 -0.010771081177517771 -11.308816440356884
1050 -0.010762945609167218 -11.319516849517823 -0.010731344716623426 -11.319547785073507
1051 -0.010762862022966146 -11.33027971154079 -0.010766131477430463 -11.330313916550937
1052 -0.010760843008756637 -11.341040554549547 -0.010759568912908435 -11.341073485463845
1053 -0.010761522734537721 -11.351802077284084 -0.010772212082520128 -11.351845697546365
1054 -0.010762262577190995 -11.362564339861276 -0.010785018978640436 -11.362630716525006
1055 -0.010760524403303861 -11.37332486426458 -0.01077346345409751 -11.373404179979103
1056 -0.010759875597432255 -11.384084739862013 -0.010759035032242537 -11.384163215011345
1057 -0.010761617543175816 -11.39484635740519 -0.01075977017171681 -11.394922985183062
1058 -0.010761116398498416 -11.405607473803688 -0.010767914727330208 -11.405690899910391
1059 -0.010760833229869603 -11.416368307033558 -0.010752758895978331 -11.41644365880637
1060 -0.010769688617438078 -11.427137995650996 -0.010976358922198415 -11.427420017728569
1061 -0.010755644319579006 -11.437893639970575 -0.010767049388960004 -11.438187067117529
1062 -0.010757491318508982 -11.448651131289084 -0.01075947806239128 -11.44894654517992
1063 -0.010757773974910378 -11.459408905263995 -0.010755449533462524 -11.459701994713383
1064 -0.010757303796708584 -11.470166209060704 -0.01075826697051525 -11.470460261683899
1065 -0.010757822124287487 -11.48092403118499 -0.010759709775447846 -11.481219971459346
1066 -0.010758461337536574 -11.491682492522527 -0.010761859780177473 -11.491981831239524
1067 -0.010758166341111064 -11.502440658863637 -0.010757946781814099 -11.502739778021338
1068 -0.010758732864633202 -11.513199391728271 -0.010758233396336437 -11.513498011417674
1069 -0.010758433444425463 -11.523957825172698 -0.010759737435728311 -11.524257748853403
1070 -0.010757743148133159 -11.53471556832083 -0.010755816102027893 -11.535013564955431
1071 -0.010758338728919625 -11.54547390704975 -0.01075701736845076 -11.545770582323883
1072 -0.010758239636197686 -11.556232146685948 -0.01075655547901988 -11.556527137802902
1073 -0.01075888187624514 -11.566991028562194 -0.010757531924173235 -11.567284669727076
1074 -0.010759049840271474 -11.577750078402465 -0.010758360987529159 -11.578043030714605
1075 -0.010759841836988925 -11.588509920239455 -0.010756231425330044 -11.588799262139934
1076 -0.010759256267920136 -11.599269176507375 -0.010758820502087475 -11.599558082642021
1077 -0.010758415795862675 -11.610027592303238 -0.010763125121593475 -11.610321207763615
1078 -0.010759783303365111 -11.620787375606604 -0.010764865716919304 -11.621086073480534
1079 -0.010758881270885468 -11.631546256877488 -0.010749401152133941 -11.631835474632668
1080 -0.010756204277276993 -11.642302461154765 -0.010829997761175037 -11.642665472393842
1081 -0.01075764033012092 -11.653060101484886 -0.01074862563982606 -11.653414098033668
1082 -0.010758569976314903 -11.6638186714612 -0.010751851322129368 -11.664165949355798
1083 -0.010758749861270189 -11.674577421322471 -0.010755415260791778 -11.67492136461659
1084 -0.01075835614465177 -11.685335777467124 -0.010771796898916363 -11.685693161515507
1085 -0.010756334336474539 -11.696092111803598 -0.01077064946293831 -11.696463810978445
1086 -0.0107576216571033 -11.7068497334607 -0.010757839540019631 -11.707221650518465
1087 -0.010758769884705543 -11.717608503345406 -0.010758504131808877 -11.717980154650274
1088 -0.010758458729833364 -11.72836696207524 -0.0107659378554672 -11.728746092505741
1089 -0.01075867898762226 -11.739125641062863 -0.010754089476540685 -11.739500181982281
1090 -0.010755328508093954 -11.749880969570956 -0.010747975623235106 -11.750248157605517
1091 -0.010758596751838923 -11.760639566322794 -0.01076211859472096 -11.761010276200238
1092 -0.010758727928623557 -11.771398294251417 -0.0107576887588948 -11.771767964959134
1093 -0.010761505085974931 -11.782159799337393 -0.010731588257476688 -11.78249955321661
1094 -0.010760407242923976 -11.792920206580316 -0.010774774104356765 -11.793274327320967
1095 -0.010760103398934007 -11.80368030997925 -0.010776687553152442 -11.80405101487412
1096 -0.01076103700324893 -11.814441346982498 -0.010792976897209882 -11.81484399177133
1097 -0.0107532671187073 -11.825194614101205 -0.010758120892569422 -11.8256021126639
1098 -0.010758512653410435 -11.835953126754616 -0.010770026268437505 -11.836372138932337
1099 -0.010758322617039084 -11.846711449371655 -0.010758454678580165 -11.847130593610917
1100 -0.010771338595077395 -11.857482787966733 -0.010873188637197018 -11.858003782248113
1101 -0.010756906867027283 -11.86823969483376 -0.01077271467074752 -11.86877649691886
1102 -0.010756902443245054 -11.878996597277004 -0.01075461870059371 -11.879531115619454
1103 -0.010756637156009673 -11.889753234433014 -0.010760968225076795 -11.89029208384453
1104 -0.010757033014670014 -11.900510267447684 -0.010753547446802259 -11.901045631291332
1105 -0.010757179837673903 -11.911267447285358 -0.010756599763408304 -11.91180223105474
1106 -0.010756880883127451 -11.922024328168485 -0.010754655720666051 -11.922556886775405
1107 -0.010756236873567105 -11.932780565042052 -0.01075772475451231 -11.933314611529918
1108 -0.010756723303347825 -11.9435372883454 -0.010717482399195432 -11.944032093929113
1109 -0.01075744442641735 -11.954294732771817 -0.010761337261646986 -11.95479343119076
1110 -0.01075757322832942 -11.965052306000146 -0.010761244269087911 -11.965554675459847
1111 -0.010757629061117768 -11.975809935061264 -0.010759460180997849 -11.976314135640845
1112 -0.010758005967363714 -11.986567941028628 -0.010756917018443345 -11.987071052659289
1113 -0.010758526809513568 -11.997326467838143 -0.010769751900807024 -11.997840804560095
1114 -0.010759121039882302 -12.008085588878025 -0.010756355104967951 -12.008597159665063
1115 -0.010756898997351527 -12.018842487875377 -0.010762334801256657 -12.01935949446632
1116 -0.010757137835025788 -12.029599625710402 -0.010793724656105041 -12.030153219122425
1117 -0.01075824867002666 -12.040357874380428 -0.010767160495743156 -12.040920379618168
1118 -0.010757031477987766 -12.051114905858416 -0.010754329431802035 -12.05167470904997
1119 -0.010757523449137807 -12.061872429307554 -0.010750428913161159 -12.06242513796313
1120 -0.010755083290860057 -12.072627512598414 -0.010804828070104123 -12.073229966033233
1121 -0.01075667729601264 -12.083384189894426 -0.010737095307558776 -12.083967061340791
1122 -0.01075724926777184 -12.094141439162199 -0.010754242446273566 -12.094721303787065
1123 -0.010767354909330607 -12.104908794071529 -0.010665548872202635 -12.105386852659267
1124 -0.010762468446046114 -12.115671262517575 -0.010768194729462267 -12.116155047388729
1125 -0.010758707206696272 -12.12642996972427 -0.010755864251405001 -12.126910911640133
1126 -0.010758764389902354 -12.137188734114172 -0.010758032044395804 -12.13766894368453
1127 -0.010758868651464581 -12.147947602765637 -0.010757658910006285 -12.148426602594535
1128 -0.010759188514202832 -12.15870679127984 -0.010770983761176467 -12.159197586355711
1129 -0.010759785026311874 -12.169466576306153 -0.010758767137303948 -12.169956353493015
1130 -0.010759539436548948 -12.180226115742702 -0.010764258541166782 -12.180720612034182
1131 -0.010759112052619457 -12.190985227795322 -0.01075675175525248 -12.191477363789435
1132 -0.010759334405884146 -12.201744562201206 -0.010761486366391182 -12.202238850155826
1133 -0.01075480435974896 -12.212499366560955 -0.010883842268958688 -12.213122692424784
1134 -0.010757445450872182 -12.223256812011828 -0.010752886813133956 -12.223875579237918
1135 -0.01075849081389606 -12.234015302825723 -0.010761440219357609 -12.234637019457276
1136 -0.01075823586434126 -12.244773538690064 -0.010756829706951975 -12.245393849164229
1137 -0.01075703240931034 -12.255530571099374 -0.010757410107180477 -12.256151259271409
1138 -0.010758770117536186 -12.266289341216911 -0.010751738864928483 -12.266902998136338
1139 -0.01075856746174395 -12.277047908678655 -0.010761763853952288 -12.277664761990291
1140 -0.010757287638261915 -12.287805196316917 -0.010758988000452519 -12.288423749990743
1141 -0.01075782235711813 -12.298563018674034 -0.010756444046273827 -12.299180194037017
1142 -0.010763198835775256 -12.30932621750981 -0.010785977682098746 -12.309966171719116
1143 -0.01075761583633721 -12.320083833346146 -0.010749394912272692 -12.320715566631389
1144 -0.010756934294477105 -12.330840767640623 -0.01075635887682438 -12.331471925508213
1145 -0.010757253970950842 -12.341598021611574 -0.010750668868422509 -12.342222594376635
1146 -0.010755775636062026 -12.352353797247636 -0.010763536114245653 -12.35298613049088
1147 -0.010756156872957945 -12.363109954120594 -0.010789500409737229 -12.363775630900617
1148 -0.01075678556226194 -12.373866739682855 -0.010726087866351009 -12.374501718766968
1149 -0.010758289694786071 -12.384625029377641 -0.010760194715112447 -12.385261913482081
1150 -0.010757423378527165 -12.395382452756168 -0.010756664257496596 -12.396018577739577
1151 -0.010759281134232879 -12.4061417338904 -0.010780175635591149 -12.406798753375169
1152 -0.010753515036776662 -12.416895248927178 -0.010745558515191078 -12.41754431189036
1153 -0.010756677761673928 -12.427651926688851 -0.010756712965667247 -12.428301024856028
1154 -0.010756803816184402 -12.438408730505035 -0.010757881030440331 -12.439058905886467
1155 -0.010757125774398446 -12.449165856279434 -0.01075185057707131 -12.449810756463538
1156 -0.010757773788645864 -12.45992363006808 -0.010752956988289953 -12.460563713451828
1157 -0.010759054217487574 -12.470682684285567 -0.01075741513632238 -12.47132112858815
1158 -0.010758325131610036 -12.481441009417177 -0.010758915450423956 -12.482080044038574
1159 -0.01075945356860757 -12.492200462985783 -0.010766559047624469 -12.492846603086198
1160 -0.010757497465237974 -12.502957960451022 -0.010767415212467314 -12.503614018298665
1161 -0.010756334429606796 -12.513714294880629 -0.010769656440243126 -12.514383674738907
1162 -0.010755735635757446 -12.524470030516387 -0.01074162581935525 -12.525125300558262
1163 -0.010759373661130667 -12.535229404177517 -0.010756566748023033 -12.535881867306285
1164 -0.01075748265720904 -12.545986886834726 -0.010762527864426375 -12.546644395170711
1165 -0.010760449804365635 -12.556747336639091 -0.010753090493381023 -12.557397485664092
1166 -0.010760875744745135 -12.567508212383837 -0.010778150148689747 -12.568175635812782
1167 -0.010758029529824853 -12.578266241913662 -0.01075675138272345 -12.578932387195506
1168 -0.010757921682670712 -12.589024163596333 -0.010753010539337993 -12.589685397734844
1169 -0.01075860308483243 -12.599782766681166 -0.010731935547664762 -12.600417333282508
1170 -0.010758528392761946 -12.610541295073928 -0.010751595115289092 -12.611168928397797
1171 -0.010758027620613574 -12.621299322694542 -0.010766156716272235 -12.62193508511407
1172 -0.01076048044487834 -12.63205980313942 -0.010739636979997158 -12.632674722094066
1173 -0.010758420545607805 -12.642818223685028 -0.010757933370769024 -12.643432655464835
1174 -0.010757586732506753 -12.653575810417534 -0.010785041749477387 -12.654217697214312
1175 -0.010757780959829688 -12.664333591377364 -0.01074813730083406 -12.664965834515145
1176 -0.010757407499477267 -12.675090998876842 -0.010757042933255434 -12.6757228774484
1177 -0.010760273924097419 -12.685851272800939 -0.010813927138224244 -12.686536804586625
1178 -0.010756953619420528 -12.69660822642036 -0.010728453425690532 -12.697265258012315
1179 -0.010759225394576789 -12.707367451814935 -0.010775521118193864 -12.70804077913051
1180 -0.010756660439074039 -12.71812411225401 -0.010752262687310577 -12.71879304181782
1181 -0.010757314134389162 -12.7288814263884 -0.01075337091460824 -12.729546412732429
1182 -0.010757768480107188 -12.739639194868507 -0.010750652058050036 -12.740297064790479
1183 -0.010756097547709943 -12.750395292416217 -0.010725936852395535 -12.751023001642874
1184 -0.0107588117942214 -12.761154104210439 -0.01075918204151094 -12.761782183684385
1185 -0.010758525971323252 -12.771912630181761 -0.01075704051181674 -12.772539224196201
1186 -0.01075974670238793 -12.782672376884149 -0.010780954733490944 -12.783320178929692
1187 -0.010753476480022072 -12.793425853364171 -0.010813547251746058 -12.794133726181439
1188 -0.010758529929444195 -12.804184383293615 -0.010773911932483315 -12.804907638113923
1189 -0.010757948318496347 -12.81494233161211 -0.010755314351990819 -12.815662952465914
1190 -0.010757837072014808 -12.825700168684126 -0.010719257779419422 -12.826382210245333
1191 -0.010756237851455807 -12.836456406535582 -0.01075096200220287 -12.837133172247535
1192 -0.010758940316736697 -12.84721534685232 -0.010760255809873342 -12.847893428057409
1193 -0.01075846808962524 -12.857973814941944 -0.01076083849184215 -12.858654266549252
1194 -0.010759472427889705 -12.868733287369833 -0.010764952236786484 -12.869419218786039
1195 -0.010758691560477018 -12.87949197893031 -0.010753634897992016 -12.88017285368403
1196 -0.010759402625262737 -12.890251381555574 -0.010763014107942582 -12.890935867791972
1197 -0.010759016824886202 -12.90101039838046 -0.01075807400047779 -12.90169394179245
1198 -0.010759054869413375 -12.911769453249875 -0.010752008855342865 -12.912445950647793
1199 -0.010761054093018174 -12.922530507342893 -0.010738729778677226 -12.92318468042647
1200 -0.010757807455956937 -12.93328831479885 -0.010708609968423844 -12.933893290394893
1201 -0.010759222321212292 -12.944047537120062 -0.010763624170795082 -12.94465691456569
1202 -0.01075976579450071 -12.954807302914562 -0.010763762705028056 -12.955420677270718
1203 -0.01075936802662909 -12.965566670941191 -0.010758030600845814 -12.966178707871563
1204 -0.010758791491389275 -12.97632546243258 -0.01077695656567812 -12.976955664437241
1205 -0.010760228987783194 -12.987085691420363 -0.010756610240787268 -12.987712274678028
1206 -0.01076001962646842 -12.997845711046832 -0.010830656811594962 -12.998542931489624
1207 -0.010757870879024268 -13.008603581925856 -0.010759448073804379 -13.009302379563428
1208 -0.01075882725417614 -13.019362409180031 -0.010756760835647583 -13.020059140399075
1209 -0.010757716977968812 -13.030120126158 -0.010773514164611697 -13.030832654563687
1210 -0.01075745215639472 -13.040877578314394 -0.010752350930124522 -13.041585005493811
1211 -0.010761559149250388 -13.051639137463644 -0.010742837749421596 -13.052327843243233
1212 -0.010759098455309868 -13.062398235918954 -0.010764066129922867 -13.063091909373156
1213 -0.010759222460910678 -13.073157458379864 -0.010756446793675423 -13.073848356166831
1214 -0.010758769745007158 -13.08391622812487 -0.0107604396995157 -13.084608795866346
1215 -0.010760820051655174 -13.094677048176525 -0.010765628283843398 -13.09537442415019
1216 -0.010760097345337272 -13.105437145521861 -0.010749113699421286 -13.106123537849612
1217 -0.0107610656414181 -13.11619821116328 -0.010710563231259584 -13.116834101080872
1218 -0.010761224664747715 -13.126959435828027 -0.010761693678796291 -13.127595794759669
1219 -0.010759893571957946 -13.137719329399985 -0.010755410976707935 -13.138351205736377
1220 -0.010760948061943054 -13.148480277461928 -0.010754276905208826 -13.149105482641586
1221 -0.010755555517971516 -13.159235832979899 -0.010898939426988363 -13.160004422068575
1222 -0.010760799143463373 -13.169996632123363 -0.01074499380774796 -13.170749415876323
1223 -0.010759248910471798 -13.180755881033834 -0.01075899605639279 -13.181508411932715
1224 -0.010758591908961534 -13.191514472942796 -0.01075712125748396 -13.192265533190199
1225 -0.010759140225127339 -13.202273613167923 -0.010758490767329931 -13.203024023957528
1226 -0.010759020457044244 -13.213032633624968 -0.010761674027889967 -13.213785697985418
1227 -0.010758906975388527 -13.223791540600356 -0.010754004213958978 -13.224539702199378
1228 -0.010759147163480521 -13.234550687763836 -0.010757229290902615 -13.23529693149028
1229 -0.01075886464677751 -13.245309552410614 -0.010750653315335512 -13.246047584805616
1230 -0.010759642906486988 -13.256069195317101 -0.01076310072094202 -13.256810685526558
1231 -0.010758104082196952 -13.266827299399298 -0.010761344013735652 -13.267572029540293
1232 -0.010757877258583903 -13.277585176657881 -0.010827980283647776 -13.27840000982394
1233 -0.010757368197664619 -13.288342544855546 -0.010769986407831311 -13.289169996231772
1234 -0.010758420079946518 -13.299100964935493 -0.010757843824103474 -13.299927840055876
1235 -0.01075763301923871 -13.309858597954731 -0.010761435423046351 -13.310689275478921
1236 -0.01075912695378065 -13.320617724908512 -0.010760129382833838 -13.321449404861756
1237 -0.010759661672636867 -13.33137738658115 -0.010762949520722032 -13.332212354382477
1238 -0.010759157640859485 -13.342136544222008 -0.01075556264258921 -13.342967917025067
1239 -0.010757058206945658 -13.352893602428953 -0.010761512909084558 -13.353729429934152
1240 -0.010758502269163727 -13.363652104698117 -0.010771965840831399 -13.364501395774983
1241 -0.010759988939389587 -13.374412093637506 -0.010737154865637422 -13.37523855064062
1242 -0.010760076576843858 -13.38517217021435 -0.010743190115317703 -13.385981740755938
1243 -0.010759825492277742 -13.395931995706627 -0.010778519837185741 -13.396760260593123
1244 -0.01075858692638576 -13.406690582633013 -0.010739869717508555 -13.40750013031063
1245 -0.010759177803993224 -13.417449760437007 -0.01073580519296229 -13.418235935503592
1246 -0.010759522719308735 -13.428209283156315 -0.010778178088366985 -13.42901411359196
1247 -0.010751566989347339 -13.438960850145662 -0.010674826381728054 -13.439688939973687
1248 -0.010759042995050549 -13.449719893140713 -0.010755915008485318 -13.450444854982171
1249 -0.010759724583476783 -13.46047961772419 -0.01076051713898778 -13.461205372121158
1250 -0.010760411666706205 -13.471240029390895 -0.010753701580688358 -13.471959073701846
1251 -0.01076037809252739 -13.482000407483422 -0.01074812482111156 -13.482707198522958
1252 -0.010757478093728423 -13.49275788557715 -0.010719881858676672 -13.493427080381634
1253 -0.010761940106749534 -13.5035198256839 -0.01073608654551208 -13.504163166927146
1254 -0.01076124315150082 -13.514281068835402 -0.010758933331817388 -13.514922100258964
1255 -0.01075888224877417 -13.525039951084176 -0.010787071287631988 -13.525709171546596
1256 -0.010762327071279287 -13.535802278155456 -0.010781437112018465 -13.536490608658616
1257 -0.010759958205744624 -13.5465622363612 -0.010756076034158468 -13.547246684692775
1258 -0.010759975388646125 -13.557322211749847 -0.010744525352492929 -13.557991210045268
1259 -0.01076680957339704 -13.568089021323244 -0.010753812454640865 -13.56874502249991
1260 -0.010761167109012603 -13.578850188432257 -0.010761498147621751 -13.57950652064753
1261 -0.010760650271549821 -13.589610838703807 -0.010763446521013974 -13.590269967168545
1262 -0.010761158913373947 -13.60037199761718 -0.010792526882141829 -13.601062494050687
1263 -0.010760145075619221 -13.6111321426928 -0.010755622014403343 -13.611818116065091
1264 -0.010760063910856843 -13.621892206603656 -0.010758025338873267 -13.622576141403965
1265 -0.010764214396476745 -13.632656421000133 -0.010759230004623532 -13.633335371408588
1266 -0.010759720858186484 -13.643416141858319 -0.01074186796322465 -13.644077239371812
1267 -0.010757616348564624 -13.654173758206884 -0.010749769769608975 -13.654827009141421
1268 -0.010761977359652519 -13.664935735566537 -0.010753261391073465 -13.665580270532494
1269 -0.010760626336559654 -13.675696361903096 -0.010763406241312622 -13.676343676773808
1270 -0.010760500747710466 -13.686456862650807 -0.010761147970333696 -13.687104824744141
1271 -0.01075954786501825 -13.697216410515825 -0.010757170896977187 -13.697861995641118
1272 -0.010760235879570246 -13.707976646395394 -0.01075078365392983 -13.708612779295047
1273 -0.010763294855132699 -13.718739941250528 -0.010752618219703436 -13.71936539751475
1274 -0.010758384317159652 -13.729498325567688 -0.010735636716708541 -13.730101034231458
1275 -0.010760779678821563 -13.74025910524651 -0.01075908080674708 -13.740860115038204
1276 -0.01076196930371225 -13.751021074550222 -0.01076538055203855 -13.751625495590243
1277 -0.010761344153434039 -13.761782418703655 -0.010740923695266247 -13.76236641928551
1278 -0.01076085022650659 -13.772543268930162 -0.010739930951967836 -13.773106350237477
1279 -0.010760968271642923 -13.783304237201806 -0.010729910153895617 -13.783836260391372
1280 -0.010754229314625264 -13.79405846651643 -0.010771547723561526 -13.794607808114932
1281 -0.010761398309841751 -13.804819864826273 -0.010762406093999744 -13.805370214208931
1282 -0.010761408647522331 -13.815581273473795 -0.010762915061786772 -13.816133129270717
1283 -0.010761047340929508 -13.826342320814724 -0.010762115940451622 -13.826895245211169
1284 -0.010760962218046188 -13.837103283032771 -0.010766673181205989 -13.837661918392374
1285 -0.010763231292366981 -13.847866514325139 -0.010715857893228532 -13.848377776285602
1286 -0.010760561190545559 -13.858627075515685 -0.010763577371835708 -13.859141353657439
1287 -0.010758788837119938 -13.869385864352804 -0.010789182223379611 -13.869930535880819
1288 -0.010759655432775617 -13.880145519785579 -0.010752408998087049 -13.880682944878906
1289 -0.010761020192876457 -13.890906539978456 -0.01076203230768442 -13.891444977186591
1290 -0.010756566189229488 -13.901663106167685 -0.010796711454167962 -13.902241688640759
1291 -0.010760474298149348 -13.912423580465834 -0.010758226085454226 -13.912999914726212
1292 -0.01076072226278484 -13.923184302728618 -0.010762561950832606 -13.923762476677044
1293 -0.01075982223264873 -13.933944124961267 -0.010756125953048468 -13.934518602630092
1294 -0.010761276027187705 -13.944705400988454 -0.010763968573883176 -13.945282571203975
1295 -0.010760664381086827 -13.95546606536954 -0.010760711599141359 -13.956043282803117
1296 -0.010760325798764825 -13.966226391168306 -0.010764031438156962 -13.966807314241274
1297 -0.010761193279176951 -13.976987584447482 -0.010751988366246223 -13.97755930260752
1298 -0.010759217571467162 -13.987746802018949 -0.010751402657479047 -13.988310705265
1299 -0.010761305643245577 -13.998508107662195 -0.0107444167137146 -13.999055121978715
1300 -0.010761630488559604 -14.009269738150754 -0.010813738545402884 -14.009868860524119
1301 -0.010761431558057666 -14.020031169708812 -0.010757974395528436 -14.020626834919646
1302 -0.010760537022724748 -14.030791706731536 -0.01076267920434475 -14.03138951412399
1303 -0.0107599095441401 -14.041551616275676 -0.010757877118885517 -14.042147391242876
1304 -0.01076124208047986 -14.052312858356157 -0.010786524089053274 -14.052933915331929
1305 -0.010759309353306889 -14.063072167709464 -0.010748018557205797 -14.063681933889134
1306 -0.010760508803650736 -14.073832676513115 -0.010780894430354238 -14.074462828319488
1307 -0.010759857948869467 -14.084592534461985 -0.01078686243854463 -14.085249690758033
1308 -0.010760427732020617 -14.095352962194005 -0.0107641679700464 -14.09601385872808
1309 -0.010758880199864507 -14.106111842393869 -0.010757808480411768 -14.106771667208491
1310 -0.010759286861866713 -14.116871129255735 -0.010759268281981349 -14.117530935490473
1311 -0.010760144703090191 -14.127631273958825 -0.010764258773997426 -14.12829519426447
1312 -0.01075833011418581 -14.13838960407301 -0.010772838769480587 -14.13906803303395
1313 -0.010759176174178719 -14.14914878024719 -0.010750437621027231 -14.149818470654978
1314 -0.010765866469591856 -14.159914646716782 -0.01096245930530131 -14.160780929960278
1315 -0.010755079519003629 -14.170669726235786 -0.010749137960374355 -14.171530067920653
1316 -0.010757142165675759 -14.181426868401463 -0.0107569663785398 -14.182287034299193
1317 -0.010756975691765546 -14.192183844093229 -0.010759665304794908 -14.193046699603988
1318 -0.01075652362778783 -14.202940367721016 -0.010757278557866812 -14.203803978161854
1319 -0.010756104020401835 -14.213696471741418 -0.010753835085779428 -14.214557813247634
1320 -0.010757370432838798 -14.224453842174256 -0.010758390836417674 -14.225316204084052
1321 -0.010757030174136161 -14.235210872348393 -0.01075734975747764 -14.23607355384153
1322 -0.010757082840427756 -14.24596795518882 -0.010753987682983279 -14.246827541524514
1323 -0.01075824499130249 -14.256726200180124 -0.010762404184788465 -14.257589945709302
1324 -0.010757089545950293 -14.267483289726075 -0.010756390634924173 -14.268346336344226
1325 -0.010757254995405674 -14.27824054472148 -0.010758262407034636 -14.27910459875126
1326 -0.0107593878172338 -14.288999932538715 -0.010756092611700296 -14.28986069136296
1327 -0.01075847977772355 -14.29975841231644 -0.010763954650610686 -14.30062464601357
1328 -0.010758731421083212 -14.310517143737522 -0.01074910992756486 -14.311373755941135
1329 -0.01075631408020854 -14.32127345781773 -0.010761541547253728 -14.322135297488389
1330 -0.01075935629196465 -14.332032814109695 -0.010738941561430692 -14.33287423904982
1331 -0.010757611971348524 -14.342790426081043 -0.010758816916495561 -14.343633055966317
1332 -0.010758869675919413 -14.353549295756963 -0.01076170289888978 -14.354394758865206
1333 -0.01075769979506731 -14.364306995552031 -0.01075978777371347 -14.36515454663892
1334 -0.010758300917223096 -14.375065296469254 -0.010755458194762469 -14.375910004833681
1335 -0.010758596286177636 -14.38582389275543 -0.01076673660427332 -14.386676741437954
1336 -0.010752825252711772 -14.396576718008143 -0.010595266846939922 -14.397272008284894
1337 -0.010761133208870888 -14.407337851217013 -0.01077341940253973 -14.408045427687433
1338 -0.01075888997875154 -14.418096741195765 -0.0107602225150913 -14.418805650202525
1339 -0.010760372178629041 -14.428857113374393 -0.010765577154234051 -14.42957122735676
1340 -0.01075911712832749 -14.43961623050272 -0.010765898553654552 -14.440337125910414
1341 -0.01075747744180262 -14.450373707944523 -0.010735825542360545 -14.451072951452774
1342 -0.01075945789925754 -14.461133165843782 -0.010765455896034837 -14.461838407348809
1343 -0.010760123236104846 -14.471893289079887 -0.010758956987410783 -14.47259736433622
1344 -0.010763357300311327 -14.482656646380198 -0.010725489491596818 -14.483322853827817
1345 -0.010765526350587607 -14.493422172730785 -0.01074565751478076 -14.494068511342597
1346 -0.010760478908196092 -14.504182651638981 -0.010760360537096858 -14.504828871879694
1347 -0.010759936179965734 -14.514942587818947 -0.010759120061993598 -14.515587991941688
1348 -0.010760550247505307 -14.525703138066453 -0.010757909994572401 -14.52634590193626
1349 -0.010759838065132499 -14.536462976131585 -0.010760001745074988 -14.537105903681335
1350 -0.010760638490319252 -14.547223614621904 -0.010741194942966104 -14.5478470986243
1351 -0.010760111082345248 -14.557983725704249 -0.010741002531722188 -14.558588101156023
1352 -0.010760432854294778 -14.568744158558543 -0.010762654338032007 -14.569350755494055
1353 -0.01076197442598641 -14.579506132984529 -0.010908273188397289 -14.580259028682452
1354 -0.010760051757097244 -14.590266184741626 -0.010764534631744028 -14.591023563314195
1355 -0.010759247886016964 -14.601025432627644 -0.010760293761268257 -14.601783857075464
1356 -0.010759832337498665 -14.611785264965143 -0.010757068125531077 -14.612540925200996
1357 -0.01076009077951312 -14.622545355744656 -0.010753289610147477 -14.623294214811143
1358 -0.010760022373870016 -14.633305378118525 -0.01075857225805521 -14.634052787069198
1359 -0.010762350540608168 -14.644067728659133 -0.010750343883410096 -14.644803130952608
1360 -0.010759375523775816 -14.654827104182909 -0.010756315430626273 -14.655559446383235
1361 -0.010759948752820492 -14.665587052935729 -0.010763483541086315 -14.666322929924322
1362 -0.010756686236709357 -14.676343739172438 -0.010785727528855205 -14.677108657453177
1363 -0.01075824056752026 -14.687101979739959 -0.010755084594711662 -14.687863742047888
1364 -0.010759898368269205 -14.697861878108228 -0.010762000270187855 -14.698625742318075
1365 -0.010758880479261278 -14.70862075858749 -0.010770334443077446 -14.709396076761152
1366 -0.010758502501994371 -14.719379261089484 -0.01073554358445108 -14.720131620345603
1367 -0.0107593709602952 -14.73013863204978 -0.01074356520548463 -14.730875185551087
1368 -0.010760133806616067 -14.740898765856397 -0.010753206117078662 -14.741628391668165
1369 -0.010759989218786358 -14.751658755075184 -0.01076301820576191 -14.752391409873926
1370 -0.0107591706328094 -14.762417925707993 -0.010759141203016043 -14.763150551076942
1371 -0.010760155133903026 -14.773178080841896 -0.010763201769441367 -14.773913752846383
1372 -0.010744477482512593 -14.78392255832441 -0.010718001099303365 -14.784631753945686
1373 -0.010760504985228181 -14.794683063309638 -0.010757062397897244 -14.795388816343582
1374 -0.01076104105450213 -14.80544410436414 -0.01076447768136859 -14.80615329402495
1375 -0.010761501081287862 -14.816205605445427 -0.01075817565433681 -14.816911469679287
1376 -0.010758066549897194 -14.826963671995324 -0.010741947265341879 -14.827653416944628
1377 -0.010762045346200465 -14.837725717341526 -0.010821235738694668 -14.838474652683322
1378 -0.010760785825550557 -14.848486503167075 -0.01075736889615655 -14.849232021579478
1379 -0.010760683007538319 -14.859247186174613 -0.010758661618456244 -14.859990683197935
1380 -0.010760222421959042 -14.870007408596573 -0.010759511170908809 -14.870750194368844
1381 -0.010760125378146768 -14.88076753397472 -0.010757681541144848 -14.881507875909989
1382 -0.010760197835043072 -14.891527731809763 -0.010751645965501665 -14.892259521875491
1383 -0.010768884606659413 -14.902296616416422 -0.010807389114052057 -14.903066910989544
1384 -0.010759422229602933 -14.913056038646024 -0.010749729862436653 -14.91381664085198
1385 -0.010759410820901394 -14.923815449466925 -0.010759393870830535 -14.924576034722811
1386 -0.010759981162846089 -14.93457543062977 -0.010758819011971354 -14.935334853734783
1387 -0.010759563092142344 -14.945334993721913 -0.010757165169343353 -14.946092018904126
1388 -0.010759056638926267 -14.95609405036084 -0.010761840036138892 -14.956853858940265
1389 -0.010759737249463797 -14.966853787610303 -0.01075933650135994 -14.967613195441626
1390 -0.010759787866845727 -14.977613575477148 -0.010760564915835857 -14.978373760357462
1391 -0.0107605189550668 -14.988374094432215 -0.010751048335805535 -14.989124808693267
1392 -0.010759419854730367 -14.999133514286946 -0.010778240114450454 -14.999903048807719
1393 -0.010756990360096096 -15.009890504647043 -0.010767100844532251 -15.01067014965225
1394 -0.010757135041058064 -15.0206476396881 -0.010778388846665621 -15.021448538498916
1395 -0.01075966921634972 -15.03140730890445 -0.010761581361293793 -15.03221011986021
1396 -0.01075942679308355 -15.042166735697533 -0.01076075341552496 -15.042970873275735
1397 -0.01075866403989494 -15.052925399737427 -0.010753330960869788 -15.053724204236605
1398 -0.010758810956031085 -15.063684210693458 -0.010766885057091714 -15.064491089293696
1399 -0.010758912609890103 -15.074443123303348 -0.010753251705318689 -15.075244340999015
1400 -0.01075895382091403 -15.085202077124263 -0.010756636504083872 -15.0860009775031
1401 -0.010759754711762071 -15.095961831836025 -0.010752938967198134 -15.096753916470297
1402 -0.01075751855969429 -15.10671935039572 -0.010773637797683477 -15.10752755426798
1403 -0.010758946044370532 -15.11747829644009 -0.010780991148203611 -15.118308545416184
1404 -0.010759224463254214 -15.128237520903344 -0.010762934805825353 -15.12907148022201
1405 -0.010759057104587555 -15.138996578007932 -0.010762143973261118 -15.139833624195271
1406 -0.010758492490276694 -15.149755070498209 -0.010757230315357446 -15.150590854510629
1407 -0.010759375197812915 -15.160514445696021 -0.010756324836984276 -15.161347179347613
1408 -0.010759414127096533 -15.171273859823119 -0.01072770650498569 -15.172074885852599
1409 -0.010762660019099712 -15.18203651984222 -0.010751442424952984 -15.182826328277551
1410 -0.010760078160092234 -15.192796598002312 -0.01075759632512927 -15.193583924602681
1411 -0.010760066704824567 -15.203556664707136 -0.01075717997737229 -15.204341104580053
1412 -0.010759085696190596 -15.214315750403326 -0.01075969561934471 -15.215100800199398
1413 -0.010760172689333557 -15.22507592309266 -0.01076848660595715 -15.225869286805356
1414 -0.010759738786146045 -15.235835661878806 -0.010767792351543903 -15.2366370791569
1415 -0.01076019466854632 -15.246595856547351 -0.010753597784787416 -15.247390676941688
1416 -0.010764553491026164 -15.257360410038377 -0.01078871744684875 -15.258179394388536
1417 -0.010760019440203905 -15.26812042947858 -0.010760384984314442 -15.26893977937285
1418 -0.01075923009775579 -15.278879659576337 -0.010759645840153098 -15.279699425213003
1419 -0.010760007472708822 -15.289639667049045 -0.01075962521135807 -15.290459050424362
1420 -0.010758483316749334 -15.300398150365794 -0.010723004722967744 -15.30118205514733
1421 -0.010761288367211819 -15.311159438733005 -0.010770073113963007 -15.311952128261293
1422 -0.01075971471145749 -15.321919153444464 -0.010773496003821492 -15.322725624265114
1423 -0.010759708611294628 -15.332678862055758 -0.010766879003494979 -15.333492503268609
1424 -0.010756501695141196 -15.3434353637509 -0.010743175260722637 -15.344235678529332
1425 -0.010765393357723951 -15.354200757108623 -0.010633221315219998 -15.354868899844552
1426 -0.010762013401836157 -15.36496277051046 -0.010759958671405912 -15.365628858515958
1427 -0.010761951003223658 -15.375724721513683 -0.010761123243719339 -15.376389981759678
1428 -0.010761572793126107 -15.386486294306808 -0.010763546405360102 -15.387153528165038
1429 -0.01076111476868391 -15.397247409075492 -0.010764708928763866 -15.397918237093803
1430 -0.010760501306504012 -15.408007910381995 -0.010761034255847336 -15.40867927134965
1431 -0.010762420203536748 -15.418770330585533 -0.010763868363574148 -15.419443139713223
1432 -0.010758087690919637 -15.429528418276453 -0.010777207650244236 -15.430220347363468
1433 -0.01076165703125298 -15.440290075307706 -0.010751762241125108 -15.440972109604592
1434 -0.010760551644489169 -15.451050626952195 -0.010757675487548113 -15.451729785092141
1435 -0.010760685103014112 -15.46181131205521 -0.010761851677671075 -15.462491636769812
1436 -0.010760695906355977 -15.472572007961565 -0.010760253248736262 -15.473251890018549
1437 -0.010761415818706155 -15.483333423780271 -0.010752616310492158 -15.484004506329041
1438 -0.010761376842856408 -15.494094800623127 -0.010758166573941708 -15.494762672902983
1439 -0.010760454740375281 -15.504855255363502 -0.01076121865771711 -15.5055238915607
1440 -0.010761097446084023 -15.515616352809586 -0.010763772390782833 -15.516287663951482
1441 -0.010764721874147653 -15.526381074683734 -0.010819895705208183 -15.52710755965669
1442 -0.01075993529520929 -15.537141009978942 -0.010767345642670989 -15.537874905299361
1443 -0.010760520631447435 -15.547901530610389 -0.01076240986585617 -15.548637315165218
1444 -0.010759113449603319 -15.558660644059993 -0.0107589450199157 -15.559396260185133
1445 -0.01075947224162519 -15.569420116301618 -0.010745850298553706 -15.570142110483687
1446 -0.010756880138069391 -15.580176996439688 -0.010730282217264176 -15.58087239270095
1447 -0.01076013157144189 -15.590937128011129 -0.01075257728807628 -15.591624969989027
1448 -0.010758487274870276 -15.601695615286 -0.01084131896495819 -15.602466288953986
1449 -0.010757911670953035 -15.612453526956953 -0.010747074196115137 -15.6132133631501
1450 -0.010758936544880271 -15.623212463501833 -0.010759487841278314 -15.623972850991379
1451 -0.01075942195020616 -15.63397188545204 -0.01075909249484539 -15.634731943486225
1452 -0.010759339015930892 -15.64473122446797 -0.010762718180194497 -15.645494661666419
1453 -0.010760187916457654 -15.655491412384427 -0.010754937399178743 -15.656249599065598
1454 -0.010755177540704607 -15.666246589925132 -0.010716700134798885 -15.666966299200396
1455 -0.010759404813870787 -15.677005994739003 -0.010760196717455983 -15.677726495917852
1456 -0.010760502144694328 -15.687766496883699 -0.010776650998741389 -15.688503146916593
1457 -0.010759347956627608 -15.698525844840326 -0.010756925772875547 -15.69926007268947
1458 -0.010761219076812267 -15.709287063917138 -0.010743967955932021 -15.710004040645401
1459 -0.010761214280501008 -15.72004827819764 -0.010755924694240093 -15.720759965339642
1460 -0.010760112619027495 -15.730808390816668 -0.010758030926808715 -15.73151799626645
1461 -0.010760106798261403 -15.74156849761493 -0.010759994387626648 -15.742277990654078
1462 -0.010760494461283087 -15.752328992076214 -0.010760193271562458 -15.75303818392564
1463 -0.0107575211673975 -15.76308651324361 -0.010762322414666414 -15.763800506340306
1464 -0.010763307381421328 -15.773849820625031 -0.010760519746690988 -15.774561026086998
1465 -0.010758296912536025 -15.784608117537568 -0.010731591563671827 -15.78529261765067
1466 -0.01076171831227839 -15.795369835849845 -0.01076080440543592 -15.796053422056106
1467 -0.010762178152799607 -15.806132014002644 -0.010756263229995965 -15.806809685286103
1468 -0.010743838967755437 -15.8168758529704 -0.010507575003430247 -15.817317260289533
1469 -0.010764086758717895 -15.827639939729117 -0.010755432210862637 -15.828072692500395
1470 -0.010763725591823458 -15.838403665320941 -0.01076172636821866 -15.838834418868615
1471 -0.010763546219095588 -15.849167211540037 -0.010763329593464733 -15.84959774846208
1472 -0.010763206705451011 -15.859930418245488 -0.010764159308746458 -15.860361907770825
1473 -0.010764149343594908 -15.870694567589084 -0.010763624031096698 -15.87112553180192
1474 -0.010763780353590846 -15.881458347942674 -0.010766791319474578 -15.881892323121395
1475 -0.01076313592493534 -15.89222148386761 -0.010756803816184402 -15.89264912693758
1476 -0.010765544883906842 -15.902987028751516 -0.01076369839720428 -15.903412825334783
1477 -0.010763961961492896 -15.913750990713009 -0.01074662753380835 -15.914159452868592
1478 -0.010761172184720636 -15.924512162897729 -0.010705388011410832 -15.924864840880003
1479 -0.010764361778274178 -15.935276524676004 -0.010765293473377823 -15.935630134353381
1480 -0.010764168249443174 -15.946040692925447 -0.010767893958836794 -15.946398028312219
1481 -0.010764200845733285 -15.95680489377118 -0.010767671465873718 -15.957165699778093
1482 -0.010763635160401464 -15.967568528931581 -0.010759490681812168 -15.967925190459905
1483 -0.010764495097100734 -15.978333024028682 -0.010766551410779358 -15.978691741870684
1484 -0.010762974387034774 -15.989095998415717 -0.010742329200729728 -15.989434071071413
1485 -0.010764493606984615 -15.999860492022702 -0.01076075560413301 -16.000194826675546
1486 -0.010763543052598834 -16.0106240350753 -0.010753011330962181 -16.01094783800651
1487 -0.010762161249294877 -16.021386196324595 -0.010784847475588322 -16.021732685482096
1488 -0.010763735603541135 -16.032149931928135 -0.010769699653610586 -16.032502385135707
1489 -0.010763624683022499 -16.042913556611158 -0.010762623138725757 -16.04326500827443
1490 -0.010763462213799358 -16.053677018824956 -0.010767182661220431 -16.05403219093565
1491 -0.010762801999226213 -16.064439820824184 -0.010767853073775768 -16.064800044009427
1492 -0.010764837777242065 -16.075204658601425 -0.010937204863876105 -16.075737248873303
1493 -0.010760991973802448 -16.08596565057523 -0.010768962698057294 -16.08650621157136
1494 -0.010762166976928712 -16.096727817552157 -0.010762759298086167 -16.097268970869447
1495 -0.010761014278978109 -16.107488831831134 -0.010761733911931515 -16.108030704781378
1496 -0.010761623457074165 -16.11825045528821 -0.010766566125676036 -16.118797270907052
1497 -0.010759747354313731 -16.129010202642522 -0.0107583565171808 -16.12955562742423
1498 -0.010763977793976665 -16.1397741804365 -0.010701645305380226 -16.140257272729613
1499 -0.010762176988646389 -16.150536357425146 -0.010759152937680483 -16.151016425667294
1500 -0.010762027837336064 -16.161298385262484 -0.010761198587715626 -16.16177762425501
1501 -0.01076301820576191 -16.172061403468245 -0.010759031912311912 -16.17253665616732
1502 -0.010766523610800504 -16.182827927079046 -0.010797746572643518 -16.183334402739963
1503 -0.01076216883957386 -16.19359009591862 -0.01077687917277217 -16.194111281912736
1504 -0.010761463595554233 -16.204351559514173 -0.010770623898133635 -16.20488190581087
1505 -0.010757645964622498 -16.215109205478797 -0.010734981670975686 -16.215616887481843
1506 -0.010759416362270713 -16.225868621841066 -0.010750475246459246 -16.226367362728304
1507 -0.010762136429548264 -16.236630758270614 -0.010759511962532997 -16.237126874690837
1508 -0.010763348033651709 -16.247394106304267 -0.010761280357837678 -16.247888155048674
1509 -0.010763520188629628 -16.258157626492896 -0.010771455522626639 -16.2586596105713
1510 -0.010761980758979916 -16.268919607251874 -0.010735478857532144 -16.269395089428834
1511 -0.010762140387669206 -16.279681747639543 -0.010812700865790248 -16.280207790294625
1512 -0.010761229181662202 -16.290442976821204 -0.010769201256334782 -16.29097699155096
1513 -0.010761034628376364 -16.30120401144958 -0.010760967899113894 -16.301737959450072
1514 -0.010756342904642224 -16.311960354354223 -0.010705876909196377 -16.312443836359268
1515 -0.010761899454519153 -16.32272225380874 -0.010772019065916539 -16.323215855425186
1516 -0.010762321297079325 -16.33348457510582 -0.010768254566937686 -16.333984109992123
1517 -0.010762349655851721 -16.344246924761674 -0.010759207652881742 -16.344743317645005
1518 -0.010762549191713332 -16.355009473953388 -0.010765549028292298 -16.355508866673297
1519 -0.010760444402694701 -16.365769918356083 -0.010750305652618409 -16.366259172325915
1520 -0.010764056537300348 -16.376533974893384 -0.010736990673467516 -16.376996162999383
1521 -0.01076339059509337 -16.38729736548848 -0.01075179041363299 -16.387747953413015
1522 -0.010761823784559966 -16.398059189273038 -0.010767485527321697 -16.398515438940336
1523 -0.010762450378388166 -16.408821639651425 -0.01076206318102777 -16.409277502121363
1524 -0.010761281289160252 -16.419582920940584 -0.010759015334770083 -16.420036517456133
1525 -0.0107628523837775 -16.430345773324362 -0.01078365077264607 -16.430820168228777
1526 -0.01076286262832582 -16.441108635952688 -0.010738568706437945 -16.441558736935214
1527 -0.010763818165287375 -16.451872454117975 -0.01076903184875846 -16.452327768783974
1528 -0.010762942489236593 -16.46263539660721 -0.010767686692997814 -16.46309545547697
1529 -0.010761674167588354 -16.4733970707748 -0.010770793445408345 -16.47386624892238
1530 -0.010761276166886092 -16.484158346941687 -0.010746375005692244 -16.484612623928072
1531 -0.010761532606557012 -16.494919879548245 -0.010762255266308784 -16.49537487919438
1532 -0.010760157229378819 -16.505680036777623 -0.010864748433232308 -16.50623962762761
1533 -0.010760088916867971 -16.51644012569449 -0.010764448530972004 -16.51700407615858
1534 -0.010759645234793424 -16.527199770929283 -0.010762945841997862 -16.527767022000578
1535 -0.010759882954880595 -16.537959653884162 -0.010757354414090514 -16.538524376414667
1536 -0.010759872710332274 -16.548719526594493 -0.010752840619534253 -16.549277217034202
1537 -0.010757151804864407 -16.559476678399356 -0.010736175207421183 -16.560013392241622
1538 -0.01075875423848629 -16.570235432637844 -0.010762579645961523 -16.570775971887585
1539 -0.010759335663169622 -16.580994768301014 -0.010747572407126427 -16.58152354429471
1540 -0.01076172417961061 -16.591756492480624 -0.01076829801313579 -16.592291842307848
1541 -0.010760140605270863 -16.602516633085894 -0.010764275677502155 -16.60305611798535
1542 -0.010760410455986857 -16.61327704354188 -0.01074540875852108 -16.61380152674387
1543 -0.010762781137600541 -16.624039824679482 -0.010769608756527304 -16.624571135500396
1544 -0.010759372310712934 -16.634799196990194 -0.010745460819453 -16.63531659631985
1545 -0.010760181723162532 -16.645559378713358 -0.010776395490393043 -16.646092991810242
1546 -0.010759591171517969 -16.656318969884875 -0.01076756971888244 -16.656860561529125
1547 -0.010759534686803818 -16.66707850457168 -0.010765446908771991 -16.667626008437896
1548 -0.010758176818490029 -16.677836681390172 -0.010755261173471808 -16.678381269611368
1549 -0.010760154016315937 -16.68859683540649 -0.010756282787770032 -16.68913755239914
1550 -0.010760114202275873 -16.699356949608767 -0.010808281786739826 -16.69994583418588
1551 -0.010759326629340649 -16.710116276238107 -0.010755254188552499 -16.71070108837443
1552 -0.01076012891717255 -16.72087640515528 -0.010758061707019807 -16.72145915008145
1553 -0.010759949078783393 -16.731636354234062 -0.010763652576133608 -16.732222802657585
1554 -0.010759946051985025 -16.742396300286046 -0.010756082646548749 -16.742978885304133
1555 -0.010759596759453417 -16.7531558970455 -0.010743663785979152 -16.753722549090114
1556 -0.010755821038037539 -16.763911718083538 -0.010751311667263508 -16.764473860757377
1557 -0.010761047108098864 -16.774672765191635 -0.010766738373786212 -16.775240599131163
1558 -0.010759307630360126 -16.785432072821994 -0.010767057724297046 -16.78600765685546
1559 -0.01076055709272623 -16.79619262991472 -0.010763978864997626 -16.796771635720457
1560 -0.010759123275056482 -16.80695175318978 -0.010777007788419724 -16.807548643508877
1561 -0.010766486544162035 -16.817718239733942 -0.010813384829089046 -16.818362028337965
1562 -0.010759857716038823 -16.82847809744998 -0.010758918803185224 -16.82912094714115
1563 -0.010759713547304272 -16.839237810997286 -0.010761648043990135 -16.839882595185138
1564 -0.010759440390393138 -16.84999725138768 -0.010760802077129483 -16.850643397262267
1565 -0.010760371666401624 -16.86075762305408 -0.010753996670246124 -16.861397393932513
1566 -0.010759534034878015 -16.87151715708896 -0.010767744341865181 -16.87216513827438
1567 -0.010759950987994671 -16.882277108076956 -0.010776681639254094 -16.882941819913633
1568 -0.010759597225114704 -16.89303670530207 -0.010756460530683399 -16.893698280444315
1569 -0.010764985019341112 -16.903801690321412 -0.01079982235096395 -16.90449810279528
1570 -0.01075734868645668 -16.91455903900787 -0.010757052572444081 -16.915255155367724
1571 -0.010757935978472234 -16.92531697498634 -0.010708312876522541 -16.925963468244248
1572 -0.010759750474244356 -16.936076725460584 -0.010756299365311861 -16.93671976760956
1573 -0.010761063592508436 -16.94683778905309 -0.010752689931541682 -16.947472457541103
1574 -0.010760811809450387 -16.957598600862543 -0.010765740973874926 -16.958238198514977
1575 -0.010765642719343304 -16.968364243581885 -0.0108456508256495 -16.969083849340628
1576 -0.010757922427728772 -16.979122166009613 -0.010763467382639646 -16.979847316723266
1577 -0.010758972400799394 -16.989881138410414 -0.010759252775460481 -16.990606569498727
1578 -0.010759082809090614 -17.000640221219506 -0.010750892385840417 -17.001357461884567
1579 -0.010759835038334132 -17.01140005625784 -0.010754007427021862 -17.012111469311588
1580 -0.01076076328754425 -17.022160819545384 -0.010760008962824941 -17.022871478274414
1581 -0.010759611940011382 -17.032920431485394 -0.010744682652875781 -17.03361616092729
1582 -0.01075918897986412 -17.04367962046526 -0.01078550205565989 -17.044401662982953
1583 -0.010758180730044841 -17.054437801195302 -0.010759341903030873 -17.055161004885985
1584 -0.01075900997966528 -17.065196811174967 -0.010741069773212075 -17.065902074659196
1585 -0.010755703784525394 -17.075952514959493 -0.010774965444579721 -17.076677040103775
1586 -0.010759825678542256 -17.086712340638034 -0.010751479445025325 -17.0874285195488
1587 -0.010759486071765422 -17.0974718267098 -0.010758534027263521 -17.098187053576066
1588 -0.01075937319546938 -17.10823119990527 -0.010762134566903114 -17.10894918814297
1589 -0.010760028008371591 -17.11899122791364 -0.01076946770772338 -17.119718655850694
1590 -0.010759874293580652 -17.12975110220722 -0.010778713412582875 -17.130497369263278
1591 -0.010759465117007493 -17.140510567324228 -0.010758049273863434 -17.141255418537142
1592 -0.010763719491660596 -17.151274286815887 -0.010755644738674163 -17.152011063275815
1593 -0.01075928402133286 -17.16203357083722 -0.010785324638709426 -17.162796387914526
1594 -0.010758158238604664 -17.172791729075826 -0.010762804234400392 -17.173559192148925
1595 -0.010765665024518967 -17.183557394100344 -0.010840707691386342 -17.18439989984031
1596 -0.010757312225177885 -17.19431470632552 -0.010756021039560438 -17.195155920879873
1597 -0.010757266730070113 -17.205071973055592 -0.010758593399077653 -17.205914514278952
1598 -0.010757619934156536 -17.21582959298975 -0.01075825742445886 -17.21667277170341
1599 -0.010758451465517283 -17.226588044455266 -0.010762376664206385 -17.22743514836762
1600 -0.010756397899240256 -17.237344442354505 -0.010825465945526958 -17.238260614313145
1601 -0.010755155002698302 -17.248099597357204 -0.010773554118350149 -17.249034168431496
1602 -0.010755681293085217 -17.258855278650287 -0.010754657490178943 -17.259788825921675
1603 -0.010755935031920672 -17.269611213682207 -0.010756389144808054 -17.270545215066484
1604 -0.010756589844822884 -17.28036780352703 -0.010758048854768276 -17.281303263921252
1605 -0.0107563859783113 -17.291124189505343 -0.01075596772134304 -17.292059231642597
1606 -0.010756723815575242 -17.301880913320918 -0.010757904266938567 -17.302817135909535
1607 -0.010756326466798782 -17.312637239787716 -0.010756354127079249 -17.313573490036614
1608 -0.010756451962515711 -17.32339369175023 -0.010757499746978283 -17.324330989783594
1609 -0.010757546639069915 -17.3341512383893 -0.010758340638130904 -17.335089330421724
1610 -0.01075621205382049 -17.34490745044312 -0.010750720277428627 -17.345840050699152
1611 -0.010757599910721182 -17.355665050353842 -0.010760447569191455 -17.356600498268342
1612 -0.010756904492154717 -17.366421954845997 -0.010758262686431408 -17.367358760954772
1613 -0.010758723458275199 -17.37718067830427 -0.010780507232993841 -17.378139268187766
1614 -0.010757268127053975 -17.387937946431325 -0.010679270187392832 -17.38881853837516
1615 -0.010757469851523638 -17.398695416282848 -0.01075451448559761 -17.399573052860756
1616 -0.010759229212999344 -17.40945464549585 -0.010758068831637501 -17.410331121692394
1617 -0.010759261203929782 -17.42021390669978 -0.01076799388974905 -17.421099115582145
1618 -0.010763073479756713 -17.430976980179537 -0.010683883214369416 -17.431782998796514
1619 -0.010759983398020267 -17.441736963577558 -0.01076423591002822 -17.44254723470654
1620 -0.01075720894150436 -17.452494172519064 -0.010767853539437055 -17.45331508824598
1621 -0.010759405512362718 -17.463253578031427 -0.010757631761953235 -17.464072720007934
1622 -0.01076004491187632 -17.474013622943303 -0.010763410292565823 -17.4748361303005
1623 -0.01075795772485435 -17.48477158066816 -0.010764624318107962 -17.485600754618606
1624 -0.010759484954178333 -17.495531065622338 -0.010760007752105593 -17.49636076237071
1625 -0.010758881038054825 -17.50628994666039 -0.010761204501613974 -17.507121966872322
1626 -0.010759130725637079 -17.51704907738603 -0.01075495225377381 -17.517876919126095
1627 -0.010759823163971305 -17.527808900550003 -0.010774534288793802 -17.528651453414888
1628 -0.010759214870631695 -17.538568115420635 -0.010763059230521321 -17.539414512645408
1629 -0.010758976312354207 -17.549327091732987 -0.010765917412936688 -17.550180430058344
1630 -0.010759282251819968 -17.560086373984806 -0.010753780091181397 -17.560934210149526
1631 -0.010758974961936474 -17.570845348946744 -0.010752180591225624 -17.57168639074075
1632 -0.010758717032149433 -17.581604065978894 -0.01066106129437685 -17.58234745203513
1633 -0.010760932927951217 -17.592364998906845 -0.010759328352287411 -17.593106780387416
1634 -0.010761703411117197 -17.60312670231796 -0.010760577628389001 -17.603867358015805
1635 -0.010760679608210921 -17.613887381926173 -0.01076561096124351 -17.614632968977048
1636 -0.01076051825657487 -17.624647900182747 -0.0107631865888834 -17.62539615556593
1637 -0.010766009707003832 -17.635413909889753 -0.010688616381958126 -17.63608477194789
1638 -0.010761928418651224 -17.646175838308405 -0.01077426509000361 -17.646859037037892
1639 -0.010761404689401389 -17.656937242997806 -0.010758746601641177 -17.657617783639534
1640 -0.010761179495602846 -17.66769842249341 -0.010761532234027982 -17.668379315873562
1641 -0.010761125711724162 -17.678459548205133 -0.010761049622669817 -17.67914036549623
1642 -0.010760135296732188 -17.689219683501864 -0.01075827986933291 -17.689898645365563
1643 -0.010761074908077716 -17.699980758409943 -0.01075733108446002 -17.700655976450022
1644 -0.010761923948302865 -17.710742682358244 -0.010758636659011245 -17.711414613109035
1645 -0.010761486133560538 -17.721504168491805 -0.010761895403265952 -17.7221765085123
1646 -0.010764131182804703 -17.732268299674608 -0.010785348201170563 -17.732961856713473
1647 -0.010759504837915301 -17.743027804512522 -0.010759349446743727 -17.743721206160217
1648 -0.010760890366509557 -17.75378869487903 -0.010762415593490005 -17.754483621753707
1649 -0.010760927014052868 -17.764549621893085 -0.010755037423223257 -17.76523865917693
1650 -0.010759736085310579 -17.775309357978397 -0.010823466489091516 -17.776062125666023
1651 -0.010760937351733446 -17.78607029533013 -0.010759760532528162 -17.786821886198553
1652 -0.010760526871308684 -17.79683082220144 -0.010758161125704647 -17.797580047324256
1653 -0.010759688541293144 -17.80759051074273 -0.01076338575221598 -17.808343433076473
1654 -0.010758465714752674 -17.818348976457482 -0.010784254502505064 -17.819127687578977
1655 -0.010760894045233727 -17.829109870502716 -0.010743211908265948 -17.829870899487243
1656 -0.01075909985229373 -17.83986897035501 -0.010752263013273478 -17.840623162500517
1657 -0.010760712018236519 -17.850629682373246 -0.010764360567554832 -17.851387523068073
1658 -0.010758050344884395 -17.86138773271813 -0.010793307004496456 -17.86218083007257
1659 -0.010759520856663585 -17.87214725357479 -0.010757515579462052 -17.872938345652035
1660 -0.010759685328230262 -17.882906938903023 -0.010762015962973237 -17.88370036161501
1661 -0.010759420972317458 -17.89366635987534 -0.010761188203468918 -17.894461549818477
1662 -0.010758803086355328 -17.904425162961694 -0.010757429338991643 -17.905218979157468
1663 -0.010759415850043298 -17.915184578811736 -0.010753973294049502 -17.91597295245152
1664 -0.010757703380659223 -17.925942282192395 -0.010739417420700193 -17.92671236987222
1665 -0.01076034251600504 -17.9367026247084 -0.01075366223230958 -17.93746603210453
1666 -0.010760166961699725 -17.947462791670098 -0.010751257138326763 -17.94821728924286
1667 -0.010759464325383305 -17.95822225599548 -0.010759322298690676 -17.958976611541548
1668 -0.010761541500687598 -17.96898379749617 -0.010757682099938392 -17.969734293641487
1669 -0.010760489897802473 -17.97974428739397 -0.010755336517468095 -17.980489630158957
1670 -0.010760698420926928 -17.990504985814898 -0.010766255343332887 -17.99125588550229
1671 -0.010762224858626723 -18.001267210673525 -0.010772765427827836 -18.002028650930118
1672 -0.010760388849303127 -18.012027599522828 -0.01074018538929522 -18.012768836319413
1673 -0.01076002586632967 -18.022787625389157 -0.010769773181527853 -18.023538609500942
1674 -0.010757647594437003 -18.033545272983595 -0.010780377592891455 -18.034318987093833
1675 -0.01075886432081461 -18.044304137304408 -0.010762324323877692 -18.04508131141771
1676 -0.010759224789217115 -18.055063362093627 -0.010754051944240927 -18.05583536336195
1677 -0.010761901829391718 -18.065825263923017 -0.01069141598418355 -18.066526779346134
1678 -0.010760898608714342 -18.076586162531733 -0.010762416990473866 -18.077289196336608
1679 -0.010761645389720798 -18.087347807921454 -0.010760687896981836 -18.08804988423359
1680 -0.010761137679219246 -18.09810894560067 -0.010763575276359915 -18.09881345950995
1681 -0.010761489253491163 -18.10887043485416 -0.010758498124778271 -18.10957195763473
1682 -0.010760455066338182 -18.1196308899205 -0.010762693732976914 -18.12033465136771
1683 -0.010759793501347304 -18.130390683421847 -0.010769293829798698 -18.13110394519751
1684 -0.010760703729465604 -18.141151387151314 -0.010759194707497954 -18.141863139905006
1685 -0.010760272247716784 -18.15191165939903 -0.01076054540462792 -18.152623685309635
1686 -0.010760523611679673 -18.16267218301071 -0.010768558923155069 -18.16339224423279
1687 -0.010761835006996989 -18.173434018017705 -0.010765483696013689 -18.1741577279288
1688 -0.010759882209822536 -18.184193900227527 -0.010771280387416482 -18.184929008316217
1689 -0.010759650450199842 -18.194953550677727 -0.010772757790982723 -18.1957017661072
1690 -0.010759608494117856 -18.205713159171847 -0.010759579809382558 -18.20646134591658
1691 -0.010759718716144562 -18.21647287788799 -0.010760969715192914 -18.217222315631773
1692 -0.010758037213236094 -18.227230915101227 -0.010751115577295422 -18.22797343120907
1693 -0.010760327288880944 -18.23799124239011 -0.010758251696825028 -18.238731682905893
1694 -0.010759271262213588 -18.248750513652322 -0.010751555301249027 -18.24948323820714
1695 -0.010760051757097244 -18.259510565409418 -0.01076248399913311 -18.260245722206275
1696 -0.010759456688538194 -18.270270022097957 -0.010756139643490314 -18.271001861849765
1697 -0.010759765235707163 -18.281029787333665 -0.010756070353090763 -18.281757932202854
1698 -0.010759400390088558 -18.291789187723754 -0.010762415546923875 -18.29252034774978
1699 -0.010760252876207233 -18.30254944059996 -0.010762997949495912 -18.303283345699274
1700 -0.010760398302227258 -18.31330983890219 -0.010760109219700099 -18.314043454918973
1701 -0.010759895015507937 -18.324069733917696 -0.01075773979537189 -18.324801194714347
1702 -0.010770466271787882 -18.334840200189483 -0.010775097832083701 -18.33557629254643
1703 -0.010758253885433078 -18.345598454074917 -0.010755578521639109 -18.34633187106807
1704 -0.010758761735633015 -18.35635721581055 -0.010758751211687923 -18.35709062227976
1705 -0.010758198658004403 -18.367115414468554 -0.010759390192106366 -18.367850012471866
1706 -0.010758611699566245 -18.37787402616812 -0.01075933719985187 -18.378609349671716
1707 -0.010758386133238674 -18.38863241230136 -0.010757390037178993 -18.389366739708894
1708 -0.010759222321212292 -18.39939163462257 -0.010759923327714204 -18.40012666303661
1709 -0.010758997080847621 -18.41015063170342 -0.010760078486055136 -18.410886741522663
1710 -0.01075883638113737 -18.420909468084556 -0.010761596076190472 -18.421648337598853
1711 -0.010758522199466825 -18.431667990284023 -0.010759304696694016 -18.432407642295548
1712 -0.01075909435749054 -18.442427084641512 -0.010759836854413151 -18.44316747914996
1713 -0.010759036662057042 -18.45318612130357 -0.010759002296254039 -18.453926481446214
1714 -0.010758919455111027 -18.46394504075868 -0.010760152153670788 -18.464686633599886
1715 -0.010759849660098552 -18.474704890418778 -0.010758092813193797 -18.47544472641308
1716 -0.010758521361276507 -18.485463411780053 -0.010758661944419146 -18.4862033883575
1717 -0.010759581392630935 -18.496222993172683 -0.010758030973374844 -18.496961419330873
1718 -0.010758236609399318 -18.50698122978208 -0.01076591438613832 -18.50772733371701
1719 -0.01075971107929945 -18.51774094086138 -0.010747380601242185 -18.518474714318252
1720 -0.010759886307641863 -18.528500827169022 -0.010754699259996415 -18.52922941357825
1721 -0.010759965982288122 -18.53926079315131 -0.01076376661658287 -18.539993180194834
1722 -0.010760309640318155 -18.55002110279163 -0.01075536566786468 -18.5507485458627
1723 -0.010759226512163877 -18.560780329303793 -0.010762389795854688 -18.561510935658553
1724 -0.010759211657568813 -18.57153954096136 -0.010767144896090031 -18.572278080554643
1725 -0.010759264649823307 -18.582298805611185 -0.010759186232462525 -18.583037266787105
1726 -0.010759630659595131 -18.59305843627078 -0.010773209109902381 -18.59381047589701
1727 -0.010762075474485756 -18.603820511745266 -0.010789144132286311 -18.604599620029294
1728 -0.010758513025939465 -18.614579024771206 -0.010754601610824466 -18.615354221640118
1729 -0.010757883498445153 -18.625336908269652 -0.01070830668322742 -18.626062528323345
1730 -0.01075968611985445 -18.636096594389507 -0.010757927317172289 -18.636820455640517
1731 -0.010759679833427072 -18.646856274222934 -0.010759347537532448 -18.64757980317805
1732 -0.010760030895471572 -18.657616305118406 -0.010766033222898841 -18.65834583640095
1733 -0.010760136507451534 -18.668376441625856 -0.010767378797754645 -18.669113215198706
1734 -0.010761728277429938 -18.679138169903286 -0.010760002443566919 -18.679873217642275
1735 -0.010759262647479773 -18.689897432550765 -0.010754430340602994 -18.69062764798288
1736 -0.010758242243900895 -18.700655674794668 -0.01074835043400526 -18.701375998416886
1737 -0.010759879229590296 -18.711415554024256 -0.010767897171899677 -18.712143895588785
1738 -0.010761294048279524 -18.722176848072536 -0.010770030179992318 -18.722913925768776
1739 -0.010757819982245564 -18.73293466805478 -0.010794196790084244 -18.73370812255886
1740 -0.010758780781179667 -18.743693448835963 -0.010760910715907812 -18.74446903327477
1741 -0.010758870374411344 -18.754452319210372 -0.010761141078546643 -18.755230174353315
1742 -0.01076081320643425 -18.765213132416807 -0.010767984297126531 -18.76599815865044
1743 -0.01075756219215691 -18.775970694608965 -0.01070657023228705 -18.776704728882727
1744 -0.010759680904448033 -18.786730375513415 -0.01076228143647313 -18.7874670103192
1745 -0.010760670062154531 -18.79749104557557 -0.01074538896791637 -18.798212399287117
1746 -0.010760916164144874 -18.808251961739714 -0.010764228366315364 -18.808976627653433
1747 -0.010760418511927128 -18.819012380251642 -0.010840981500223279 -18.819817609153656
1748 -0.01075855134986341 -18.829770931601505 -0.0107582600787282 -18.830575869232383
1749 -0.010758749349042774 -18.84052968095055 -0.01075549041852355 -18.84133135965091
1750 -0.010758620547130704 -18.85128830149768 -0.010760893067345022 -18.852092252718254
1751 -0.010759744234383107 -18.862048045732063 -0.010765436477959156 -18.862857689196215
1752 -0.010757375787943602 -18.872805421520006 -0.01074937698431313 -18.87360706618053
1753 -0.010758982365950942 -18.883564403885956 -0.010756854247301818 -18.88436392042783
1754 -0.010760116670280696 -18.894324520556236 -0.010746913310140372 -18.89511083373797
1755 -0.010757377836853266 -18.90508189839309 -0.010698615293949842 -18.90580944903192
1756 -0.010759403603151441 -18.91584130199624 -0.010774302016943692 -18.916583751048865
1757 -0.010760480538010597 -18.926601782534252 -0.010761866020038724 -18.927345617068905
1758 -0.01076015648432076 -18.937361939018572 -0.010758690629154443 -18.938104307698058
1759 -0.010760244447737932 -18.94812218346631 -0.010762524884194135 -18.94886683258225
1760 -0.01076006661169231 -18.958882250078002 -0.010757776768878102 -18.959624609351128
1761 -0.01076081688515842 -18.96964306696316 -0.010775745194405318 -18.970400354545532
1762 -0.01075923810712993 -18.980402305070292 -0.010761626111343504 -18.981161980656875
1763 -0.010761934146285058 -18.991164239216577 -0.01073361812159419 -18.99189559877847
1764 -0.01075826925225556 -19.001922508468834 -0.010752398194745183 -19.002647996973216
1765 -0.010759808728471399 -19.012682317197307 -0.01075928877107799 -19.013407285744293
1766 -0.010759761463850737 -19.02344207866116 -0.01076217540539801 -19.02416946114969
1767 -0.010760207567363978 -19.034202286228524 -0.010759857203811406 -19.0349293183535
1768 -0.010755889350548387 -19.044958175579072 -0.010734328348189593 -19.04566364670169
1769 -0.010760125052183867 -19.055718300631256 -0.010745927179232239 -19.056409573880924
1770 -0.010760790389031171 -19.066479091020287 -0.010760755511000752 -19.067170329391924
1771 -0.010760939167812466 -19.0772400301881 -0.010760646453127265 -19.077930975845053
1772 -0.010760705266147853 -19.088000735454248 -0.01077847983688116 -19.088709455681933
1773 -0.010762615595012903 -19.09876335104926 -0.010767072578892112 -19.099476528260826
1774 -0.010760850319638849 -19.1095242013689 -0.01075806114822626 -19.110234589409053
1775 -0.010760976932942867 -19.12028517830184 -0.010761310392990709 -19.120995899802043
1776 -0.010761092184111476 -19.131046270485953 -0.010748296603560447 -19.131744196405602
1777 -0.010761281242594123 -19.141807551728547 -0.010746059659868478 -19.14249025606547
1778 -0.010762413823977112 -19.152569965552523 -0.010756531171500683 -19.153246787236974
1779 -0.010762198828160763 -19.163332164380684 -0.010770663246512413 -19.164017450483485
1780 -0.010759977996349335 -19.174092142377035 -0.010786555521190167 -19.174804006004674
1781 -0.010760788293555378 -19.18485293067059 -0.0107558433432132 -19.185559849347886
1782 -0.010760777443647385 -19.195613708114237 -0.010752191115170718 -19.196312040463056
1783 -0.010758295282721519 -19.206372003396957 -0.010787722980603575 -19.207099763443658
1784 -0.010760923102498054 -19.217132926499456 -0.010759455896914006 -19.21785921934057
1785 -0.010760476207360625 -19.227893402706815 -0.010756586259230972 -19.2286158055998
1786 -0.010758617520332336 -19.238652020227146 -0.010724596725776792 -19.239340402325578
1787 -0.010762142250314355 -19.24941416247746 -0.010736787132918835 -19.250077189458498
1788 -0.010761981969699264 -19.26017614444716 -0.010753960255533457 -19.260831149714033
1789 -0.010760218976065517 -19.27093636342323 -0.010748341260477901 -19.27157949097451
1790 -0.010762829752638935 -19.281699193175868 -0.01078393729403615 -19.282363428268546
1791 -0.010761381266638637 -19.292460574442508 -0.01077528386376798 -19.293138712132315
1792 -0.01075985045172274 -19.30322042489423 -0.010783798759803176 -19.303922510892118
1793 -0.010759668424725533 -19.313980093318957 -0.01076167682185769 -19.314684187713976
1794 -0.01076080701313913 -19.324740900332095 -0.01075904481112957 -19.325443232525107
1795 -0.010758992377668619 -19.335499892709763 -0.010789692169055343 -19.336232924694162
1796 -0.010759976971894503 -19.346259869681656 -0.010767725808545948 -19.347000650502707
1797 -0.01075888443738222 -19.35701875411904 -0.010770824132487178 -19.357771474635193
1798 -0.010761101124808192 -19.367779855243846 -0.010644848737865687 -19.368416323373058
1799 -0.010761685855686664 -19.378541541099533 -0.010769093316048384 -19.379185416689108
1800 -0.010761209763586521 -19.38930275086312 -0.010763492621481418 -19.38994890931059
1801 -0.01076083998195827 -19.40006359084508 -0.010761479754000903 -19.400710389064592
1802 -0.010761752305552364 -19.41082534315063 -0.010761102009564639 -19.411471491074156
1803 -0.010760867362841963 -19.42158621051347 -0.010749422293156386 -19.422220913367312
1804 -0.010760935582220554 -19.43234714609569 -0.010763671109452843 -19.432984584476763
1805 -0.010761289671063424 -19.443108435766753 -0.010751850064843893 -19.443736434541606
1806 -0.010760334273800253 -19.453868770040554 -0.010733467387035489 -19.45446990192864
1807 -0.010764132579788565 -19.46463290262034 -0.010786858387291431 -19.46525676031593
1808 -0.01076196921057999 -19.47539487183092 -0.010764117958024145 -19.476020878273957
1809 -0.010761169763281942 -19.486156041594203 -0.010766663681715727 -19.48678754195567
1810 -0.010761498752981425 -19.496917540347184 -0.010768089350312949 -19.497555631305985
1811 -0.010761830024421215 -19.507679370371605 -0.010759976180270314 -19.508315607486256
1812 -0.010762203577905893 -19.51844157394951 -0.010759833501651883 -19.51907544098791
1813 -0.010761165199801326 -19.529202739149312 -0.010774358548223973 -19.529849799536134
1814 -0.01076143914833665 -19.539964178297648 -0.010762095358222723 -19.540611894894358
1815 -0.010765768866986037 -19.550729947164633 -0.010814227862283587 -19.55142612275664
1816 -0.010760573018342257 -19.561490520182975 -0.010772836999967695 -19.56219895975661
1817 -0.010759850358590483 -19.572250370541564 -0.010750127863138914 -19.57294908761975
1818 -0.010761592537164688 -19.58301196307873 -0.010768133262172342 -19.583717220881923
1819 -0.010763492994010448 -19.593775456072738 -0.010739368898794056 -19.594456589780716
1820 -0.010760824754834175 -19.60453628082757 -0.010752998013049363 -19.605209587793766
1821 -0.010761501919478177 -19.61529778274705 -0.010759630147367716 -19.615969217941135
1822 -0.010761873610317708 -19.626059656357366 -0.010761330649256707 -19.62673054859039
1823 -0.010761733166873455 -19.63682138952424 -0.01076504159718752 -19.63749559018758
1824 -0.010762995528057217 -19.647584385052298 -0.01077370559796691 -19.648269295785546
1825 -0.010761404782533646 -19.658345789834833 -0.01075765178538859 -19.659026947570936
1826 -0.010761748906224966 -19.66910753874106 -0.010762827610597015 -19.669789775181535
1827 -0.010761166829615832 -19.679868705570676 -0.01075667948462069 -19.680546454666157
1828 -0.010761488554999232 -19.690630194125674 -0.010782910278066993 -19.691329364944224
1829 -0.01076188455335796 -19.70139207867903 -0.010768159851431846 -19.702097524795654
1830 -0.01076177037321031 -19.712153849052243 -0.010759566212072968 -19.712857091007727
1831 -0.010760971205309033 -19.72291482025755 -0.010761025873944164 -19.72361811688167
1832 -0.01075972463004291 -19.73367454488759 -0.01072648069821298 -19.734344597579884
1833 -0.01076221214607358 -19.744436757033665 -0.010752421477809549 -19.745097019057695
1834 -0.010761691397055984 -19.755198448430722 -0.01076634768396616 -19.75586336674166
1835 -0.010760841332376004 -19.7659592897631 -0.010780371911823749 -19.766643738653485
1836 -0.010766251105815172 -19.776725540868913 -0.010744231892749668 -19.777387970546236
1837 -0.010761594958603382 -19.787487135827515 -0.010749867232516409 -19.788137837778752
1838 -0.01076151835732162 -19.798248654184835 -0.01076730634085834 -19.798905144119612
1839 -0.010755830304697156 -19.80900448448953 -0.01079953033477068 -19.809704674454384
1840 -0.010761811211705209 -19.819766295701235 -0.010761307645589113 -19.82046598209997
1841 -0.010761682968586683 -19.83052797866982 -0.010762769915163516 -19.831228752015136
1842 -0.010761909419670701 -19.84128988808949 -0.010739673860371113 -19.841968425875507
1843 -0.010762497363612056 -19.852052385453103 -0.010772852692753077 -19.85274127856826
1844 -0.01076157409697771 -19.86281395955008 -0.010759404581040143 -19.8635006831493
1845 -0.010761021776124835 -19.873574981326207 -0.010758974310010671 -19.874259657459312
1846 -0.010761821595951914 -19.88433680292216 -0.010759072890505195 -19.885018730349817
1847 -0.010760651947930456 -19.89509745487009 -0.01074269562959671 -19.895761425979412
1848 -0.010758750652894378 -19.905856205522984 -0.010751795629039407 -19.906513221608453
1849 -0.01076224846765399 -19.916618453990637 -0.010746039543300867 -19.917259261151752
1850 -0.010764772212132812 -19.92738322620277 -0.010759393172338604 -19.92801865432409
1851 -0.010763863753527402 -19.9381470899563 -0.01078830803744495 -19.938806962361536
1852 -0.010761224012821913 -19.94890831396912 -0.01076306770555675 -19.949570030067093
1853 -0.010762418108060955 -19.959670732077182 -0.010779533116146923 -19.96034956318324
1854 -0.010762096382677555 -19.97043282845986 -0.010756401577964425 -19.971105964761204
1855 -0.010760744661092758 -19.98119357312095 -0.010755832586437464 -19.98186179734764
1856 -0.010761057585477829 -19.991954630706427 -0.01075725699774921 -19.99261905434539
1857 -0.010760306334123015 -20.00271493704055 -0.01074706232175231 -20.00336611666714
1858 -0.010760774882510305 -20.01347571192306 -0.010757230501621962 -20.014123347168763
1859 -0.010761905834078789 -20.02423761775714 -0.010765771009027958 -20.02488911817779
1860 -0.010760800167918205 -20.03499841792506 -0.010760892368853091 -20.035650010546643
1861 -0.010762372892349959 -20.04576079081741 -0.010760265775024891 -20.04641027632167
1862 -0.010760871740058065 -20.05652166255747 -0.010760438721626997 -20.057170715043295
1863 -0.010761779267340899 -20.06728344182481 -0.01075854878872633 -20.06792926383202
1864 -0.010763095784932375 -20.07804653760974 -0.010751823987811803 -20.07868108781983
1865 -0.01076162070967257 -20.088808158319413 -0.010767076024785638 -20.089448163844615
1866 -0.010762397106736899 -20.09957055542615 -0.010767711931839586 -20.100215875776456
1867 -0.010759944282472133 -20.110330499708624 -0.010740303341299296 -20.110956179117757
1868 -0.010761207807809115 -20.121091707516435 -0.010765014356002212 -20.12172119347376
1869 -0.010761590162292122 -20.131853297678727 -0.010774329537525773 -20.132495523011286
1870 -0.010760982893407345 -20.142614280572136 -0.010764084104448558 -20.143259607115734
1871 -0.010760532272979618 -20.153374812845115 -0.010749541176483034 -20.154009148292218
1872 -0.010761710302904248 -20.16413652314802 -0.010768200736492872 -20.16477734902871
1873 -0.010759341483935713 -20.174895864631956 -0.010810947557911278 -20.17558829658662
1874 -0.01076155509799719 -20.185657419729953 -0.010760684730485082 -20.186348981317106
1875 -0.010760396579280495 -20.196417816309232 -0.010760363470762969 -20.19710934478787
1876 -0.010760666150599719 -20.20717848245983 -0.0107588195707649 -20.207868164358633
1877 -0.01076101278886199 -20.217939495248693 -0.01076432317495346 -20.218632487533586
1878 -0.010759490914642811 -20.228698986163337 -0.010749687347561121 -20.22938217488115
1879 -0.010762621462345124 -20.23946160762568 -0.010774417174980044 -20.240156592056127
1880 -0.010760154062882065 -20.250221761688564 -0.01073562353849411 -20.25089221559462
1881 -0.010760838352143764 -20.26098260004071 -0.010759807052090764 -20.26165202264671
1882 -0.010761332605034113 -20.271743932645744 -0.01075464035384357 -20.272406663000556
1883 -0.010762039897963404 -20.282505972543706 -0.010763652715831995 -20.283170315716387
1884 -0.010760899214074016 -20.29326687175778 -0.010757658537477255 -20.293927974253865
1885 -0.01076004272326827 -20.30402691448105 -0.010765566676855087 -20.30469354093072
1886 -0.010761271556839347 -20.314788186037887 -0.010762046137824655 -20.315455587068545
1887 -0.010759770357981324 -20.32554795639587 -0.010707525257021188 -20.326163112325567
1888 -0.010762428212910891 -20.33631038460878 -0.010757786501199008 -20.336920898826765
1889 -0.010761554166674615 -20.347071938775454 -0.010757540073245763 -20.34767843890001
1890 -0.010763230733573437 -20.357835169509027 -0.010759761463850737 -20.358438200363864
1891 -0.010761209158226847 -20.368596378667252 -0.010735764726996421 -20.36917396509086
1892 -0.010763016529381275 -20.379359395196634 -0.010765134729444981 -20.379939099820305
1893 -0.010763006145134568 -20.390122401341767 -0.010759859951213003 -20.39069895977152
1894 -0.010762449773028492 -20.400884851114796 -0.010762939183041453 -20.40146189895456
1895 -0.010763641027733684 -20.41164849214253 -0.010759914154186844 -20.412221813108747
1896 -0.010762634547427296 -20.422411126689955 -0.010752090206369757 -20.422973903315118
1897 -0.010758479591459036 -20.433169606281414 -0.010743105690926314 -20.433717009006045
1898 -0.010762911196798087 -20.443932517478213 -0.010767681384459138 -20.444484690390503
1899 -0.010762849729508162 -20.454695367207723 -0.010762662626802921 -20.455247353017306
1900 -0.01076255664229393 -20.465457923850018 -0.010763241723179818 -20.466010594740485
1901 -0.010762488376349211 -20.47622041222637 -0.010779475653544068 -20.476790070394028
1902 -0.010762709192931652 -20.4869831214193 -0.0107643052469939 -20.48755437564102
1903 -0.010761992586776615 -20.497745114006076 -0.010762150958180427 -20.4983165265992
1904 -0.010761555517092347 -20.508506669523168 -0.010759645747020841 -20.509076172346223
1905 -0.010762111190706492 -20.519268780713876 -0.010761305456981063 -20.519837477803204
1906 -0.010762433474883436 -20.53003121418876 -0.010833601653575897 -20.53067107945678
1907 -0.010763404425233603 -20.540794618613994 -0.010757725825533271 -20.541428805282315
1908 -0.010761789651587606 -20.551556408265583 -0.0107588074170053 -20.55218761269932
1909 -0.01076193545013666 -20.56231834371572 -0.01076201768592 -20.56294963038524
1910 -0.010761394584551453 -20.573079738300272 -0.010761584900319577 -20.57371121528556
1911 -0.01076240767724812 -20.58384214597752 -0.010766113828867673 -20.584477329114428
1912 -0.010762699507176876 -20.594604845484696 -0.010772653250023722 -20.59524998236445
1913 -0.010762458201497793 -20.605367303686194 -0.010763018438592554 -20.606013000803042
1914 -0.010760962963104248 -20.616128266649298 -0.01077529606409371 -20.616788296867135
1915 -0.010763467522338033 -20.626891734171636 -0.010717922216281294 -20.627506219083415
1916 -0.010760631877928972 -20.637652366049565 -0.010765910288318992 -20.638272129371735
1917 -0.010760490642860531 -20.648412856692424 -0.01076256213709712 -20.64903469150883
1918 -0.010761024663224816 -20.65917388135565 -0.010751801263540983 -20.659786492772373
1919 -0.01076266374439001 -20.66993654510004 -0.010758626647293568 -20.670545119419668
1920 -0.010765061480924487 -20.680701606580964 -0.010753965796902775 -20.68129908521657
1921 -0.010760228848084807 -20.69146183542905 -0.010761155094951392 -20.69206024031152
1922 -0.010760552296414972 -20.702222387725463 -0.010756374150514603 -20.702816614462034
1923 -0.010760785639286041 -20.712983173364748 -0.01076349657960236 -20.713580111041637
1924 -0.010760293994098901 -20.723743467358847 -0.010764266643673182 -20.72434437768531
1925 -0.010761241335421801 -20.73450470869427 -0.010751899797469378 -20.73509627748278
1926 -0.010761182708665728 -20.745265891402937 -0.01077849422581494 -20.745874771708593
1927 -0.01076102708466351 -20.7560269184876 -0.010748870484530926 -20.756623642193123
1928 -0.010759157687425613 -20.766786076175023 -0.01074219923466444 -20.767365841427786
1929 -0.01075880597345531 -20.77754488214848 -0.01072338675148785 -20.778089228179272
1930 -0.010762002179399132 -20.788306884327877 -0.010774526884779334 -20.788863755064053
1931 -0.010761207574978471 -20.799068091902857 -0.010757931973785162 -20.79962168703784
1932 -0.010757787665352226 -20.80982587956821 -0.010753718763589859 -20.810375405801427
1933 -0.01076240842230618 -20.820588287990514 -0.010763048985973 -20.8211384547874
1934 -0.010762079013511538 -20.831350367004024 -0.010763643775135279 -20.831902098562534
1935 -0.010761860571801663 -20.842112227575825 -0.010762589564546943 -20.84266468812708
1936 -0.010762193985283375 -20.852874421561108 -0.01076219049282372 -20.853426878619903
1937 -0.010761984763666988 -20.863636406324776 -0.010759588470682502 -20.864186467090587
1938 -0.010762292565777898 -20.874398698890555 -0.010761878360062838 -20.87494834545065
1939 -0.010761313326656818 -20.885160012217213 -0.010762050189077855 -20.88571039563973
1940 -0.010761166643351316 -20.895921178860565 -0.010762313194572926 -20.896472708834303
1941 -0.010762147605419159 -20.906683326465984 -0.010761616239324211 -20.907234325073627
1942 -0.010759530123323202 -20.917442856589307 -0.010778843285515904 -20.918013168359142
1943 -0.010761168831959367 -20.928204025421266 -0.010750960558652878 -20.928764128917795
1944 -0.010763037111610174 -20.938967062532875 -0.010756173497065901 -20.93952030241486
1945 -0.01076329154893756 -20.94973035408181 -0.010780293121933937 -20.950300595536792
1946 -0.010763801634311676 -20.960494155716123 -0.01082371431402862 -20.96112430985082
1947 -0.010762780904769897 -20.971256936620893 -0.010782908741384744 -20.971907218592204
1948 -0.010760626569390298 -20.982017563190283 -0.010762822628021241 -20.982670041220224
1949 -0.010761035000905394 -20.992778598191187 -0.010759714432060719 -20.993429755652286
1950 -0.010761002777144313 -21.00353960096833 -0.010760181257501245 -21.00418993690979
1951 -0.010759774455800652 -21.01429937542413 -0.010713472589850425 -21.014903409499638
1952 -0.010762115148827434 -21.02506149057296 -0.010769819002598524 -21.025673228502235
1953 -0.010761111555621029 -21.03582260212858 -0.010766995698213577 -21.036440224200447
1954 -0.010760759375989437 -21.04658336150457 -0.010755026573315262 -21.04719525077376
1955 -0.01076118634082377 -21.057344547845393 -0.01076956493780017 -21.05796481571156
1956 -0.0107562062330544 -21.068100754078447 -0.01075803698040545 -21.068722852691966
1957 -0.010757339466363192 -21.07885809354481 -0.01072093122638762 -21.079443783918354
1958 -0.010760632390156389 -21.089618725934965 -0.010765139292925597 -21.09020892321128
1959 -0.010761068854480981 -21.100379794789447 -0.010753460275009275 -21.100962383486287
1960 -0.010764018958434462 -21.11114381374788 -0.010806731414049864 -21.111769114900337
1961 -0.01075879237614572 -21.121902606124024 -0.010754676070064306 -21.1225237909704
1962 -0.010759776271879674 -21.132662382395903 -0.010752285784110426 -21.133276076754512
1963 -0.010759651102125645 -21.14342203349803 -0.010757164424285292 -21.144033241178796
1964 -0.01076023573987186 -21.154182269237904 -0.010777072748169303 -21.154810313926966
1965 -0.010760270478203892 -21.164942539716108 -0.010754619538784028 -21.16556493346575
1966 -0.010760503308847546 -21.175703043024956 -0.010756769217550755 -21.1763217026833
1967 -0.010761719243600965 -21.186464762268557 -0.010770699568092823 -21.18709240225139
1968 -0.010761705553159117 -21.197226467821714 -0.010780413029715418 -21.197872815281105
1969 -0.01075903493911028 -21.207985502760824 -0.010770854447036982 -21.208643669728144
1970 -0.01076223119162023 -21.218747733952444 -0.010736429458484053 -21.219380099186626
1971 -0.0107611118350178 -21.22950884578746 -0.010751714138314128 -21.23013181332494
1972 -0.010760958446189762 -21.24026980423365 -0.010760265914723278 -21.240892079239664
1973 -0.010760664008557796 -21.25103046824221 -0.010768190398812294 -21.251660269638478
1974 -0.010760898375883699 -21.261791366618095 -0.010758336121216416 -21.262418605759695
1975 -0.010760231176391244 -21.272551597794486 -0.01077714879065752 -21.273195754550354
1976 -0.010759021202102304 -21.283310618996587 -0.010771781392395496 -21.28396753594275
1977 -0.0107600009534508 -21.294070619950038 -0.010826698690652847 -21.294794234633404
1978 -0.0107607108540833 -21.30483133080412 -0.010758879175409675 -21.305553113808813
1979 -0.010760373901575804 -21.315591704705696 -0.010761771770194172 -21.316314885579008
1980 -0.010760263819247485 -21.326351968524943 -0.01075960835441947 -21.327074493933427
1981 -0.01075946600176394 -21.337111434526708 -0.010760502004995943 -21.337834995938422
1982 -0.01076023573987186 -21.34787167026658 -0.010759023716673255 -21.348594019655096
1983 -0.010759897995740175 -21.35863156826232 -0.010760860238224267 -21.35935487989332
1984 -0.010759395267814397 -21.369390963530137 -0.010765368584543467 -21.370120248477864
1985 -0.010759944189339876 -21.380150907719475 -0.010757713206112384 -21.380877961683975
1986 -0.010759239550679922 -21.390910147270155 -0.010756976855918764 -21.391634938539895
1987 -0.010760768735781311 -21.401670916005937 -0.010778948199003935 -21.4024138867389
1988 -0.010760936466977001 -21.412431852472913 -0.010758774401620031 -21.413172661140518
1989 -0.010759226372465491 -21.423191078845377 -0.01075111674144864 -21.423923777881967
1990 -0.010769507708027959 -21.433960586553404 -0.010847056889906526 -21.434770834771875
1991 -0.010760477324947715 -21.44472106387835 -0.010755829652771354 -21.445526664424648
1992 -0.01075827209278941 -21.45547933597114 -0.010761691071093083 -21.45628835549574
1993 -0.010757807781919837 -21.466237143753062 -0.010758973844349384 -21.46704732934009
1994 -0.010759060503914952 -21.476996204256977 -0.010762482834979891 -21.47780981217507
1995 -0.010758589301258326 -21.487754793558235 -0.010761915752664209 -21.488571727927734
1996 -0.010760481655597686 -21.498515275213833 -0.010766196763142943 -21.499337924690877
1997 -0.010759055893868209 -21.5092743311077 -0.010764224734157325 -21.510102149425034
1998 -0.01075722798705101 -21.52003155909475 -0.010735121741890907 -21.520837271166926
1999 -0.010754075273871422 -21.530785634368623 -0.010764849185943604 -21.53160212035287
2000 -0.01075945575721562 -21.54154509012584 -0.010757200513035059 -21.542359320865902
