# Supplementary material for: Learning nonequilibrium statistical mechanics and dynamical phase transitions
Source: Nat Commun. 2024 Feb 6;15:1117. doi: 10.1038/s41467-024-45172-8 (PMC10847122; doi:10.1038/s41467-024-45172-8)
Supplement: Supplementary file 4 — Supplementary Data 1 [file 41467_2024_45172_MOESM4_ESM.zip › DPT-main/PlotTemplate/plot_KL_divergence/out/finite_time/SE/L6_D3W32K5_E100BS1k/logs-1.90/log.txt]

1 -0.00975700286217034 -0.00975700286217034 -0.009760430315509439 -0.009760430315509439
2 -0.009743895987048746 -0.019500898849219087 -0.00974522321484983 -0.019505653530359268
3 -0.009736852487549186 -0.029237751336768272 -0.009736939147114754 -0.029242592677474023
4 -0.009737510606646538 -0.03897526194341481 -0.009738341812044382 -0.03898093448951841
5 -0.009739299584180117 -0.04871456152759493 -0.009738087514415383 -0.04871902200393379
6 -0.009734033094719052 -0.058448594622313985 -0.009739422937855124 -0.058458444941788916
7 -0.009721655584871768 -0.06817025020718576 -0.009716537222266198 -0.06817498216405511
8 -0.00972774443216622 -0.07789799463935197 -0.009729434363543987 -0.0779044165275991
9 -0.009721553651615977 -0.08761954829096795 -0.009721475327387452 -0.08762589185498655
10 -0.00972851887345314 -0.09734806716442108 -0.00973098841495812 -0.09735688026994467
11 -0.00972165702842176 -0.10706972419284284 -0.009721011621877551 -0.10707789189182222
12 -0.00971903307363391 -0.11678875726647675 -0.009723205910995602 -0.11680109780281782
13 -0.009716085623949766 -0.12650484289042652 -0.009718575654551387 -0.1265196734573692
14 -0.009713482717052102 -0.13621832560747862 -0.00970429489389062 -0.13622396835125983
15 -0.009711876884102822 -0.14593020249158145 -0.009730205312371254 -0.1459541736636311
16 -0.009720455342903733 -0.15565065783448517 -0.009722339315339923 -0.155676512978971
17 -0.00969407744705677 -0.16534473528154195 -0.009720120113343 -0.165396633092314
18 -0.00970129445195198 -0.17504602973349392 -0.009696555603295565 -0.17509318869560958
19 -0.009708091150969267 -0.1847541208844632 -0.009708757512271404 -0.18480194620788098
20 -0.00969987320713699 -0.1944539940916002 -0.009663698403164745 -0.19446564461104573
21 -0.009710072772577405 -0.2041640668641776 -0.00970508372411132 -0.20417072833515706
22 -0.009697770932689309 -0.2138618377968669 -0.009693751856684685 -0.21386448019184176
23 -0.009701469633728265 -0.22356330743059516 -0.009701559785753489 -0.22356603997759525
24 -0.00971423857845366 -0.23327754600904882 -0.009691718081012369 -0.23325775805860763
25 -0.00976391020230949 -0.2430414562113583 -0.00995443477295339 -0.243212192831561
26 -0.009693553671240807 -0.2527350098825991 -0.009700987115502357 -0.25291317994706336
27 -0.009691999899223447 -0.26242700978182254 -0.009691508021205664 -0.262604687968269
28 -0.009692911617457866 -0.27211992139928043 -0.009696792438626289 -0.27230148040689534
29 -0.009692235663533211 -0.28181215706281365 -0.009681850904598832 -0.28198333131149417
30 -0.009696747967973351 -0.291508905030787 -0.00969220157712698 -0.29167553288862114
31 -0.009686404606327415 -0.30119530963711444 -0.009685262572020292 -0.30136079546064143
32 -0.00968698924407363 -0.31088229888118807 -0.009685850422829389 -0.3110466458834708
33 -0.009676852356642484 -0.3205591512378306 -0.009627776872366666 -0.32067442275583746
34 -0.009688309067860246 -0.3302474603056908 -0.009697450464591384 -0.3303718732204288
35 -0.009693333506584167 -0.339940793812275 -0.00969349555671215 -0.340065368777141
36 -0.009688100591301919 -0.3496288944035769 -0.009687928762286902 -0.3497532975394279
37 -0.009612532705068589 -0.3592414271086455 -0.009477070439606905 -0.3592303679790348
38 -0.009693771274760366 -0.3689351983834058 -0.0097017259337008 -0.36893209391273557
39 -0.0096909464802593 -0.37862614486366514 -0.009681979706510902 -0.3786140736192465
40 -0.00968225453980267 -0.3883083994034678 -0.009658839087933302 -0.3882729127071798
41 -0.009687366848811507 -0.3979957662522793 -0.009569497406482696 -0.3978424101136625
42 -0.009690193086862564 -0.40768595933914187 -0.009694089321419597 -0.4075364994350821
43 -0.009692270960658788 -0.41737823029980065 -0.009690597467124463 -0.41722709690220655
44 -0.009691178100183606 -0.42706940839998425 -0.009690788900479674 -0.42691788580268625
45 -0.009690015856176615 -0.4367594242561609 -0.009689568867906928 -0.4366074546705932
46 -0.009688957268372178 -0.44644838152453303 -0.009689696971327067 -0.44629715164192024
47 -0.00969336200505495 -0.456141743529588 -0.009697939828038215 -0.4559950914699585
48 -0.00969243273139 -0.46583417626097795 -0.009683757182210683 -0.4656788486521692
49 -0.009689912665635347 -0.4755240889266133 -0.009693235298618675 -0.47537208395078784
50 -0.009690255438908935 -0.48521434436552224 -0.009699393156915903 -0.48507147710770376
51 -0.009706787811592222 -0.4949211321771145 -0.009785611974075436 -0.4948570890817792
52 -0.00967715922743082 -0.5045982914045453 -0.009694717638194562 -0.5045518067199738
53 -0.009680995950475335 -0.5142792873550206 -0.009679381130263209 -0.514231187850237
54 -0.009674999956041574 -0.5239542873110622 -0.009627474239096045 -0.5238586620893331
55 -0.00965778692625463 -0.5336120742373168 -0.00944223259575665 -0.5333008946850897
56 -0.0096912179607898 -0.5433032921981066 -0.009689913643524051 -0.5429908083286137
57 -0.00969137460924685 -0.5529946668073534 -0.009692952362820506 -0.5526837606914342
58 -0.009688734915107489 -0.5626834017224609 -0.009686382301151753 -0.5623701429925859
59 -0.009690752951428294 -0.5723741546738892 -0.009685437055304646 -0.5720555800478906
60 -0.00969007145613432 -0.5820642261300235 -0.009696288267150521 -0.5817518683150411
61 -0.009687617234885693 -0.5917518433649092 -0.009691006084904075 -0.5914428743999451
62 -0.00968626788817346 -0.6014381112530827 -0.009684395417571068 -0.6011272698175162
63 -0.009686302160844207 -0.6111244134139269 -0.009675532346591353 -0.6108028021641075
64 -0.009692552033811808 -0.6208169654477387 -0.009639981994405388 -0.620442784158513
65 -0.009685465646907688 -0.6305024310946463 -0.00968281957320869 -0.6301256037317217
66 -0.009681768901646137 -0.6401841999962925 -0.009670742973685264 -0.639796346705407
67 -0.009688141755759716 -0.6498723417520522 -0.0096869055647403 -0.6494832522701472
68 -0.009684200352057814 -0.6595565421041101 -0.009690537257120014 -0.6591737895272672
69 -0.009675068221986294 -0.6692316103260963 -0.009696033783257008 -0.6688698233105242
70 -0.009676862135529518 -0.6789084724616259 -0.009664112841710449 -0.6785339361522347
71 -0.009679909097030759 -0.6885883815586566 -0.009674294292926789 -0.6882082304451614
72 -0.009676225762814284 -0.6982646073214709 -0.009673051489517092 -0.6978812819346786
73 -0.00967657919973135 -0.7079411865212022 -0.009678943920880556 -0.7075602258555591
74 -0.009673629608005285 -0.7176148161292075 -0.00967623433098197 -0.7172364601865411
75 -0.00967829772271216 -0.7272931138519196 -0.009702391875907778 -0.7269388520624489
76 -0.009671549452468753 -0.7369646633043884 -0.009674077527597547 -0.7366129295900464
77 -0.009677188377827406 -0.7466418516822158 -0.00967068811878562 -0.746283617708832
78 -0.009637611266225577 -0.7562794629484413 -0.009505645837634802 -0.7557892635464668
79 -0.009676329512149095 -0.7659557924605904 -0.009675419051200151 -0.765464682597667
80 -0.009677040670067073 -0.7756328331306575 -0.009677699021995067 -0.7751423816196621
81 -0.009675051225349307 -0.7853078843560067 -0.00967198433354497 -0.7848143659532071
82 -0.009687725454568863 -0.7949956098105756 -0.009671655157580972 -0.794486021110788
83 -0.009754900773987173 -0.8047505105845628 -0.009927279315888882 -0.8044133004266769
84 -0.009664115076884628 -0.8144146256614474 -0.00966433291323483 -0.8140776333399118
85 -0.009667695593088865 -0.8240823212545363 -0.009670138405635954 -0.8237477717455477
86 -0.009666195185855032 -0.8337485164403913 -0.009667572705075145 -0.8334153444506228
87 -0.009668244980275631 -0.8434167614206669 -0.009666984155774116 -0.843082328606397
88 -0.00966802197508514 -0.853084783395752 -0.009667345322668552 -0.8527496739290655
89 -0.009665856789797544 -0.8627506401855496 -0.009667010186240077 -0.8624166841153056
90 -0.009664569050073624 -0.8724152092356232 -0.009674218064174057 -0.8720909021794796
91 -0.009664886258542537 -0.8820800954941658 -0.009669573418796063 -0.8817604755982756
92 -0.009667552448809147 -0.8917476479429749 -0.009656111616641283 -0.8914165872149169
93 -0.009686709428206087 -0.9014343573711809 -0.00961548718623817 -0.9010320744011551
94 -0.009663521405309438 -0.9110978787764904 -0.009658949915319681 -0.9106910243164748
95 -0.009663758566603065 -0.9207616373430935 -0.009667894570156932 -0.9203589188866317
96 -0.009665550943464041 -0.9304271882865575 -0.009671578044071793 -0.9300304969307035
97 -0.009662276459857821 -0.9400894647464153 -0.009670465253293514 -0.939700962183997
98 -0.009664761042222381 -0.9497542257886377 -0.009673803439363837 -0.9493747656233609
99 -0.009656741796061397 -0.959410967584699 -0.009641840355470777 -0.9590166059788316
100 -0.009662404330447317 -0.9690733719151463 -0.009659483283758163 -0.9686760892625899
101 -0.009663935471326112 -0.9787373073864725 -0.009624070348218083 -0.978300159610808
102 -0.009658446628600359 -0.9883957540150728 -0.009693867014721035 -0.987994026625529
103 -0.00965720796957612 -0.998052961984649 -0.009649077989161014 -0.9976431046146901
104 -0.009667686512693762 -1.0077206484973427 -0.009685910493135452 -1.0073290151078256
105 -0.009604446403682233 -1.0173250949010249 -0.009763536276295781 -1.0170925513841214
106 -0.009655205113813282 -1.026980300014838 -0.009674134850502013 -1.0267666862346234
107 -0.009653853951022029 -1.0366341539658601 -0.009654291160404681 -1.0364209773950281
108 -0.00965376035310328 -1.0462879143189634 -0.009655299084261059 -1.0460762764792892
109 -0.009652170306071638 -1.055940084625035 -0.009652766352519392 -1.0557290428318087
110 -0.0096539247315377 -1.0655940093565728 -0.009650391805917025 -1.0653794346377257
111 -0.009668628731742502 -1.0752626380883152 -0.0097123215906322 -1.075091756228358
112 -0.009652452124282718 -1.084915090212598 -0.009623943734914065 -1.084715699963272
113 -0.009647170454263687 -1.0945622606668617 -0.00959700858220458 -1.0943127085454767
114 -0.009654390113428234 -1.10421665078029 -0.009664086485281586 -1.1039767950307582
115 -0.009659638302400709 -1.1138762890826908 -0.009670102223753928 -1.1136468972545122
116 -0.009651694074273109 -1.1235279831569638 -0.009661434683948755 -1.123308331938461
117 -0.009656501654535531 -1.1331844848114994 -0.009667878644540906 -1.132976210583002
118 -0.00965049434453249 -1.142834979156032 -0.009654177865013481 -1.1426303884480153
119 -0.009646249655634164 -1.1524812288116661 -0.009617208177223802 -1.1522475966252392
120 -0.00965060624293983 -1.162131835054606 -0.00965154767036438 -1.1618991442956037
121 -0.00965053616091609 -1.171782371215522 -0.009652153123170137 -1.1715512974187738
122 -0.009655777039006353 -1.1814381482545284 -0.009733520541340112 -1.1812848179601139
123 -0.009647392807528377 -1.1910855410620569 -0.00971131157130003 -1.190996129531414
124 -0.009643377317115665 -1.2007289183791725 -0.009660823130980134 -1.200656952662394
125 -0.009629818703979253 -1.2103587370831517 -0.009417706029489636 -1.2100746586918836
126 -0.009652498317882419 -1.2200112354010342 -0.00965816043317318 -1.2197328191250567
127 -0.009648853866383433 -1.2296600892674177 -0.009649715619161725 -1.2293825347442184
128 -0.009649618342518807 -1.2393097076099364 -0.009649326791986823 -1.2390318615362053
129 -0.009650136809796095 -1.2489598444197325 -0.009649163624271751 -1.248681025160477
130 -0.009649815363809466 -1.258609659783542 -0.009640799975022674 -1.2583218251354997
131 -0.009642545133829117 -1.268252204917371 -0.009548282250761986 -1.2678701073862617
132 -0.009652279689908028 -1.2779044846072791 -0.009675268735736608 -1.2775453761219984
133 -0.009650994045659899 -1.287555478652939 -0.009651743294671177 -1.2871971194166696
134 -0.009652775805443525 -1.2972082544583825 -0.00965209249407053 -1.2968492119107402
135 -0.009650187799707055 -1.3068584422580896 -0.009649753989651799 -1.306498965900392
136 -0.009649128699675203 -1.3165075709577647 -0.009646883234381676 -1.3161458491347737
137 -0.009650768479332328 -1.326158339437097 -0.009653172409161925 -1.3257990215439357
138 -0.009641248453408479 -1.3357995878905056 -0.009660980198532343 -1.335460001742468
139 -0.00964226215146482 -1.3454418500419705 -0.0095265228766948 -1.3449865246191628
140 -0.009654428390786052 -1.3550962784327565 -0.00965121565386653 -1.3546377402730294
141 -0.00965184336528182 -1.3647481217980384 -0.009650735231116415 -1.3642884755041458
142 -0.009652930358424783 -1.3744010521564631 -0.009656205354258419 -1.3739446808584042
143 -0.009650514600798488 -1.3840515667572617 -0.009657137328758836 -1.383601818187163
144 -0.009652198012918233 -1.39370376477018 -0.009657434420660138 -1.3932592526078231
145 -0.009651562664657831 -1.4033553274348378 -0.009657754190266132 -1.4029170067980892
146 -0.009659853018820285 -1.4130151804536581 -0.009625960094854235 -1.4125429668929435
147 -0.009658245509490371 -1.4226734259631486 -0.00960725536569953 -1.422150222258643
148 -0.009647558163851499 -1.4323209841270002 -0.009638984361663461 -1.4317892066203066
149 -0.009648408042266965 -1.4419693921692671 -0.00964098060503602 -1.4414301872253426
150 -0.009640919277444482 -1.4516103114467116 -0.009733070200309158 -1.4511632574256517
151 -0.009645785437896848 -1.4612560968846084 -0.009643237618729473 -1.460806495044381
152 -0.009646184463053941 -1.4709022813476624 -0.009644279861822725 -1.470450774906204
153 -0.009645510138943792 -1.4805477914866063 -0.009644245682284235 -1.4800950205884882
154 -0.009646257944405079 -1.4901940494310113 -0.00964993224479258 -1.4897449528332807
155 -0.009644909854978323 -1.4998389592859895 -0.009641570411622525 -1.4993865232449033
156 -0.00964714507572353 -1.5094861043617132 -0.009650572761893272 -1.5090370960067965
157 -0.009640157828107477 -1.5191262621898207 -0.009603059431537986 -1.5186401554383344
158 -0.009645216399803758 -1.5287714785896245 -0.00964591563679278 -1.5282860710751272
159 -0.009646493103355169 -1.5384179716929796 -0.009640848962590098 -1.5379269200377172
160 -0.009641743265092373 -1.548059714958072 -0.009650164702907204 -1.5475770847406245
161 -0.009645193070173263 -1.5577049080282452 -0.009645086620002985 -1.5572221713606276
162 -0.00964453974738717 -1.5673494477756325 -0.009650954231619834 -1.5668731255922475
163 -0.009644103283062578 -1.576993551058695 -0.009647591784596444 -1.5765207173768438
164 -0.009644328150898218 -1.5866378792095932 -0.009635583125054836 -1.5861563005018986
165 -0.009644244005903602 -1.596282123215497 -0.009612113842740655 -1.5957684143446393
166 -0.009647864801809191 -1.6059299880173061 -0.009686773596331476 -1.6054551879409709
167 -0.009646577155217528 -1.6155765651725236 -0.00965407006442547 -1.6151092580053963
168 -0.009641494089737534 -1.6252180592622611 -0.009669098351150752 -1.624778356356547
169 -0.009638494765385985 -1.6348565540276472 -0.009639601688832045 -1.634417958045379
170 -0.009643047628924251 -1.6444996016565714 -0.009660564875230194 -1.6440785229206092
171 -0.009644721494987607 -1.654144323151559 -0.00965140019543469 -1.6537299231160438
172 -0.009640616690739989 -1.6637849398422988 -0.009637950640171766 -1.6633678737562156
173 -0.0096445569768548 -1.6734294968191537 -0.009612570609897375 -1.672980444366113
174 -0.00963929775170982 -1.6830687945708636 -0.009630577638745308 -1.6826110220048582
175 -0.009638769691810012 -1.6927075642626737 -0.009636316355317831 -1.6922473383601762
176 -0.00964271710254252 -1.7023502813652163 -0.009623078862205148 -1.7018704172223813
177 -0.009642614098265768 -1.711992895463482 -0.009629013482481241 -1.7114994307048625
178 -0.009641164680942893 -1.7216340601444249 -0.009630248649045825 -1.7211296793539084
179 -0.009642028994858266 -1.731276089139283 -0.009619067236781121 -1.7307487465906894
180 -0.009639141522347927 -1.7409152306616311 -0.009622527612373232 -1.7403712742030626
181 -0.009641103772446513 -1.7505563344340775 -0.009640706982463599 -1.7500119811855261
182 -0.009640729846432805 -1.7601970642805103 -0.009638011129572988 -1.7596499923150992
183 -0.00963992951437831 -1.7698369937948886 -0.009651123313233256 -1.7693011156283325
184 -0.00964229591190815 -1.7794792897067968 -0.009628203837201 -1.7789293194655336
185 -0.009642941551283002 -1.78912223125808 -0.009632783895358443 -1.788562103360892
186 -0.009643241669982672 -1.7987654729280627 -0.009647795790806412 -1.7982098991516984
187 -0.009640838345512747 -1.8084063112735753 -0.009644281398504973 -1.8078541805502033
188 -0.00964103126898408 -1.8180473425425594 -0.009647678770124912 -1.8175018593203283
189 -0.009642460523173213 -1.8276898030657327 -0.009622295200824738 -1.827124154521153
190 -0.009639647230505944 -1.8373294502962387 -0.009641973627731204 -1.836766128148884
191 -0.009635488875210286 -1.846964939171449 -0.00964239235036075 -1.8464085204992449
192 -0.009637394035235048 -1.856602333206684 -0.009651658684015274 -1.85606017918326
193 -0.009676235588267445 -1.8662785687949515 -0.009497162653133273 -1.8655573418363933
194 -0.009641736559569836 -1.8759203053545213 -0.009635389177128672 -1.875192731013522
195 -0.009641983872279524 -1.8855622892268007 -0.009633611654862761 -1.8848263426683847
196 -0.009642595099285245 -1.895204884326086 -0.009645199170336127 -1.8944715418387208
197 -0.009681145241484047 -1.90488602956757 -0.009832758363336325 -1.9043043002020572
198 -0.009637865656986832 -1.914523895224557 -0.009642871655523777 -1.913947171857581
199 -0.009637480927631259 -1.924161376152188 -0.009636839991435409 -1.9235840118490164
200 -0.009635620843619108 -1.933796996995807 -0.00962804714217782 -1.9332120589911943
201 -0.009636840783059597 -1.9434338377788667 -0.009636672073975205 -1.9428487310651694
202 -0.00963624007999897 -1.9530700778588657 -0.009637150494381786 -1.9524858815595512
203 -0.00964292730204761 -1.9627130051609132 -0.009824447799474001 -1.9623103293590252
204 -0.009634524537250399 -1.9723475296981636 -0.009640441369265318 -1.9719507707282904
205 -0.009632799262180924 -1.9819803289603446 -0.00963365864008665 -1.981584429368377
206 -0.009632829250767827 -1.9916131582111125 -0.009634081786498428 -1.9912185111548755
207 -0.009632372064515948 -2.0012455302756287 -0.009648498194292188 -2.0008670093491676
208 -0.009634504839777947 -2.010880035115407 -0.009626646852120757 -2.0104936562012883
209 -0.00963556938804686 -2.0205156045034536 -0.009664975432679057 -2.0201586316339672
210 -0.009631408471614122 -2.0301470129750676 -0.00963387256488204 -2.0297925041988494
211 -0.009629531018435954 -2.0397765439935034 -0.009765296801924705 -2.039557801000774
212 -0.009630335168913007 -2.0494068791624165 -0.009629658330231905 -2.049187459331006
213 -0.009630209067836404 -2.059037088230253 -0.009627805603668094 -2.0588152649346743
214 -0.009630283433943987 -2.068667371664197 -0.009628564724698663 -2.068443829659373
215 -0.009629559656605124 -2.0782969313208017 -0.009628617856651544 -2.0780724475160244
216 -0.009631398366764188 -2.087928329687566 -0.00962478555738926 -2.087697233073414
217 -0.009630986023694277 -2.09755931571126 -0.009626585757359862 -2.0973238188307737
218 -0.009630176797509193 -2.1071894925087693 -0.0096481597982347 -2.106971978629008
219 -0.009630394680425525 -2.116819887189195 -0.009633393678814172 -2.116605372307822
220 -0.009631431009620429 -2.1264513181988156 -0.009652722952887416 -2.1262580952607095
221 -0.009628696460276842 -2.1360800146590924 -0.009636931587010622 -2.13589502684772
222 -0.009636279288679361 -2.1457162939477716 -0.009552291082218289 -2.1454473179299383
223 -0.0096333097666502 -2.1553496037144217 -0.009636030392721295 -2.1550833483226595
224 -0.009631645260378718 -2.1649812489748004 -0.009627332165837287 -2.1647106804884966
225 -0.009629979496821761 -2.174611228471622 -0.009638866316527129 -2.174349546805024
226 -0.009632736025378109 -2.1842439644970004 -0.009652933804318309 -2.184002480609342
227 -0.009632051037624479 -2.193876015534625 -0.009600790264084936 -2.193603270873427
228 -0.009633131884038448 -2.2035091474186634 -0.009616242768242956 -2.2032195136416703
229 -0.009631469706073403 -2.2131406171247368 -0.009634406538680196 -2.2128539201803505
230 -0.009620937472209334 -2.222761554596946 -0.00975376944988966 -2.22260768963024
231 -0.009627743903547526 -2.2323892985004936 -0.00962896440178156 -2.2322366540320218
232 -0.009628381161019207 -2.242017679661513 -0.009618466207757592 -2.241855120239779
233 -0.009629943035542965 -2.251647622697056 -0.009617860801517964 -2.2514729810412972
234 -0.00962449754588306 -2.261272120242939 -0.009616652550175787 -2.261089633591473
235 -0.009630596823990345 -2.2709027170669294 -0.009621992986649276 -2.2707116265781226
236 -0.009628501301631332 -2.280531218368561 -0.009565575188025833 -2.2802772017661486
237 -0.009629981545731425 -2.290161199914292 -0.009629886271432042 -2.2899070880375807
238 -0.009629611764103175 -2.2997908116783954 -0.009633660130202771 -2.2995407481677836
239 -0.009631490148603917 -2.3094223018269995 -0.009637609496712685 -2.3091783576644964
240 -0.009629468759521842 -2.3190517705865212 -0.009626138117164373 -2.3188044957816607
241 -0.009622046956792474 -2.3286738175433137 -0.009767329134047032 -2.328571824915708
242 -0.009625596133992076 -2.338299413677306 -0.009624797850847244 -2.338196622766555
243 -0.009627184504643083 -2.347926598181949 -0.009630930749699474 -2.3478275535162547
244 -0.009626757400110365 -2.3575533555820596 -0.009623286733403801 -2.3574508402496583
245 -0.009629928646609187 -2.367183284228669 -0.009567627217620611 -2.367018467467279
246 -0.009630191046744585 -2.3768134752754135 -0.009644613973796368 -2.3766630814410754
247 -0.009627248160541058 -2.3864407234359546 -0.009623322542756796 -2.3862864039838323
248 -0.009627437544986605 -2.396068160980941 -0.009627396846190095 -2.3959138008300225
249 -0.009627269115298986 -2.40569543009624 -0.009617933072149754 -2.4055317339021722
250 -0.009627324296161532 -2.4153227543924016 -0.009613613411784173 -2.4151453473139566
251 -0.009632665105164051 -2.4249554194975658 -0.009670296544209122 -2.4248156438581656
252 -0.009630672913044692 -2.4345860924106106 -0.009636702435091137 -2.4344523462932566
253 -0.00962670505978167 -2.444212797470392 -0.009632788505405188 -2.444085134798662
254 -0.009627673914656043 -2.4538404713850483 -0.009626380261033773 -2.4537115150596955
255 -0.009626471903175116 -2.4634669432882235 -0.009628394339233636 -2.463339909398929
256 -0.009628255711868405 -2.473095199000092 -0.009665506845340132 -2.473005416244269
257 -0.009626920521259307 -2.482722119521351 -0.009629735164344311 -2.4826351514086133
258 -0.009625092707574367 -2.492347212228925 -0.009632540168240666 -2.492267691576854
259 -0.009628411522135139 -2.5019756237510604 -0.00965830720961094 -2.501925998786465
260 -0.009624368278309703 -2.51159999202937 -0.009626906737685204 -2.5115529055241503
261 -0.009625880187377334 -2.5212258722167475 -0.00961985569447279 -2.521172761218623
262 -0.00962711968459189 -2.5308529919013396 -0.009632103610783815 -2.530804864829407
263 -0.009625875856727362 -2.540478867758067 -0.009623626945540309 -2.5404284917749473
264 -0.00962553550489247 -2.5501044032629596 -0.009621076798066498 -2.550049568573014
265 -0.00962399672716856 -2.5597283999901284 -0.009642431046813726 -2.5596919996198277
266 -0.009626037580892444 -2.569354437571021 -0.009630139451473951 -2.5693221390713017
267 -0.00962818474508822 -2.578982622316109 -0.00966483298689127 -2.578986972058193
268 -0.009626351576298476 -2.588608973892408 -0.009610884776338934 -2.588597856834532
269 -0.009624327579513193 -2.598233301471921 -0.009624478779733181 -2.598222335614265
270 -0.009624554961919784 -2.607857856433841 -0.00962322372943163 -2.607845559343697
271 -0.009622766962274909 -2.6174806233961156 -0.009796327073127031 -2.617641886416824
272 -0.009624615916982293 -2.627105239313098 -0.009618785278871656 -2.6272606716956957
273 -0.009620568808168172 -2.636725808121266 -0.009620371786877514 -2.6368810434825734
274 -0.009621451888233424 -2.6463472600094997 -0.009625675529241562 -2.646506719011815
275 -0.009620262822136284 -2.655967522831636 -0.00961783821694553 -2.6561245572287606
276 -0.009621400106698274 -2.6655889229383343 -0.009622644074261189 -2.665747201303022
277 -0.009621269581839443 -2.675210192520174 -0.009621307905763387 -2.675368509208785
278 -0.009622316341847181 -2.684832508862021 -0.009624724509194493 -2.6849932337179796
279 -0.009621124481782317 -2.6944536333438034 -0.009611726459115743 -2.694604960177095
280 -0.009632782405242324 -2.7040864157490456 -0.009688856033608317 -2.7042938162107033
281 -0.009621256403625012 -2.7137076721526707 -0.00962123074568808 -2.7139150469563913
282 -0.009620563220232725 -2.7233282353729034 -0.009622906427830457 -2.7235379533842217
283 -0.009626380261033773 -2.732954615633937 -0.00960397939197719 -2.7331419327761988
284 -0.009619825426489115 -2.7425744410604262 -0.009676761087030172 -2.742818693863229
285 -0.009621074562892318 -2.7521955156233187 -0.00963158141821623 -2.7524502752814453
286 -0.009621606906875968 -2.7618171225301946 -0.009614269388839603 -2.762064544670285
287 -0.009616712434217333 -2.771433834964412 -0.009576820814982057 -2.771641365485267
288 -0.00962152616120875 -2.781055361125621 -0.00960836703889072 -2.781249732524158
289 -0.009621742181479931 -2.7906771033071007 -0.009619970293715596 -2.7908697028178735
290 -0.009620701568201185 -2.800297804875302 -0.009628637228161097 -2.8004983400460346
291 -0.009619485819712281 -2.8099172906950143 -0.009668788174167275 -2.810167128220202
292 -0.009619063511490823 -2.8195363542065053 -0.009620467061176896 -2.8197875952813787
293 -0.009621622320264579 -2.82915797652677 -0.00961850886233151 -2.82940610414371
294 -0.009620439214631914 -2.8387784157414018 -0.009621385904029011 -2.839027490047739
295 -0.009619876835495233 -2.848398292576897 -0.009624684834852815 -2.848652174882592
296 -0.009621758246794343 -2.8580200508236913 -0.009618777642026543 -2.8582709525246184
297 -0.009621630515903234 -2.8676416813395944 -0.009609077358618379 -2.8678800298832368
298 -0.00960946101695299 -2.877251142356547 -0.009562389506027103 -2.877442419389264
299 -0.009622708894312382 -2.8868738512508596 -0.009622136503458023 -2.887064555892722
300 -0.009621378406882286 -2.896495229657742 -0.009622022276744246 -2.8966865781694664
301 -0.009621987491846085 -2.906117217149588 -0.009618030348792671 -2.906304608518259
302 -0.009621347161009907 -2.915738564310598 -0.009611589601263404 -2.9159161981195223
303 -0.009623499074950814 -2.9253620633855486 -0.009662938583642245 -2.9255791367031647
304 -0.009623414371162653 -2.9349854777567113 -0.009644882334396244 -2.935224019037561
305 -0.009620488062500954 -2.9446059658192123 -0.009548350283876062 -2.9447723693214374
306 -0.009623034112155437 -2.9542289999313676 -0.009621616313233971 -2.9543939856346713
307 -0.00962087200023234 -2.9638498719316 -0.009618043713271619 -2.964012029347943
308 -0.00961861596442759 -2.9734684878960276 -0.009568661544471979 -2.973580690892415
309 -0.009621678153052926 -2.9830901660490805 -0.009611745923757553 -2.9831924368161724
310 -0.009623711230233312 -2.992713877279314 -0.009630460944026708 -2.992822897760199
311 -0.009621835220605135 -3.002335712499919 -0.009634964633733034 -3.002457862393932
312 -0.009625068306922913 -3.011960780806842 -0.00961781656369567 -3.0120756789576277
313 -0.009623276209458709 -3.021584057016301 -0.009608159027993678 -3.0216838379856212
314 -0.009623562637716531 -3.031207619654017 -0.009674820024520159 -3.0313586580101415
315 -0.009621931239962578 -3.0408295508939798 -0.009625239484012126 -3.0409838974941534
316 -0.009622615575790406 -3.0504521664697704 -0.009620300447568297 -3.0506041979417216
317 -0.00962225249968469 -3.060074418969455 -0.00962518872693181 -3.060229386668653
318 -0.009622648963704706 -3.0696970679331597 -0.009629720589146018 -3.069859107257799
319 -0.009629015950486064 -3.079326083883646 -0.009597857249900699 -3.0794569645077
320 -0.0096233403775841 -3.08894942426123 -0.009620905015617609 -3.0890778695233174
321 -0.009622710198163987 -3.098572134459394 -0.009620890626683832 -3.0986987601500013
322 -0.009622277785092592 -3.1081944122444867 -0.009622374130412937 -3.1083211342804145
323 -0.00962070100940764 -3.1178151132538945 -0.00965722412802279 -3.117978358408437
324 -0.009622453339397907 -3.1274375665932923 -0.009611800219863654 -3.127590158628301
325 -0.00962188970297575 -3.137059456296268 -0.009623932791873813 -3.1372140914201747
326 -0.009622440952807666 -3.146681897249076 -0.009667060431092977 -3.1468811518512676
327 -0.009621810680255295 -3.1563037079293315 -0.009613974206149577 -3.156495126057417
328 -0.009620184591040016 -3.1659238925203717 -0.009616794250905513 -3.1661119203083223
329 -0.00961601221933961 -3.1755399047397113 -0.00955809592269361 -3.175670016231016
330 -0.00962458150461316 -3.1851644862443242 -0.009631188586354256 -3.18530120481737
331 -0.009621915500611066 -3.1947864017449352 -0.0096222507301718 -3.194923455547542
332 -0.009621459478512406 -3.2044078612234475 -0.009627345018088818 -3.204550800565631
333 -0.009618551237508655 -3.214026412460956 -0.009544341266155243 -3.2140951418317862
334 -0.009623533487319947 -3.223649945948276 -0.009599900664761662 -3.223695042496548
335 -0.00962274712510407 -3.2332726930733804 -0.009617938566952944 -3.233312981063501
336 -0.009623743034899235 -3.2428964361082797 -0.009623475652188063 -3.242936456715689
337 -0.009628988429903984 -3.2525254245381836 -0.009675516141578555 -3.2526119728572676
338 -0.00962227899581194 -3.2621477035339956 -0.00961838336661458 -3.262230356223882
339 -0.009620125498622656 -3.271767829032618 -0.00961576346307993 -3.271846119686962
340 -0.009624026948586106 -3.2813918559812043 -0.009631649497896433 -3.2814777691848587
341 -0.009621478104963898 -3.291013334086168 -0.009632854023948312 -3.291110623208807
342 -0.009622825123369694 -3.300636159209538 -0.009576376853510737 -3.3006870000623176
343 -0.00962336636148393 -3.3102595255710217 -0.009622912434861065 -3.310309912497179
344 -0.009622467029839755 -3.3198819926008616 -0.009617081005126238 -3.319926993502305
345 -0.009623659728094935 -3.3295056523289563 -0.009628286492079497 -3.3295552799943846
346 -0.009620794467628003 -3.3391264467965844 -0.009596840990707279 -3.339152120985092
347 -0.009615229489281774 -3.3487416762858664 -0.009650485357269645 -3.3488026063423617
348 -0.009621963603422046 -3.3583636398892884 -0.009618989937007428 -3.3584215962793693
349 -0.009621499152854086 -3.3679851390421427 -0.009631673945114017 -3.3680532702244834
350 -0.009621981531381607 -3.3776071205735243 -0.009610153269022703 -3.377663423493506
351 -0.009622074151411652 -3.3872291947249358 -0.009616481093689799 -3.3872799045871957
352 -0.009625615505501627 -3.3968548102304372 -0.009604582842439414 -3.3968844874296353
353 -0.009622413804754615 -3.406477224035192 -0.009613307192921638 -3.406497794622557
354 -0.009623173996806145 -3.416100398031998 -0.009615646302700042 -3.416113440925257
355 -0.009624075889587403 -3.4257244739215857 -0.00964286895468831 -3.425756309879945
356 -0.009620491554960609 -3.4353449654765464 -0.009633444482460618 -3.4353897543624057
357 -0.009621401457116008 -3.4449663669336625 -0.009616123000159859 -3.4450058773625654
358 -0.009644955676048995 -3.4546113226097117 -0.00971289430744946 -3.4547187716700147
359 -0.009620208339765669 -3.4642315309494776 -0.009634043741971254 -3.464352815411986
360 -0.009619222115725279 -3.4738507530652027 -0.009623476071283221 -3.473976291483269
361 -0.0096188192255795 -3.4834695722907822 -0.009617348853498697 -3.4835936403367675
362 -0.009619110822677612 -3.4930886831134598 -0.009617803152650595 -3.493211443489418
363 -0.00961931748315692 -3.5027080005966167 -0.009617238258942961 -3.502828681748361
364 -0.00962189370766282 -3.5123298943042793 -0.009592921379953623 -3.5124216031283146
365 -0.009619925636798143 -3.5219498199410775 -0.009627558244392275 -3.5220491613727067
366 -0.009621793916448951 -3.5315716138575266 -0.009615137940272689 -3.5316642993129794
367 -0.009624231886118651 -3.5411958457436454 -0.009385445853695273 -3.5410497451666747
368 -0.009623553464189171 -3.5508193992078345 -0.009635319421067833 -3.5506850645877424
369 -0.009624168882146478 -3.560443568089981 -0.009626230457797647 -3.56031129504554
370 -0.009624005760997534 -3.5700675738509786 -0.009625188354402781 -3.569936483399943
371 -0.009624137030914425 -3.579691710881893 -0.009624554123729468 -3.5795610375236726
372 -0.009624609723687172 -3.58931632060558 -0.009624885953962803 -3.5891859234776353
373 -0.009623419027775526 -3.5989397396333556 -0.009628781909123063 -3.5988147053867583
374 -0.009624036261811852 -3.6085637758951674 -0.00962929897941649 -3.608444004366175
375 -0.00962268840521574 -3.618186464300383 -0.009621107298880816 -3.618065111665056
376 -0.009622374409809708 -3.6278088387101928 -0.009619619930163026 -3.627684731595219
377 -0.009622262232005597 -3.6374311009421985 -0.009621106367558242 -3.6373058379627774
378 -0.009621717827394604 -3.647052818769593 -0.009632110921666026 -3.6469379488844433
379 -0.009621957084164023 -3.656674775853757 -0.009631218062713743 -3.656569166947157
380 -0.00962362471036613 -3.666298400564123 -0.00960167208686471 -3.666170839034022
381 -0.009611031087115408 -3.6759094316512386 -0.009508562553673983 -3.675679401587696
382 -0.009622758999466897 -3.6855321906507057 -0.009625444421544671 -3.685304846009241
383 -0.00962149165570736 -3.695153682306413 -0.009626781195402145 -3.694931627204643
384 -0.009622590010985732 -3.7047762723173987 -0.009613641304895282 -3.704545268509538
385 -0.009631693037226796 -3.7144079653546256 -0.009565462777391075 -3.714110731286929
386 -0.009623231180012227 -3.724031196534638 -0.009624627139419317 -3.723735358426348
387 -0.009623947972431778 -3.7336551445070696 -0.009613400185480713 -3.733348758611829
388 -0.009644394554197789 -3.7432995390612676 -0.009720247751101852 -3.743069006362931
389 -0.009624527487903833 -3.752924066549171 -0.00960735259577632 -3.7526763589587073
390 -0.009621406672522426 -3.7625454732216936 -0.009619921538978815 -3.762296280497686
391 -0.009621979482471944 -3.7721674527041658 -0.009623333485797048 -3.771919613983483
392 -0.009620876610279083 -3.7817883293144448 -0.009619894390925764 -3.7815395083744088
393 -0.009622841514647007 -3.791411170829092 -0.009622905170544982 -3.7911624135449538
394 -0.00962171466089785 -3.8010328854899895 -0.009640344185754657 -3.8008027577307084
395 -0.009620812907814979 -3.8106536983978043 -0.009691074257716537 -3.810493831988425
396 -0.009620972815901041 -3.8202746712137055 -0.00962714576162398 -3.820120977750049
397 -0.009619895601645112 -3.8298945668153506 -0.009619935601949691 -3.8297409133519986
398 -0.009620112692937255 -3.8395146795082877 -0.009621012350544333 -3.839361925702543
399 -0.009619473246857524 -3.8491341527551453 -0.009616779768839479 -3.8489787054713824
400 -0.009619303932413458 -3.8587534566875585 -0.009615549584850669 -3.858594255056233
401 -0.009619204234331847 -3.8683726609218905 -0.009619422303512693 -3.868213677359746
402 -0.009618770331144333 -3.877991431253035 -0.009610445564612746 -3.8778241229243586
403 -0.009619657834991812 -3.8876110890880264 -0.009615529607981444 -3.8874396525323403
404 -0.009620551019906998 -3.8972316401079334 -0.009631611593067645 -3.8970712641254077
405 -0.0096172456163913 -3.9068488857243246 -0.009607421979308129 -3.906678686104716
406 -0.009620938682928681 -3.9164698244072533 -0.009629682451486588 -3.916308368556203
407 -0.00962018552236259 -3.926090009929616 -0.009587477007880808 -3.9258958455640838
408 -0.009621153213083744 -3.9357111631426998 -0.009620313951745629 -3.9355161595158292
409 -0.009617364453151821 -3.9453285275958514 -0.009605630347505213 -3.9451217898633346
410 -0.009615495661273598 -3.954944023257125 -0.00959312878549099 -3.9547149186488255
411 -0.009621046297252179 -3.9645650695543773 -0.009626057837158442 -3.964340976485984
412 -0.009619917906820773 -3.974184987461198 -0.009614973096176982 -3.973955949582161
413 -0.009621564392000436 -3.983806551853198 -0.009629559563472867 -3.983585509145634
414 -0.00962088438682258 -3.9934274362400206 -0.009653978934511542 -3.993239488080145
415 -0.009617466293275357 -4.003044902533296 -0.009609485138207674 -4.002848973218353
416 -0.009621772821992636 -4.012666675355288 -0.009606844652444125 -4.012455817870797
417 -0.009621217101812362 -4.022287892457101 -0.009613510547205805 -4.022069328418003
418 -0.009620513347908855 -4.03190840580501 -0.00962942182086408 -4.031698750238867
419 -0.009620660450309515 -4.041529066255319 -0.009620221005752683 -4.041318971244619
420 -0.009614503057673574 -4.051143569312993 -0.009597263997420669 -4.05091623524204
421 -0.009618369955569505 -4.060761939268563 -0.009614515770226716 -4.060530751012267
422 -0.009619865519925951 -4.0703818047884885 -0.00961646237410605 -4.070147213386373
423 -0.009619548497721554 -4.08000135328621 -0.00960485739633441 -4.079752070782708
424 -0.009620688343420624 -4.089622041629631 -0.009612810146063567 -4.0893648809287715
425 -0.009620841220021248 -4.099242882849652 -0.009640634898096323 -4.0990055158268675
426 -0.009629334695637226 -4.108872217545289 -0.00969123849645257 -4.10869675432332
427 -0.009618141548708081 -4.118490359093998 -0.009623273741453886 -4.118320028064774
428 -0.009618696523830295 -4.128109055617828 -0.009634429542347788 -4.127954457607122
429 -0.009615610633045436 -4.1377246662508735 -0.009627969702705741 -4.137582427309828
430 -0.00961477574892342 -4.147339441999797 -0.00955504532903433 -4.147137472638862
431 -0.009620251227170229 -4.156959693226968 -0.009623732790350914 -4.156761205429213
432 -0.009619319764897227 -4.166579012991865 -0.009622451243922114 -4.166383656673135
433 -0.009619182161986827 -4.176198195153852 -0.009621571702882647 -4.176005228376018
434 -0.009619231894612312 -4.185817427048464 -0.009738249145448208 -4.1857434775214655
435 -0.009618950914591551 -4.1954363779630555 -0.00962063455954194 -4.195364112081007
436 -0.009616671176627279 -4.205053049139683 -0.009619396645575762 -4.204983508726583
437 -0.009617231925949455 -4.214670281065632 -0.009616118622943759 -4.214599627349527
438 -0.00961701818741858 -4.22428729925305 -0.009617019258439542 -4.2242166466079665
439 -0.009616499999538064 -4.233903799252588 -0.009610765799880027 -4.233827412407846
440 -0.009615984372794628 -4.243519783625383 -0.00961912707425654 -4.243446539482103
441 -0.00961585300974548 -4.253135636635129 -0.009612193750217556 -4.25305873323232
442 -0.009618261689320206 -4.2627538983244495 -0.009632329316809773 -4.2626910625491305
443 -0.00961716822348535 -4.272371066547935 -0.009606378991156817 -4.272297441540287
444 -0.009618084225803614 -4.281989150773739 -0.009617546526715159 -4.281914988067002
445 -0.009622414037585259 -4.2916115648113236 -0.009636731864884496 -4.291551719931887
446 -0.009616904519498348 -4.301228469330822 -0.009593868302181363 -4.301145588234068
447 -0.009613752597942948 -4.310842221928765 -0.009639276936650277 -4.310784865170718
448 -0.009617398120462894 -4.3204596200492285 -0.009618942718952894 -4.320403807889671
449 -0.009612612845376133 -4.330072232894604 -0.009641206450760364 -4.330045014340432
450 -0.00961757549084723 -4.339689808385452 -0.009611821733415127 -4.339656836073847
451 -0.0096172115765512 -4.349307019962003 -0.0096242836676538 -4.349281119741501
452 -0.009617282217368484 -4.358924302179371 -0.009621180314570665 -4.358902300056071
453 -0.009616821026429533 -4.368541123205801 -0.009614539705216885 -4.368516839761288
454 -0.009612167812883854 -4.378153291018685 -0.009598308568820357 -4.378115148330108
455 -0.00961738098412752 -4.387770672002812 -0.00961773437447846 -4.3877328827045865
456 -0.009617042262107134 -4.397387714264919 -0.009615053236484528 -4.397347935941071
457 -0.009616842074319721 -4.407004556339239 -0.009619948640465736 -4.406967884581537
458 -0.009618088882416487 -4.416622645221656 -0.009610021859407425 -4.416577906440944
459 -0.009616012731567026 -4.426238657953223 -0.009618339594453573 -4.426196246035397
460 -0.009624204691499471 -4.435862862644723 -0.009715665504336357 -4.435911911539733
461 -0.009615702833980323 -4.4454785654787035 -0.009621945302933454 -4.445533856842667
462 -0.00961576602421701 -4.45509433150292 -0.0096170611679554 -4.455150918010623
463 -0.009616421023383736 -4.464710752526304 -0.00961967003531754 -4.4647705880459405
464 -0.009615447372198105 -4.474326199898502 -0.009615578316152095 -4.474386166362093
465 -0.00960982795804739 -4.483936027856549 -0.009513627644628287 -4.483899794006721
466 -0.00961732817813754 -4.4935533560346865 -0.009611882688477635 -4.493511676695198
467 -0.009617484081536532 -4.503170840116223 -0.009616643050685525 -4.503128319745884
468 -0.009616976790130138 -4.512787816906353 -0.009616168262436987 -4.512744488008321
469 -0.009616193408146501 -4.522404010314499 -0.00960928164422512 -4.522353769652547
470 -0.009619737043976784 -4.532023747358476 -0.00961539284326136 -4.531969162495808
471 -0.009614525176584721 -4.541638272535061 -0.009589215135201811 -4.54155837763101
472 -0.009620684990659356 -4.551258957525721 -0.009626170340925454 -4.5511845479719355
473 -0.009616438113152981 -4.560875395638874 -0.009596723318099975 -4.560781271290035
474 -0.00961835919879377 -4.570493754837668 -0.009634848637506365 -4.5704161199275415
475 -0.00961750689893961 -4.580111261736607 -0.009630359802395105 -4.580046479729937
476 -0.009616362722590565 -4.589727624459198 -0.009615676803514361 -4.589662156533452
477 -0.009617655863985419 -4.599345280323184 -0.009630048647522926 -4.599292205180975
478 -0.009615335892885924 -4.60896061621607 -0.009638183610513806 -4.608930388791489
479 -0.009617039375007153 -4.618577655591077 -0.009618383226916194 -4.618548772018405
480 -0.009616726124659181 -4.628194381715736 -0.009621014585718513 -4.628169786604124
481 -0.00961703979410231 -4.637811421509839 -0.009623829321935774 -4.63779361592606
482 -0.009615733427926898 -4.647427154937765 -0.00965726892463863 -4.647450884850699
483 -0.009615101339295506 -4.657042256277061 -0.009627196146175266 -4.6570780809968735
484 -0.00962112690322101 -4.666663383180282 -0.009595495695248247 -4.666673576692122
485 -0.0096180762629956 -4.6762814594432776 -0.009625008935108781 -4.67629858562723
486 -0.009616097807884217 -4.685897557251161 -0.00963357868604362 -4.685932164313274
487 -0.009614718286320567 -4.695512275537482 -0.009603360481560231 -4.695535524794835
488 -0.009616220137104392 -4.705128495674586 -0.009613282792270184 -4.705148807587105
489 -0.009616346284747123 -4.714744841959333 -0.009613969456404447 -4.71476277704351
490 -0.0096155964769423 -4.724360438436276 -0.009615567838773131 -4.724378344882283
491 -0.009634220227599143 -4.733994658663875 -0.009846358699724079 -4.734224703582007
492 -0.009612003806978464 -4.743606662470853 -0.009612642135471106 -4.743837345717478
493 -0.00961353383027017 -4.753220196301124 -0.00961612374521792 -4.753453469462696
494 -0.009613295877352357 -4.762833492178476 -0.00961556751281023 -4.763069036975506
495 -0.009613998839631677 -4.772447491018108 -0.009616631781682372 -4.772685668757188
496 -0.009612838411703706 -4.782060329429811 -0.009611865738406777 -4.782297534495595
497 -0.009613747941330075 -4.791674077371141 -0.009612858295440674 -4.791910392791036
498 -0.009613310918211937 -4.801287388289353 -0.009617597330361605 -4.801527990121397
499 -0.009619631292298435 -4.810907019581651 -0.009576406423002481 -4.8111043965444
500 -0.009612207999452949 -4.820519227581104 -0.009621031349524856 -4.820725427893925
501 -0.009614552510902286 -4.830133780092006 -0.009612520597875119 -4.8303379484918
502 -0.009614014998078346 -4.8397477950900845 -0.009615520201623439 -4.839953468693423
503 -0.009617246408015489 -4.8493650414981 -0.009650495881214739 -4.849603964574638
504 -0.009609219525009394 -4.858974261023109 -0.009587912075221538 -4.859191876649859
505 -0.00961296483874321 -4.868587225861852 -0.009610949223861099 -4.86880282587372
506 -0.009615239361301065 -4.878202465223152 -0.009627001965418458 -4.878429827839138
507 -0.009610064467415214 -4.887812529690567 -0.009556452417746187 -4.887986280256884
508 -0.009613502398133278 -4.897426032088701 -0.009609772311523556 -4.8975960525684075
509 -0.00961471227928996 -4.907040744367991 -0.009613295178860426 -4.907209347747268
510 -0.009612577920779585 -4.91665332228877 -0.009629715699702501 -4.916839063446971
511 -0.009616579255089163 -4.92626990154386 -0.00965623208321631 -4.926495295530187
512 -0.009613260673359037 -4.935883162217219 -0.009638152783736587 -4.936133448313924
513 -0.009610568359494209 -4.945493730576713 -0.009640037501230835 -4.945773485815154
514 -0.009610774833709002 -4.9551045054104215 -0.009581287251785397 -4.95535477306694
515 -0.009613649221137166 -4.964718154631559 -0.009605866111814975 -4.964960639178755
516 -0.00961370300501585 -4.9743318576365745 -0.009625746682286263 -4.974586385861041
517 -0.00962009746581316 -4.983951955102388 -0.009810840804129839 -4.9843972266651715
518 -0.009611378563567996 -4.993563333665955 -0.009611803060397505 -4.994009029725569
519 -0.0096111748367548 -5.00317450850271 -0.009614213556051254 -5.00362324328162
520 -0.009611066384240984 -5.0127855748869505 -0.009610720910131931 -5.013233964191752
521 -0.009610419161617756 -5.022395994048568 -0.009611228108406067 -5.022845192300158
522 -0.009610363142564892 -5.0320063571911335 -0.009608927927911282 -5.03245412022807
523 -0.009612100524827838 -5.041618457715962 -0.009594437712803484 -5.042048557940873
524 -0.009623091900721192 -5.051241549616683 -0.009415991604328156 -5.0514645495452015
525 -0.009616792760789394 -5.060858342377473 -0.009630727767944335 -5.061095277313146
526 -0.009616621676832438 -5.070474964054305 -0.00961667150259018 -5.0707119488157355
527 -0.00961657678708434 -5.080091540841389 -0.00961578064598143 -5.080327729461717
528 -0.00961518045514822 -5.089706721296537 -0.009616739628836513 -5.089944469090554
529 -0.009617157839238643 -5.099323879135776 -0.00961730144917965 -5.099561770539734
530 -0.009615595964714885 -5.108939475100491 -0.009616800397634507 -5.1091785709373685
531 -0.009616045607253909 -5.118555520707745 -0.009618505416437984 -5.118797076353807
532 -0.009615925094112753 -5.128171445801858 -0.00961418435908854 -5.1284112607128955
533 -0.009614582546055317 -5.137786028347913 -0.009611330181360244 -5.138022590894256
534 -0.009615967469289898 -5.147401995817202 -0.009616379160434008 -5.14763897005469
535 -0.009614712046459317 -5.1570167078636615 -0.009620355721563102 -5.157259325776253
536 -0.009614616120234131 -5.1666313239838955 -0.009622964588925243 -5.166882290365178
537 -0.00961592486128211 -5.176247248845177 -0.00961301028728485 -5.176495300652463
538 -0.009614114137366413 -5.185861362982544 -0.00956790717318654 -5.18606320782565
539 -0.009615674149245024 -5.195477037131789 -0.009623394114896655 -5.1956866019405465
540 -0.009615293378010393 -5.205092330509799 -0.00961442207917571 -5.205301024019723
541 -0.009616111870855093 -5.214708442380654 -0.009615731565281749 -5.214916755585004
542 -0.009615805745124818 -5.224324248125779 -0.009613211639225483 -5.224529967224229
543 -0.009616591036319733 -5.2339408391620985 -0.009622397040948272 -5.234152364265177
544 -0.009614115860313178 -5.243554955022412 -0.00962980422191322 -5.2437821684870904
545 -0.009613648569211364 -5.253168603591623 -0.00961762317456305 -5.2533997916616535
546 -0.009615782788023353 -5.262784386379646 -0.00964503870345652 -5.26304483036511
547 -0.009614672465249895 -5.272399058844896 -0.009611417818814517 -5.2726562481839245
548 -0.009615099849179387 -5.282014158694076 -0.00961523987352848 -5.282271488057453
549 -0.00960249314084649 -5.291616651834922 -0.009573819069191813 -5.2918453071266445
550 -0.009614396328106522 -5.301231048163029 -0.009638863382861018 -5.3014841705095055
551 -0.009615360805764795 -5.310846408968794 -0.009615106415003538 -5.311099276924509
552 -0.009615368768572807 -5.320461777737367 -0.009615537058562041 -5.320714813983071
553 -0.009615837270393968 -5.3300776150077604 -0.009612841671332717 -5.330327655654403
554 -0.0096149159129709 -5.339692530920732 -0.00961418910883367 -5.339941844763237
555 -0.009614253556355834 -5.349306784477087 -0.009602766763418914 -5.349544611526656
556 -0.009617520961910486 -5.358924305438998 -0.009637723257765175 -5.359182334784421
557 -0.009614641172811389 -5.368538946611809 -0.009618987329304218 -5.368801322113725
558 -0.009614857146516442 -5.378153803758326 -0.009613047493621707 -5.378414369607347
559 -0.009614945342764258 -5.38776874910109 -0.009616749733686447 -5.388031119341033
560 -0.009612232726067305 -5.397380981827157 -0.009632744733244181 -5.397663864074277
561 -0.009613584913313388 -5.406994566740471 -0.009649203345179557 -5.407313067419456
562 -0.009612966421991586 -5.416607533162463 -0.009613476367667318 -5.416926543787123
563 -0.009612621273845434 -5.426220154436308 -0.009637234499678016 -5.426563778286801
564 -0.00960883917286992 -5.435828993609178 -0.009612953243777155 -5.436176731530578
565 -0.009612133353948593 -5.445441126963127 -0.00960149965249002 -5.445778231183068
566 -0.009611218562349677 -5.455052345525477 -0.009634168585762382 -5.45541239976883
567 -0.009609845653176307 -5.464662191178653 -0.009588268306106328 -5.465000668074937
568 -0.009611932700499893 -5.474274123879153 -0.009616852225735783 -5.474617520300672
569 -0.009611686412245034 -5.483885810291397 -0.009607147611677646 -5.48422466791235
570 -0.009611490136012434 -5.49349730042741 -0.00961311599239707 -5.4938377839047465
571 -0.009611338982358575 -5.503108639409768 -0.009602550324052573 -5.503440334228799
572 -0.009613410336896777 -5.512722049746665 -0.009628594666719437 -5.513068928895518
573 -0.009613695787265897 -5.522335745533931 -0.00955076441168785 -5.522619693307206
574 -0.009612512635067105 -5.531948258168998 -0.009612379223108291 -5.532232072530315
575 -0.009611062286421657 -5.54155932045542 -0.009627321129664778 -5.54185939365998
576 -0.009612002596259116 -5.551171323051679 -0.009608868323266507 -5.5514682619832465
577 -0.00961359110660851 -5.560784914158288 -0.009619089914485813 -5.561087351897732
578 -0.009611292276531458 -5.570396206434819 -0.009612123714759946 -5.570699475612492
579 -0.00961635122075677 -5.580012557655576 -0.009569386579096317 -5.580268862191589
580 -0.00961341056972742 -5.589625968225303 -0.009606606420129537 -5.5898754686117185
581 -0.009616200393065811 -5.599242168618369 -0.009647528501227498 -5.599522997112946
582 -0.009612574148923159 -5.608854742767292 -0.0096065575722605 -5.6091295546852065
583 -0.009611774515360594 -5.618466517282653 -0.009606052143499254 -5.6187356068287055
584 -0.009606373123824596 -5.628072890406478 -0.009685167018324137 -5.628420773847029
585 -0.009618361573666334 -5.6376912519801445 -0.009589097462594509 -5.638009871309624
586 -0.009613294852897525 -5.647304546833042 -0.009608285175636411 -5.64761815648526
587 -0.009612842788919806 -5.656917389621962 -0.009617334883660077 -5.65723549136892
588 -0.009616908011958003 -5.666534297633921 -0.009601889876648784 -5.666837381245569
589 -0.00961318900808692 -5.676147486642008 -0.009606932336464525 -5.676444313582033
590 -0.009614193998277187 -5.685761680640285 -0.009613377461209893 -5.686057691043243
591 -0.009612463228404523 -5.69537414386869 -0.0096179926302284 -5.695675683673471
592 -0.009613763354718686 -5.704987907223408 -0.009606863092631101 -5.705282546766102
593 -0.00960893821902573 -5.7145968454424345 -0.009611141169443727 -5.714893687935546
594 -0.009614791860803962 -5.724211637303238 -0.009622598672285676 -5.724516286607831
595 -0.009616244956851006 -5.733827882260089 -0.009614257654175163 -5.7341305442620065
596 -0.009616878349334002 -5.743444760609423 -0.009623103495687246 -5.743753647757694
597 -0.009613328706473112 -5.753058089315896 -0.009609383530914783 -5.753363031288608
598 -0.009614323684945702 -5.762672413000842 -0.009609852312132716 -5.7629728836007414
599 -0.009615533566102386 -5.772287946566944 -0.009617734467610717 -5.772590618068352
600 -0.009618174424394966 -5.781906120991339 -0.00961352363228798 -5.78220414170064
601 -0.00961351664736867 -5.791519637638707 -0.009612441528588533 -5.791816583229228
602 -0.009614200424402952 -5.801133838063111 -0.009606762183830142 -5.801423345413059
603 -0.009611362684518098 -5.810745200747629 -0.009602428460493685 -5.811025773873553
604 -0.009612912032753228 -5.820358112780382 -0.009628628147765994 -5.820654402021319
605 -0.009613328799605369 -5.829971441579987 -0.009615897852927446 -5.830270299874246
606 -0.009610411059111357 -5.839581852639099 -0.009580190060660243 -5.839850489934906
607 -0.009613547055050731 -5.84919539969415 -0.009617181308567525 -5.849467671243474
608 -0.009614250250160694 -5.858809649944311 -0.009618777921423316 -5.859086449164897
609 -0.009608174022287131 -5.868417823966598 -0.009676475683227182 -5.868762924848124
610 -0.009612398315221071 -5.8780302222818195 -0.009611336421221495 -5.878374261269345
611 -0.009613166144117714 -5.887643388425937 -0.009611908346414566 -5.887986169615759
612 -0.009612006647512317 -5.89725539507345 -0.00961200068704784 -5.897598170302807
613 -0.009612536104395986 -5.906867931177846 -0.009615058451890946 -5.9072132287546975
614 -0.009612503135576845 -5.9164804343134225 -0.00961458431556821 -5.916827813070266
615 -0.009612202132120728 -5.926092636445543 -0.00961524499580264 -5.926443058066068
616 -0.009612434869632125 -5.9357050713151756 -0.009573325328528882 -5.936016383394597
617 -0.009610752947628498 -5.945315824262804 -0.009623529622331262 -5.945639913016929
618 -0.009613256761804223 -5.954929081024608 -0.009622585214674472 -5.955262498231603
619 -0.009613110730424524 -5.964542191755033 -0.009611343592405319 -5.964873841824009
620 -0.009613679302856327 -5.9741558710578895 -0.009612005809322 -5.97448584763333
621 -0.009612264996394514 -5.983768136054284 -0.009612300992012024 -5.984098148625343
622 -0.00961325243115425 -5.993381388485438 -0.009613780723884701 -5.993711929349227
623 -0.009613208705559373 -6.002994597190997 -0.009605723060667514 -6.003317652409895
624 -0.009608520148321986 -6.012603117339319 -0.009587564738467336 -6.012905217148362
625 -0.00962035465054214 -6.022223471989861 -0.009667671704664826 -6.022572888853027
626 -0.009613955672830344 -6.031837427662691 -0.009620295325294136 -6.032193184178321
627 -0.00961285326629877 -6.0414502809289905 -0.009610865032300353 -6.041804049210621
628 -0.009613315295428037 -6.051063596224418 -0.009611989045515657 -6.051416038256137
629 -0.00961330565623939 -6.060676901880658 -0.009595358138903975 -6.061011396395041
630 -0.009612772194668651 -6.070289674075327 -0.009556005243211985 -6.070567401638253
631 -0.00961590064689517 -6.079905574722222 -0.009613034781068563 -6.0801804364193215
632 -0.009617280727252365 -6.0895228554494745 -0.009630166925489902 -6.089810603344811
633 -0.009614223428070546 -6.099137078877545 -0.009613449685275555 -6.099424053030087
634 -0.009615068417042493 -6.108752147294588 -0.009643872547894717 -6.109067925577982
635 -0.009612318221479654 -6.118364465516068 -0.009596508042886854 -6.118664433620869
636 -0.009614149341359735 -6.127978614857428 -0.009607800375670194 -6.128272233996539
637 -0.009613022860139608 -6.137591637717567 -0.009607268078252674 -6.137879502074792
638 -0.009614983992651104 -6.147206621710218 -0.009593805531039834 -6.147473307605832
639 -0.00961169800721109 -6.156818319717429 -0.009618867887184024 -6.157092175493016
640 -0.009613537089899182 -6.166431856807328 -0.009615563880652189 -6.166707739373669
641 -0.009614142030477524 -6.176045998837806 -0.009616795880720019 -6.1763245352543885
642 -0.009612884791567921 -6.185658883629373 -0.009628297621384263 -6.185952832875773
643 -0.009611983550712466 -6.195270867180086 -0.00962717728689313 -6.195580010162666
644 -0.009612537687644362 -6.20488340486773 -0.009610259253531695 -6.205190269416198
645 -0.00961274248547852 -6.214496147353208 -0.009623369434848428 -6.214813638851046
646 -0.009612413216382265 -6.224108560569591 -0.009612226160243154 -6.224425865011289
647 -0.009612599946558475 -6.23372116051615 -0.00960928676649928 -6.234035151777789
648 -0.009607841772958637 -6.243329002289109 -0.009570986265316606 -6.243606138043106
649 -0.009612875524908304 -6.252941877814017 -0.009596485551446677 -6.253202623594552
650 -0.009613818489015102 -6.262555696303032 -0.009615152003243565 -6.262817775597796
651 -0.009612897969782352 -6.272168594272815 -0.009577184263616801 -6.272394959861413
652 -0.009612692380324006 -6.281781286653139 -0.009626990742981434 -6.282021950604395
653 -0.00961319454945624 -6.2913944812025955 -0.009611154440790415 -6.291633105045185
654 -0.009614308923482895 -6.301008790126079 -0.009609709400683642 -6.301242814445868
655 -0.00961433253251016 -6.310623122658589 -0.009620221750810742 -6.310863036196679
656 -0.009613320557400584 -6.32023644321599 -0.009613477578386664 -6.320476513775065
657 -0.00961339813657105 -6.32984984135256 -0.009611172834411263 -6.330087686609477
658 -0.009614037349820137 -6.3394638787023805 -0.009614833304658532 -6.339702519914135
659 -0.009612127766013145 -6.349076006468394 -0.009606844233348965 -6.349309364147484
660 -0.00961517272517085 -6.358691179193565 -0.009656587010249495 -6.358965951157733
661 -0.009613030822947621 -6.368304210016513 -0.009605646179988981 -6.368571597337723
662 -0.00961298062466085 -6.377917190641174 -0.009612265275791287 -6.378183862613514
663 -0.009614533837884664 -6.387531724479059 -0.009627310559153557 -6.3878111731726674
664 -0.009612919855862856 -6.397144644334922 -0.00960895218886435 -6.397420125361532
665 -0.009633356425911187 -6.406778000760833 -0.00984817799180746 -6.40726830335334
666 -0.009609884349629283 -6.4163878851104625 -0.009604989038780331 -6.41687329239212
667 -0.009610308008268476 -6.425998193118731 -0.009609078569337726 -6.426482370961458
668 -0.00961019964888692 -6.435608392767618 -0.009607234690338372 -6.436089605651796
669 -0.009610376926138997 -6.445218769693756 -0.009610508289188146 -6.445700113940984
670 -0.009610481234267354 -6.454829250928023 -0.009609015937894583 -6.455309129878879
671 -0.00961113222874701 -6.46444038315677 -0.009605889301747083 -6.464915019180626
672 -0.009611301170662046 -6.474051684327432 -0.009609136590734124 -6.474524155771361
673 -0.009610919235274195 -6.483662603562706 -0.009603012213483452 -6.484127167984845
674 -0.009609902976080775 -6.493272506538787 -0.009601970855146646 -6.493729138839991
675 -0.009610904566943645 -6.5028834111057305 -0.009611172089353203 -6.503340310929344
676 -0.00961047513410449 -6.512493886239835 -0.009616328356787562 -6.5129566392861316
677 -0.009608782455325126 -6.522102668695161 -0.009603195497766137 -6.522559834783897
678 -0.009611441288143396 -6.531714109983304 -0.00962315769866109 -6.532182992482558
679 -0.009610957698896527 -6.541325067682201 -0.00961321648210287 -6.541796208964661
680 -0.009611472254619002 -6.55093653993682 -0.009618750214576722 -6.551414959179238
681 -0.009606579784303904 -6.560543119721124 -0.00958775612525642 -6.561002715304494
682 -0.009609835175797343 -6.570152954896921 -0.009608005871996284 -6.57061072117649
683 -0.00961148701608181 -6.579764441913003 -0.00961305326782167 -6.580223774444312
684 -0.009611669136211276 -6.589376111049214 -0.009613448893651367 -6.589837223337963
685 -0.009616522863507272 -6.598992633912721 -0.009600249538198113 -6.599437472876161
686 -0.009612727398052811 -6.608605361310774 -0.009615813475102186 -6.609053286351264
687 -0.009613176574930549 -6.618218537885705 -0.009612563345581294 -6.618665849696845
688 -0.009613444609567524 -6.627831982495272 -0.009622460836544633 -6.62828831053339
689 -0.009612297592684626 -6.637444280087957 -0.009605778893455864 -6.637894089426846
690 -0.009611125430092215 -6.647055405518049 -0.009614045033231378 -6.647508134460077
691 -0.009610093850642442 -6.656665499368692 -0.009565075812861323 -6.657073210272938
692 -0.009612469282001258 -6.666277968650693 -0.009613881818950176 -6.666687092091888
693 -0.009613991808146238 -6.67589196045884 -0.009607980633154512 -6.6762950727250425
694 -0.009613348171114922 -6.6855053086299545 -0.009609107673168183 -6.685904180398211
695 -0.009613178437575698 -6.69511848706753 -0.009615245973691344 -6.695519426371902
696 -0.009613819792866707 -6.704732306860397 -0.009606197755783797 -6.705125624127686
697 -0.009605957102030516 -6.714338263962427 -0.009470344195142389 -6.714595968322828
698 -0.009615342784672975 -6.7239536067470995 -0.009610344422981143 -6.724206312745809
699 -0.009615260595455765 -6.733568867342555 -0.009611252695322037 -6.733817565441131
700 -0.009610750060528517 -6.743179617403084 -0.009586431551724672 -6.743403996992856
701 -0.009619294432923198 -6.752798911836007 -0.009629135020077229 -6.753033132012933
702 -0.009614338725805282 -6.762413250561813 -0.009613162698224187 -6.762646294711158
703 -0.009614197025075554 -6.772027447586888 -0.009613269520923496 -6.7722595642320815
704 -0.009616409009322525 -6.781643856596211 -0.009620922012254595 -6.7818804862443365
705 -0.009615280665457249 -6.791259137261668 -0.009617532696574926 -6.791498018940912
706 -0.009614488994702696 -6.8008736262563705 -0.00962485484778881 -6.8011228737887
707 -0.009614672884345055 -6.810488299140715 -0.009615061851218343 -6.810737935639919
708 -0.009615642158314586 -6.820103941299029 -0.00962069290690124 -6.8203586285468205
709 -0.009613863984122872 -6.829717805283153 -0.009630277892574668 -6.829988906439395
710 -0.009613845124840736 -6.839331650407994 -0.00961449914611876 -6.839603405585514
711 -0.009613854810595512 -6.848945505218589 -0.009608710277825594 -6.84921211586334
712 -0.009614624781534076 -6.858560130000123 -0.009639384271577001 -6.858851500134917
713 -0.009611658006906509 -6.86817178800703 -0.009599404316395522 -6.868450904451312
714 -0.009613024815917016 -6.877784812822947 -0.009613783238455654 -6.8780646876897675
715 -0.009612392447888852 -6.887397205270836 -0.009607309428974985 -6.887671997118742
716 -0.009615052258595824 -6.897012257529432 -0.009618908958509564 -6.897290906077252
717 -0.00961092640645802 -6.906623183935889 -0.009553468832746149 -6.906844374909999
718 -0.009614489320665599 -6.916237673256555 -0.009615562902763487 -6.916459937812762
719 -0.009613924333825708 -6.9258515975903805 -0.009614390647038817 -6.926074328459801
720 -0.009614450018852949 -6.935466047609234 -0.009616204537451267 -6.935690532997253
721 -0.009614467760547996 -6.945080515369781 -0.009611880918964744 -6.945302413916218
722 -0.009614151250571013 -6.954694666620353 -0.009617030061781407 -6.954919443977999
723 -0.009612465417012573 -6.964307132037365 -0.00962595483288169 -6.9645453988108805
724 -0.00961267575621605 -6.973919807793581 -0.00959919965825975 -6.97414459846914
725 -0.009613917581737042 -6.983533725375318 -0.009616490919142962 -6.983761089388283
726 -0.009612997295334935 -6.9931467226706525 -0.00960322148166597 -6.993364310869949
727 -0.009614026732742786 -7.002760749403396 -0.009613627102226019 -7.002977937972175
728 -0.009608593815937639 -7.0123693432193335 -0.009498137095943094 -7.012476075068118
729 -0.009615211701020598 -7.021984554920354 -0.009611534280702471 -7.022087609348821
730 -0.009614529320970178 -7.031599084241324 -0.009614645317196847 -7.031702254666018
731 -0.009615019708871842 -7.041214103950196 -0.009614403685554862 -7.041316658351573
732 -0.009616643888875842 -7.050830747839072 -0.009596934169530868 -7.050913592521105
733 -0.009613042185083031 -7.060443790024155 -0.009610733296722174 -7.060524325817827
734 -0.009614557726308703 -7.0700583477504635 -0.009613601118326187 -7.0701379269361535
735 -0.009614391531795264 -7.079672739282259 -0.00960919875651598 -7.07974712569267
736 -0.009612520504742861 -7.089285259787002 -0.009666972048580646 -7.08941409774125
737 -0.009613458858802914 -7.098898718645805 -0.00961277512833476 -7.099026872869585
738 -0.009613925032317639 -7.1085126436781225 -0.009611094417050482 -7.1086379672866356
739 -0.009613807732239365 -7.118126451410362 -0.009613650850951672 -7.118251618137587
740 -0.009614407969638705 -7.12774085938 -0.00961375217884779 -7.127865370316435
741 -0.009613799210637809 -7.137354658590638 -0.009613720420747995 -7.137479090737183
742 -0.009614628180861473 -7.146969286771499 -0.009607547288760543 -7.147086638025944
743 -0.009614109806716443 -7.156583396578216 -0.009614022308960557 -7.156700660334905
744 -0.009613012289628386 -7.166196408867845 -0.009610221022740006 -7.166310881357645
745 -0.009613887732848525 -7.175810296600694 -0.009612844046205282 -7.17592372540385
746 -0.009613860817626118 -7.1854241574183195 -0.009616816090419889 -7.1855405414942695
747 -0.009614858264103531 -7.195039015682423 -0.009579137479886413 -7.195119678974156
748 -0.009613883728161455 -7.2046528994105845 -0.009607937652617693 -7.204727616626774
749 -0.009614037722349167 -7.214266937132933 -0.00961611308157444 -7.214343729708348
750 -0.009614817285910248 -7.223881754418843 -0.009611780382692814 -7.2239555100910415
751 -0.009615317918360233 -7.233497072337204 -0.009640868939459323 -7.233596379030501
752 -0.00961429374292493 -7.243111366080129 -0.009615751635283231 -7.243212130665784
753 -0.009613256296142935 -7.252724622376272 -0.009613155387341976 -7.252825286053126
754 -0.009613857697695493 -7.262338480073968 -0.009613829478621484 -7.262439115531747
755 -0.009613907244056464 -7.2719523873180245 -0.009609248070046306 -7.272048363601794
756 -0.009613764937967062 -7.281566152255992 -0.009615245508030057 -7.281663609109824
757 -0.009612505184486508 -7.291178657440478 -0.009628688218072057 -7.291292297327896
758 -0.009612353099510074 -7.300791010539989 -0.009606061270460486 -7.3008983585983565
759 -0.009613250708207488 -7.3104042612481965 -0.0096039401832968 -7.310502298781653
760 -0.009613631758838892 -7.320017893007035 -0.009613144909963012 -7.320115443691616
761 -0.009612920880317687 -7.329630813887353 -0.009621294867247342 -7.329736738558863
762 -0.009614257840439677 -7.339245071727793 -0.009603859437629581 -7.339340597996493
763 -0.00961321797221899 -7.348858289700011 -0.0096093594096601 -7.348949957406154
764 -0.009613261697813869 -7.358471551397825 -0.009603628842160105 -7.358553586248314
765 -0.009612493868917226 -7.368084045266742 -0.009615703485906124 -7.36816928973422
766 -0.009609994059428573 -7.377694039326171 -0.009640844212844968 -7.377810133947064
767 -0.009611481707543135 -7.3873055210337135 -0.009587491257116198 -7.387397625204181
768 -0.009613085398450493 -7.396918606432164 -0.009636958222836256 -7.3970345834270175
769 -0.009612302575260401 -7.406530909007425 -0.009608441079035402 -7.406643024506053
770 -0.009612374566495418 -7.416143283573921 -0.009611091902479529 -7.416254116408533
771 -0.009612595196813345 -7.425755878770734 -0.009612121665850282 -7.425866238074383
772 -0.009612883441150188 -7.435368762211884 -0.009622033685445786 -7.435488271759829
773 -0.00961515591479838 -7.444983918126683 -0.009605218609794974 -7.445093490369624
774 -0.00961350267753005 -7.4545974208042125 -0.009608352789655328 -7.454701843159279
775 -0.009612035006284714 -7.464209455810497 -0.009654589695855975 -7.464356432855135
776 -0.009614176070317625 -7.473823631880815 -0.009628415759652852 -7.473984848614788
777 -0.009611500846222042 -7.4834351327270365 -0.009606253914535045 -7.483591102529323
778 -0.00961159416474402 -7.49304672689178 -0.009623568132519722 -7.493214670661843
779 -0.009605576703324913 -7.502652303595105 -0.009606054937466978 -7.50282072559931
780 -0.009614086197689175 -7.512266389792794 -0.009605847904458642 -7.5124265735037685
781 -0.009612410003319383 -7.521878799796113 -0.00961311305873096 -7.5220396865625
782 -0.009612319990992546 -7.5314911197871055 -0.009623918682336807 -7.5316636052448365
783 -0.009613134106621147 -7.541104253893726 -0.00961230108514428 -7.541275906329981
784 -0.009613404422998429 -7.550717658316724 -0.009620960941538215 -7.550896867271518
785 -0.009612333355471491 -7.560329991672196 -0.009614706644788385 -7.5605115739163065
786 -0.0096130492631346 -7.569943040935331 -0.009646612126380206 -7.570158186042686
787 -0.00960999308153987 -7.579553034016871 -0.009624215820804239 -7.579782401863491
788 -0.00961046670563519 -7.589163500722506 -0.009616307634860276 -7.589398709498351
789 -0.009612155612558126 -7.598775656335064 -0.009603463998064398 -7.599002173496415
790 -0.009610424609854817 -7.6083860809449195 -0.00963694304227829 -7.6086391165386935
791 -0.009610591921955347 -7.617996672866875 -0.009610015945509077 -7.618249132484203
792 -0.009608218027278782 -7.627604890894154 -0.009594815038144588 -7.627843947522347
793 -0.009611948719248175 -7.637216839613402 -0.009617815259844065 -7.637461762782191
794 -0.009611302008852362 -7.6468281416222545 -0.009616352617740631 -7.647078115399932
795 -0.009611515933647752 -7.656439657555902 -0.009610272757709027 -7.656688388157641
796 -0.009611539775505662 -7.666051197331408 -0.009614453185349703 -7.666302841342991
797 -0.009612394915893673 -7.675663592247301 -0.009606051351875066 -7.675908892694866
798 -0.009611611254513264 -7.685275203501814 -0.009617214323952794 -7.685526107018819
799 -0.009614773420616984 -7.694889976922432 -0.009568553930148483 -7.695094660948968
800 -0.009612924419343472 -7.704502901341775 -0.00961841461248696 -7.704713075561455
801 -0.009612219547852874 -7.714115120889628 -0.009607729874551297 -7.714320805436006
802 -0.009613602748140692 -7.723728723637769 -0.009643570799380542 -7.7239643762353865
803 -0.009614118887111545 -7.7333428425248805 -0.009629163658246398 -7.733593539893633
804 -0.009611559147015215 -7.742954401671896 -0.009609776828438044 -7.743203316722071
805 -0.009611248690634965 -7.752565650362531 -0.00961379436776042 -7.752817111089832
806 -0.009616103116422891 -7.762181753478954 -0.009633737616240978 -7.762450848706073
807 -0.009611330181360244 -7.771793083660314 -0.009604917746037245 -7.77205576645211
808 -0.009610849060118198 -7.7814039327204325 -0.009602499939501286 -7.781658266391611
809 -0.009617752442136408 -7.791021685162569 -0.009589922334998845 -7.79124818872661
810 -0.009612646326422692 -7.800634331488991 -0.009614215372130275 -7.80086240409874
811 -0.009612108254805208 -7.810246439743796 -0.00961406291462481 -7.810476467013364
812 -0.009611046174541116 -7.819857485918337 -0.009599299728870391 -7.820075766742235
813 -0.009610036481171846 -7.82946752239951 -0.009577225660905242 -7.82965299240314
814 -0.009613071801140904 -7.8390805942006505 -0.00961557300761342 -7.8392685654107535
815 -0.009611849673092365 -7.848692443873743 -0.009605826064944267 -7.8488743914756975
816 -0.009612314635887742 -7.858304758509631 -0.00962065956555307 -7.858495051041251
817 -0.009609026182442904 -7.867913784692074 -0.00958141591399908 -7.86807646695525
818 -0.009612969076260924 -7.8775267537683344 -0.009608383662998677 -7.877684850618248
819 -0.009614326572045685 -7.88714108034038 -0.009602751396596432 -7.887287602014845
820 -0.009613126935437321 -7.8967542072758174 -0.009562765806913376 -7.8968503678217585
821 -0.009615437453612685 -7.9063696447294305 -0.009629951184615492 -7.906480319006374
822 -0.009612735034897924 -7.915982379764328 -0.009608176443725825 -7.9160884954501
823 -0.009612788911908865 -7.925595168676237 -0.009607926569879055 -7.925696422019979
824 -0.009613745985552669 -7.935208914661789 -0.009635122632607818 -7.935331544652587
825 -0.009613354224711657 -7.944822268886501 -0.009641978470608593 -7.9449735231231955
826 -0.00961283822543919 -7.95443510711194 -0.009606047254055738 -7.954579570377251
827 -0.009612134331837297 -7.964047241443777 -0.00960583407431841 -7.96418540445157
828 -0.009611060749739409 -7.973658302193516 -0.009699098905548454 -7.973884503357118
829 -0.00960985729470849 -7.983268159488224 -0.00958103514276445 -7.983465538499882
830 -0.009612646000459791 -7.992880805488684 -0.009614527923986316 -7.993080066423868
831 -0.009611689392477274 -8.002492494881162 -0.009614623850211501 -8.00269469027408
832 -0.009611281240358949 -8.01210377612152 -0.00960916019976139 -8.012303850473842
833 -0.009611234348267318 -8.021715010469787 -0.009612363949418067 -8.02191621442326
834 -0.009609983721747994 -8.031324994191536 -0.00960893975570798 -8.031525154178969
835 -0.00961155528202653 -8.040936549473562 -0.009608063753694296 -8.041133217932662
836 -0.009611521288752556 -8.050548070762314 -0.009615188976749778 -8.050748406909412
837 -0.009613007260486483 -8.060161078022801 -0.009613805124536157 -8.060362212033947
838 -0.009606559993699193 -8.0697676380165 -0.009584660548716784 -8.069946872582664
839 -0.009612070163711905 -8.079379708180213 -0.009594826539978386 -8.079541699122641
840 -0.009612990636378526 -8.088992698816591 -0.009607170661911368 -8.089148869784553
841 -0.009613183792680502 -8.098605882609272 -0.0096169906668365 -8.09876586045139
842 -0.009613172058016062 -8.108219054667288 -0.009625855507329107 -8.108391715958719
843 -0.009611909603700041 -8.117830964270988 -0.009614492394030094 -8.11800620835275
844 -0.00961278253234923 -8.127443746803337 -0.009619559301063419 -8.127625767653813
845 -0.009611975401639938 -8.137055722204977 -0.009600667795166374 -8.137226435448978
846 -0.009611692046746612 -8.146667414251723 -0.009613075898960233 -8.146839511347938
847 -0.009612015169113874 -8.156279429420838 -0.009609169000759721 -8.156448680348698
848 -0.009611932700499893 -8.165891362121338 -0.009622132545337081 -8.166070812894034
849 -0.009611651906743646 -8.17550301402808 -0.009606005065143109 -8.175676817959177
850 -0.00960933710448444 -8.185112351132565 -0.009634164767339826 -8.185310982726516
851 -0.009614860732108354 -8.194727211864674 -0.009628878114745021 -8.194939860841261
852 -0.009610794018954039 -8.204338005883628 -0.0096208649687469 -8.204560725810008
853 -0.00960331093519926 -8.213941316818827 -0.009465606324374676 -8.214026332134383
854 -0.009612878272309899 -8.223554195091138 -0.009613844938576222 -8.223640177072959
855 -0.009613376529887318 -8.233167571621026 -0.009613240882754327 -8.233253417955712
856 -0.009612793568521738 -8.242780365189548 -0.009611881477758289 -8.24286529943347
857 -0.009613500768318772 -8.252393865957867 -0.009618309792131186 -8.252483609225601
858 -0.00961293731816113 -8.262006803276028 -0.009615971939638257 -8.26209958116524
859 -0.009612262342125177 -8.271619065618154 -0.009610329708084463 -8.271709910873325
860 -0.009613504633307457 -8.281232570251461 -0.009603707818314433 -8.28131361869164
861 -0.009608881268650293 -8.290841451520112 -0.009588155848905443 -8.290901774540545
862 -0.00961248641833663 -8.30045393793845 -0.00961166201159358 -8.300513436552139
863 -0.009606611216440797 -8.31006054915489 -0.00953173260204494 -8.310045169154185
864 -0.009614898357540369 -8.31967544751243 -0.009623261634260416 -8.319668430788445
865 -0.009612133912742137 -8.329287581425174 -0.009614725876599551 -8.329283156665044
866 -0.00961312409490347 -8.338900705520077 -0.009615704044699669 -8.338898860709744
867 -0.00961222262121737 -8.348512928141295 -0.009593730606138707 -8.348492591315882
868 -0.009612933127209544 -8.358125861268505 -0.00962297935038805 -8.35811557066627
869 -0.009613105934113264 -8.367738967202618 -0.009620641637593508 -8.367736212303862
870 -0.009610596112906933 -8.377349563315525 -0.009577344171702862 -8.377313556475565
871 -0.009610972460359335 -8.386960535775884 -0.009622055012732745 -8.386935611488298
872 -0.009613212384283542 -8.396573748160169 -0.009614805923774838 -8.396550417412072
873 -0.00961179812438786 -8.406185546284556 -0.009596910281106829 -8.40614732769318
874 -0.009636144386604428 -8.41582169067116 -0.00949915791861713 -8.415646485611797
875 -0.009614476561546325 -8.425436167232707 -0.009617384010925888 -8.425263869622723
876 -0.009615390608087183 -8.435051557840794 -0.009617253486067057 -8.43488112310879
877 -0.009614729322493076 -8.444666287163287 -0.009616207657381892 -8.444497330766172
878 -0.00961493207141757 -8.454281219234705 -0.00961069781333208 -8.454108028579505
879 -0.009615335799753665 -8.46389655503446 -0.009622212406247855 -8.463730240985752
880 -0.00961398659273982 -8.4735105416272 -0.009615336172282695 -8.473345577158035
881 -0.009614139096811414 -8.48312468072401 -0.00961662302725017 -8.482962200185286
882 -0.009621967654675245 -8.492746648378686 -0.0096705112606287 -8.492632711445914
883 -0.009614386223256588 -8.502361034601943 -0.009602584363892674 -8.502235295809808
884 -0.009613591618835926 -8.511974626220779 -0.009612604836001992 -8.51184790064581
885 -0.00961481654085219 -8.52158944276163 -0.009618093399330974 -8.52146599404514
886 -0.009617825224995612 -8.531207267986627 -0.00955844004638493 -8.531024434091526
887 -0.009614646947011352 -8.540821914933638 -0.00961886178702116 -8.540643295878548
888 -0.009614791627973318 -8.55043670656161 -0.009607382211834192 -8.550250678090382
889 -0.009612026438117028 -8.560048732999727 -0.009535246435552836 -8.559785924525935
890 -0.00961567871272564 -8.569664411712452 -0.009610215667635202 -8.56939614019357
891 -0.009615230886265636 -8.579279642598717 -0.009614895796403289 -8.579011035989973
892 -0.009615209000185133 -8.588894851598901 -0.00961447092704475 -8.588625506917017
893 -0.009614882478490471 -8.598509734077393 -0.00961020146496594 -8.598235708381983
894 -0.009615409560501576 -8.608125143637894 -0.00961811221204698 -8.60785382059403
895 -0.0096145024523139 -8.617739646090207 -0.009622276155278086 -8.617476096749309
896 -0.009613606752827764 -8.627353252843035 -0.009596373606473207 -8.627072470355783
897 -0.009615538408979774 -8.636968791252015 -0.009621337614953518 -8.636693807970737
898 -0.009614109061658382 -8.646582900313673 -0.009615136962383985 -8.646308944933121
899 -0.009622338414192199 -8.656205238727866 -0.009538374654948712 -8.65584731958807
900 -0.00961635485291481 -8.66582159358078 -0.009623658936470747 -8.66547097852454
901 -0.009615396335721015 -8.675436989916502 -0.009609042527154088 -8.675080021051695
902 -0.00961526264436543 -8.685052252560867 -0.009619585145264864 -8.68469960619696
903 -0.00961840283125639 -8.694670655392123 -0.009640125231817365 -8.694339731428776
904 -0.009614228224381804 -8.704284883616506 -0.009610742656514048 -8.70395047408529
905 -0.009615379339084029 -8.71390026295559 -0.0096146235242486 -8.71356509760954
906 -0.009615655615925789 -8.723515918571517 -0.00960973920300603 -8.723174836812545
907 -0.0096156251616776 -8.733131543733194 -0.009709474258124828 -8.73288431107067
908 -0.009613556042313575 -8.742745099775508 -0.009611477330327033 -8.742495788400998
909 -0.009613371454179287 -8.752358471229687 -0.009612069698050618 -8.752107858099048
910 -0.009612501505762339 -8.76197097273545 -0.009611601196229457 -8.761719459295279
911 -0.00961320884525776 -8.771584181580707 -0.009606915386393666 -8.771326374681673
912 -0.00961358011700213 -8.781197761697708 -0.009607951901853085 -8.780934326583525
913 -0.009622904984280468 -8.790820666681988 -0.009754490898922085 -8.790688817482447
914 -0.009611255582422018 -8.80043192226441 -0.009618996270000934 -8.800307813752449
915 -0.009611597005277871 -8.810043519269689 -0.009611451951786875 -8.809919265704236
916 -0.009610698372125626 -8.819654217641814 -0.00960947312414646 -8.819528738828383
917 -0.00961148445494473 -8.829265702096759 -0.009612498804926872 -8.82914123763331
918 -0.009612293587997556 -8.838877995684756 -0.009617489064112306 -8.838758726697423
919 -0.009611468715593218 -8.84848946440035 -0.009610546939074992 -8.848369273636498
920 -0.00961193791590631 -8.858101402316256 -0.00956100164912641 -8.857930275285625
921 -0.009613015921786427 -8.867714418238043 -0.009612141828984021 -8.86754241711461
922 -0.009611601242795587 -8.877326019480838 -0.009612882556393743 -8.877155299671003
923 -0.009611651115119458 -8.886937670595957 -0.009615130489692092 -8.886770430160695
924 -0.009611314767971635 -8.896548985363928 -0.009610039135441183 -8.896380469296137
925 -0.00959508758969605 -8.906144072953625 -0.009712203731760382 -8.906092673027898
926 -0.009609427163377404 -8.915753500117003 -0.009606695082038642 -8.915699368109935
927 -0.009609362715855241 -8.925362862832857 -0.00960789518430829 -8.925307263294243
928 -0.00960987787693739 -8.934972740709794 -0.009612428070977331 -8.93491969136522
929 -0.009609415475279093 -8.944582156185072 -0.009610012266784906 -8.944529703632005
930 -0.009609462181106209 -8.95419161836618 -0.00960716400295496 -8.95413686763496
931 -0.00961050409823656 -8.963802122464417 -0.00961092123761773 -8.963747788872578
932 -0.00961016658693552 -8.973412289051351 -0.009611677611246705 -8.973359466483824
933 -0.009609786607325078 -8.983022075658676 -0.009607686614617705 -8.982967153098443
934 -0.009612307045608759 -8.992634382704285 -0.00962572991847992 -8.992592883016922
935 -0.009609924908727408 -9.002244307613012 -0.009605357702821494 -9.002198240719743
936 -0.009610179997980594 -9.011854487610993 -0.009613851364701987 -9.011812092084444
937 -0.009609907818958163 -9.021464395429952 -0.009619232267141342 -9.021431324351585
938 -0.0096065912861377 -9.03107098671609 -0.009543768782168626 -9.030975093133755
939 -0.009609817387536168 -9.040680804103626 -0.009606598038226366 -9.040581691171981
940 -0.009611229412257671 -9.050292033515884 -0.00960666942410171 -9.050188360596083
941 -0.009611047385260463 -9.059903080901144 -0.00961035955697298 -9.059798720153056
942 -0.009610551409423351 -9.069513632310567 -0.009609369095414877 -9.069408089248471
943 -0.009617678681388497 -9.079131310991956 -0.00961750359274447 -9.079025592841216
944 -0.009610202023759484 -9.088741513015716 -0.00960855046287179 -9.088634143304088
945 -0.009611031645908952 -9.098352544661624 -0.009612188674509525 -9.098246331978597
946 -0.009611653303727508 -9.107964197965352 -0.009628758626058697 -9.107875090604656
947 -0.009607476415112615 -9.117571674380464 -0.009581878734752535 -9.11745696933941
948 -0.009610813716426492 -9.12718248809689 -0.00960697648115456 -9.127063945820565
949 -0.009610935719683767 -9.136793423816574 -0.009607716044411064 -9.136671661864975
950 -0.009611845575273037 -9.146405269391847 -0.009607527917250992 -9.146279189782225
951 -0.009610729897394777 -9.156015999289242 -0.009608872141689062 -9.155888061923914
952 -0.00961081637069583 -9.165626815659937 -0.009612640039995313 -9.165500701963909
953 -0.009611034067347646 -9.175237849727285 -0.009586800821125507 -9.175087502785034
954 -0.009611843712627887 -9.184849693439913 -0.009591162530705332 -9.18467866531574
955 -0.009612344391644 -9.194462037831558 -0.009613906545564533 -9.194292571861304
956 -0.009611990582197905 -9.204074028413755 -0.00961797647178173 -9.203910548333086
957 -0.009611764084547758 -9.213685792498303 -0.009611315000802279 -9.213521863333888
958 -0.009622952761128544 -9.223308745259432 -0.009681923035532235 -9.223203786369421
959 -0.009610484167933465 -9.232919229427365 -0.009604667872190475 -9.232808454241612
960 -0.009610932553187013 -9.242530161980552 -0.00961725516244769 -9.24242570940406
961 -0.009610990341752768 -9.252141152322304 -0.009602831723168493 -9.252028541127228
962 -0.009610532503575086 -9.26175168482588 -0.009623154951259493 -9.261651696078488
963 -0.009610383538529277 -9.27136206836441 -0.00960887698456645 -9.271260573063055
964 -0.009610970225185155 -9.280973038589595 -0.009611029131338 -9.280871602194393
965 -0.00961144114844501 -9.29058447973804 -0.009609831497073174 -9.290481433691467
966 -0.009616227308288216 -9.30020070704633 -0.009545430587604643 -9.30002686427907
967 -0.009612031932920217 -9.30981273897925 -0.009617085522040724 -9.309643949801112
968 -0.009611965529620648 -9.31942470450887 -0.009613847872242332 -9.319257797673353
969 -0.009612474078312516 -9.329037178587184 -0.009613163489848375 -9.328870961163203
970 -0.00961141251027584 -9.33864859109746 -0.009611401520669461 -9.338482362683871
971 -0.009611513232812285 -9.348260104330272 -0.009581310441717505 -9.348063673125589
972 -0.009613004699349403 -9.357873109029622 -0.009625890431925655 -9.357689563557514
973 -0.009613384585827589 -9.36748649361545 -0.00961790936999023 -9.367307472927504
974 -0.009609794709831476 -9.377096288325282 -0.009592219442129134 -9.376899692369633
975 -0.00960721867159009 -9.386703506996872 -0.00959061598405242 -9.386490308353686
976 -0.009612923907116055 -9.396316430903989 -0.009611805947497488 -9.396102114301183
977 -0.00961282686330378 -9.405929257767292 -0.009614196047186852 -9.40571631034837
978 -0.009614082193002105 -9.415543339960294 -0.009617002727463842 -9.415333313075832
979 -0.009607643913477659 -9.425150983873772 -0.009593037841841578 -9.424926350917675
980 -0.009610329195857048 -9.434761313069629 -0.009621161920949816 -9.434547512838625
981 -0.009611484548076987 -9.444372797617707 -0.009600837947800756 -9.444148350786426
982 -0.009609405742958188 -9.453982203360665 -0.009644726943224668 -9.453793077729651
983 -0.009611215163022279 -9.463593418523688 -0.00961920847184956 -9.463412286201502
984 -0.009611875470727681 -9.473205293994416 -0.00961284525692463 -9.473025131458426
985 -0.009620128152891993 -9.48282542214731 -0.00970627567730844 -9.482731407135734
986 -0.00960959792137146 -9.492435020068681 -0.00962220961228013 -9.492353616748014
987 -0.009611905040219425 -9.502046925108901 -0.00959691945463419 -9.501950536202648
988 -0.00961021902039647 -9.511657144129298 -0.009607292478904128 -9.511557828681552
989 -0.009611267875880004 -9.521268412005178 -0.009612483298406005 -9.521170311979958
990 -0.009633991867303848 -9.530902403872481 -0.009780711540952326 -9.53095102352091
991 -0.009607816906645894 -9.540510220779128 -0.009594676783308387 -9.540545700304218
992 -0.009608712466433644 -9.550118933245562 -0.009608297934755683 -9.550153998238974
993 -0.009608283173292875 -9.559727216418855 -0.009608670650050045 -9.559762668889023
994 -0.00960926483385265 -9.569336481252707 -0.009609835455194116 -9.569372504344217
995 -0.009608518797904253 -9.578945000050611 -0.009606854151934385 -9.578979358496152
996 -0.00960859633050859 -9.58855359638112 -0.009608394186943769 -9.588587752683097
997 -0.009609622275456786 -9.598163218656577 -0.009609865816310048 -9.598197618499407
998 -0.009609109535813332 -9.60777232819239 -0.009606405952945351 -9.607804024452353
999 -0.009608635073527693 -9.617380963265918 -0.009583983011543751 -9.617388007463896
1000 -0.009610841050744057 -9.626991804316662 -0.009616234060376882 -9.627004241524274
1001 -0.009610355226323008 -9.636602159542985 -0.009606259549036622 -9.63661050107331
1002 -0.009607054060325027 -9.64620921360331 -0.009597160015255212 -9.646207661088566
1003 -0.009607882611453534 -9.655817096214763 -0.009592777537181973 -9.655800438625748
1004 -0.00961094773374498 -9.665428043948507 -0.00961131565272808 -9.665411754278477
1005 -0.009609208581969142 -9.675037252530476 -0.009601496113464236 -9.675013250391942
1006 -0.009610721515491605 -9.684647974045967 -0.009610943729057908 -9.684624194121
1007 -0.009610901214182377 -9.69425887526015 -0.009609653474763035 -9.694233847595763
1008 -0.009609858691692352 -9.703868733951843 -0.009614943666383624 -9.703848791262146
1009 -0.009609712334349752 -9.713478446286192 -0.00961860902607441 -9.71346740028822
1010 -0.009610436344519257 -9.723088882630712 -0.009617139026522637 -9.723084539314742
1011 -0.009609566628932953 -9.732698449259646 -0.009611689392477274 -9.73269622870722
1012 -0.009609604347497224 -9.742308053607143 -0.009611995378509163 -9.742308224085729
1013 -0.009609916852787137 -9.75191797045993 -0.009605708904564381 -9.751913932990293
1014 -0.00960961296223104 -9.761527583422161 -0.009597099246457219 -9.76151103223675
1015 -0.00961044104769826 -9.77113802446986 -0.009587111929431558 -9.771098144166181
1016 -0.009610264701768756 -9.780748289171628 -0.009613703424111008 -9.780711847590293
1017 -0.009610945591703057 -9.790359234763331 -0.009606024995446206 -9.790317872585739
1018 -0.009613925591111183 -9.799973160354442 -0.009589522797614335 -9.799907395383354
1019 -0.009611310111358762 -9.8095844704658 -0.0096227808855474 -9.8095301762689
1020 -0.00961087723262608 -9.819195347698427 -0.009596268041059374 -9.81912644430996
1021 -0.009611537307500839 -9.828806885005928 -0.009591383766382933 -9.828717828076343
1022 -0.009610845288261772 -9.83841773029419 -0.009621543204411864 -9.838339371280755
1023 -0.009611765947192907 -9.848029496241383 -0.009606133075430989 -9.847945504356186
1024 -0.009612587792798877 -9.85764208403418 -0.009596128528937698 -9.857541632885123
1025 -0.009608177468180656 -9.867250261502361 -0.009623651718720793 -9.867165284603844
1026 -0.009611205151304602 -9.876861466653667 -0.009614091133698821 -9.876779375737543
1027 -0.009611245477572083 -9.886472712131239 -0.009613649500533939 -9.886393025238077
1028 -0.009609616082161664 -9.896082328213401 -0.0096035479567945 -9.895996573194871
1029 -0.009610790433362127 -9.905693118646763 -0.009614056628197431 -9.90561062982307
1030 -0.009610754996538162 -9.915303873643301 -0.009610154060646891 -9.915220783883717
1031 -0.009608947858214378 -9.924912821501517 -0.00960395005531609 -9.924824733939033
1032 -0.009618663275614382 -9.93453148477713 -0.00953966984525323 -9.934364403784286
1033 -0.00961276451125741 -9.944144249288387 -0.00960653112269938 -9.943970934906986
1034 -0.009612737642601132 -9.953756986930989 -0.009608551580458879 -9.953579486487445
1035 -0.00961230369284749 -9.963369290623836 -0.009612532425671816 -9.963192018913118
1036 -0.009616828570142389 -9.972986119193978 -0.009656419325619937 -9.972848438238737
1037 -0.009612810332328081 -9.982598929526306 -0.009622974460944534 -9.982471412699681
1038 -0.009611396258696914 -9.992210325785003 -0.009608429111540317 -9.992079841811222
1039 -0.009612173261120915 -10.001822499046124 -0.009597226278856397 -10.001677068090078
1040 -0.009611004125326872 -10.011433503171451 -0.009614892909303308 -10.011291960999381
1041 -0.009611181169748306 -10.0210446843412 -0.009614711441099644 -10.02090667244048
1042 -0.009611204918473958 -10.030655889259675 -0.009610494179651142 -10.03051716662013
1043 -0.009611338004469871 -10.040267227264145 -0.009608563687652349 -10.040125730307784
1044 -0.00961148370988667 -10.049878710974031 -0.009612726140767336 -10.049738456448551
1045 -0.009611706389114261 -10.059490417363145 -0.00961342635564506 -10.059351882804197
1046 -0.009611691301688551 -10.069102108664834 -0.009608861478045582 -10.068960744282244
1047 -0.009611794305965305 -10.078713902970799 -0.009612336521968246 -10.078573080804212
1048 -0.009611469972878695 -10.088325372943677 -0.00961167449131608 -10.088184755295527
1049 -0.009611192950978875 -10.097936565894656 -0.009644038090482355 -10.09782879338601
1050 -0.009611453535035253 -10.107548019429691 -0.009606082877144217 -10.107434876263154
1051 -0.009610179206356406 -10.117158198636048 -0.009605253860354424 -10.117040130123508
1052 -0.0096121144015342 -10.126770313037582 -0.00959642007946968 -10.126636550202978
1053 -0.00961184655316174 -10.136382159590744 -0.009609127044677734 -10.136245677247656
1054 -0.00961044877767563 -10.145992608368418 -0.009606992872431875 -10.145852670120087
1055 -0.00961108859628439 -10.155603696964702 -0.009613199485465884 -10.155465869605553
1056 -0.009610966965556144 -10.165214663930259 -0.009570752875879407 -10.165036622481432
1057 -0.009611277235671878 -10.174825941165931 -0.009602103615179658 -10.174638726096612
1058 -0.009611370461061596 -10.184437311626994 -0.009614826133474707 -10.184253552230087
1059 -0.009611705876886844 -10.19404901750388 -0.009591513220220805 -10.193845065450308
1060 -0.009611748345196246 -10.203660765849078 -0.00960779981687665 -10.203452865267185
1061 -0.009611716866493225 -10.21327248271557 -0.009623791789636016 -10.21307665705682
1062 -0.009612027555704117 -10.222884510271275 -0.00961498129181564 -10.222691638348635
1063 -0.009611973259598016 -10.232496483530873 -0.009638171596452593 -10.232329809945089
1064 -0.009611822199076414 -10.24210830572995 -0.009592759795486927 -10.241922569740575
1065 -0.009612179035320878 -10.25172048476527 -0.009607238788157701 -10.251529808528733
1066 -0.009610989689826965 -10.261331474455098 -0.009621364902704954 -10.261151173431438
1067 -0.00961156552657485 -10.270943039981672 -0.009606398502364754 -10.270757571933803
1068 -0.009612124133855104 -10.280555164115528 -0.00961197861470282 -10.280369550548507
1069 -0.009611324593424796 -10.290166488708953 -0.009613179555162787 -10.28998273010367
1070 -0.009608966810628772 -10.299775455519582 -0.00952336792834103 -10.299506098032012
1071 -0.009612751845270395 -10.309388207364853 -0.009615800715982914 -10.309121898747994
1072 -0.009612302388995886 -10.319000509753849 -0.00961351883597672 -10.318735417583971
1073 -0.009612384438514709 -10.328612894192364 -0.00960969403386116 -10.328345111617832
1074 -0.009611865924671292 -10.338224760117036 -0.009612500807270408 -10.337957612425102
1075 -0.009613276086747646 -10.347838036203784 -0.00960509260185063 -10.347562705026952
1076 -0.009618013817816972 -10.357456050021602 -0.009563213912770152 -10.357125918939722
1077 -0.009614622313529253 -10.367070672335132 -0.009634453756734728 -10.366760372696458
1078 -0.009613258251920342 -10.376683930587053 -0.009613561909645796 -10.376373934606104
1079 -0.009612977178767324 -10.38629690776582 -0.009614548552781344 -10.385988483158885
1080 -0.00961315305903554 -10.395910060824855 -0.009610026562586426 -10.395598509721472
1081 -0.009612139593809844 -10.405522200418664 -0.009613958233967424 -10.405212467955439
1082 -0.00961118545383215 -10.415133385872496 -0.009618890332058072 -10.414831358287497
1083 -0.00961379217915237 -10.424747178051648 -0.00961126764304936 -10.424442625930546
1084 -0.009613147750496865 -10.434360325802144 -0.009612134378403425 -10.43405476030895
1085 -0.009614449460059404 -10.443974775262204 -0.009649610659107567 -10.443704370968057
1086 -0.009610171942040325 -10.453584947204243 -0.00961490566842258 -10.45331927663648
1087 -0.009611807437613607 -10.463196754641857 -0.009607953112572431 -10.462927229749052
1088 -0.009628152009099722 -10.472824906650956 -0.00966324508190155 -10.472590474830954
1089 -0.009611528273671866 -10.482436434924628 -0.009607637580484153 -10.482198112411437
1090 -0.00960995159111917 -10.492046386515748 -0.009612184576690197 -10.491810296988128
1091 -0.009610747592523694 -10.501657134108271 -0.009609807282686234 -10.501420104270814
1092 -0.009610436158254743 -10.511267570266526 -0.00960919908247888 -10.511029303353293
1093 -0.00961163262836635 -10.520879202894893 -0.009611920919269323 -10.520641224272563
1094 -0.009611209528520704 -10.530490412423413 -0.009608599031344056 -10.530249823303906
1095 -0.009610828664153814 -10.540101241087568 -0.009612494381144643 -10.539862317685051
1096 -0.009610764496028424 -10.549712005583595 -0.009608391625806689 -10.549470709310858
1097 -0.00961205461062491 -10.55932406019422 -0.009608767228201032 -10.55907947653906
1098 -0.009612202737480402 -10.5689362629317 -0.00959972171112895 -10.568679198250189
1099 -0.009612585371360182 -10.578548848303061 -0.009621408442035318 -10.578300606692224
1100 -0.009611227782443166 -10.588160076085504 -0.009613527730107308 -10.58791413442233
1101 -0.009611271042376756 -10.597771347127882 -0.009612218011170626 -10.597526352433501
1102 -0.009611805714666844 -10.607383152842548 -0.009614210575819016 -10.60714056300932
1103 -0.009610861586406828 -10.616994014428954 -0.009600795898586511 -10.616741358907907
1104 -0.009610009519383312 -10.626604023948337 -0.009622877137735486 -10.626364236045642
1105 -0.009612171817570925 -10.636216195765908 -0.009615328582003712 -10.635979564627647
1106 -0.009610930550843477 -10.645827126316751 -0.009608571790158749 -10.645588136417805
1107 -0.009612513752654196 -10.655439640069405 -0.009581574611365795 -10.65516971102917
1108 -0.009610367007553577 -10.665050007076958 -0.009607886476442219 -10.664777597505612
1109 -0.009611346386373043 -10.674661353463332 -0.00961276781745255 -10.674390365323065
1110 -0.009610655345022678 -10.684272008808355 -0.009619996882975101 -10.68401036220604
1111 -0.009610585262998938 -10.693882594071354 -0.009625033242627978 -10.693635395448668
1112 -0.009610168542712927 -10.703492762614067 -0.009602446481585503 -10.703237841930253
1113 -0.009612248046323657 -10.71310501066039 -0.009621773520484567 -10.712859615450737
1114 -0.009610379533842205 -10.722715390194233 -0.009593258379027247 -10.722452873829765
1115 -0.009606735873967409 -10.732322126068201 -0.00958305699750781 -10.732035930827273
1116 -0.009610837744548916 -10.74193296381275 -0.009631678368896246 -10.741667609196169
1117 -0.009610014175996185 -10.751542977988747 -0.009606616059318184 -10.751274225255488
1118 -0.009611142752692103 -10.76115412074144 -0.009617685480043292 -10.76089191073553
1119 -0.00961219547316432 -10.770766316214603 -0.009611613908782601 -10.770503524644313
1120 -0.009611376048997044 -10.7803776922636 -0.009600556967779995 -10.780104081612093
1121 -0.009611600637435913 -10.789989292901037 -0.00962542868219316 -10.789729510294286
1122 -0.009611662710085511 -10.799600955611123 -0.009610102092847229 -10.799339612387133
1123 -0.009611092554405332 -10.809212048165527 -0.009610656276345253 -10.808950268663478
1124 -0.00961112487129867 -10.818823173036826 -0.009612825373187662 -10.818563094036666
1125 -0.009611419029533863 -10.82843459206636 -0.009612137032672764 -10.828175231069338
1126 -0.009611650696024298 -10.838046242762385 -0.009610778791829944 -10.837786009861167
1127 -0.00961053273640573 -10.847656775498791 -0.009588010516017676 -10.847374020377185
1128 -0.009611858846619725 -10.857268634345411 -0.009616494877263904 -10.856990515254449
1129 -0.009610627638176083 -10.866879261983588 -0.009573064045980573 -10.86656357930043
1130 -0.009611472953110933 -10.876490734936699 -0.009614475769922137 -10.876178055070351
1131 -0.009611600637435913 -10.886102335574135 -0.009618748165667056 -10.885796803236019
1132 -0.009613235387951136 -10.895715570962086 -0.009599668579176069 -10.895396471815195
1133 -0.009613500256091357 -10.905329071218176 -0.009617962688207627 -10.905014434503402
1134 -0.009612251259386539 -10.914941322477564 -0.00961279021576047 -10.914627224719162
1135 -0.009611784433946013 -10.92455310691151 -0.009608697239309549 -10.924235921958472
1136 -0.00961130610667169 -10.934164413018182 -0.009604094456881285 -10.933840016415353
1137 -0.009612270770594478 -10.943776683788776 -0.009613188682124019 -10.943453205097477
1138 -0.009611874166876078 -10.953388557955652 -0.009611853584647178 -10.953065058682125
1139 -0.009613958466798068 -10.96300251642245 -0.009660582710057496 -10.962725641392183
1140 -0.009611122589558364 -10.972613639012007 -0.009614137979224325 -10.972339779371406
1141 -0.00961148296482861 -10.982225121976835 -0.00961323524825275 -10.98195301461966
1142 -0.009611674817278981 -10.991836796794114 -0.009620005078613759 -10.991573019698272
1143 -0.009612272214144468 -11.00144906900826 -0.009633391862735152 -11.001206411561007
1144 -0.009609322668984533 -11.011058391677244 -0.009612870635464787 -11.010819282196472
1145 -0.00961439642123878 -11.020672788098482 -0.009607474692165852 -11.020426756888638
1146 -0.009610640769824385 -11.030283428868307 -0.009623359329998494 -11.030050116218636
1147 -0.009609631728380919 -11.039893060596688 -0.009605976566672326 -11.039656092785307
1148 -0.009610612178221345 -11.04950367277491 -0.009603693708777427 -11.049259786494085
1149 -0.009615748468786479 -11.059119421243695 -0.009588669892400504 -11.058848456386485
1150 -0.009611482825130224 -11.068730904068826 -0.00961595973931253 -11.068464416125797
1151 -0.009612811682745814 -11.078343715751572 -0.009641924733296036 -11.078106340859094
1152 -0.009612609725445509 -11.087956325477018 -0.009609013283625244 -11.08771535414272
1153 -0.009611009201034904 -11.097567334678052 -0.009611922828480602 -11.0973272769712
1154 -0.009610765893012286 -11.107178100571064 -0.009606693871319294 -11.106933970842519
1155 -0.009612364321947097 -11.116790464893011 -0.009582834504544734 -11.116516805347064
1156 -0.009611120214685798 -11.126401585107697 -0.009609301201999187 -11.126126106549064
1157 -0.009608252765610814 -11.136009837873308 -0.009620084194466472 -11.13574619074353
1158 -0.00961032072082162 -11.145620158594129 -0.009606684558093548 -11.145352875301624
1159 -0.009611501824110746 -11.15523166041824 -0.009610865963622928 -11.154963741265247
1160 -0.00961103392764926 -11.16484269434589 -0.009605507645756007 -11.164569248911002
1161 -0.00961538408882916 -11.174458078434718 -0.009566284716129303 -11.174135533627132
1162 -0.00961235468275845 -11.184070433117476 -0.009606171911582351 -11.183741705538713
1163 -0.009612200548872352 -11.193682633666349 -0.009612354962155224 -11.193354060500868
1164 -0.009611705411225557 -11.203294339077575 -0.009610826149582863 -11.20296488665045
1165 -0.009613327216356993 -11.212907666293932 -0.009636405343189835 -11.212601291993641
1166 -0.00961183812469244 -11.222519504418624 -0.009611714910715819 -11.222213006904356
1167 -0.009611432906240225 -11.232130937324865 -0.009608461754396558 -11.231821468658753
1168 -0.009611273137852549 -11.241742210462718 -0.009623106801882386 -11.241444575460635
1169 -0.00960986791178584 -11.251352078374504 -0.009599044360220433 -11.251043619820855
1170 -0.009612199990078807 -11.260964278364582 -0.00961301252245903 -11.260656632343315
1171 -0.009611086081713438 -11.270575364446296 -0.009571932861581445 -11.270228565204896
1172 -0.009612411446869373 -11.280187775893166 -0.009615735569968819 -11.279844300774865
1173 -0.009612323250621557 -11.289800099143788 -0.009608170576393604 -11.28945247135126
1174 -0.009612142713740468 -11.299412241857528 -0.009628517366945744 -11.299080988718204
1175 -0.009611620055511593 -11.30902386191304 -0.009607127634808421 -11.308688116353013
1176 -0.009609143203124403 -11.318633005116165 -0.009588355105370283 -11.318276471458383
1177 -0.009614736307412386 -11.328247741423578 -0.00966574028134346 -11.327942211739726
1178 -0.009610460558906197 -11.337858201982485 -0.009588763816282153 -11.337530975556009
1179 -0.009611770883202553 -11.347469972865687 -0.009608301473781467 -11.34713927702979
1180 -0.009612584998831154 -11.357082557864517 -0.009620166197419167 -11.356759443227208
1181 -0.009611321520060301 -11.366693879384577 -0.009615808725357056 -11.366375251952565
1182 -0.00961062298156321 -11.37630450236614 -0.009606911754235625 -11.375982163706801
1183 -0.009611680917441846 -11.385916183283582 -0.009594555152580142 -11.385576718859381
1184 -0.009610524075105787 -11.395526707358687 -0.009626000095158816 -11.39520271895454
1185 -0.009611040772870182 -11.405137748131558 -0.009609186230227352 -11.404811905184767
1186 -0.009615027671679854 -11.414752775803239 -0.009746049717068671 -11.414557954901836
1187 -0.009610079228878021 -11.424362855032117 -0.009620286663994193 -11.42417824156583
1188 -0.009608918521553277 -11.43397177355367 -0.009608082333579659 -11.43378632389941
1189 -0.009608254954218864 -11.44358002850789 -0.009605540335178376 -11.443391864234588
1190 -0.009609096497297288 -11.453189125005187 -0.009608130250126124 -11.452999994484713
1191 -0.009609482251107693 -11.462798607256294 -0.009606838133186102 -11.4626068326179
1192 -0.00960780568420887 -11.472406412940503 -0.009609939530491829 -11.472216772148391
1193 -0.009609269257634879 -11.482015682198137 -0.009607238369062543 -11.481824010517453
1194 -0.009609968494623899 -11.491625650692761 -0.009602469578385352 -11.49142648009584
1195 -0.009608253976330161 -11.50123390466909 -0.009590300219133496 -11.501016780314973
1196 -0.009609615057706833 -11.510843519726798 -0.009610039135441183 -11.510626819450415
1197 -0.009610226517543197 -11.52045374624434 -0.009609679598361254 -11.520236499048776
1198 -0.009604506846517324 -11.530058253090859 -0.009554685745388269 -11.529791184794165
1199 -0.009610964125022292 -11.53966921721588 -0.009621856641024351 -11.53941304143519
1200 -0.009611075278371572 -11.549280292494252 -0.009619998559355736 -11.549033039994544
1201 -0.009610344842076301 -11.55889063733633 -0.009612454939633608 -11.558645494934177
1202 -0.009611108712852002 -11.568501746049181 -0.009604700980708003 -11.568250195914885
1203 -0.009610440582036972 -11.578112186631218 -0.009614034509286284 -11.577864230424172
1204 -0.009610609477385878 -11.587722796108604 -0.009613666497170926 -11.587477896921342
1205 -0.009610915090888739 -11.597333711199493 -0.00961670707911253 -11.597094604000455
1206 -0.009613530710339546 -11.606947241909833 -0.009672453161329031 -11.606767057161784
1207 -0.009612536896020174 -11.616559778805852 -0.009623775398358703 -11.616390832560143
1208 -0.009610096644610166 -11.626169875450463 -0.009610853530466557 -11.626001686090609
1209 -0.0096102986484766 -11.63578017409894 -0.00960981217212975 -11.635611498262739
1210 -0.0096097179222852 -11.645389892021225 -0.009611667972058058 -11.645223166234796
1211 -0.009609760949388146 -11.654999652970613 -0.009612497128546237 -11.654835663363343
1212 -0.009610339626669883 -11.664609992597283 -0.009601640375331044 -11.664437303738675
1213 -0.009605515515431762 -11.674215508112715 -0.009629540564492344 -11.674066844303168
1214 -0.009608691558241844 -11.683824199670957 -0.009606092236936092 -11.683672936540104
1215 -0.009609891613945366 -11.693434091284901 -0.009610323561355471 -11.69328326010146
1216 -0.009610559139400721 -11.703044650424301 -0.009612270584329962 -11.70289553068579
1217 -0.009610279742628337 -11.712654930166929 -0.009625189937651157 -11.712520720623441
1218 -0.009609449049457907 -11.722264379216387 -0.00960649186745286 -11.722127212490895
1219 -0.009605170926079154 -11.731869550142466 -0.009671259624883532 -11.731798472115779
1220 -0.009608108643442392 -11.741477658785909 -0.009611121099442243 -11.741409593215222
1221 -0.0096081527415663 -11.751085811527476 -0.009606596501544117 -11.751016189716767
1222 -0.009609299339354038 -11.76069511086683 -0.009606580669060349 -11.760622770385828
1223 -0.009610718581825495 -11.770305829448656 -0.009621246950700879 -11.770244017336529
1224 -0.009607433248311282 -11.779913262696967 -0.009607011871412396 -11.779851029207942
1225 -0.009610156994313002 -11.78952341969128 -0.009614340588450431 -11.789465369796392
1226 -0.009609440946951509 -11.799132860638231 -0.009628952387720347 -11.799094322184112
1227 -0.009608574165031313 -11.808741434803263 -0.009609316941350698 -11.808703639125463
1228 -0.009609490120783448 -11.818350924924047 -0.009606372006237507 -11.8183100111317
1229 -0.00961006823927164 -11.82796099316332 -0.009641210129484535 -11.827951221261184
1230 -0.009608951397240162 -11.83756994456056 -0.00961122140288353 -11.837562442664067
1231 -0.009607651457190513 -11.847177596017751 -0.009615414123982192 -11.847177856788049
1232 -0.00960920681245625 -11.856786802830207 -0.00963952480815351 -11.856817381596203
1233 -0.009609483228996397 -11.866396286059203 -0.009648377913981676 -11.866465759510184
1234 -0.009608555817976594 -11.87600484187718 -0.009605381498113274 -11.876071141008298
1235 -0.009607001161202788 -11.885611843038383 -0.00961792035959661 -11.885689061367895
1236 -0.009608349855989217 -11.895220192894373 -0.00961218923330307 -11.895301250601198
1237 -0.009608299937099218 -11.904828492831472 -0.009615429723635317 -11.904916680324833
1238 -0.009607585240155458 -11.914436078071628 -0.009608800895512104 -11.914525481220345
1239 -0.009607609454542398 -11.92404368752617 -0.009618612285703421 -11.924144093506047
1240 -0.009606539504602551 -11.933650227030773 -0.009595076739788055 -11.933739170245836
1241 -0.00960868401452899 -11.943258911045302 -0.009615652728825808 -11.943354822974662
1242 -0.00960824773646891 -11.952867158781771 -0.009618626348674298 -11.952973449323336
1243 -0.009607322746887803 -11.962474481528659 -0.009604888083413244 -11.962578337406748
1244 -0.009606696013361216 -11.97208117754202 -0.009631770988926291 -11.972210108395675
1245 -0.009608454024419188 -11.98168963156644 -0.009606072166934609 -11.98181618056261
1246 -0.009609372168779374 -11.991299003735218 -0.00962653486058116 -11.991442715423192
1247 -0.009605674864724278 -12.000904678599943 -0.009596834471449257 -12.00103954989464
1248 -0.009607862262055279 -12.010512540861997 -0.009610418369993568 -12.010649968264634
1249 -0.0096089668571949 -12.020121507719193 -0.009619531920179725 -12.020269500184813
1250 -0.009607823099941015 -12.029729330819134 -0.009607202280312777 -12.029876702465126
1251 -0.009607077389955521 -12.039336408209088 -0.009611431322991849 -12.039488133788117
1252 -0.009607269754633307 -12.048943677963722 -0.009601919306442141 -12.04909005309456
1253 -0.009607477532699703 -12.058551155496422 -0.009618722787126898 -12.058708775881687
1254 -0.009614544035866857 -12.068165699532289 -0.00957144219428301 -12.06828021807597
1255 -0.009608806669712066 -12.077774506202001 -0.009608311206102371 -12.077888529282072
1256 -0.009608341800048947 -12.08738284800205 -0.009612709283828735 -12.0875012385659
1257 -0.00960848005488515 -12.096991328056935 -0.009607398370280861 -12.097108636936182
1258 -0.009608479216694832 -12.10659980727363 -0.009609084483236075 -12.106717721419418
1259 -0.009607644751667976 -12.116207452025298 -0.009610150381922722 -12.11632787180134
1260 -0.00960929337888956 -12.125816745404189 -0.009614021051675081 -12.125941892853016
1261 -0.009608720475807787 -12.135425465879996 -0.009607874834910036 -12.135549767687925
1262 -0.00960833914577961 -12.145033805025776 -0.009610087936744094 -12.14515985562467
1263 -0.009608675492927432 -12.154642480518703 -0.009608534816652536 -12.154768390441323
1264 -0.009611586015671492 -12.164254066534374 -0.009637911291792988 -12.164406301733116
1265 -0.009609045460820198 -12.173863111995194 -0.00959462933242321 -12.174000931065539
1266 -0.00960896983742714 -12.18347208183262 -0.009611085196956992 -12.183612016262495
1267 -0.009608425293117761 -12.193080507125739 -0.009607576858252287 -12.193219593120748
1268 -0.009607839770615101 -12.202688346896354 -0.009589354461058974 -12.202808947581808
1269 -0.009608830651268363 -12.212297177547622 -0.00961727392859757 -12.212426221510405
1270 -0.00960883772931993 -12.221906015276943 -0.009548788564279676 -12.221975010074685
1271 -0.009610284259542823 -12.231516299536485 -0.009603034565225243 -12.23157804463991
1272 -0.009610084909945726 -12.241126384446432 -0.009610478999093175 -12.241188523639003
1273 -0.009609722113236786 -12.250736106559668 -0.00961031811311841 -12.250798841752122
1274 -0.009609010955318808 -12.260345117514987 -0.009609628887847065 -12.26040847063997
1275 -0.00961004407145083 -12.269955161586438 -0.00961078735999763 -12.270019257999968
1276 -0.009610167518258095 -12.279565329104695 -0.00961676905862987 -12.279636027058597
1277 -0.00961059620603919 -12.289175925310735 -0.009619699930772186 -12.289255726989369
1278 -0.009610215621069073 -12.298786140931805 -0.009603217197582125 -12.298858944186952
1279 -0.009610009472817182 -12.308396150404622 -0.009612570563331247 -12.308471514750282
1280 -0.009606814570724964 -12.318002964975348 -0.009614832513034344 -12.318086347263316
1281 -0.0096091752871871 -12.327612140262534 -0.009605826390907169 -12.327692173654222
1282 -0.009612261317670345 -12.337224401580205 -0.009596555354073643 -12.337288729008296
1283 -0.00960982097312808 -12.346834222553333 -0.009611160075291992 -12.346899889083588
1284 -0.009610088542103767 -12.356444311095437 -0.00960886301472783 -12.356508752098316
1285 -0.009609991824254394 -12.366054302919691 -0.009598400769755244 -12.366107152868071
1286 -0.009610558860003948 -12.375664861779695 -0.009606437385082245 -12.375713590253154
1287 -0.00960863335058093 -12.385273495130276 -0.009629603801295161 -12.38534319405445
1288 -0.009610583959147333 -12.394884079089424 -0.009614418633282185 -12.394957612687731
1289 -0.009610422933474184 -12.404494502022898 -0.009608820825815201 -12.404566433513546
1290 -0.009606375312432646 -12.414100877335331 -0.009640862699598074 -12.414207296213144
1291 -0.009609542647376656 -12.423710419982708 -0.009615182178094983 -12.423822478391239
1292 -0.009609026042744518 -12.433319446025452 -0.009608789905905723 -12.433431268297145
1293 -0.00960867591202259 -12.442928121937475 -0.009608013881370425 -12.443039282178516
1294 -0.009608606109395623 -12.452536728046871 -0.009609760483726859 -12.452649042662243
1295 -0.00960956998169422 -12.462146298028566 -0.009612184343859553 -12.462261227006103
1296 -0.009608779661357402 -12.471755077689924 -0.00960848731920123 -12.471869714325305
1297 -0.009609680017456412 -12.48136475770738 -0.009606131771579384 -12.481475846096885
1298 -0.009608608717098833 -12.490973366424479 -0.009617051994428038 -12.491092898091313
1299 -0.009607404982671142 -12.500580771407149 -0.009562963619828224 -12.500655861711142
1300 -0.009609519969671965 -12.510190291376821 -0.00960706607438624 -12.510262927785528
1301 -0.009608348598703742 -12.519798639975525 -0.009596546599641442 -12.51985947438517
1302 -0.009610888361930848 -12.529409528337455 -0.009634917974472046 -12.529494392359641
1303 -0.009610131056979299 -12.539019659394434 -0.009604233549907804 -12.53909862590955
1304 -0.009608525643125176 -12.54862818503756 -0.009599658148363232 -12.548698284057913
1305 -0.00961004551500082 -12.55823823055256 -0.009620206989347934 -12.558318491047261
1306 -0.009613389614969492 -12.567851620167529 -0.009689549589529634 -12.56800804063679
1307 -0.009608347900211811 -12.57745996806774 -0.009594751195982099 -12.577602791832772
1308 -0.009609914617612958 -12.587069882685354 -0.009607757115736604 -12.587210548948509
1309 -0.009609500737860798 -12.596679383423215 -0.00961590064689517 -12.596826449595405
1310 -0.009608564153313636 -12.60628794757653 -0.00961510818451643 -12.60644155777992
1311 -0.009612159570679069 -12.615900107147208 -0.009666962362825871 -12.616108520142745
1312 -0.009608893422409892 -12.625509000569618 -0.009580978285521268 -12.625689498428267
1313 -0.009609116427600383 -12.63511811699722 -0.009605447528883815 -12.63529494595715
1314 -0.009608996380120517 -12.64472711337734 -0.009600294660776854 -12.644895240617927
1315 -0.009600583650171756 -12.654327697027512 -0.00953906485810876 -12.654434305476036
1316 -0.009609488630667328 -12.66393718565818 -0.009609346557408572 -12.664043652033444
1317 -0.009610901167616249 -12.673548086825795 -0.009613039996474981 -12.673656692029919
1318 -0.009610394109040498 -12.683158480934836 -0.009612662624567747 -12.683269354654486
1319 -0.00961025469005108 -12.692768735624886 -0.009608207875862718 -12.692877562530349
1320 -0.009611193742603063 -12.70237992936749 -0.009616512339562178 -12.702494074869911
1321 -0.009608821757137776 -12.711988751124627 -0.009596657799556851 -12.712090732669468
1322 -0.00960933710448444 -12.721598088229111 -0.009614854585379362 -12.721705587254847
1323 -0.009613627195358276 -12.73121171542447 -0.009614179190248252 -12.731319766445095
1324 -0.00960994795896113 -12.74082166338343 -0.0096086282748729 -12.740928394719967
1325 -0.009610138181596995 -12.750431801565027 -0.009624951053410769 -12.750553345773378
1326 -0.009608760802075266 -12.760040562367102 -0.009584718011319637 -12.760138063784698
1327 -0.009609374310821294 -12.769649936677924 -0.009606519713997841 -12.769744583498696
1328 -0.009599145362153649 -12.779249082040078 -0.009673704905435444 -12.77941828840413
1329 -0.009606326837092638 -12.78885540887717 -0.009590078284963966 -12.789008366689094
1330 -0.00960949887521565 -12.798464907752386 -0.009612580668181181 -12.798620947357275
1331 -0.00960892545990646 -12.808073833212292 -0.009608529508113861 -12.808229476865389
1332 -0.009608505293726921 -12.81768233850602 -0.009610845148563385 -12.817840322013952
1333 -0.00960955284535885 -12.827291891351377 -0.009607570292428137 -12.82744789230638
1334 -0.009611735306680202 -12.836903626658058 -0.0095749385189265 -12.837022830825306
1335 -0.009609205555170775 -12.846512832213229 -0.009609317313879729 -12.846632148139186
1336 -0.00961032141931355 -12.856123153632542 -0.009612728655338288 -12.856244876794523
1337 -0.009610816510394216 -12.865733970142935 -0.009613914508372545 -12.865858791302896
1338 -0.00960916825570166 -12.875343138398637 -0.009614719916135073 -12.875473511219031
1339 -0.009606885863468051 -12.884950024262105 -0.00958679299801588 -12.885060304217047
1340 -0.009610571386292576 -12.894560595648398 -0.009608057420700788 -12.894668361637748
1341 -0.009610417066141963 -12.90417101271454 -0.009608492255210876 -12.90427685389296
1342 -0.009610352665185928 -12.913781365379727 -0.00960970069281757 -12.913886554585776
1343 -0.009610228147357703 -12.923391593527084 -0.009611381217837334 -12.923497935803614
1344 -0.00961106396280229 -12.933002657489887 -0.009618844510987401 -12.9331167803146
1345 -0.009609785908833147 -12.942612443398719 -0.009606283018365502 -12.942723063332966
1346 -0.00961050959303975 -12.95222295299176 -0.009612589329481124 -12.952335652662448
1347 -0.00961027443408966 -12.96183322742585 -0.009610604541376234 -12.961946257203824
1348 -0.009609668795019389 -12.971442896220868 -0.009608106408268213 -12.971554363612093
1349 -0.009611539216712118 -12.98105443543758 -0.009615907119587064 -12.98117027073168
1350 -0.009610841376706957 -12.990665276814287 -0.00960857728496194 -12.99077884801664
1351 -0.009610045421868562 -13.000275322236156 -0.00960868988186121 -13.000387537898503
1352 -0.009610412595793604 -13.00988573483195 -0.00959533490240574 -13.009982872800908
1353 -0.009613304864615202 -13.019499039696566 -0.009620214859023691 -13.019603087659931
1354 -0.009610172314569353 -13.029109212011136 -0.009612651681527496 -13.029215739341458
1355 -0.009609747538343072 -13.03871895954948 -0.009610071731731295 -13.03882581107319
1356 -0.009610170451924204 -13.048329130001404 -0.009613645449280738 -13.048439456522472
1357 -0.009611273463815451 -13.057940403465219 -0.009629212226718665 -13.05806866874919
1358 -0.009607811411842703 -13.067548214877062 -0.00957719562575221 -13.067645864374942
1359 -0.009611597331240774 -13.077159812208302 -0.009600724885240197 -13.077246589260183
1360 -0.009610090777277947 -13.08676990298558 -0.009609094308689236 -13.086855683568873
1361 -0.009610555274412036 -13.096380458259992 -0.00960559705272317 -13.096461280621595
1362 -0.009612438408657909 -13.10599289666865 -0.009571527689695358 -13.10603280831129
1363 -0.009609844861552119 -13.115602741530202 -0.009612285159528255 -13.11564509347082
1364 -0.009610119787976146 -13.125212861318177 -0.009598520072177052 -13.125243613542997
1365 -0.009618304762989282 -13.134831166081167 -0.009536432893946767 -13.134780046436944
1366 -0.009612937504425646 -13.144444103585592 -0.009615324530750513 -13.144395370967695
1367 -0.00961179076693952 -13.154055894352531 -0.009609698597341777 -13.154005069565036
1368 -0.009612621180713177 -13.163668515533244 -0.009606844652444125 -13.16361191421748
1369 -0.00961257261224091 -13.173281088145485 -0.009603578690439462 -13.17321549290792
1370 -0.009612409630790353 -13.182893497776275 -0.009584226878359914 -13.18279971978628
1371 -0.009612454567104578 -13.19250595234338 -0.009611205291002988 -13.192410925077283
1372 -0.009635967761278152 -13.202141920104658 -0.009715759241953493 -13.202126684319236
1373 -0.009610597789287568 -13.211752517893945 -0.009608771093189717 -13.211735455412425
1374 -0.009611222567036748 -13.221363740460982 -0.009611024800688029 -13.221346480213112
1375 -0.009610690595582127 -13.230974431056564 -0.009609614405781031 -13.230956094618893
1376 -0.009610372316092252 -13.240584803372657 -0.009611274022608996 -13.240567368641502
1377 -0.009610880864784122 -13.250195684237442 -0.009611666295677423 -13.25017903493718
1378 -0.009610886871814727 -13.259806571109257 -0.009609574964269996 -13.259788609901449
1379 -0.009611213114112616 -13.26941778422337 -0.009609053982421756 -13.26939766388387
1380 -0.00961042712442577 -13.279028211347795 -0.009608635399490594 -13.279006299283362
1381 -0.00961090475320816 -13.288639116101002 -0.009612428909167647 -13.28861872819253
1382 -0.009610763611271977 -13.298249879712275 -0.0096126071177423 -13.298231335310271
1383 -0.009610918629914523 -13.307860798342189 -0.00961263831704855 -13.30784397362732
1384 -0.009610755741596222 -13.317471554083784 -0.009608051087707282 -13.317452024715026
1385 -0.009609791031107307 -13.327081345114891 -0.009635998448356987 -13.327088023163382
1386 -0.009611081099137664 -13.336692426214029 -0.009612309187650681 -13.336700332351032
1387 -0.00960984299890697 -13.346302269212936 -0.00961080421693623 -13.34631113656797
1388 -0.009610365284606815 -13.355912634497543 -0.009598510572686791 -13.355909647140656
1389 -0.009612363018095493 -13.365524997515639 -0.009595735650509595 -13.365505382791167
1390 -0.009611217025667428 -13.375136214541307 -0.009614385711029173 -13.375119768502195
1391 -0.009611807949841022 -13.384748022491149 -0.009637438831850887 -13.384757207334046
1392 -0.009609980322420598 -13.394358002813568 -0.009606100991368294 -13.394363308325413
1393 -0.009609037078917027 -13.403967039892486 -0.009614028455689549 -13.403977336781104
1394 -0.009610677091404795 -13.413577716983891 -0.00960912210866809 -13.413586458889771
1395 -0.009610773343592883 -13.423188490327483 -0.009599307598546148 -13.423185766488317
1396 -0.009611924225464464 -13.432800414552947 -0.009612080873921514 -13.432797847362238
1397 -0.009609761461615563 -13.442410176014562 -0.009618349885568023 -13.442416197247805
1398 -0.009611733350902795 -13.452021909365465 -0.009605253674089908 -13.452021450921896
1399 -0.009610118344426155 -13.461632027709891 -0.009662775648757815 -13.461684226570654
1400 -0.009609492728486657 -13.471241520438378 -0.009606516128405929 -13.47129074269906
1401 -0.009609705209732056 -13.48085122564811 -0.009615550423040986 -13.4809062931221
1402 -0.009609180130064487 -13.490460405778174 -0.009612933825701475 -13.490519226947802
1403 -0.009608162427321076 -13.500068568205496 -0.009606491960585117 -13.500125718908388
1404 -0.009610417811200023 -13.509678986016695 -0.009609121410176159 -13.509734840318563
1405 -0.009609741112217306 -13.519288727128913 -0.009609028743579984 -13.519343869062142
1406 -0.00961035704240203 -13.528899084171314 -0.009607418812811375 -13.528951287874953
1407 -0.009610073314979673 -13.538509157486294 -0.009596393583342433 -13.538547681458295
1408 -0.009608940873295068 -13.54811809835959 -0.009586010314524173 -13.54813369177282
1409 -0.009610014362260699 -13.55772811272185 -0.009609390515834093 -13.557743082288654
1410 -0.009609990799799562 -13.56733810352165 -0.009610970178619027 -13.567354052467273
1411 -0.009610150940716267 -13.576948254462366 -0.009592157276347279 -13.576946209743621
1412 -0.00961117441765964 -13.586559428880026 -0.009615894500166177 -13.586562104243788
1413 -0.009612975083291531 -13.596172403963317 -0.009578667860478163 -13.596140772104265
1414 -0.009610276948660613 -13.605782680911977 -0.00961708533577621 -13.605757857440041
1415 -0.009611291624605656 -13.615393972536582 -0.009607992554083466 -13.615365849994125
1416 -0.009610386891290545 -13.625004359427873 -0.009605941222980618 -13.624971791217106
1417 -0.009610629128292202 -13.634614988556166 -0.009594423044472934 -13.634566214261579
1418 -0.009608387853950262 -13.644223376410116 -0.0096263007260859 -13.644192514987665
1419 -0.00961190783418715 -13.653835284244304 -0.009601263236254454 -13.65379377822392
1420 -0.00961234993301332 -13.663447634177317 -0.009613677114248275 -13.663407455338168
1421 -0.009609310328960419 -13.673056944506277 -0.009583033667877317 -13.672990489006045
1422 -0.009611659729853273 -13.68266860423613 -0.009612488886341452 -13.682602977892387
1423 -0.009610339067876339 -13.692278943304006 -0.00962227825075388 -13.692225256143141
1424 -0.009609959088265896 -13.701888902392271 -0.009599938243627548 -13.70182519438677
1425 -0.009611733211204409 -13.711500635603477 -0.009614794049412012 -13.711439988436181
1426 -0.009609902650117874 -13.721110538253594 -0.009610377205535769 -13.721050365641718
1427 -0.009611989418044687 -13.730722527671638 -0.009594634687528015 -13.730645000329245
1428 -0.00961083648726344 -13.740333364158902 -0.009607926569879055 -13.740252926899124
1429 -0.009610191360116005 -13.749943555519017 -0.009597140923142433 -13.749850067822267
1430 -0.00961060645058751 -13.759554161969605 -0.009611402871087193 -13.759461470693354
1431 -0.00961065893061459 -13.76916482090022 -0.009538310766220092 -13.768999781459575
1432 -0.009612745884805918 -13.778777566785026 -0.009611696191132068 -13.778611477650708
1433 -0.009612587373703718 -13.78839015415873 -0.009612006461247801 -13.788223484111956
1434 -0.009611894469708204 -13.798002048628438 -0.009610055899247526 -13.797833540011204
1435 -0.009612317569553852 -13.807614366197992 -0.009611030761152505 -13.807444570772358
1436 -0.009612199431285263 -13.817226565629277 -0.009612682601436972 -13.817057253373795
1437 -0.009612566605210305 -13.826839132234486 -0.009615003876388074 -13.826672257250182
1438 -0.009612696198746561 -13.836451828433233 -0.009620413230732084 -13.836292670480914
1439 -0.009611652279272676 -13.846063480712505 -0.00961266914382577 -13.84590533962474
1440 -0.009611517144367098 -13.855674997856873 -0.009631400322541594 -13.855536739947281
1441 -0.009610813902691006 -13.865285811759565 -0.009615496639162302 -13.865152236586443
1442 -0.009611370647326112 -13.87489718240689 -0.00960874678567052 -13.874760983372113
1443 -0.00961102549917996 -13.88450820790607 -0.00960715631954372 -13.884368139691656
1444 -0.009608588088303805 -13.894116795994373 -0.009565830742940307 -13.893933970434595
1445 -0.009611661406233906 -13.903728457400607 -0.009605878358706832 -13.903539848793303
1446 -0.009611282777041198 -13.913339740177648 -0.009610048215836286 -13.91314989700914
1447 -0.009611442498862744 -13.92295118267651 -0.00960954576730728 -13.922759442776448
1448 -0.009612220525741576 -13.932563403202252 -0.00960686057806015 -13.932366303354508
1449 -0.009612468210980296 -13.942175871413232 -0.009625132009387017 -13.941991435363894
1450 -0.009612691681832075 -13.951788563095064 -0.009602193720638752 -13.951593629084533
1451 -0.009611921943724155 -13.961400485038789 -0.00960760097950697 -13.96120123006404
1452 -0.009611931629478931 -13.971012416668268 -0.009613978816196323 -13.970815208880236
1453 -0.009615074610337615 -13.980627491278605 -0.009602077677845955 -13.980417286558081
1454 -0.009621585160493851 -13.990249076439099 -0.009675067150965333 -13.990092353709047
1455 -0.009611713187769055 -13.999860789626869 -0.009616768592968583 -13.999709122302015
1456 -0.009610587265342474 -14.009471376892211 -0.00961273475550115 -14.009321857057516
1457 -0.009610677883028985 -14.01908205477524 -0.009613045025616884 -14.018934902083133
1458 -0.009610973205417395 -14.028693027980657 -0.009616815391927958 -14.028551717475061
1459 -0.009611360169947148 -14.038304388150603 -0.00960888285189867 -14.03816060032696
1460 -0.009610838908702134 -14.047915227059306 -0.009604474250227212 -14.047765074577187
1461 -0.009611059445887804 -14.057526286505194 -0.009606933500617743 -14.057372008077804
1462 -0.009612482553347946 -14.067138769058541 -0.009603059431537986 -14.066975067509341
1463 -0.009598916117101907 -14.076737685175644 -0.009629286359995604 -14.076604353869337
1464 -0.009610233129933476 -14.086347918305577 -0.00961102806031704 -14.086215381929653
1465 -0.009609936689957976 -14.095957854995536 -0.009612619085237384 -14.09582800101489
1466 -0.009607646754011512 -14.105565501749547 -0.00965269529260695 -14.105480696307497
1467 -0.00960925966501236 -14.11517476141456 -0.009605856565758585 -14.115086552873256
1468 -0.009611921198666096 -14.124786682613225 -0.00963173690252006 -14.124718289775776
1469 -0.009610333293676377 -14.1343970159069 -0.009609615476801992 -14.134327905252578
1470 -0.009609605837613343 -14.144006621744515 -0.009596068086102605 -14.14392397333868
1471 -0.009609255706891418 -14.153615877451406 -0.009599426575005055 -14.153523399913684
1472 -0.00960986982099712 -14.163225747272403 -0.009625520603731275 -14.163148920517415
1473 -0.009610961051657796 -14.172836708324061 -0.009609625674784184 -14.172758546192199
1474 -0.009610906708985567 -14.182447615033047 -0.00960050649009645 -14.182359052682296
1475 -0.00961340581998229 -14.192061020853028 -0.009633270232006908 -14.191992322914302
1476 -0.009611026803031563 -14.20167204765606 -0.009595852810889482 -14.201588175725192
1477 -0.009610191732645035 -14.211282239388705 -0.009609010815620423 -14.211197186540812
1478 -0.009610516065731645 -14.220892755454436 -0.009608451277017593 -14.22080563781783
1479 -0.00961025063879788 -14.230503006093233 -0.009637999022379518 -14.230443636840208
1480 -0.00961026675067842 -14.240113272843912 -0.00961795998737216 -14.24006159682758
1481 -0.00960959899239242 -14.249722871836305 -0.009609673358500003 -14.24967127018608
1482 -0.009609547769650817 -14.259332419605956 -0.00961399609223008 -14.259285266278312
1483 -0.009610151825472712 -14.26894257143143 -0.009606319246813655 -14.268891585525125
1484 -0.009611832676455379 -14.278554404107885 -0.00960675491951406 -14.278498340444639
1485 -0.009610409056767822 -14.288164813164652 -0.009614777797833086 -14.288113118242471
1486 -0.009607327124103903 -14.297772140288757 -0.009571801219135524 -14.297684919461606
1487 -0.00960712875239551 -14.307379269041153 -0.009630886046215892 -14.307315805507821
1488 -0.009610592713579535 -14.316989861754733 -0.009612965723499655 -14.316928771231321
1489 -0.009609591122716666 -14.32659945287745 -0.009601846849545837 -14.326530618080866
1490 -0.009608907485380768 -14.33620836036283 -0.00963617037050426 -14.33616678845137
1491 -0.009609724348410963 -14.345818084711242 -0.009610054967924952 -14.345776843419296
1492 -0.009610566776245832 -14.355428651487488 -0.009598115878179669 -14.355374959297476
1493 -0.009609946701675653 -14.365038598189164 -0.009609965002164244 -14.364984924299641
1494 -0.009607887594029307 -14.374646485783193 -0.009573000064119697 -14.37455792436376
1495 -0.009610611433163285 -14.384257097216357 -0.009611319005489349 -14.38416924336925
1496 -0.009610106563195586 -14.393867203779553 -0.009613437065854668 -14.393782680435105
1497 -0.009610285609960556 -14.403477489389514 -0.009614200098440051 -14.403396880533545
1498 -0.009610021719709039 -14.413087511109223 -0.009613915998488664 -14.413010796532035
1499 -0.009609583858400583 -14.422697094967624 -0.009613051917403937 -14.422623848449438
1500 -0.009609499759972096 -14.432306594727596 -0.009595665102824568 -14.432219513552264
1501 -0.009610504377633333 -14.441917099105229 -0.009605270624160767 -14.441824784176424
1502 -0.009610141022130847 -14.45152724012736 -0.009605215070769191 -14.451429999247193
1503 -0.009610117645934224 -14.461137357773294 -0.009583029337227345 -14.46101302858442
1504 -0.009611002681776882 -14.47074836045507 -0.009612066578119994 -14.47062509516254
1505 -0.009613170567899943 -14.48036153102297 -0.009604791225865484 -14.480229886388404
1506 -0.009612522553652525 -14.489974053576622 -0.009598026191815734 -14.48982791258022
1507 -0.009611788950860501 -14.499585842527482 -0.009610376507043838 -14.499438289087264
1508 -0.009610601468011737 -14.509196443995494 -0.00961096896789968 -14.509049258055164
1509 -0.009610990574583412 -14.518807434570077 -0.009612900111824274 -14.518662158166988
1510 -0.009610691713169217 -14.528418126283245 -0.009617359936237335 -14.528279518103226
1511 -0.009611536655575037 -14.53802966293882 -0.009610315691679716 -14.537889833794905
1512 -0.009609365137293935 -14.547639028076114 -0.00957680563442409 -14.547466639429329
1513 -0.00961110219359398 -14.557250130269708 -0.00960450954735279 -14.557071148976682
1514 -0.009611877519637347 -14.566862007789345 -0.009611706202849745 -14.566682855179533
1515 -0.009611569065600633 -14.576473576854946 -0.009613656997680664 -14.576296512177214
1516 -0.009611915191635489 -14.586085492046582 -0.009600788448005914 -14.58589730062522
1517 -0.00961557189002633 -14.595701063936609 -0.00958771388977766 -14.595485014514997
1518 -0.0096126738935709 -14.60531373783018 -0.00961064943112433 -14.605095663946122
1519 -0.009613282745704055 -14.614927020575884 -0.009624255215749144 -14.614719919161871
1520 -0.009612677432596684 -14.62453969800848 -0.009607477020472288 -14.624327396182343
1521 -0.009611648740246892 -14.634151346748727 -0.009599456610158087 -14.6339268527925
1522 -0.009612555196508766 -14.643763901945235 -0.009609878156334161 -14.643536730948835
1523 -0.009611522499471902 -14.653375424444707 -0.009610946476459502 -14.653147677425295
1524 -0.009612327720969916 -14.662987752165677 -0.009611311042681337 -14.662758988467976
1525 -0.009612080221995712 -14.672599832387672 -0.009605018654838204 -14.672364007122814
1526 -0.009613243816420435 -14.682213076204093 -0.00958223924972117 -14.681946246372535
1527 -0.009613032126799226 -14.691826108330892 -0.009614207176491618 -14.691560453549027
1528 -0.009612699225544929 -14.701438807556437 -0.009612355194985867 -14.701172808744012
1529 -0.009612420899793505 -14.711051228456231 -0.009609696920961142 -14.710782505664973
1530 -0.00961199039593339 -14.720663218852165 -0.009604379534721375 -14.720386885199694
1531 -0.009615763649344444 -14.73027898250151 -0.009579285327345134 -14.729966170527039
1532 -0.009614367969334126 -14.739893350470844 -0.009607429429888726 -14.739573599956927
1533 -0.00961358668282628 -14.74950693715367 -0.009612359758466481 -14.749185959715394
1534 -0.00961320148780942 -14.75912013864148 -0.00961204725317657 -14.75879800696857
1535 -0.009613224351778627 -14.768733362993258 -0.009614277351647615 -14.768412284320219
1536 -0.009612999344244599 -14.778346362337503 -0.009607477020472288 -14.77801976134069
1537 -0.009611560590565204 -14.787957922928069 -0.009600088885053992 -14.787619850225745
1538 -0.009614281076937913 -14.797572204005007 -0.009610889479517937 -14.797230739705263
1539 -0.009611927345395089 -14.807184131350402 -0.009605167666450143 -14.806835907371713
1540 -0.009614560520276427 -14.816798691870678 -0.009621109021827579 -14.81645701639354
1541 -0.009613344026729465 -14.826412035897407 -0.009607915952801704 -14.826064932346343
1542 -0.009612878691405058 -14.836024914588812 -0.009607761772349477 -14.835672694118692
1543 -0.00961235435679555 -14.845637268945607 -0.009608148783445358 -14.845280842902138
1544 -0.009610512014478444 -14.855247780960086 -0.009615485183894634 -14.854896328086033
1545 -0.009612409630790353 -14.864860190590877 -0.00961167342029512 -14.864508001506328
1546 -0.009612491447478532 -14.874472682038355 -0.009632485406473278 -14.874140486912802
1547 -0.009611912630498409 -14.884084594668854 -0.009639737801626325 -14.883780224714428
1548 -0.009612152725458145 -14.893696747394312 -0.009610652830451727 -14.89339087754488
1549 -0.009612452192232012 -14.903309199586545 -0.009617992071434855 -14.903008869616315
1550 -0.009611919755116105 -14.91292111934166 -0.009581424249336123 -14.912590293865652
1551 -0.009611942432820797 -14.922533061774482 -0.009612879203632473 -14.922203173069285
1552 -0.009612468676641584 -14.932145530451123 -0.009610096691176295 -14.931813269760461
1553 -0.009611755097284912 -14.941757285548409 -0.00961039992980659 -14.941423669690268
1554 -0.00961185349151492 -14.951369139039924 -0.009610402584075927 -14.951034072274345
1555 -0.009613271756097674 -14.960982410796023 -0.009635845571756363 -14.9606699178461
1556 -0.00961072794161737 -14.97059313873764 -0.009603328397497534 -14.970273246243599
1557 -0.009612269513309003 -14.980205408250947 -0.009605391742661595 -14.97987863798626
1558 -0.009609129466116428 -14.989814537717065 -0.009591167652979493 -14.98946980563924
1559 -0.00961268567480147 -14.999427223391866 -0.009611871046945452 -14.999081676686187
1560 -0.009611650928854942 -15.009038874320721 -0.009620342869311571 -15.008702019555498
1561 -0.009612108580768108 -15.01865098290149 -0.009609793219715357 -15.018311812775213
1562 -0.009613323817029595 -15.028264306718519 -0.009619100950658321 -15.027930913725871
1563 -0.009610668336972595 -15.037874975055491 -0.009597771568223834 -15.037528685294095
1564 -0.009610350243747234 -15.047485325299238 -0.009617857215926052 -15.04714654251002
1565 -0.0096115842461586 -15.057096909545397 -0.00961597841233015 -15.056762520922351
1566 -0.009607847593724728 -15.06670475713912 -0.009655662067234515 -15.066418182989587
1567 -0.009611904434859753 -15.07631666157398 -0.009619512734934688 -15.076037695724521
1568 -0.009610532270744442 -15.085927193844725 -0.009607954137027263 -15.085645649861549
1569 -0.009610785404220223 -15.095537979248945 -0.009615294728428125 -15.095260944589977
1570 -0.009610696788877248 -15.105148676037823 -0.009607865195721387 -15.1048688097857
1571 -0.009611372882500292 -15.114760048920322 -0.009612799249589443 -15.11448160903529
1572 -0.009609997132793069 -15.124370046053116 -0.009544076677411795 -15.1240256857127
1573 -0.009612176101654768 -15.13398222215477 -0.009612499782815576 -15.133638185495515
1574 -0.009612275194376707 -15.143594497349147 -0.009613562235608697 -15.143251747731124
1575 -0.009612011583521962 -15.15320650893267 -0.009609125414863228 -15.152860873145988
1576 -0.009612165484577417 -15.162818674417247 -0.009611320914700627 -15.162472194060689
1577 -0.009620783245190978 -15.172439457662438 -0.009653339395299554 -15.172125533455988
1578 -0.009610372921451926 -15.18204983058389 -0.009606990078464151 -15.181732523534452
1579 -0.009610179206356406 -15.191660009790247 -0.009611254092305899 -15.191343777626757
1580 -0.009610469499602915 -15.20127047928985 -0.009610072383657098 -15.200953850010414
1581 -0.009610316390171647 -15.210880795680021 -0.0096051009837538 -15.210558950994168
1582 -0.009610434900969267 -15.22049123058099 -0.009615342412143946 -15.220174293406311
1583 -0.009610471827909351 -15.230101702408898 -0.009614253416657448 -15.229788546822968
1584 -0.009610977955162525 -15.239712680364061 -0.009611360309645534 -15.239399907132613
1585 -0.00960441529750824 -15.249317095661569 -0.009644270269200205 -15.249044177401814
1586 -0.00961023047566414 -15.258927326137233 -0.009597845003008842 -15.258642022404823
1587 -0.009610045980662108 -15.268537372117894 -0.00960989142768085 -15.268251913832504
1588 -0.009610144887119532 -15.278147517005014 -0.009611162869259716 -15.277863076701763
1589 -0.009609946655109525 -15.287757463660123 -0.009602412907406687 -15.28746548960917
1590 -0.009610733482986689 -15.29736819714311 -0.009614574210718273 -15.29708006381989
1591 -0.0096106787212193 -15.30697887586433 -0.00961100086569786 -15.306691064685587
1592 -0.009610456135123967 -15.316589331999454 -0.009616969246417284 -15.316308033932005
1593 -0.009609774081036448 -15.326199106080491 -0.009611336467787623 -15.325919370399793
1594 -0.009609637036919593 -15.335808743117411 -0.009598744893446564 -15.33551811529324
1595 -0.009609456080943346 -15.345418199198354 -0.009612638922408222 -15.34513075421565
1596 -0.009610755369067192 -15.355028954567421 -0.009611335396766663 -15.354742089612415
1597 -0.009610516764223576 -15.364639471331644 -0.00960978544317186 -15.364351875055586
1598 -0.009610831085592509 -15.374250302417236 -0.009614025661721825 -15.373965900717309
1599 -0.009607402933761477 -15.383857705350998 -0.00968511663377285 -15.383651017351081
1600 -0.00960910487920046 -15.393466810230198 -0.009609092259779572 -15.39326010961086
1601 -0.009608948556706309 -15.403075758786905 -0.00960952341556549 -15.402869633026427
1602 -0.009609559644013643 -15.412685318430919 -0.009605377027764917 -15.412475010054191
1603 -0.009609690867364407 -15.422295009298283 -0.009606820391491055 -15.422081830445682
1604 -0.009606660949066282 -15.431901670247349 -0.009637488471344113 -15.431719318917027
1605 -0.009609413566067815 -15.441511083813417 -0.00961036435328424 -15.441329683270311
1606 -0.009609581716358662 -15.451120665529775 -0.00961436410434544 -15.450944047374657
1607 -0.009613783657550811 -15.460734449187326 -0.009640026185661555 -15.460584073560318
1608 -0.00960860918276012 -15.470343058370085 -0.009616300649940967 -15.47020037421026
1609 -0.009607337415218353 -15.479950395785304 -0.009602586459368467 -15.479802960669629
1610 -0.009610521467402577 -15.489560917252707 -0.009628830710425973 -15.489431791380055
1611 -0.009608904784545302 -15.499169822037253 -0.00960341226309538 -15.49903520364315
1612 -0.009609150141477585 -15.50877897217873 -0.009606685023754835 -15.508641888666904
1613 -0.009610608266666532 -15.518389580445396 -0.009629311738535762 -15.51827120040544
1614 -0.009606470214203 -15.527996050659599 -0.009593239566311241 -15.52786443997175
1615 -0.009610074199736118 -15.537606124859336 -0.009626865526661277 -15.537491305498412
1616 -0.009609174355864525 -15.5472152992152 -0.009607561491429805 -15.547098866989842
1617 -0.009610017528757453 -15.556825316743957 -0.009633681317791343 -15.556732548307632
1618 -0.009606114635244013 -15.5664314313792 -0.009661428863182664 -15.566393977170815
1619 -0.009608680009841919 -15.576040111389043 -0.009609744139015674 -15.576003721309831
1620 -0.009608599450439214 -15.585648710839482 -0.009608311764895915 -15.585612033074728
1621 -0.009607810154557228 -15.59525652099404 -0.009604817675426602 -15.595216850750155
1622 -0.00960988886654377 -15.604866409860584 -0.009608348459005355 -15.604825199209161
1623 -0.009608982829377055 -15.614475392689961 -0.009603592846542598 -15.614428792055703
1624 -0.009608807926997542 -15.62408420061696 -0.009612085483968257 -15.624040877539672
1625 -0.009607883915305138 -15.633692084532264 -0.009610779024660588 -15.633651656564332
1626 -0.009605193370953202 -15.643297277903217 -0.009576551662757993 -15.64322820822709
1627 -0.009609576035290956 -15.652906853938509 -0.009613070264458656 -15.652841278491548
1628 -0.009609170956537127 -15.662516024895046 -0.009608246246352791 -15.662449524737902
1629 -0.00960896941833198 -15.672124994313378 -0.009609550097957253 -15.67205907483586
1630 -0.00960778002627194 -15.68173277433965 -0.009619383001700043 -15.68167845783756
1631 -0.009609394706785679 -15.691342169046436 -0.00960901859216392 -15.691287476429723
1632 -0.009610643656924368 -15.70095281270336 -0.009590377518907189 -15.700877853948631
1633 -0.009607934858649969 -15.71056074756201 -0.00961288996040821 -15.71049074390904
1634 -0.009609796432778239 -15.720170543994788 -0.00961117590777576 -15.720101919816814
1635 -0.009606822719797492 -15.729777366714586 -0.009583810809999704 -15.729685730626814
1636 -0.009609639132395386 -15.739387005846982 -0.009609936410561204 -15.739295667037375
1637 -0.00961122354492545 -15.748998229391908 -0.009603744791820645 -15.748899411829196
1638 -0.009611148992553354 -15.758609378384461 -0.009602198284119368 -15.758501610113315
1639 -0.009610636159777641 -15.768220014544239 -0.009608242427930236 -15.768109852541246
1640 -0.009611425735056401 -15.777831440279295 -0.009589055879041552 -15.777698908420287
1641 -0.00961382994428277 -15.787445270223577 -0.009575653541833162 -15.787274561962121
1642 -0.009610259206965566 -15.797055529430542 -0.009604298882186413 -15.796878860844307
1643 -0.009611279051750899 -15.806666808482293 -0.00961074149236083 -15.806489602336669
1644 -0.009611372835934162 -15.816278181318227 -0.009600509237498046 -15.816090111574166
1645 -0.009611280914396048 -15.825889462232622 -0.009633353678509593 -15.825723465252675
1646 -0.00960939545184374 -15.835498857684465 -0.009607663378119469 -15.835331128630795
1647 -0.009611232159659266 -15.845110089844125 -0.009614976914599538 -15.844946105545395
1648 -0.009610804775729776 -15.854720894619854 -0.009612012328580022 -15.854558117873975
1649 -0.009609919646754861 -15.864330814266609 -0.009615018218755721 -15.864173136092731
1650 -0.009609916107729077 -15.873940730374338 -0.00961799081414938 -15.87379112690688
1651 -0.00961017278023064 -15.88355090315457 -0.009609136544167996 -15.883400263451048
1652 -0.009610250173136593 -15.893161153327705 -0.009610217716544866 -15.893010481167593
1653 -0.009609530586749316 -15.902770683914454 -0.009612435474991798 -15.902622916642585
1654 -0.009610852273181082 -15.912381536187635 -0.009601710923016071 -15.912224627565601
1655 -0.00961176361888647 -15.921993299806521 -0.009597508842125535 -15.921822136407727
1656 -0.009608486527577042 -15.931601786334099 -0.009600427886471152 -15.931422564294198
1657 -0.009611848136410117 -15.94121363447051 -0.00962567594833672 -15.941048240242536
1658 -0.009610179718583823 -15.950823814189093 -0.009600562090054155 -15.950648802332589
1659 -0.009610242256894708 -15.960434056445987 -0.009600645769387484 -15.960249448101976
1660 -0.009610118577256799 -15.970044175023244 -0.009577994467690587 -15.969827442569667
1661 -0.009611118119210005 -15.979655293142454 -0.009609267255291343 -15.979436709824958
1662 -0.009611093765124678 -15.989266386907579 -0.009605917381122708 -15.98904262720608
1663 -0.009610667964443565 -15.998877054872022 -0.009667689632624387 -15.998710316838705
1664 -0.009609646815806627 -16.00848670168783 -0.009606319339945912 -16.00831663617865
1665 -0.009610837465152145 -16.018097539152983 -0.009611705783754587 -16.017928341962406
1666 -0.00960987019352615 -16.027707409346508 -0.009611408831551671 -16.02753975079396
1667 -0.009610505588352681 -16.03731791493486 -0.009610277647152544 -16.03715002844111
1668 -0.00961033790372312 -16.046928252838583 -0.009602130949497223 -16.046752159390607
1669 -0.00960975126363337 -16.056538004102215 -0.00960879009217024 -16.056360949482777
1670 -0.009609986608847976 -16.066147990711062 -0.009613851970061659 -16.06597480145284
1671 -0.009611127339303494 -16.075759118050367 -0.00961544420570135 -16.07559024565854
1672 -0.009610475832596421 -16.085369593882962 -0.009613302443176508 -16.085203548101717
1673 -0.00960983415134251 -16.094979428034303 -0.009593385783955456 -16.09479693388567
1674 -0.009603539807721972 -16.104582967842024 -0.009662905894219875 -16.104459839779892
1675 -0.009609436569735407 -16.11419240441176 -0.009608147526159882 -16.11406798730605
1676 -0.009609505999833345 -16.123801910411593 -0.00960809807293117 -16.123676085378982
1677 -0.00960998865775764 -16.13341189906935 -0.00960100549273193 -16.133277090871715
1678 -0.009609264973551034 -16.143021164042903 -0.009603240294381976 -16.142880331166097
1679 -0.009609561460092664 -16.152630725502995 -0.009607985895127059 -16.152488317061223
1680 -0.009609246766194702 -16.16223997226919 -0.009589782077819109 -16.16207809913904
1681 -0.009607145795598626 -16.17184711806479 -0.009627467906102537 -16.171705567045144
1682 -0.009609911683946848 -16.181457029748735 -0.009607235714793206 -16.181312802759937
1683 -0.009610083838924765 -16.19106711358766 -0.009602905064821244 -16.190915707824757
1684 -0.009609783254563808 -16.200676896842225 -0.00961001249961555 -16.20052572032437
1685 -0.009610207425430417 -16.210287104267657 -0.009615906095132232 -16.210141626419503
1686 -0.009611040493473411 -16.21989814476113 -0.009620675444602966 -16.219762301864105
1687 -0.009612677479162812 -16.229510822240293 -0.009619580069556832 -16.229381881933662
1688 -0.009609566954895853 -16.23912038919519 -0.009614335000514984 -16.238996216934176
1689 -0.009614722058176994 -16.248735111253367 -0.009534184401854873 -16.24853040133603
1690 -0.00961081525310874 -16.258345926506475 -0.009612913709133863 -16.258143315045164
1691 -0.009611677844077349 -16.267957604350553 -0.009609946236014365 -16.26775326128118
1692 -0.00961113004013896 -16.27756873439069 -0.009611244825646282 -16.277364506106824
1693 -0.009611352067440748 -16.287180086458132 -0.009609138267114759 -16.28697364437394
1694 -0.009611505409702658 -16.296791591867834 -0.009613086516037584 -16.296586730889977
1695 -0.009610711270943284 -16.30640230313878 -0.009610336553305388 -16.306197067443282
1696 -0.009611379867419601 -16.316013683006197 -0.00961058484390378 -16.315807652287187
1697 -0.009610908338800073 -16.325624591344997 -0.009611552767455577 -16.325419205054644
1698 -0.009611460287123919 -16.335236051632123 -0.009611857263371349 -16.335031062318016
1699 -0.009611139539629221 -16.344847191171752 -0.009609941858798265 -16.344641004176815
1700 -0.009611369948834181 -16.354458561120587 -0.009610330499708653 -16.354251334676523
1701 -0.009610843705013394 -16.3640694048256 -0.009610213991254567 -16.363861548667778
1702 -0.009611060144379735 -16.37368046496998 -0.009610635554417967 -16.373472184222194
1703 -0.009611010272055864 -16.383291475242036 -0.009606412425637246 -16.38307859664783
1704 -0.009612061735242605 -16.39290353697728 -0.009607767313718795 -16.39268636396155
1705 -0.00961057231761515 -16.402514109294895 -0.009609723230823874 -16.402296087192372
1706 -0.00960994022898376 -16.41212404952388 -0.009603397129103542 -16.411899484321477
1707 -0.0096115842461586 -16.421735633770037 -0.009606309654191136 -16.42150579397567
1708 -0.009611230716109276 -16.431346864486148 -0.009610828757286072 -16.431116622732954
1709 -0.00961222774349153 -16.44095909222964 -0.009600850427523256 -16.44071747316048
1710 -0.009611305920407176 -16.45057039815005 -0.009612194495275617 -16.450329667655755
1711 -0.009609977621585131 -16.460180375771635 -0.009590796520933509 -16.459920464176687
1712 -0.009612323762848974 -16.469792699534484 -0.009607118368148804 -16.469527582544835
1713 -0.0096116260625422 -16.479404325597027 -0.009608412301167846 -16.479135994846004
1714 -0.009612004412338138 -16.489016330009367 -0.009612818481400609 -16.488748813327405
1715 -0.009611770045012236 -16.49862810005438 -0.009609528398141266 -16.498358341725545
1716 -0.009609651099890471 -16.50823775115427 -0.009603891149163246 -16.507962232874707
1717 -0.009610960213467478 -16.517848711367737 -0.009588362835347652 -16.517550595710055
1718 -0.009612286696210504 -16.527460998063948 -0.00964463916607201 -16.527195234876128
1719 -0.009611392579972743 -16.53707239064392 -0.00961580453440547 -16.536811039410534
1720 -0.00961103024892509 -16.546683420892847 -0.009609428187832236 -16.546420467598367
1721 -0.009609615197405219 -16.556293036090253 -0.0096106325276196 -16.556031100125985
1722 -0.009610614087432624 -16.565903650177685 -0.009650698164477944 -16.565681798290463
1723 -0.009610866056755185 -16.57551451623444 -0.009611502522602677 -16.575293300813065
1724 -0.009609946282580495 -16.58512446251702 -0.00961321177892387 -16.58490651259199
1725 -0.00960981622338295 -16.5947342787404 -0.009607045585289598 -16.59451355817728
1726 -0.009609802113845944 -16.604344080854247 -0.00961795886978507 -16.604131517047065
1727 -0.009611040027812124 -16.61395512088206 -0.009614133602008223 -16.613745650649072
1728 -0.009608999127522111 -16.623564120009583 -0.009612818108871579 -16.623358468757942
1729 -0.0096111502032727 -16.633175270212856 -0.009616578696295619 -16.632975047454238
1730 -0.009610723378136754 -16.642785993590994 -0.0096105988137424 -16.64258564626798
1731 -0.009615832520648838 -16.652401826111642 -0.009694659989327193 -16.65228030625731
1732 -0.009611483942717314 -16.66201331005436 -0.009624493634328246 -16.661904799891637
1733 -0.00961013133637607 -16.671623441390736 -0.009608763363212347 -16.671513563254848
1734 -0.009610528638586403 -16.68123397002932 -0.009608906926587224 -16.681122470181435
1735 -0.009609939111396671 -16.690843909140717 -0.009611226944252848 -16.690733697125687
1736 -0.009609691426157951 -16.700453600566874 -0.009608906833454967 -16.700342603959143
1737 -0.009608763316646219 -16.71006236388352 -0.009617533208802343 -16.709960137167947
1738 -0.009611981268972159 -16.71967434515249 -0.00965566113591194 -16.71961579830386
1739 -0.009609684813767672 -16.72928402996626 -0.009621914569288492 -16.729237712873147
1740 -0.00960871921852231 -16.73889274918478 -0.009610978001728655 -16.738848690874875
1741 -0.009609288908541203 -16.748502038093324 -0.0096081318333745 -16.74845682270825
1742 -0.009607679815962911 -16.75810971790929 -0.009592980612069368 -16.75804980332032
1743 -0.009609196987003087 -16.767718914896292 -0.00959917795844376 -16.76764898127876
1744 -0.009609024971723557 -16.777327939868016 -0.009610704705119133 -16.77725968598388
1745 -0.009609377291053534 -16.78693731715907 -0.009606973640620709 -16.7868666596245
1746 -0.009609268233180045 -16.79654658539225 -0.009605709789320826 -16.79647236941382
1747 -0.009610265679657459 -16.806156851071908 -0.009620343754068016 -16.80609271316789
1748 -0.009608690533787012 -16.815765541605696 -0.009606868727132678 -16.81569958189502
1749 -0.009609975572675466 -16.825375517178372 -0.009598637372255326 -16.825298219267278
1750 -0.009611993841826916 -16.8349875110202 -0.009574364311993122 -16.834872583579273
1751 -0.00961008770391345 -16.84459759872411 -0.009612886514514685 -16.844485470093787
1752 -0.009603511728346347 -16.854201110452458 -0.009614329086616635 -16.854099799180403
1753 -0.009609191259369255 -16.863810301711826 -0.009613501187413932 -16.863713300367817
1754 -0.009609156055375934 -16.873419457767202 -0.009609218314290046 -16.873322518682105
1755 -0.009608605410903692 -16.883028063178106 -0.00960469814017415 -16.882927216822278
1756 -0.009610451431944967 -16.892638514610052 -0.009607926663011312 -16.89253514348529
1757 -0.00960952639579773 -16.90224804100585 -0.009595717443153262 -16.902130860928445
1758 -0.009609181759878993 -16.91185722276573 -0.009603061201050877 -16.911733922129496
1759 -0.009610003186389804 -16.921467225952117 -0.00958372955210507 -16.9213176516816
1760 -0.009610378555953503 -16.931077604508072 -0.009601985989138483 -16.93091963767074
1761 -0.0096115134190768 -16.94068911792715 -0.009620014391839505 -16.94053965206258
1762 -0.00961082656867802 -16.95029994449583 -0.00960534643381834 -16.9501449984964
1763 -0.009609574591740966 -16.95990951908757 -0.009575971821323036 -16.959720970317722
1764 -0.00959617686457932 -16.96950569595215 -0.009654051763936878 -16.96937502208166
1765 -0.00961005100980401 -16.979115746961956 -0.00961171556264162 -16.978986737644302
1766 -0.009609377104789018 -16.988725124066743 -0.009613539325073361 -16.988600276969375
1767 -0.009609796293079852 -16.998334920359824 -0.009612034959718584 -16.998212311929095
1768 -0.009610357601195574 -17.00794527796102 -0.009611604921519756 -17.007823916850615
1769 -0.009609536966308951 -17.01755481492733 -0.009609751868993044 -17.017433668719608
1770 -0.009609723603352905 -17.027164538530684 -0.0096113299485296 -17.02704499866814
1771 -0.009609563555568457 -17.03677410208625 -0.009605628717690707 -17.03665062738583
1772 -0.009609409142285585 -17.046383511228537 -0.009605199098587036 -17.046255826484416
1773 -0.009610010590404273 -17.05599352181894 -0.009611708670854568 -17.05586753515527
1774 -0.009619956044480205 -17.065613477863423 -0.00970055079087615 -17.065568085946143
1775 -0.009609660785645246 -17.07522313864907 -0.009601813228800892 -17.075169899174945
1776 -0.009608686668798327 -17.084831825317867 -0.00960649703629315 -17.08477639621124
1777 -0.009608000377193093 -17.09443982569506 -0.009605540614575147 -17.094381936825815
1778 -0.009609543345868587 -17.104049369040926 -0.009608451649546624 -17.103990388475363
1779 -0.009608698822557927 -17.113658067863483 -0.00960412654094398 -17.113594515016306
1780 -0.00961011447943747 -17.12326818234292 -0.009604262094944716 -17.123198777111252
1781 -0.009606389096006751 -17.132874571438926 -0.009595223283395172 -17.132794000394647
1782 -0.009609594149515033 -17.142484165588442 -0.00963314026594162 -17.142427140660587
1783 -0.009610136970877647 -17.15209430255932 -0.009608106780797243 -17.152035247441383
1784 -0.009609385393559933 -17.16170368795288 -0.009611962037160993 -17.161647209478545
1785 -0.0096091253682971 -17.171312813321176 -0.00960814394056797 -17.171255353419113
1786 -0.00960913235321641 -17.180921945674392 -0.009610490128397941 -17.18086584354751
1787 -0.009615649422630667 -17.190537595097023 -0.009562732418999076 -17.19042857596651
1788 -0.009609271213412285 -17.200146866310437 -0.0096082903444767 -17.200036866310988
1789 -0.009609869588166476 -17.209756735898605 -0.009614601265639067 -17.209651467576627
1790 -0.009610607335343958 -17.219367343233948 -0.009610086632892489 -17.21926155420952
1791 -0.009610498230904341 -17.228977841464854 -0.009607576066628098 -17.22886913027615
1792 -0.009608594374731183 -17.238586435839586 -0.00958223333582282 -17.238451363611972
1793 -0.009610336320474745 -17.24819677216006 -0.009611849207431078 -17.248063212819403
1794 -0.009610590292140841 -17.2578073624522 -0.009609548980370164 -17.257672761799775
1795 -0.009612086927518249 -17.26741944937972 -0.009594433149322868 -17.2672671949491
1796 -0.009613197995349765 -17.27703264737507 -0.009638354741036892 -17.276905549690134
1797 -0.009609995689243079 -17.28664264306431 -0.009612323623150587 -17.286517873313286
1798 -0.009610269172117113 -17.29625291223643 -0.00961844683624804 -17.296136320149536
1799 -0.00960990386083722 -17.305862816097267 -0.009609713964164258 -17.3057460341137
1800 -0.009610560443252324 -17.31547337654052 -0.009605530463159085 -17.315351564576858
1801 -0.00961012626066804 -17.32508350280119 -0.00962042948231101 -17.32497199405917
1802 -0.009609788889065385 -17.334693291690254 -0.009613750735297799 -17.334585744794467
1803 -0.009609368303790689 -17.344302659994046 -0.009627249045297503 -17.344212993839765
1804 -0.009610465914011001 -17.353913125908058 -0.00960826026275754 -17.353821254102524
1805 -0.009610073920339347 -17.363523199828396 -0.00960853802971542 -17.36342979213224
1806 -0.009610500885173678 -17.37313370071357 -0.009581093955785037 -17.373010886088025
1807 -0.009610515693202615 -17.382744216406774 -0.009607427706941962 -17.382618313794968
1808 -0.00961070372723043 -17.392354920134004 -0.009613808384165168 -17.392232122179134
1809 -0.009610844636335969 -17.40196576477034 -0.009607034549117089 -17.40183915672825
1810 -0.009611659590154887 -17.411577424360495 -0.009616359882056714 -17.411455516610307
1811 -0.009611248783767224 -17.42118867314426 -0.009614746319130063 -17.421070262929437
1812 -0.00961024258285761 -17.43079891572712 -0.00961140557192266 -17.43068166850136
1813 -0.009610929433256388 -17.440409845160378 -0.00960758775472641 -17.440289256256087
1814 -0.009610992902889848 -17.450020838063267 -0.009611122030764817 -17.449900378286852
1815 -0.00961049720644951 -17.459631335269716 -0.009613422164693474 -17.459513800451546
1816 -0.009611178236082197 -17.469242513505797 -0.009593527251854538 -17.4691073277034
1817 -0.009610133804380893 -17.478852647310177 -0.009604390943422914 -17.478711718646824
1818 -0.009610917046666145 -17.48846356435684 -0.009476046822965146 -17.48818776546979
1819 -0.00961457621306181 -17.498078140569902 -0.009613624680787325 -17.497801390150578
1820 -0.009612628724426031 -17.507690769294328 -0.009614217421039939 -17.507415607571616
1821 -0.009612208232283592 -17.51730297752661 -0.009614415606483817 -17.5170300231781
1822 -0.009612371027469636 -17.52691534855408 -0.009612004877999425 -17.526642028056102
1823 -0.009612422389909624 -17.53652777094399 -0.009614020260050893 -17.536256048316154
1824 -0.009611362405121327 -17.54613913334911 -0.009608760103583336 -17.545864808419736
1825 -0.009612174611538649 -17.55575130796065 -0.009612189326435327 -17.555476997746172
1826 -0.00961213130503893 -17.565363439265692 -0.00961167230270803 -17.56508867004888
1827 -0.009612123714759946 -17.574975562980452 -0.009611165337264537 -17.574699835386145
1828 -0.00961201349273324 -17.584587576473186 -0.009612919855862856 -17.584312755242006
1829 -0.009611716168001294 -17.59419929264119 -0.009612920600920916 -17.59392567584293
1830 -0.009613222721964122 -17.603812515363153 -0.009637283766642213 -17.603562959609572
1831 -0.009611335303634404 -17.613423850666788 -0.009609678387641906 -17.613172637997213
1832 -0.009611671790480614 -17.62303552245727 -0.009616668382659555 -17.62278930637987
1833 -0.00960946474224329 -17.632644987199512 -0.009536398760974407 -17.632325705140847
1834 -0.009612093167379498 -17.642257080366893 -0.009611198864877223 -17.641936904005725
1835 -0.009612307092174888 -17.65186938745907 -0.009613681072369217 -17.651550585078095
1836 -0.009612194169312716 -17.661481581628383 -0.00961186345666647 -17.66116244853476
1837 -0.009611997148022055 -17.671093578776404 -0.009612101130187511 -17.670774549664948
1838 -0.009611755795776843 -17.68070533457218 -0.009615768725052477 -17.68039031839
1839 -0.009612119803205133 -17.690317454375386 -0.009613084513694048 -17.690003402903695
1840 -0.009611636213958264 -17.699929090589343 -0.009608350554481148 -17.699611753458175
1841 -0.00961311194114387 -17.709542202530486 -0.009596845507621765 -17.709208598965798
1842 -0.00961225894279778 -17.719154461473284 -0.00961702442727983 -17.718825623393077
1843 -0.009613070404157043 -17.72876753187744 -0.009609985537827015 -17.728435608930905
1844 -0.009611555049195886 -17.73837908692664 -0.009608992282301188 -17.738044601213208
1845 -0.009628357505425811 -17.748007444432066 -0.009553160844370722 -17.747597762057577
1846 -0.009613434271886944 -17.757620878703953 -0.009611242217943072 -17.75720900427552
1847 -0.009612772194668651 -17.76723365089862 -0.009614937799051404 -17.76682394207457
1848 -0.009612715663388371 -17.77684636656201 -0.009611000772565603 -17.776434942847136
1849 -0.009613552875816823 -17.786459919437824 -0.009617108851671219 -17.786052051698807
1850 -0.00961318057961762 -17.79607310001744 -0.00961404168047011 -17.79566609337928
1851 -0.00961312772706151 -17.805686227744502 -0.009618414705619216 -17.8052845080849
1852 -0.009614187618717551 -17.815300415363218 -0.009629010455682874 -17.814913518540582
1853 -0.009612334426492453 -17.82491274978971 -0.009614510741084815 -17.824528029281666
1854 -0.009611854935064912 -17.834524604724777 -0.009608822222799063 -17.834136851504464
1855 -0.009612045390531421 -17.84413665011531 -0.009609524998813868 -17.84374637650328
1856 -0.009612694708630442 -17.85374934482394 -0.009615342319011688 -17.853361718822292
1857 -0.009612249070778489 -17.863361593894716 -0.009607871202751994 -17.862969590025045
1858 -0.009607019368559122 -17.872968613263275 -0.009570314129814506 -17.87253990415486
1859 -0.009613366425037384 -17.88258197968831 -0.009596009645611048 -17.88213591380047
1860 -0.009612767724320292 -17.89219474741263 -0.009614810766652226 -17.891750724567125
1861 -0.009613415179774164 -17.901808162592406 -0.009599714586511255 -17.901350439153635
1862 -0.009611897496506571 -17.91142006008891 -0.009610410500317811 -17.910960849653954
1863 -0.009615139104425907 -17.921035199193337 -0.009587247343733906 -17.92054809699769
1864 -0.009613867662847043 -17.930649066856184 -0.009605159610509872 -17.930153256608197
1865 -0.00961449327878654 -17.94026356013497 -0.009639137051999569 -17.939792393660195
1866 -0.009612044924870134 -17.94987560505984 -0.009614794980734587 -17.94940718864093
1867 -0.009611741499975323 -17.959487346559815 -0.009609948145225644 -17.959017136786155
1868 -0.009612437058240175 -17.969099783618056 -0.00961171523667872 -17.968628852022835
1869 -0.009612573543563485 -17.97871235716162 -0.009611957939341664 -17.978240809962177
1870 -0.009613321395590901 -17.98832567855721 -0.009614456864073872 -17.98785526682625
1871 -0.009611955704167485 -17.997937634261376 -0.009612827608361841 -17.997468094434613
1872 -0.00961406696587801 -18.007551701227253 -0.009598420467227697 -18.00706651490184
1873 -0.009612124832347035 -18.0171638260596 -0.00961575941182673 -18.016682274313666
1874 -0.009612383879721164 -18.02677620993932 -0.009613680886104703 -18.02629595519977
1875 -0.00961149618960917 -18.03638770612893 -0.00959892300888896 -18.03589487820866
1876 -0.009611770464107394 -18.04599947659304 -0.00961496252566576 -18.045509840734326
1877 -0.009611948113888501 -18.055611424706928 -0.0096164436545223 -18.055126284388848
1878 -0.009614312229678035 -18.065225736936608 -0.00961529896594584 -18.064741583354795
1879 -0.009612169209867715 -18.074837906146474 -0.009598574321717023 -18.074340157676513
1880 -0.00961278872564435 -18.084450694872118 -0.00960845546796918 -18.083948613144482
1881 -0.00961439274251461 -18.09406508761463 -0.009613490896299481 -18.09356210404078
1882 -0.009609983768314123 -18.103675071382945 -0.009617503220215439 -18.103179607260998
1883 -0.009611480263993144 -18.113286551646937 -0.009622953226789832 -18.112802560487786
1884 -0.00961272967979312 -18.12289928132673 -0.009614503290504218 -18.12241706377829
1885 -0.009612067835405469 -18.132511349162137 -0.009612442879006266 -18.132029506657297
1886 -0.009613183327019215 -18.142124532489156 -0.009610181301832199 -18.141639687959128
1887 -0.009611879335716366 -18.15173641182487 -0.00960901570506394 -18.15124870366419
1888 -0.009612389607354999 -18.161348801432226 -0.009612210700288415 -18.16086091436448
1889 -0.009611547365784645 -18.170960348798012 -0.009625788358971477 -18.17048670272345
1890 -0.00961150457151234 -18.180571853369525 -0.009623852139338852 -18.18011055486279
1891 -0.009610563097521663 -18.190182416467046 -0.009603656828403473 -18.189714211691193
1892 -0.009610486961901189 -18.199792903428946 -0.009603598294779659 -18.199317809985974
1893 -0.009611865924671292 -18.20940476935362 -0.00960121382959187 -18.208919023815564
1894 -0.009611809300258756 -18.21901657865388 -0.009611899591982364 -18.218530923407545
1895 -0.009611519379541278 -18.22862809803342 -0.009615246998146176 -18.22814617040569
1896 -0.009611621126532554 -18.23823971915995 -0.009614076279103757 -18.237760246684793
1897 -0.009611221170052886 -18.247850940330004 -0.009599430160596967 -18.24735967684539
1898 -0.009612243296578527 -18.257463183626584 -0.009616709360852838 -18.256976386206244
1899 -0.00961115350946784 -18.26707433713605 -0.00961397965438664 -18.26659036586063
1900 -0.009611258190125227 -18.276685595326178 -0.009612862067297102 -18.276203227927926
1901 -0.009611751837655901 -18.286297347163835 -0.009603633731603622 -18.28580686165953
1902 -0.009610709082335234 -18.29590805624617 -0.009608945483341813 -18.295415807142874
1903 -0.009609936643391848 -18.305517992889563 -0.009593122033402323 -18.305008929176275
1904 -0.009611367154866457 -18.31512936004443 -0.009613684890791774 -18.314622614067066
1905 -0.009612226206809283 -18.32474158625124 -0.009612927492707968 -18.324235541559773
1906 -0.009611404966562986 -18.334352991217802 -0.009618714218959212 -18.333854255778732
1907 -0.009610465774312616 -18.343963456992114 -0.009615334682166576 -18.3434695904609
1908 -0.009612114541232586 -18.353575571533348 -0.009609869588166476 -18.353079460049067
1909 -0.009611086314544081 -18.36318665784789 -0.00962317530065775 -18.362702635349724
1910 -0.0096114965621382 -18.372798154410027 -0.009611450461670756 -18.372314085811393
1911 -0.009611808275803924 -18.38240996268583 -0.009611508389934898 -18.381925594201327
1912 -0.00961186308413744 -18.39202182576997 -0.009604997374117375 -18.391530591575446
1913 -0.009612103924155235 -18.401633929694125 -0.009612829610705375 -18.401143421186152
1914 -0.009611726365983486 -18.411245656060107 -0.009612030163407326 -18.41075545134956
1915 -0.009611510904505849 -18.420857166964613 -0.00960594555363059 -18.42036139690319
1916 -0.009609350794926285 -18.430466517759537 -0.009599079145118594 -18.429960476048308
1917 -0.009611015440896153 -18.440077533200434 -0.009614655608311295 -18.439575131656618
1918 -0.009611979313194751 -18.44968951251363 -0.009611961571499706 -18.44918709322812
1919 -0.009611644083634019 -18.459301156597263 -0.009610561700537801 -18.458797654928656
1920 -0.009611681010574103 -18.46891283760784 -0.009609988331794739 -18.468407643260452
1921 -0.009611244732514023 -18.478524082340353 -0.009612030163407326 -18.47801967342386
1922 -0.009611119097098709 -18.48813520143745 -0.009612402971833944 -18.48763207639569
1923 -0.009610948478803038 -18.497746149916253 -0.009612153004854917 -18.497244229400547
1924 -0.009611891442909836 -18.50735804135916 -0.009607793437317014 -18.506852022837865
1925 -0.009611493023112417 -18.516969534382273 -0.009613178903236985 -18.516465201741102
1926 -0.009610335063189267 -18.526579869445463 -0.009638168290257454 -18.52610337003136
1927 -0.009610050823539495 -18.536189920269003 -0.009615574916824698 -18.535718944948187
1928 -0.00961001580581069 -18.545799936074815 -0.009595709992572666 -18.54531465494076
1929 -0.00960980043746531 -18.55540973651228 -0.009571332577615976 -18.554885987518375
1930 -0.00961190410889685 -18.56502164062118 -0.009607361815869808 -18.564493349334246
1931 -0.009611327340826393 -18.574632967962007 -0.009611205291002988 -18.574104554625247
1932 -0.009611874958500266 -18.58424484292051 -0.009614273952320219 -18.583718828577567
1933 -0.009611847251653672 -18.593856690172164 -0.009614901337772607 -18.59333372991534
1934 -0.009614821011200547 -18.603471511183365 -0.00967165119946003 -18.6030053811148
1935 -0.009610725520178675 -18.613082236703544 -0.009616372687742115 -18.612621753802543
1936 -0.009610723471269011 -18.622692960174813 -0.009615275496616959 -18.62223702929916
1937 -0.009611423080787062 -18.6323043832556 -0.00961997676640749 -18.63185700606557
1938 -0.009610516438260674 -18.641914899693862 -0.009625111147761345 -18.641482117213332
1939 -0.0096107532735914 -18.651525652967454 -0.009591268980875612 -18.65107338619421
1940 -0.009608698496595024 -18.66113435146405 -0.009619062440469861 -18.66069244863468
1941 -0.009610583074390888 -18.67074493453844 -0.00960830645635724 -18.670300755091038
1942 -0.00961034488864243 -18.680355279427083 -0.009610480396077037 -18.679911235487115
1943 -0.009610652597621084 -18.689965932024705 -0.00955594852566719 -18.68946718401278
1944 -0.009611687809228896 -18.699577619833935 -0.009613163582980633 -18.69908034759576
1945 -0.009612045623362065 -18.7091896654573 -0.009613474970683456 -18.708693822566445
1946 -0.009610609337687492 -18.718800274794987 -0.009611218934878707 -18.718305041501324
1947 -0.009610233595594764 -18.72841050839058 -0.009594384906813502 -18.727899426408136
1948 -0.009613020904362201 -18.738023529294942 -0.009619767218828202 -18.737519193626966
1949 -0.009611684922128915 -18.74763521421707 -0.00961444596759975 -18.747133639594566
1950 -0.009612036263570189 -18.75724725048064 -0.009613023651763798 -18.75674666324633
1951 -0.009611763525754213 -18.766859014006393 -0.009613043582066893 -18.766359706828396
1952 -0.009611012926325203 -18.776470026932717 -0.009599289251491427 -18.775958996079886
1953 -0.009612536523491144 -18.78608256345621 -0.009613913064822555 -18.785572909144708
1954 -0.009611984714865685 -18.795694548171074 -0.009614102635532617 -18.79518701178024
1955 -0.009611970139667391 -18.80530651831074 -0.009612473146989941 -18.80479948492723
1956 -0.009613021509721875 -18.814919539820462 -0.009612297639250755 -18.81441178256648
1957 -0.009611631743609905 -18.82453117156407 -0.009613994928076863 -18.82402577749456
1958 -0.009611767204478382 -18.83414293876855 -0.00961283124051988 -18.83363860873508
1959 -0.009611752722412348 -18.843754691490965 -0.009606379829347134 -18.843244988564425
1960 -0.009611361101269722 -18.853366052592236 -0.009605275560170412 -18.852850264124594
1961 -0.009610192570835351 -18.862976245163072 -0.009608843922615051 -18.862459108047208
1962 -0.009611603803932667 -18.872587848967004 -0.009607562655583024 -18.87206667070279
1963 -0.009612312586978079 -18.882200161553982 -0.00962437056005001 -18.88169104126284
1964 -0.009612849773839116 -18.89181301132782 -0.009608814027160406 -18.89129985529
1965 -0.009611566457897425 -18.90142457778572 -0.00962159433402121 -18.900921449624022
1966 -0.00961220650933683 -18.911036784295057 -0.009611698193475604 -18.910533147817496
1967 -0.009611654514446854 -18.920648438809504 -0.009614413278177381 -18.920147561095675
1968 -0.009612029092386365 -18.930260467901892 -0.00963404243811965 -18.929781603533794
1969 -0.009611301217228174 -18.93987176911912 -0.009613212803378702 -18.939394816337174
1970 -0.009621958574280142 -18.949493727693397 -0.00949813616462052 -18.948892952501794
1971 -0.009612566186115145 -18.95910629387951 -0.009612857690081 -18.958505810191873
1972 -0.009613286051899195 -18.96871957993141 -0.009612333448603749 -18.968118143640478
1973 -0.009612680459395052 -18.978332260390804 -0.009612825373187662 -18.977730969013667
1974 -0.00961270984262228 -18.987944970233425 -0.009612517012283207 -18.98734348602595
1975 -0.00961220902390778 -18.99755717925733 -0.009613048983737826 -18.996956535009687
1976 -0.009613113477826118 -19.007170292735157 -0.009613782074302435 -19.00657031708399
1977 -0.009612495638430118 -19.016782788373586 -0.00961073413491249 -19.016181051218904
1978 -0.00961285037919879 -19.026395638752785 -0.009614687040448188 -19.02579573825935
1979 -0.009611873375251889 -19.036007512128037 -0.00961171225644648 -19.035407450515798
1980 -0.009612220991402864 -19.04561973311944 -0.009612415684387088 -19.045019866200185
1981 -0.009611906809732318 -19.055231639929172 -0.009612285392358899 -19.054632151592543
1982 -0.009612657781690358 -19.064844297710863 -0.009613165352493524 -19.064245316945037
1983 -0.009612058009952306 -19.074456355720816 -0.00961342421360314 -19.07385874115864
1984 -0.009611865878105164 -19.084068221598923 -0.009610937163233756 -19.083469678321876
1985 -0.009611810091882944 -19.093680031690806 -0.009614987019449472 -19.093084665341326
1986 -0.009611373953521251 -19.103291405644327 -0.009613164654001593 -19.10269782999533
1987 -0.009611025685444474 -19.112902431329772 -0.009606493497267365 -19.112304323492594
1988 -0.009611456748098135 -19.12251388807787 -0.009594125533476472 -19.12189844902607
1989 -0.009611696796491742 -19.13212558487436 -0.009606408607214689 -19.131504857633285
1990 -0.009614898357540369 -19.1417404832319 -0.009660846507176756 -19.141165704140462
1991 -0.009612070862203836 -19.151352554094103 -0.00961315268650651 -19.150778856826967
1992 -0.009611287852749228 -19.160963841946852 -0.009609433216974139 -19.16038829004394
1993 -0.009610403794795275 -19.170574245741648 -0.009608762850984932 -19.169997052894924
1994 -0.009612592821940779 -19.18018683856359 -0.009619247540831566 -19.179616300435757
1995 -0.00961104892194271 -19.189797887485533 -0.00959117286838591 -19.189207473304144
1996 -0.009609205462038518 -19.19940709294757 -0.009688126761466265 -19.19889560006561
1997 -0.009610299812629819 -19.2090173927602 -0.009607973461970686 -19.208503573527583
1998 -0.009610622841864824 -19.218628015602064 -0.009604494972154497 -19.21810806849974
1999 -0.00960965403355658 -19.22823766963562 -0.009606103831902146 -19.22771417233164
2000 -0.009611494280397892 -19.23784916391602 -0.009584868559613824 -19.237299040891255
