# Supplementary material for: Learning nonequilibrium statistical mechanics and dynamical phase transitions
Source: Nat Commun. 2024 Feb 6;15:1117. doi: 10.1038/s41467-024-45172-8 (PMC10847122; doi:10.1038/s41467-024-45172-8)
Supplement: Supplementary file 4 — Supplementary Data 1 [file 41467_2024_45172_MOESM4_ESM.zip › DPT-main/PlotTemplate/plot_KL_divergence/out/finite_time/SE/L6_D3W32K5_E100BS1k/logs-1.95/log.txt]

1 -0.008699959237128496 -0.008699959237128496 -0.00870355535298586 -0.00870355535298586
2 -0.008686097990721463 -0.017386057227849958 -0.00868724389001727 -0.01739079924300313
3 -0.008677874924615026 -0.026063932152464983 -0.008678490296006203 -0.026069289539009333
4 -0.008681141212582589 -0.03474507336504757 -0.008682123944163322 -0.034751413483172656
5 -0.008683644514530898 -0.04342871787957847 -0.008682257868349553 -0.04343367135152221
6 -0.008677594223991036 -0.05210631210356951 -0.008688421361148358 -0.05212209271267056
7 -0.008668393781408667 -0.06077470588497817 -0.00866699293255806 -0.06078908564522863
8 -0.00866930433548987 -0.06944401022046805 -0.008665789850056171 -0.0694548754952848
9 -0.008665958419442177 -0.07810996863991022 -0.008657107781618833 -0.07811198327690363
10 -0.008674577996134757 -0.08678454663604498 -0.00867524859495461 -0.08678723187185824
11 -0.008668419253081084 -0.09545296588912607 -0.00866333800368011 -0.09545056987553835
12 -0.008676457591354847 -0.10412942348048092 -0.00866025066934526 -0.1041108205448836
13 -0.008651581685990095 -0.11278100516647101 -0.008627322083339096 -0.1127381426282227
14 -0.00867570391856134 -0.12145670908503235 -0.008678519073873759 -0.12141666170209646
15 -0.008670844417065383 -0.13012755350209773 -0.008672824362292886 -0.13008948606438936
16 -0.008668627124279737 -0.13879618062637747 -0.008666078746318816 -0.13875556481070817
17 -0.008660828601568938 -0.1474570092279464 -0.008662293013185263 -0.14741785782389344
18 -0.008660608204081655 -0.15611761743202807 -0.008659132895991207 -0.15607699071988465
19 -0.008668316481634974 -0.16478593391366303 -0.008663420798256993 -0.16474041151814164
20 -0.008655214263126255 -0.1734411481767893 -0.008628530614078044 -0.17336894213221968
21 -0.008662304561585187 -0.18210345273837447 -0.008668029634281992 -0.18203697176650166
22 -0.00865643536671996 -0.19075988810509442 -0.008650544891133904 -0.19068751665763556
23 -0.008662576787173748 -0.19942246489226817 -0.00862421845085919 -0.19931173510849476
24 -0.008663363708183169 -0.20808582860045133 -0.008665199391543865 -0.20797693450003862
25 -0.008660634187981487 -0.21674646278843282 -0.008660465944558382 -0.216637400444597
26 -0.00866369428113103 -0.22541015706956385 -0.008667111257091164 -0.22530451170168816
27 -0.00866142795421183 -0.23407158502377567 -0.008661002106964587 -0.23396551380865274
28 -0.008661906234920025 -0.2427334912586957 -0.008662989689037203 -0.24262850349768994
29 -0.008658714825287461 -0.25139220608398316 -0.008659030869603157 -0.2512875343672931
30 -0.00866059074178338 -0.26005279682576654 -0.008663515141233803 -0.25995104950852693
31 -0.008653198136016726 -0.26870599496178327 -0.008651403058320285 -0.2686024525668472
32 -0.008653990365564823 -0.27735998532734807 -0.008651841338723898 -0.2772542939055711
33 -0.008638802543282509 -0.2859987878706306 -0.008596273930743336 -0.28585056783631446
34 -0.00865567228756845 -0.29465446015819907 -0.008659158973023296 -0.29450972680933774
35 -0.008659129496663809 -0.3033135896548629 -0.008656333852559327 -0.30316606066189705
36 -0.0086537167429924 -0.3119673063978553 -0.008664307510480284 -0.31183036817237736
37 -0.008644440351054073 -0.32061174674890935 -0.008637296920642256 -0.3204676650930196
38 -0.00865163835696876 -0.3292633851058781 -0.008654121216386557 -0.32912178630940614
39 -0.008652952732518315 -0.3379163378383964 -0.008649583859369158 -0.3377713701687753
40 -0.008648105012252928 -0.34656444285064936 -0.008642475260421634 -0.3464138454291969
41 -0.008645589230582118 -0.3552100320812315 -0.008623967180028558 -0.35503781260922546
42 -0.008644291525706648 -0.36385432360693815 -0.008646897785365582 -0.36368471039459105
43 -0.008650700934231282 -0.3725050245411694 -0.008655574079602957 -0.372340284474194
44 -0.00864078924059868 -0.3811458137817681 -0.008654448948800565 -0.38099473342299456
45 -0.00864248676225543 -0.3897883005440235 -0.008645926136523485 -0.38964065955951804
46 -0.008644289895892143 -0.3984325904399157 -0.008657959429547191 -0.3982986189890652
47 -0.008647588593885303 -0.407080179033801 -0.008629305474460124 -0.4069279244635253
48 -0.008686165371909738 -0.41576634440571075 -0.008603887166827917 -0.41553181163035324
49 -0.008648279868066312 -0.4244146242737771 -0.008647802565246821 -0.4241796141956001
50 -0.008647937746718525 -0.4330625620204956 -0.00865070689469576 -0.43283032109029584
51 -0.008643845794722438 -0.441706407815218 -0.008641347661614418 -0.44147166875191024
52 -0.008641051314771175 -0.4503474591299892 -0.008645443664863705 -0.45011711241677393
53 -0.008643099199980497 -0.4589905583299697 -0.008642166201025248 -0.4587592786177992
54 -0.008644980797544121 -0.4676355391275138 -0.008660539519041777 -0.46741981813684097
55 -0.008650614600628614 -0.4762861537281424 -0.008673868235200643 -0.47609368637204164
56 -0.008640257641673088 -0.4849264113698155 -0.008664882322773338 -0.484758568694815
57 -0.008637948939576746 -0.49356436030939227 -0.008638322446495294 -0.4933968911413103
58 -0.008634591707959771 -0.502198952017352 -0.00864063440822065 -0.502037525549531
59 -0.008635662635788322 -0.5108346146531403 -0.008640598924830555 -0.5106781244743616
60 -0.008636661060154437 -0.5194712757132948 -0.008633990958333015 -0.5193121154326946
61 -0.008640598645433784 -0.5281118743587285 -0.008627711702138186 -0.5279398271348328
62 -0.00863291067071259 -0.5367447850294411 -0.008636835357174277 -0.5365766624920071
63 -0.008643280202522873 -0.545388065231964 -0.008599996799603105 -0.5451766592916102
64 -0.008635379141196609 -0.5540234443731606 -0.008637425443157553 -0.5538140847347678
65 -0.00863767471164465 -0.5626611190848053 -0.008624182874336838 -0.5624382676091046
66 -0.008631735993549227 -0.5712928550783546 -0.00863480451516807 -0.5710730721242727
67 -0.00863842573016882 -0.5799312808085234 -0.008611362287774682 -0.5796844344120474
68 -0.008634852105751633 -0.5885661329142751 -0.008636585110798478 -0.5883210195228459
69 -0.008632457349449396 -0.5971985902637245 -0.008632817724719643 -0.5969538372475656
70 -0.0086367501411587 -0.6058353404048832 -0.008643712662160397 -0.6055975499097259
71 -0.008632701169699431 -0.6144680415745826 -0.008636625437065958 -0.6142341753467919
72 -0.00863020345568657 -0.6230982450302691 -0.008640595152974129 -0.622874770499766
73 -0.00865665995515883 -0.631754904985428 -0.008559743780642748 -0.6314345142804088
74 -0.008630230091512203 -0.6403851350769402 -0.008623007871210574 -0.6400575221516194
75 -0.008633441291749477 -0.6490185763686896 -0.008634889591485262 -0.6486924117431047
76 -0.00863200258463621 -0.6576505789533259 -0.008628972247242928 -0.6573213839903476
77 -0.008634304068982602 -0.6662848830223085 -0.00863321553915739 -0.665954599529505
78 -0.008630233956500888 -0.6749151169788093 -0.008631292870268226 -0.6745858923997732
79 -0.00863171173259616 -0.6835468287114055 -0.008633802318945527 -0.6832196947187187
80 -0.008631544932723046 -0.6921783736441285 -0.00863493368960917 -0.6918546284083279
81 -0.008629794884473085 -0.7008081685286016 -0.0086263298522681 -0.700480958260596
82 -0.008627543784677982 -0.7094357123132796 -0.008634587563574315 -0.7091155458241702
83 -0.00865068701095879 -0.7180863993242385 -0.008697300218045712 -0.717812846042216
84 -0.008623938867822289 -0.7267103381920608 -0.008632371993735432 -0.7264452180359514
85 -0.008625864842906594 -0.7353362030349674 -0.008622336434200406 -0.7350675544701518
86 -0.00859136744402349 -0.7439275704789908 -0.008765507163479925 -0.7438330616336317
87 -0.008614669693633914 -0.7525422401726247 -0.008608655957505106 -0.7524417175911369
88 -0.008619467401877046 -0.7611617075745017 -0.008620788389816881 -0.7610625059809537
89 -0.008618367556482553 -0.7697800751309843 -0.008620867459103464 -0.7696833734400572
90 -0.008614505315199495 -0.7783945804461838 -0.008613255340605974 -0.7782966287806632
91 -0.008620067173615098 -0.7870146476197989 -0.008621875941753388 -0.7869185047224165
92 -0.008617070224136113 -0.795631717843935 -0.00862023802474141 -0.795538742747158
93 -0.008618929563090206 -0.8042506474070252 -0.008618775894865394 -0.8041575186420233
94 -0.008616647217422724 -0.812867294624448 -0.008616818534210324 -0.8127743371762337
95 -0.008616457786411047 -0.821483752410859 -0.008617753069847823 -0.8213920902460815
96 -0.008616880467161536 -0.8301006328780206 -0.008619527146220208 -0.8300116173923017
97 -0.00862084124237299 -0.8387214741203936 -0.008616310870274901 -0.8386279282625766
98 -0.008631019527092576 -0.8473524936474861 -0.008685090346261859 -0.8473130186088385
99 -0.008614482218399644 -0.8559669758658858 -0.00861428058706224 -0.8559272991959007
100 -0.00861485437490046 -0.8645818302407863 -0.008616594225168228 -0.864543893421069
101 -0.008616094524040819 -0.873197924764827 -0.008613126212731003 -0.8731570196338
102 -0.008617893373593689 -0.8818158181384207 -0.008604407403618097 -0.8817614270374181
103 -0.008614760916680097 -0.8904305790551008 -0.008611337980255485 -0.8903727650176736
104 -0.00861150580458343 -0.8990420848596843 -0.00840019560419023 -0.8987729606218638
105 -0.008626466989517212 -0.9076685518492015 -0.008620804268866777 -0.9073937648907306
106 -0.00862207510508597 -0.9162906269542874 -0.008623664174228907 -0.9160174290649595
107 -0.00862416704185307 -0.9249147939961405 -0.008625984517857432 -0.924643413582817
108 -0.008620465779677034 -0.9335352597758175 -0.00862420303747058 -0.9332676166202876
109 -0.008618010440841317 -0.9421532702166588 -0.008612993964925408 -0.941880610585213
110 -0.008637515408918262 -0.9507907856255771 -0.008600844582542778 -0.9504814551677557
111 -0.008619805099442601 -0.9594105907250197 -0.008619239646941423 -0.9591006948146972
112 -0.008620904246345162 -0.9680314949713649 -0.00861686239950359 -0.9677175572142007
113 -0.0086218920070678 -0.9766533869784326 -0.008633264899253845 -0.9763508221134546
114 -0.008618262829259038 -0.9852716498076917 -0.00863156644627452 -0.9849823885597291
115 -0.008617115998640656 -0.9938887658063323 -0.008610096387565136 -0.9935924849472942
116 -0.008586827712133527 -1.002475593518466 -0.008465426741167903 -1.0020579116884623
117 -0.00861834194511175 -1.0110939354635777 -0.008605442848056555 -1.010663354536519
118 -0.008619463862851262 -1.019713399326429 -0.008617628691717982 -1.0192809832282368
119 -0.008620791556313633 -1.0283341908827426 -0.008613268472254276 -1.027894251700491
120 -0.008623494068160653 -1.0369576849509032 -0.008556711627170444 -1.0364509633276615
121 -0.008622891688719391 -1.0455805766396227 -0.008625792991369962 -1.0450767563190315
122 -0.00862159375101328 -1.054202170390636 -0.008618001826107502 -1.053694758145139
123 -0.008621531957760453 -1.0628237023483964 -0.008620714116841555 -1.0623154722619805
124 -0.008616509288549424 -1.071440211636946 -0.008624129695817828 -1.0709396019577984
125 -0.008618260594084859 -1.0800584722310307 -0.008615506626665593 -1.079555108584464
126 -0.00861902111209929 -1.08867749334313 -0.008616531547158957 -1.0881716401316228
127 -0.00861753448843956 -1.0972950278315696 -0.008617170574143528 -1.0967888107057664
128 -0.008618392795324326 -1.105913420626894 -0.008621674869209528 -1.105410485574976
129 -0.008619408775120973 -1.114532829402015 -0.008618114655837417 -1.1140286002308135
130 -0.0086162977386266 -1.1231491271406415 -0.008617309480905532 -1.122645909711719
131 -0.00861606579273939 -1.131765192933381 -0.008606954850256443 -1.1312528645619755
132 -0.008616643166169525 -1.1403818360995506 -0.008633997477591037 -1.1398868620395666
133 -0.00864840899594128 -1.149030245095492 -0.008939854428172111 -1.1488267164677386
134 -0.008607736183330416 -1.1576379812788222 -0.008611890766769648 -1.1574386072345082
135 -0.008608422428369521 -1.1662464037071918 -0.008607455901801586 -1.1660460631363099
136 -0.008606759691610932 -1.1748531633988026 -0.008606985118240118 -1.17465304825455
137 -0.00861021839082241 -1.183463381789625 -0.008610400184988976 -1.183263448439539
138 -0.008610280603170395 -1.1920736623927954 -0.008611147850751876 -1.1918745962902908
139 -0.008608921710401774 -1.2006825841031972 -0.008609211025759577 -1.2004838073160504
140 -0.00860867379233241 -1.2092912578955295 -0.008609097125008703 -1.2090929044410592
141 -0.008607909781858325 -1.2178991676773878 -0.008603098941966892 -1.2176960033830262
142 -0.008609110256657004 -1.2265082779340448 -0.00861044335179031 -1.2263064467348166
143 -0.008614796726033092 -1.2351230746600779 -0.008575604483485221 -1.2348820512183019
144 -0.008612246206030249 -1.2437353208661082 -0.00863308496773243 -1.2435151361860344
145 -0.00861554341390729 -1.2523508642800154 -0.00867473748512566 -1.25218987367116
146 -0.008601877884939314 -1.2609527421649547 -0.00862002382054925 -1.2608098974917092
147 -0.008605014625936746 -1.2695577567908913 -0.008606230793520808 -1.26941612828523
148 -0.00860532158985734 -1.2781630783807487 -0.008604448195546866 -1.278020576480777
149 -0.008602631743997335 -1.286765710124746 -0.008600454824045301 -1.2866210313048223
150 -0.00860530803911388 -1.29537101816386 -0.008583780424669386 -1.2952048117294916
151 -0.008610307844355703 -1.3039813260082158 -0.00862445728853345 -1.303829269018025
152 -0.008607956115156412 -1.3125892821233722 -0.008636230742558837 -1.312465499760584
153 -0.008604386774823069 -1.3211936688981953 -0.00860378248617053 -1.3210692822467545
154 -0.008603467186912895 -1.3297971360851082 -0.008590731909498573 -1.3296600141562531
155 -0.00860481197014451 -1.3384019480552527 -0.008602311415597797 -1.3382623255718509
156 -0.00859822859056294 -1.3470001766458157 -0.008537396462634206 -1.3467997220344852
157 -0.008603917248547078 -1.3556040938943628 -0.00860417908988893 -1.3554039011243741
158 -0.008604236925020815 -1.3642083308193835 -0.008603697689250112 -1.3640075988136242
159 -0.008604087913408876 -1.3728124187327924 -0.008604693599045277 -1.3726122924126696
160 -0.008604097459465266 -1.3814165161922576 -0.00860229628160596 -1.3812145886942755
161 -0.008605871815234423 -1.390022388007492 -0.008611333509907126 -1.3898259222041827
162 -0.008603304205462337 -1.3986256922129543 -0.008600467862561346 -1.398426390066744
163 -0.008605169551447033 -1.4072308617644014 -0.008605942176654936 -1.4070323322433989
164 -0.008604151429608464 -1.4158350131940098 -0.008611479168757796 -1.4156438114121566
165 -0.008604521211236716 -1.4244395344052465 -0.008600095566362143 -1.4242439069785187
166 -0.008605043170973659 -1.4330445775762202 -0.008605658588930965 -1.4328495655674496
167 -0.008602314023301005 -1.441646891599521 -0.008605311904102565 -1.441454877471552
168 -0.008602559100836515 -1.4502494507003576 -0.00861304416321218 -1.4500679216347643
169 -0.008612738829106093 -1.4588621895294638 -0.008644762123003602 -1.458712683757768
170 -0.008604275295510888 -1.4674664648249747 -0.008644074155017733 -1.4673567579127857
171 -0.00860035177320242 -1.4760668165981772 -0.008597778249531984 -1.4759545361623176
172 -0.008600961789488793 -1.484667778387666 -0.008597596501931547 -1.4845521326642492
173 -0.008601626381278038 -1.493269404768944 -0.008602145733311773 -1.493154278397561
174 -0.008602353744208813 -1.501871758513153 -0.008614292275160551 -1.5017685706727217
175 -0.008599329506978393 -1.5104710880201313 -0.008593658730387688 -1.5103622294031094
176 -0.008596370229497552 -1.5190674582496289 -0.008564675878733396 -1.5189269052818428
177 -0.008599105151370167 -1.527666563400999 -0.00862851869314909 -1.527555423974992
178 -0.008601042861118912 -1.536267606262118 -0.008600390702486038 -1.536155814677478
179 -0.008606843231245876 -1.5448744494933637 -0.008533668844029308 -1.5446894835215075
180 -0.008603936480358242 -1.553478385973722 -0.008610819093883037 -1.5533003026153904
181 -0.008603491261601448 -1.5620818772353235 -0.008606660552322865 -1.5619069631677134
182 -0.008601085282862186 -1.5706829625181857 -0.008596451487392187 -1.5705034146551056
183 -0.00859972988255322 -1.579282692400739 -0.008586746966466307 -1.5790901616215718
184 -0.008601884869858623 -1.5878845772705976 -0.008602468436583877 -1.5876926300581558
185 -0.008601027633994817 -1.5964856049045923 -0.008602467412129045 -1.5962950974702848
186 -0.00860201264731586 -1.6050876175519082 -0.008600671077147126 -1.6048957685474319
187 -0.008602055767551065 -1.6136896733194592 -0.00860137976706028 -1.6134971483144922
188 -0.008600438898429274 -1.6222901122178885 -0.008607766777276992 -1.6221049150917692
189 -0.00860773348249495 -1.6308978457003835 -0.008558584935963153 -1.6306635000277323
190 -0.008604108449071645 -1.639501954149455 -0.008611169876530766 -1.639274669904263
191 -0.008601393597200514 -1.6481033477466556 -0.008600684208795428 -1.6478753541130584
192 -0.008603472681716084 -1.6567068204283717 -0.008594702137634158 -1.6564700562506927
193 -0.00862935553304851 -1.6653361759614203 -0.008537732157856226 -1.6650077884085488
194 -0.008603190723806619 -1.673939366685227 -0.008600294077768921 -1.6736080824863178
195 -0.008604011312127114 -1.682543377997354 -0.008586013223975897 -1.6821940957102937
196 -0.008602630207315087 -1.691146008204669 -0.008604077436029912 -1.6907981731463235
197 -0.008583118161186575 -1.6997291263658556 -0.008526486065238714 -1.6993246592115623
198 -0.00860632210969925 -1.7083354484755549 -0.00860556410625577 -1.707930223317818
199 -0.008605014951899647 -1.7169404634274545 -0.008603231515735388 -1.7165334548335534
200 -0.008601302606984973 -1.7255417660344394 -0.008591997157782316 -1.7251254519913357
201 -0.008604331081733108 -1.7341460971161726 -0.008593755168840289 -1.733719207160176
202 -0.008604700258001686 -1.7427507973741743 -0.008603069372475148 -1.7423222765326511
203 -0.008605040423572064 -1.7513558377977463 -0.008603297406807542 -1.7509255739394587
204 -0.008603547839447856 -1.7599593856371942 -0.008602504944428801 -1.7595280788838874
205 -0.008603084133937955 -1.7685624697711322 -0.008608137397095561 -1.768136216280983
206 -0.008602219540625811 -1.777164689311758 -0.00864316439256072 -1.7767793806735437
207 -0.008601133432239293 -1.7857658227439974 -0.008600963000208139 -1.7853803436737519
208 -0.008602138608694077 -1.7943679613526915 -0.008599227014929055 -1.793979570688681
209 -0.008603988494724036 -1.8029719498474155 -0.00851965332403779 -1.8024992240127187
210 -0.008602274907752871 -1.8115742247551683 -0.008596410835161805 -1.8110956348478804
211 -0.008602493023499847 -1.820176717778668 -0.00860159369185567 -1.8196972285397361
212 -0.00860375422053039 -1.8287804719991985 -0.008586186217144132 -1.8282834147568803
213 -0.008600667119026184 -1.8373811391182246 -0.008568844944238662 -1.836852259701119
214 -0.008605448808521033 -1.8459865879267456 -0.008607229497283698 -1.8454594891984026
215 -0.008602112764492631 -1.8545887006912383 -0.00857532825320959 -1.8540348174516121
216 -0.008603359945118428 -1.8631920606363568 -0.008601769525557756 -1.86263658697717
217 -0.008598048985004426 -1.8717901096213612 -0.00865657152608037 -1.8712931585032504
218 -0.008601506426930427 -1.8803916160482916 -0.00859950496815145 -1.879892663471402
219 -0.008601699210703372 -1.888993315258995 -0.008593703154474497 -1.8884863666258764
220 -0.008603003807365894 -1.897596319066361 -0.008612956386059523 -1.897099323011936
221 -0.008603660715743899 -1.9061999797821048 -0.008593996847048401 -1.9056933198589843
222 -0.00859935893677175 -1.9147993387188764 -0.008609723718836903 -1.9143030435778212
223 -0.008600560668855905 -1.9233998993877324 -0.00860450454056263 -1.922907548118384
224 -0.008600082295015455 -1.9319999816827478 -0.008594128116965295 -1.9315016762353492
225 -0.008602566737681627 -1.9406025484204295 -0.008606653939932585 -1.9401083301752817
226 -0.008600995363667607 -1.949203543784097 -0.00860313568264246 -1.948711465857924
227 -0.008599142823368312 -1.9578026866074654 -0.008605905808508396 -1.9573173716664325
228 -0.008599859196692705 -1.966402545804158 -0.008607224375009537 -1.965924596041442
229 -0.008599173789843918 -1.975001719594002 -0.008602962549775838 -1.9745275585912179
230 -0.008610622026026249 -1.9836123416200282 -0.008520356612280011 -1.9830479152034979
231 -0.008600449375808238 -1.9922127909958365 -0.008604163769632578 -1.9916520789731305
232 -0.00860006120055914 -2.0008128521963955 -0.00859751831740141 -2.000249597290532
233 -0.008600949123501778 -2.0094138013198974 -0.008603154495358468 -2.0088527517858905
234 -0.00860327184200287 -2.0180170731619005 -0.00861924490891397 -2.0174719966948045
235 -0.008601441513746977 -2.0266185146756475 -0.008610526984557509 -2.026082523679362
236 -0.008607344143092633 -2.03522585881874 -0.008576786192134023 -2.034659309871496
237 -0.008599498821422458 -2.043825357640163 -0.008604229101911188 -2.0432635389734073
238 -0.008599864225834608 -2.0524252218659975 -0.008594355825334788 -2.0518578947987423
239 -0.0086227938067168 -2.0610480156727142 -0.008746877638623118 -2.0606047724373653
240 -0.008596395514905453 -2.0696444111876198 -0.00859959665685892 -2.069204369094224
241 -0.008598269522190094 -2.0782426807098098 -0.008597629284486175 -2.0778019983787104
242 -0.008597182668745517 -2.086839863378555 -0.008599634561687709 -2.0864016329403983
243 -0.008596321195363998 -2.095436184573919 -0.008595754997804761 -2.094997387938203
244 -0.00860252110287547 -2.1040387056767944 -0.008638153597712517 -2.103635541535916
245 -0.008597478456795215 -2.1126361841335894 -0.008585037756711244 -2.112220579292627
246 -0.00859523918479681 -2.1212314233183864 -0.008588021574541926 -2.1208086008671687
247 -0.00857839835807681 -2.129809821676463 -0.008519986504688859 -2.1293285873718575
248 -0.008597295312210918 -2.1384071169886743 -0.008594863582402468 -2.13792345095426
249 -0.008598871622234583 -2.1470059886109087 -0.008598635578528047 -2.146522086532788
250 -0.008597298432141543 -2.1556032870430504 -0.008598263189196587 -2.155120349721985
251 -0.008597570424899458 -2.1642008574679497 -0.00859965025447309 -2.163719999976458
252 -0.008597430586814881 -2.1727982880547647 -0.008603311190381647 -2.17232331116684
253 -0.008597101457417012 -2.181395389512182 -0.008596792398020626 -2.1809201035648607
254 -0.008589155925437807 -2.1899845454376194 -0.008654200099408626 -2.189574303664269
255 -0.008594227861613036 -2.1985787732992326 -0.008594094216823578 -2.198168397881093
256 -0.00859564277343452 -2.207174416072667 -0.008595301955938339 -2.206763699837031
257 -0.008597750822082162 -2.2157721668947494 -0.008572900108993054 -2.215336599946024
258 -0.008594921277835964 -2.224367088172585 -0.008613419253379107 -2.2239500191994033
259 -0.008609787886962294 -2.2329768760595474 -0.008628679858520626 -2.2325786990579237
260 -0.008594999462366104 -2.2415718755219136 -0.008595568267628551 -2.2411742673255524
261 -0.008594341902062297 -2.250166217423976 -0.008594551077112555 -2.2497688184026647
262 -0.008594452822580933 -2.2587606702465566 -0.008600457524880766 -2.2583692759275453
263 -0.008590243849903345 -2.26735091409646 -0.008582480251789093 -2.2669517561793344
264 -0.008593934820964932 -2.2759448489174248 -0.008591487118974329 -2.275543243298309
265 -0.008594265859574079 -2.2845391147769987 -0.008590795937925578 -2.2841340392362346
266 -0.008590084221214055 -2.2931291989982125 -0.008508594566956162 -2.2926426338031907
267 -0.00859585041180253 -2.301725049410015 -0.008597077568992972 -2.3012397113721836
268 -0.00859713340178132 -2.310322182811796 -0.00859701563604176 -2.3098367270082254
269 -0.008596688462421297 -2.3189188712742173 -0.008594601368531584 -2.318431328376757
270 -0.008595839655026794 -2.3275147109292442 -0.008598068449646234 -2.327029396826403
271 -0.008595990389585495 -2.33611070131883 -0.008593584317713976 -2.335622981144117
272 -0.008597860997542738 -2.3447085623163724 -0.008596578845754266 -2.344219559989871
273 -0.008594797598198057 -2.3533033599145705 -0.00860991133376956 -2.352829471323641
274 -0.008595654321834446 -2.361899014236405 -0.00856480011716485 -2.3613942714408056
275 -0.008594837505370378 -2.3704938517417755 -0.008569386741146445 -2.369963658181952
276 -0.008595169102773071 -2.3790890208445488 -0.008588318666443228 -2.378551976848395
277 -0.008595358673483133 -2.387684379518032 -0.008591302670538425 -2.3871432795189333
278 -0.008596719382330776 -2.3962810989003627 -0.00859447061084211 -2.3957377501297756
279 -0.008595153223723173 -2.404876252124086 -0.008575881319120526 -2.404313631448896
280 -0.008592430176213384 -2.4134686823002993 -0.008569964254274965 -2.412883595703171
281 -0.008602887392044067 -2.4220715696923434 -0.00859528873115778 -2.421478884434329
282 -0.008597053121775389 -2.4306686228141188 -0.00859649977646768 -2.4300753842107965
283 -0.008596933772787451 -2.439265556586906 -0.008596559334546328 -2.438671943545343
284 -0.008596620801836253 -2.4478621773887426 -0.0085946059320122 -2.447266549477355
285 -0.008596127899363638 -2.4564583052881064 -0.008599237166345119 -2.4558657866437
286 -0.008594428887590766 -2.465052734175697 -0.0085913076531142 -2.4644570942968143
287 -0.008594966307282449 -2.4736477004829798 -0.00858903294429183 -2.473046127241106
288 -0.008597227884456516 -2.4822449283674364 -0.008600815525278449 -2.4816469427663845
289 -0.008597808470949531 -2.490842736838386 -0.008587497100234032 -2.4902344398666187
290 -0.008594951592385769 -2.499437688430772 -0.008602571021765471 -2.4988370108883844
291 -0.008595367707312108 -2.508033056138084 -0.008613609243184328 -2.5074506201315687
292 -0.008594619482755661 -2.51662767562084 -0.008606445975601673 -2.5160570661071704
293 -0.00859486977569759 -2.5252225453965376 -0.008590336795896292 -2.5246474029030668
294 -0.008593891141936183 -2.5338164365384737 -0.008592649223282933 -2.5332400521263496
295 -0.008595157973468303 -2.542411594511942 -0.008598412945866584 -2.541838465072216
296 -0.008595418836921453 -2.551007013348863 -0.008600536826997995 -2.550439001899214
297 -0.00859294282272458 -2.5595999561715876 -0.008603466488420964 -2.559042468387635
298 -0.008584797754883767 -2.5681847539264715 -0.00854962128214538 -2.5675920896697804
299 -0.008594108233228325 -2.5767788621596996 -0.008605308830738068 -2.5761973985005184
300 -0.008593917125836015 -2.5853727792855357 -0.008595628617331385 -2.5847930271178496
301 -0.008594404812902212 -2.593967184098438 -0.008594429399818183 -2.593387456517668
302 -0.008594578132033348 -2.6025617622304713 -0.008598548825830221 -2.601986005343498
303 -0.008592793671414255 -2.6111545559018854 -0.008620117045938968 -2.610606122389437
304 -0.00859316298738122 -2.6197477188892666 -0.008590694284066558 -2.6191968166735036
305 -0.00859505208209157 -2.6283427709713583 -0.00861127618700266 -2.6278080928605063
306 -0.008591987239196897 -2.6369347582105553 -0.00858709728345275 -2.636395190143959
307 -0.008581748278811575 -2.645516506489367 -0.0085471467114985 -2.6449423368554577
308 -0.008594339061528445 -2.6541108455508957 -0.008592588035389781 -2.6535349248908475
309 -0.00859439275227487 -2.6627052383031704 -0.008593641314655542 -2.662128566205503
310 -0.008593057887628675 -2.671298296190799 -0.00859184586443007 -2.670720412069933
311 -0.008593157120048999 -2.679891453310848 -0.00859523587860167 -2.6793156479485347
312 -0.008591799577698112 -2.6884832528885463 -0.008602692792192102 -2.687918340740727
313 -0.008592434134334326 -2.6970756870228807 -0.008586062770336866 -2.6965044035110637
314 -0.008595217345282435 -2.705670904368163 -0.008594647143036127 -2.7050990506540997
315 -0.008593715401366353 -2.7142646197695295 -0.008585802651941777 -2.7136848533060416
316 -0.008593859430402518 -2.722858479199932 -0.008513277117162942 -2.7221981304232044
317 -0.008591701649129391 -2.7314501808490617 -0.008588760951533913 -2.730786891374738
318 -0.008595991460606456 -2.7400461723096683 -0.008597004506736994 -2.7393838958814754
319 -0.008595025772228837 -2.748641198081897 -0.008594560902565718 -2.747978456784041
320 -0.008594497991725802 -2.757235696073623 -0.008593541104346514 -2.7565719978883876
321 -0.008594606118276716 -2.7658303021918997 -0.008593703666701914 -2.7651657015550897
322 -0.008594305347651243 -2.774424607539551 -0.008592921495437621 -2.773758623050527
323 -0.008596174605190753 -2.7830207821447415 -0.008599744783714414 -2.7823583678342416
324 -0.00859334017150104 -2.7916141223162425 -0.008611250249668956 -2.7909696180839108
325 -0.008594581112265586 -2.800208703428508 -0.008613978372886777 -2.7995835964567974
326 -0.008594565000385046 -2.808803268428893 -0.008540256321430207 -2.8081238527782277
327 -0.008594860835000873 -2.817398129263894 -0.008596789883449673 -2.8167206426616773
328 -0.00859464230015874 -2.825992771564053 -0.008596160169690847 -2.825316802831368
329 -0.008593560149893164 -2.834586331713946 -0.00860285311937332 -2.833919655950741
330 -0.008594170305877924 -2.8431805020198238 -0.008591683814302087 -2.842511339765043
331 -0.008587443456053733 -2.8517679454758773 -0.00862368755042553 -2.8511350273154688
332 -0.008596325479447841 -2.860364270955325 -0.00856919651851058 -2.859704223833979
333 -0.00859146760776639 -2.8689557385630913 -0.008586883498355746 -2.8682911073323347
334 -0.008593784412369132 -2.8775495229754604 -0.008594374544918537 -2.8768854818772533
335 -0.008593340963125229 -2.8861428639385855 -0.008593634516000748 -2.8854791163932543
336 -0.008593250764533877 -2.8947361147031194 -0.008596029412001372 -2.894075145805256
337 -0.008593240892514587 -2.903329355595634 -0.008599429810419678 -2.9026745756156753
338 -0.008593619475141168 -2.9119229750707754 -0.008601924823597073 -2.911276500439272
339 -0.008591290796175599 -2.920514265866951 -0.008591798041015864 -2.919868298480288
340 -0.008591214567422867 -2.929105480434374 -0.008591021457687021 -2.9284593199379754
341 -0.008592659048736096 -2.93769813948311 -0.008590107457712293 -2.9370494273956878
342 -0.00859252349473536 -2.9462906629778454 -0.008592979097738863 -2.945642406493427
343 -0.008578015444800257 -2.9548686784226454 -0.008637646539136767 -2.9542800530325635
344 -0.008591004041954875 -2.9634596824646002 -0.008584525203332305 -2.9628645782358958
345 -0.008590330881997944 -2.9720500133465984 -0.008588636526837945 -2.9714532147627337
346 -0.008590430160984397 -2.980640443507583 -0.008588506979867816 -2.9800417217426016
347 -0.00858994242735207 -2.9892303859349347 -0.008589857956394553 -2.988631579698996
348 -0.008590361382812262 -2.997820747317747 -0.008590586017817259 -2.9972221657168134
349 -0.008589972695335745 -3.0064107200130827 -0.008589176228269935 -3.0058113419450834
350 -0.008590276492759586 -3.0150009965058424 -0.008594816410914063 -3.0144061583559973
351 -0.00858977073803544 -3.0235907672438778 -0.008591757016256451 -3.0229979153722537
352 -0.008591847028583288 -3.032182614272461 -0.008585097128525376 -3.031583012500779
353 -0.008590974332764744 -3.0407735886052256 -0.008612735709175468 -3.0401957482099546
354 -0.008589931018650531 -3.049363519623876 -0.008586861426010728 -3.0487826096359654
355 -0.008588937856256963 -3.057952457480133 -0.008584490092471243 -3.057367099728437
356 -0.008590702945366503 -3.0665431604255 -0.008589030522853137 -3.06595613025129
357 -0.008592900726944208 -3.075136061152444 -0.008638267079368234 -3.0745943973306584
358 -0.00859437077306211 -3.083730431925506 -0.008612611703574658 -3.083207009034233
359 -0.00858897240832448 -3.0923194043338307 -0.008587291277945042 -3.0917943003121784
360 -0.008593616541475058 -3.1009130208753057 -0.008540040394291282 -3.10033434070647
361 -0.00858936165459454 -3.1095023825299 -0.008580597862601281 -3.1089149385690713
362 -0.008589538000524043 -3.118091920530424 -0.008587302779778839 -3.1175022413488502
363 -0.008590629138052464 -3.1266825496684767 -0.008580629620701075 -3.1260828709695514
364 -0.00858736182563007 -3.135269911494107 -0.008607205329462886 -3.134690076299014
365 -0.008588957646861673 -3.143858869140969 -0.008589699631556869 -3.143279775930571
366 -0.008588073449209333 -3.152446942590178 -0.008587325876578688 -3.1518671018071496
367 -0.008588807890191674 -3.16103575048037 -0.008587236609309911 -3.1604543384164594
368 -0.008589344145730139 -3.1696250946261 -0.008592439582571387 -3.169046777999031
369 -0.00858685844577849 -3.178211953071879 -0.008601029915735126 -3.177647807914766
370 -0.008589373948052526 -3.1868013270199316 -0.008572947001084685 -3.1862207549158508
371 -0.00858693397603929 -3.195388260995971 -0.008583205472677945 -3.1948039603885285
372 -0.008588939439505339 -3.2039772004354763 -0.008591848751530051 -3.2033958091400585
373 -0.008586188545450568 -3.212563388980927 -0.008570263208821417 -3.21196607234888
374 -0.008588318014517426 -3.2211517069954443 -0.008581273723393679 -3.2205473460722738
375 -0.00858879745937884 -3.2297405044548233 -0.008588067395612598 -3.2291354134678865
376 -0.008588626841083169 -3.2383291312959064 -0.008586848666891456 -3.237722262134778
377 -0.008584811771288513 -3.2469139430671947 -0.008582724258303642 -3.2463049863930817
378 -0.008590318821370601 -3.2555042618885652 -0.008579914923757315 -3.254884901316839
379 -0.008588434616103768 -3.264092696504669 -0.008592711156234145 -3.263477612473073
380 -0.008588396897539496 -3.272681093402208 -0.008585837110877037 -3.2720634495839502
381 -0.008590633980929852 -3.281271727383138 -0.008629357861354946 -3.280692807445305
382 -0.008586577698588371 -3.2898583050817263 -0.008556389762088657 -3.289249197207394
383 -0.008588785910978914 -3.2984470909927053 -0.008599828742444516 -3.2978490259498385
384 -0.008589137578383088 -3.3070362285710884 -0.008583848690614104 -3.3064328746404525
385 -0.008588286023586989 -3.3156245145946754 -0.008588023437187075 -3.3150208980776394
386 -0.008587850630283356 -3.324212365224959 -0.008590900152921677 -3.3236117982305613
387 -0.008588786283507944 -3.332801151508467 -0.008587638335302471 -3.3321994365658636
388 -0.00858670361340046 -3.3413878551218676 -0.008584856428205967 -3.3407842929940696
389 -0.00858891406096518 -3.349976769182833 -0.008597565395757557 -3.3493818583898274
390 -0.008587760291993618 -3.3585645294748265 -0.008584178425371647 -3.357966036815199
391 -0.008588423486799002 -3.3671529529616255 -0.008589345263317227 -3.3665553820785163
392 -0.008589755091816188 -3.375742708053442 -0.008551789959892631 -3.375107172038409
393 -0.008587997173890471 -3.3843307052273324 -0.008604691177606583 -3.383711863216016
394 -0.008587217144668102 -3.3929179223720003 -0.008572120498865844 -3.392283983714882
395 -0.00858842469751835 -3.401506347069519 -0.008590055210515857 -3.400874038925398
396 -0.008591997530311346 -3.41009834459983 -0.008679522527381777 -3.4095535614527797
397 -0.008588689379394054 -3.418687033979224 -0.008591004041954875 -3.4181445654947344
398 -0.008586332248523832 -3.427273366227748 -0.008586406335234642 -3.426730971829969
399 -0.008586343657225371 -3.4358597098849737 -0.008587872795760631 -3.4353188446257295
400 -0.008586500817909837 -3.4444462107028837 -0.008586234739050269 -3.4439050793647796
401 -0.008586356462910772 -3.4530325671657947 -0.008585504023358226 -3.452490583388138
402 -0.00858725719153881 -3.4616198243573333 -0.0085894376039505 -3.4610800209920884
403 -0.008586859377101064 -3.4702066837344345 -0.008584496099501848 -3.4696645170915903
404 -0.00858760797418654 -3.478794291708621 -0.008585902582854032 -3.478250419674444
405 -0.008586676884442567 -3.4873809685930635 -0.008580940635874867 -3.486831360310319
406 -0.008587184129282832 -3.4959681527223463 -0.00858945706859231 -3.4954208173789114
407 -0.008588335569947958 -3.504556488292294 -0.008570834109559656 -3.5039916514884712
408 -0.008585445256903768 -3.513141933549198 -0.008598844846710562 -3.5125904963351817
409 -0.008586927084252238 -3.5217288606334503 -0.008588660042732954 -3.5211791563779147
410 -0.008581652818247677 -3.530310513451698 -0.008529615355655551 -3.5297087717335702
411 -0.008589372271671891 -3.53889988572337 -0.00859240721911192 -3.538301178952682
412 -0.008588084764778615 -3.547487970488149 -0.008587934309616685 -3.546889113262299
413 -0.008591151796281338 -3.55607912228443 -0.00861855885013938 -3.555507672112438
414 -0.008587127225473523 -3.5646662495099037 -0.008587524713948368 -3.5640951968263863
415 -0.008587579987943173 -3.573253829497847 -0.008589901961386204 -3.5726850987877725
416 -0.008586576860398053 -3.581840406358245 -0.008587997360154986 -3.5812730961479273
417 -0.008587336353957652 -3.5904277427122024 -0.008621551236137748 -3.589894647384065
418 -0.008588088303804397 -3.5990158310160068 -0.008596128271892666 -3.5984907756559577
419 -0.008586115948855878 -3.607601946964863 -0.008570204861462117 -3.60706098051742
420 -0.008599013742059469 -3.616200960706922 -0.008660986833274365 -3.6157219673506944
421 -0.008586930111050606 -3.6247878908179727 -0.00858529913239181 -3.624307266483086
422 -0.00858540260232985 -3.6333732934203025 -0.008586111571639776 -3.632893378054726
423 -0.008586563775315881 -3.6419598571956184 -0.00858339611440897 -3.641476774169135
424 -0.008586231339722871 -3.650546088535341 -0.008587930444628 -3.650064704613763
425 -0.008587720291689038 -3.65913380882703 -0.008599659334868193 -3.658664363948631
426 -0.008584782248362899 -3.667718591075393 -0.008570470148697495 -3.6672348340973286
427 -0.008588140225037932 -3.6763067313004307 -0.008582316525280475 -3.675817150622609
428 -0.008586170338094234 -3.684892901638525 -0.008588087558746339 -3.6844052381813555
429 -0.008589429827407003 -3.693482331465932 -0.008573362603783607 -3.692978600785139
430 -0.008584648976102472 -3.7020669804420345 -0.008562842151150107 -3.701541442936289
431 -0.008586737513542175 -3.7106537179555765 -0.008576843235641719 -3.710118286171931
432 -0.008588336920365692 -3.7192420548759424 -0.008580588549375535 -3.718698874721307
433 -0.008586843311786652 -3.7278288981877292 -0.008596791233867408 -3.7272956659551744
434 -0.008591096615418792 -3.736419994803148 -0.00847827852703631 -3.7357739444822107
435 -0.008588235266506672 -3.7450082300696548 -0.008591859973967076 -3.744365804456178
436 -0.008588784327730536 -3.753597014397385 -0.00858866386115551 -3.7529544683173333
437 -0.00858886269852519 -3.7621858770959102 -0.008590785041451453 -3.7615452533587845
438 -0.008588519506156444 -3.7707743966020666 -0.008589743496850133 -3.7701349968556346
439 -0.008589202864095568 -3.779363599466162 -0.008589296136051416 -3.778724292991686
440 -0.008588355174288154 -3.7879519546404503 -0.008589721331372858 -3.787314014323059
441 -0.00858910740353167 -3.796541062043982 -0.008598581328988076 -3.795912595652047
442 -0.008587435865774751 -3.805128497909757 -0.008588183159008621 -3.8045007788110556
443 -0.008587314374744892 -3.8137158122845016 -0.008586250385269523 -3.8130870291963253
444 -0.008589421212673188 -3.822305233497175 -0.008602523570880293 -3.8216895527672055
445 -0.00858788420446217 -3.830893117701637 -0.008584364783018827 -3.8302739175502243
446 -0.00858555780723691 -3.839478675508874 -0.008611849462613463 -3.8388857670128376
447 -0.008586852578446269 -3.84806552808732 -0.008600067999213933 -3.8474858350120513
448 -0.008586727315559983 -3.85665225540288 -0.00857785758562386 -3.856063692597675
449 -0.008586923172697426 -3.8652391785755777 -0.00857898616231978 -3.864642678759995
450 -0.008586826268583536 -3.8738260048441613 -0.008586396463215351 -3.87322907522321
451 -0.008586871344596148 -3.8824128761887575 -0.00860550724901259 -3.881834582472223
452 -0.008586128149181605 -3.890999004337939 -0.00858182441443205 -3.890416406886655
453 -0.008587092999368906 -3.899586097337308 -0.008585551660507918 -3.899001958547163
454 -0.008587853610515594 -3.9081739509478237 -0.008590690279379486 -3.9075926488265424
455 -0.008586524892598391 -3.916760475840422 -0.008585851825773715 -3.916178500652316
456 -0.008586262725293637 -3.925346738565716 -0.008584612933918833 -3.9247631135862346
457 -0.008587086014449597 -3.9339338245801656 -0.008589801890775562 -3.9333529154770104
458 -0.008587411930784583 -3.94252123651095 -0.008586153807118534 -3.9419390692841287
459 -0.008589390153065323 -3.9511106266640152 -0.008570113545283675 -3.9505091828294123
460 -0.008586299978196621 -3.959696926642212 -0.008590518776327372 -3.95909970160574
461 -0.008587099052965641 -3.9682840256951777 -0.008581105479970574 -3.9676808070857104
462 -0.008586234319955111 -3.976870260015133 -0.008579726982861757 -3.976260534068572
463 -0.008589470712468027 -3.9854597307276007 -0.008677995204925537 -3.9849385292734976
464 -0.008585424302145839 -3.9940451550297467 -0.00858040088787675 -3.9935189301613745
465 -0.008585384022444487 -4.002630539052191 -0.008584490371868014 -4.002103420533243
466 -0.00858555706217885 -4.01121609611437 -0.00858780713751912 -4.010691227670762
467 -0.008585331682115793 -4.0198014277964855 -0.00858727628365159 -4.019278503954413
468 -0.008584888093173504 -4.028386315889659 -0.00857962346635759 -4.027858127420771
469 -0.008589451620355248 -4.036975767510014 -0.008617862407118083 -4.036475989827889
470 -0.008584046037867665 -4.045559813547881 -0.008557815104722977 -4.045033804932612
471 -0.00858367970213294 -4.054143493250014 -0.008553673094138504 -4.053587478026751
472 -0.0085857177618891 -4.062729211011903 -0.008586270129308104 -4.062173748156059
473 -0.008586916280910373 -4.071316127292813 -0.00858841766603291 -4.070762165822092
474 -0.008586678840219974 -4.079902806133033 -0.008588497061282396 -4.079350662883375
475 -0.008585896017029882 -4.088488702150062 -0.00858343681320548 -4.0879340996965805
476 -0.008586561447009445 -4.0970752635970715 -0.008590801525861025 -4.096524901222441
477 -0.008588302601128816 -4.1056635661982 -0.008627606555819511 -4.105152507778261
478 -0.008585301646962761 -4.114248867845163 -0.008613098924979568 -4.11376560670324
479 -0.008585060620680452 -4.122833928465843 -0.008587128715589643 -4.12235273541883
480 -0.008585430588573218 -4.131419359054416 -0.008590607764199376 -4.13094334318303
481 -0.008574518188834191 -4.13999387724325 -0.008419813588261604 -4.139363156771291
482 -0.00858766185119748 -4.148581539094447 -0.00857759821228683 -4.147940754983578
483 -0.008587892167270184 -4.157169431261718 -0.008590216422453523 -4.156530971406031
484 -0.008586722239851952 -4.16575615350157 -0.008589484822005033 -4.165120456228037
485 -0.00858685402199626 -4.174343007523566 -0.008587823295965791 -4.173708279524003
486 -0.008587228180840612 -4.182930235704407 -0.008579879580065609 -4.182288159104068
487 -0.00858743917196989 -4.191517674876377 -0.008586284145712853 -4.190874443249781
488 -0.008587164897471666 -4.200104839773849 -0.008594772778451443 -4.199469216028232
489 -0.008588102459907532 -4.208692942233757 -0.008573416760191322 -4.208042632788423
490 -0.008588713919743895 -4.217281656153501 -0.008596320915967227 -4.216638953704391
491 -0.008587694587185979 -4.2258693507406875 -0.008593263942748309 -4.225232217647139
492 -0.00858676633797586 -4.234456117078663 -0.008575341058894992 -4.233807558706034
493 -0.008590938709676265 -4.243047055788339 -0.00862047760747373 -4.242428036313508
494 -0.008583438489586115 -4.251630494277925 -0.008550213370472192 -4.25097824968398
495 -0.008586513716727496 -4.260217007994652 -0.008589013200253248 -4.259567262884233
496 -0.008586252806708217 -4.26880326080136 -0.008587280288338661 -4.268154543172572
497 -0.008587182313203812 -4.277390443114564 -0.008538922900334001 -4.2766934660729055
498 -0.008587602199986577 -4.28597804531455 -0.008587267622351647 -4.285280733695257
499 -0.008587150368839502 -4.29456519568339 -0.008591135777533055 -4.29387186947279
500 -0.00858637373894453 -4.303151569422335 -0.008603822719305754 -4.302475692192096
501 -0.008587362756952644 -4.311738932179288 -0.008570424746721983 -4.311046116938818
502 -0.008586710970848798 -4.320325643150136 -0.00859633176587522 -4.319642448704693
503 -0.008587893052026629 -4.328913536202163 -0.008618571935221553 -4.328261020639914
504 -0.008586519164964557 -4.337500055367127 -0.008582998672500253 -4.336844019312414
505 -0.008585730474442244 -4.346085785841569 -0.008591352170333267 -4.345435371482747
506 -0.008587385062128305 -4.354673170903697 -0.008591767819598316 -4.354027139302345
507 -0.00858632568269968 -4.363259496586397 -0.008587732817977667 -4.362614872120322
508 -0.008584741177037359 -4.371844237763434 -0.008597292890772223 -4.371212165011094
509 -0.008584645949304104 -4.380428883712738 -0.008572332840412856 -4.3797844978515075
510 -0.00858472236432135 -4.389013606077059 -0.008594173798337578 -4.388378671649845
511 -0.008584425924345851 -4.3975980320014045 -0.008563444763422013 -4.396942116413268
512 -0.00858685802668333 -4.406184890028088 -0.008582137711346149 -4.405524254124614
513 -0.008585928613319993 -4.414770818641408 -0.008585688564926386 -4.41410994268954
514 -0.008586296904832124 -4.42335711554624 -0.008620805479586125 -4.422730748169125
515 -0.00858740946277976 -4.43194452500902 -0.008617294626310468 -4.4313480427954355
516 -0.008585183555260301 -4.44052970856428 -0.008586414530873299 -4.439934457326308
517 -0.008587222313508391 -4.449116930877788 -0.008600464137271047 -4.44853492146358
518 -0.008583099208772182 -4.457700030086561 -0.008557136915624142 -4.457092058379204
519 -0.00858479756861925 -4.46628482765518 -0.008584047760814428 -4.465676106140019
520 -0.008584245713427663 -4.474869073368607 -0.008585189189761876 -4.4742612953297805
521 -0.008585018431767821 -4.483454091800375 -0.008586064027622343 -4.482847359357403
522 -0.008584301033988596 -4.492038392834364 -0.008585537457838655 -4.491432896815241
523 -0.008587021520361305 -4.500625414354725 -0.008541294978931547 -4.4999741917941725
524 -0.008584541687741875 -4.509209956042467 -0.008640673663467168 -4.5086148654576395
525 -0.008584445388987661 -4.517794401431455 -0.00858470587991178 -4.517199571337551
526 -0.008584061032161116 -4.526378462463616 -0.008584490790963174 -4.525784062128515
527 -0.00858330843038857 -4.534961770894005 -0.00858834576793015 -4.534372407896445
528 -0.00858474657870829 -4.543546517472713 -0.008589912438765168 -4.54296232033521
529 -0.008578188018873334 -4.552124705491586 -0.008527348330244423 -4.551489668665455
530 -0.008583737164735794 -4.560708442656322 -0.008573027374222875 -4.560062696039678
531 -0.008583796489983798 -4.569292239146306 -0.008583151176571846 -4.568645847216249
532 -0.008584914682433008 -4.577877153828739 -0.008584253396838904 -4.577230100613088
533 -0.008578398916870355 -4.586455552745609 -0.00863508777692914 -4.5858651883900166
534 -0.00858382023870945 -4.595039372984319 -0.00858817114494741 -4.594453359534964
535 -0.008584478497505188 -4.603623851481824 -0.008583851577714085 -4.603037211112678
536 -0.008583477325737476 -4.612207328807562 -0.008586071711033583 -4.611623282823712
537 -0.008582730032503604 -4.620790058840066 -0.008575171465054154 -4.620198454288766
538 -0.008583513135090471 -4.629373571975156 -0.008579839579761028 -4.628778293868527
539 -0.008583357837051154 -4.637956929812208 -0.008584556309506297 -4.637362850178033
540 -0.008576823957264423 -4.646533753769472 -0.00851810621097684 -4.64588095638901
541 -0.008584040636196732 -4.655117794405669 -0.008578194351866842 -4.654459150740877
542 -0.008584953704848885 -4.663702748110518 -0.008588878344744444 -4.663048029085621
543 -0.008585240971297026 -4.672287989081815 -0.008585301553830504 -4.671633330639452
544 -0.008583042630925774 -4.6808710317127415 -0.008540411107242107 -4.680173741746694
545 -0.008585244929417968 -4.68945627664216 -0.008585625840350986 -4.688759367587045
546 -0.00858533326536417 -4.6980416099075235 -0.008588187862187624 -4.697347555449233
547 -0.008585362741723657 -4.706626972649247 -0.008558535296469928 -4.705906090745703
548 -0.008585166279226541 -4.715212138928474 -0.008583634626120329 -4.714489725371823
549 -0.008585273474454879 -4.723797412402929 -0.008582805376499891 -4.723072530748324
550 -0.008584779128432274 -4.732382191531361 -0.00861027343198657 -4.73168280418031
551 -0.008583869365975261 -4.740966060897336 -0.008594054216518997 -4.740276858396829
552 -0.00858518430031836 -4.7495512451976545 -0.008583127846941352 -4.748859986243771
553 -0.00858586928807199 -4.758137114485726 -0.008555221278220415 -4.757415207521991
554 -0.008584237424656749 -4.766721351910383 -0.008577315881848336 -4.765992523403839
555 -0.008585477340966463 -4.77530682925135 -0.00858501885086298 -4.774577542254702
556 -0.008584622759371996 -4.783891452010722 -0.008587793353945017 -4.783165335608647
557 -0.008585233706980944 -4.792476685717703 -0.008594246208667755 -4.791759581817315
558 -0.008585200225934387 -4.801061885943637 -0.008587305014953018 -4.800346886832268
559 -0.008584520779550076 -4.809646406723187 -0.008580247778445483 -4.808927134610713
560 -0.008584093675017357 -4.818230500398204 -0.008587128669023513 -4.817514263279737
561 -0.008587334770709276 -4.826817835168914 -0.00859617181122303 -4.82611043509096
562 -0.008587877918034791 -4.835405713086948 -0.008582706190645694 -4.834693141281606
563 -0.008585571078583598 -4.843991284165532 -0.00858041476458311 -4.843273556046189
564 -0.008585885353386401 -4.852577169518918 -0.008583730738610029 -4.851857286784798
565 -0.008586271945387126 -4.8611634414643055 -0.008541043009608984 -4.860398329794408
566 -0.008585678460076452 -4.869749119924382 -0.008590740012004971 -4.868989069806413
567 -0.00858592358417809 -4.87833504350856 -0.008588529145345091 -4.877577598951758
568 -0.008583925478160382 -4.886918968986721 -0.008640217781066894 -4.886217816732825
569 -0.008584247436374426 -4.895503216423095 -0.008591476781293749 -4.894809293514118
570 -0.00858449712395668 -4.904087713547052 -0.008585737086832523 -4.903395030600951
571 -0.00858436762355268 -4.912672081170605 -0.008584840316325426 -4.911979870917277
572 -0.008585682837292552 -4.921257764007898 -0.008591610053554178 -4.920571480970831
573 -0.008584906021133066 -4.92984267002903 -0.008659379463642836 -4.9292308604344734
574 -0.008585341414436698 -4.938428011443467 -0.008577794022858142 -4.937808654457331
575 -0.008582353265956045 -4.947010364709422 -0.008582109631970525 -4.946390764089302
576 -0.008582510938867926 -4.95559287564829 -0.008581346832215786 -4.954972110921518
577 -0.0085827034432441 -4.964175579091534 -0.008580131502822042 -4.96355224242434
578 -0.008583960682153701 -4.972759539773688 -0.008588233403861523 -4.972140475828201
579 -0.008583143539726733 -4.9813426833134145 -0.00858259918168187 -4.980723075009883
580 -0.00858399849385023 -4.9899266818072645 -0.008592387847602367 -4.989315462857485
581 -0.008589593833312393 -4.9985162756405765 -0.00871427534148097 -4.998029738198966
582 -0.008580960286781191 -5.007097235927358 -0.008588137896731496 -5.006617876095698
583 -0.008581581758335233 -5.015678817685693 -0.008580744685605168 -5.015198620781303
584 -0.00858136904425919 -5.024260186729952 -0.008584929164499044 -5.023783549945802
585 -0.008582520578056575 -5.032842707308009 -0.008580469293519855 -5.0323640192393215
586 -0.00858225291594863 -5.041424960223957 -0.008584507368505 -5.040948526607827
587 -0.008581433957442642 -5.0500063941814 -0.008586807502433657 -5.049535334110261
588 -0.00858312756754458 -5.058589521748945 -0.008579026348888874 -5.058114360459149
589 -0.008582178456708788 -5.0671717002056536 -0.008581930911168456 -5.0666962913703175
590 -0.00858259699307382 -5.075754297198728 -0.008583059953525662 -5.075279351323843
591 -0.008581789629533886 -5.084336086828261 -0.00857968428172171 -5.083859035605565
592 -0.008582808542996645 -5.092918895371258 -0.00852816915139556 -5.09238720475696
593 -0.008582404255867005 -5.101501299627125 -0.008584522316232324 -5.100971727073192
594 -0.008583705686032773 -5.110085005313158 -0.008577891951426863 -5.1095496190246195
595 -0.008583203796297312 -5.118668209109455 -0.008584671234712005 -5.118134290259332
596 -0.008583596302196383 -5.127251805411651 -0.008583736373111606 -5.126718026632443
597 -0.00858316384255886 -5.13583496925421 -0.008585455734282732 -5.135303482366726
598 -0.008583443984389306 -5.1444184132386 -0.008595700608566403 -5.143899182975292
599 -0.00858434229157865 -5.153002755530179 -0.00858414676040411 -5.152483329735696
600 -0.008587630232796073 -5.161590385762975 -0.008541165059432388 -5.161024494795128
601 -0.00858435700647533 -5.17017474276945 -0.008581390045583248 -5.169605884840711
602 -0.008583526639267803 -5.178758269408718 -0.008584587462246418 -5.1781904723029575
603 -0.008583624707534909 -5.187341894116253 -0.008587999641895295 -5.186778471944852
604 -0.00858119479380548 -5.1959230889100585 -0.008589090080931783 -5.195367562025784
605 -0.008584527531638741 -5.204507616441697 -0.008594711264595389 -5.203962273290379
606 -0.008581743529066443 -5.2130893599707635 -0.00859036585316062 -5.21255263914354
607 -0.008583979960530997 -5.221673339931295 -0.008576646493747831 -5.221129285637288
608 -0.008583171991631389 -5.230256511922926 -0.008583702286705375 -5.229712987923993
609 -0.008583845105022192 -5.238840357027948 -0.008582557132467628 -5.238295545056461
610 -0.008583313645794987 -5.247423670673744 -0.008577765710651875 -5.246873310767113
611 -0.008579012518748642 -5.256002683192492 -0.008630039636045694 -5.255503350403159
612 -0.008583156345412134 -5.264585839537904 -0.008595114201307296 -5.264098464604467
613 -0.008583273505792022 -5.273169113043696 -0.008593197958543897 -5.272691662563011
614 -0.008583545591682196 -5.281752658635378 -0.008577255252748727 -5.281268917815759
615 -0.008582816692069173 -5.290335475327447 -0.008582417899742723 -5.289851335715502
616 -0.00858346577733755 -5.298918941104785 -0.008577837236225605 -5.298429172951728
617 -0.008582392893731593 -5.307501333998516 -0.008577781682834029 -5.307006954634562
618 -0.008584008645266294 -5.316085342643783 -0.008567302534356714 -5.315574257168919
619 -0.008584316493943334 -5.324669659137726 -0.00857257223688066 -5.3241468294058
620 -0.008583701122552157 -5.333253360260278 -0.008568592509254814 -5.332715421915054
621 -0.008582616178318857 -5.341835976438596 -0.008579862397164106 -5.341295284312219
622 -0.008582894457504153 -5.3504188708961005 -0.00858353478834033 -5.349878819100559
623 -0.008578324830159545 -5.35899719572626 -0.008550261566415428 -5.3584290806669745
624 -0.008585331775248051 -5.367582527501508 -0.008584051486104726 -5.36701313215308
625 -0.008583214739337564 -5.376165742240845 -0.008581331931054592 -5.375594464084134
626 -0.008583756629377604 -5.384749498870223 -0.008581196796149016 -5.384175660880283
627 -0.00858347131870687 -5.393332970188929 -0.008584169065579772 -5.392759829945863
628 -0.008585411217063665 -5.401918381405993 -0.008580393251031637 -5.401340223196895
629 -0.00858473968692124 -5.410503121092915 -0.008583882683888077 -5.409924105880783
630 -0.008583963522687555 -5.419087084615602 -0.008576222695410252 -5.418500328576194
631 -0.008588318107649684 -5.427675402723252 -0.008589013293385506 -5.427089341869579
632 -0.008584563480690121 -5.436259966203942 -0.008585442835465074 -5.435674784705045
633 -0.008584634866565466 -5.444844601070508 -0.008571837143972517 -5.444246621849017
634 -0.008585775457322597 -5.45343037652783 -0.008587280102074147 -5.452833901951092
635 -0.008583631133660674 -5.462014007661491 -0.008572419220581651 -5.4614063211716735
636 -0.00858538611792028 -5.470599393779411 -0.008580358931794763 -5.469986680103468
637 -0.00858724252320826 -5.479186636302619 -0.008569460548460483 -5.4785561406519285
638 -0.00858541028574109 -5.48777204658836 -0.00857480028644204 -5.48713094093837
639 -0.00858426303602755 -5.496356309624388 -0.008587410766631364 -5.495718351705002
640 -0.008585202414542437 -5.50494151203893 -0.008583993557840586 -5.504302345262842
641 -0.008584552630782127 -5.513526064669712 -0.008585511799901724 -5.512887857062744
642 -0.008591507934033871 -5.5221175726037455 -0.0086345546413213 -5.5215224117040655
643 -0.008585806703194976 -5.5307033793069404 -0.008577553881332278 -5.530099965585398
644 -0.00858265208080411 -5.539286031387745 -0.00857237265445292 -5.538672338239851
645 -0.008582738926634192 -5.547868770314379 -0.008583527943119406 -5.5472558661829705
646 -0.008584714401513338 -5.556453484715892 -0.008582552801817656 -5.555838418984788
647 -0.008584457309916615 -5.565037942025809 -0.008583537768572569 -5.56442195675336
648 -0.008584685949608683 -5.573622627975418 -0.008599294442683458 -5.573021251196044
649 -0.008582205744460225 -5.582204833719878 -0.008597628865391015 -5.581618880061435
650 -0.008587102172896266 -5.590791935892774 -0.008573966054245829 -5.590192846115681
651 -0.008584314631298185 -5.599376250524072 -0.00858514904975891 -5.59877799516544
652 -0.008583914628252387 -5.607960165152324 -0.008583963662385941 -5.607361958827826
653 -0.008584908070042729 -5.616545073222367 -0.008589623542502523 -5.615951582370329
654 -0.008584094140678645 -5.6251291673630455 -0.008582762209698558 -5.624534344580027
655 -0.00858416287228465 -5.63371333023533 -0.008586089173331857 -5.633120433753359
656 -0.008582973433658481 -5.642296303668989 -0.00858348053880036 -5.64170391429216
657 -0.008586991438642144 -5.650883295107631 -0.008621638314798475 -5.650325552606958
658 -0.008581510791555048 -5.659464805899186 -0.008575661014765501 -5.658901213621723
659 -0.008583829691633581 -5.66804863559082 -0.008584612375125289 -5.667485825996849
660 -0.008590617682784796 -5.6766392532736045 -0.008550711767747998 -5.676036537764597
661 -0.008583730785176158 -5.685222984058781 -0.00857996754348278 -5.68461650530808
662 -0.008584067365154624 -5.693807051423935 -0.00858332496136427 -5.693199830269444
663 -0.00858446154743433 -5.702391512971369 -0.008584517473354935 -5.701784347742799
664 -0.008584021450951695 -5.710975534422321 -0.008581354469060897 -5.71036570221186
665 -0.008584649208933115 -5.719560183631254 -0.008569451980292797 -5.7189351541921525
666 -0.008584219682961702 -5.728144403314215 -0.008585159806534648 -5.727520313998687
667 -0.008584544342011214 -5.736728947656227 -0.008584695123136043 -5.736105009121823
668 -0.008585889916867017 -5.745314837573094 -0.008592635300010443 -5.744697644421833
669 -0.008584454283118248 -5.753899291856213 -0.008579645166173577 -5.753277289588007
670 -0.00858294740319252 -5.7624822392594055 -0.008552857814356685 -5.761830147402363
671 -0.008583974000066519 -5.771066213259472 -0.008587131556123496 -5.770417278958487
672 -0.008584862621501089 -5.779651075880973 -0.008582488540560007 -5.778999767499046
673 -0.008584525901824236 -5.788235601782797 -0.008586737047880887 -5.787586504546927
674 -0.008584358636289835 -5.796819960419087 -0.008582341345027089 -5.7961688458919545
675 -0.008583859726786613 -5.805403820145873 -0.008581976126879453 -5.804750822018834
676 -0.008584707463160157 -5.813988527609033 -0.008582490542903543 -5.8133333125617375
677 -0.0085835175588727 -5.822572045167906 -0.00857310565188527 -5.821906418213623
678 -0.008585113659501075 -5.831157158827407 -0.008598500862717628 -5.830504919076341
679 -0.008585628727450967 -5.839742787554858 -0.008567896066233515 -5.839072815142575
680 -0.008583497162908316 -5.848326284717766 -0.008567841397598386 -5.847640656540173
681 -0.008583536744117737 -5.856909821461883 -0.008586201164871455 -5.856226857705044
682 -0.008585048373788595 -5.865494869835672 -0.008583433972671629 -5.864810291677716
683 -0.008582910988479853 -5.874077780824152 -0.008570046396926045 -5.873380338074642
684 -0.008587757963687182 -5.882665538787839 -0.008544551394879817 -5.881924889469522
685 -0.008585185743868351 -5.891250724531707 -0.008592409593984485 -5.890517299063506
686 -0.008584577590227127 -5.899835302121934 -0.008581249322742224 -5.899098548386249
687 -0.008584511699154973 -5.908419813821089 -0.008594985958188773 -5.907693534344437
688 -0.0085885776206851 -5.917008391441774 -0.008490146324038505 -5.9161836806684756
689 -0.008584944251924752 -5.925593335693699 -0.008586254389956593 -5.924769935058432
690 -0.008585289819166064 -5.934178625512865 -0.008589397557079792 -5.933359332615511
691 -0.00858541284687817 -5.942764038359743 -0.008586270082741976 -5.941945602698254
692 -0.00858544516377151 -5.951349483523515 -0.008587445132434368 -5.950533047830688
693 -0.008587046014145016 -5.95993652953766 -0.008637021807953716 -5.959170069638642
694 -0.008584985230118036 -5.968521514767778 -0.008591637294739485 -5.9677617069333815
695 -0.00858479063026607 -5.977106305398044 -0.008584651164710522 -5.976346358098092
696 -0.008583885291591287 -5.985690190689635 -0.008586248988285661 -5.984932607086377
697 -0.00858412217348814 -5.994274312863123 -0.008585956413298845 -5.993518563499676
698 -0.008584586530923843 -6.002858899394047 -0.008582742372527718 -6.002101305872204
699 -0.008584432117640973 -6.011443331511688 -0.008582935249432922 -6.010684241121637
700 -0.008605120703577995 -6.020048452215266 -0.008717180462554097 -6.019401421584191
701 -0.008582344325259329 -6.028630796540526 -0.008580772113054991 -6.0279821936972455
702 -0.008581262966617941 -6.0372120595071435 -0.008581153210252523 -6.036563346907498
703 -0.008581508044153452 -6.045793567551297 -0.00858249976299703 -6.045145846670495
704 -0.008582011610269547 -6.054375579161567 -0.0085822525434196 -6.053728099213915
705 -0.008582311356440187 -6.062957890518007 -0.008582564955577254 -6.062310664169492
706 -0.008582040900364518 -6.071539931418371 -0.008582155779004097 -6.070892819948496
707 -0.008582345489412547 -6.080122276907784 -0.008582626422867178 -6.079475446371363
708 -0.008582356199622155 -6.088704633107406 -0.008580906642600894 -6.088056353013965
709 -0.008582367515191435 -6.097287000622598 -0.008582045743241905 -6.096638398757206
710 -0.008582397364079952 -6.105869397986678 -0.00858076149597764 -6.105219160253184
711 -0.008582249470055103 -6.1144516474567325 -0.008583047054708004 -6.113802207307892
712 -0.008581673633307219 -6.123033321090039 -0.0085805953014642 -6.122382802609357
713 -0.008579961862415076 -6.131613282952454 -0.008580588782206178 -6.130963391391563
714 -0.008583075692877173 -6.140196358645332 -0.008596015023067593 -6.139559406414631
715 -0.008580960659310221 -6.148777319304642 -0.008580595161765814 -6.1481400015763965
716 -0.008581055887043476 -6.157358375191686 -0.008587636658921838 -6.156727638235318
717 -0.008585426909849047 -6.165943802101535 -0.008601712109521032 -6.165329350344839
718 -0.008579995110630989 -6.174523797212166 -0.008566316217184067 -6.173895666562023
719 -0.008580865059047937 -6.183104662271214 -0.00856878268532455 -6.182464449247348
720 -0.008580843172967433 -6.191685505444181 -0.008550127735361457 -6.19101457698271
721 -0.008582460228353739 -6.200267965672535 -0.008581407414749265 -6.199595984397459
722 -0.008581540687009693 -6.208849506359544 -0.008581082057207822 -6.208177066454667
723 -0.008582503069192171 -6.2174320094287365 -0.008581166295334697 -6.216758232750001
724 -0.00858386387117207 -6.226015873299908 -0.008575462317094208 -6.225333695067095
725 -0.008585370006039738 -6.234601243305948 -0.008627941180020571 -6.233961636247116
726 -0.008582045137882233 -6.243183288443831 -0.008582659577950836 -6.242544295825067
727 -0.00858341995626688 -6.251766708400098 -0.008579102531075477 -6.2511233983561425
728 -0.008586025424301624 -6.2603527338244 -0.008607222465798259 -6.259730620821941
729 -0.008581656962633133 -6.268934390787033 -0.008584053721278906 -6.26831467454322
730 -0.008582406723871828 -6.277516797510905 -0.008582311030477286 -6.276896985573697
731 -0.008582230983301997 -6.286099028494207 -0.008570649614557623 -6.285467635188255
732 -0.008583589317277074 -6.2946826178114845 -0.008562394883483648 -6.294030030071738
733 -0.00858222357928753 -6.303264841390772 -0.0085768461227417 -6.30260687619448
734 -0.008582635316997766 -6.3118474767077695 -0.008606627397239209 -6.311213503591719
735 -0.008581236377358437 -6.3204287130851275 -0.008581987721845508 -6.319795491313564
736 -0.008587933937087655 -6.329016647022216 -0.008529766695573926 -6.328325258009138
737 -0.008582121040672065 -6.337598768062888 -0.008583376230672003 -6.33690863423981
738 -0.008582373661920429 -6.346181141724808 -0.008583900472149252 -6.345492534711959
739 -0.00858300644904375 -6.354764148173852 -0.008580733370035887 -6.354073268081995
740 -0.008582993084564805 -6.363347141258417 -0.008580499002709985 -6.362653767084705
741 -0.008582764398306608 -6.371929905656724 -0.00858098198659718 -6.371234749071302
742 -0.00859104241244495 -6.380520948069169 -0.00854576714336872 -6.379780516214671
743 -0.008583309408277274 -6.389104257477446 -0.008588580600917339 -6.388369096815588
744 -0.008583354717120528 -6.3976876121945665 -0.008582268282771111 -6.396951365098359
745 -0.008583681425079703 -6.406271293619646 -0.008582945121452213 -6.405534310219811
746 -0.00858320938423276 -6.414854503003879 -0.0085852837190032 -6.414119593938814
747 -0.008583267172798514 -6.423437770176677 -0.008581516379490495 -6.422701110318305
748 -0.008583036158233881 -6.4320208063349105 -0.008584414375945926 -6.431285524694251
749 -0.008583265915513038 -6.440604072250424 -0.00858395854011178 -6.439869483234363
750 -0.008583299070596694 -6.44918737132102 -0.008581056073307992 -6.448450539307671
751 -0.008584639802575112 -6.457772011123596 -0.008583281841129064 -6.4570338211488
752 -0.00858156462199986 -6.466353575745596 -0.008585993107408285 -6.465619814256208
753 -0.008582981070503592 -6.4749365568160995 -0.008587731141597032 -6.474207545397805
754 -0.00858058976009488 -6.483517146576195 -0.008636294212192298 -6.482843839609997
755 -0.008581049786880613 -6.4920981963630755 -0.008567586028948426 -6.491411425638946
756 -0.008581796195358038 -6.5006799925584335 -0.008585746539756656 -6.499997172178702
757 -0.008581859758123755 -6.509261852316557 -0.008580887224525213 -6.508578059403227
758 -0.008581887604668737 -6.517843739921226 -0.008585920743644237 -6.517163980146871
759 -0.008581125037744641 -6.526424864958971 -0.008574657002463936 -6.5257386371493356
760 -0.008578226622194051 -6.5350030915811645 -0.008542949566617608 -6.534281586715953
761 -0.00858189295977354 -6.543584984540938 -0.0085806617513299 -6.542862248467283
762 -0.008582079829648138 -6.552167064370586 -0.008582253800705075 -6.551444502267988
763 -0.008571596629917622 -6.560738661000504 -0.008485843939706684 -6.559930346207695
764 -0.008584943832829595 -6.569323604833333 -0.008582535665482283 -6.568512881873177
765 -0.008583908854052424 -6.577907513687386 -0.008583223400637507 -6.577096105273815
766 -0.008584587508812547 -6.586492101196198 -0.008583877049386502 -6.585679982323201
767 -0.008584122313186527 -6.595076223509384 -0.008585939835757016 -6.594265922158958
768 -0.008583703124895693 -6.60365992663428 -0.008585062716156245 -6.602850984875114
769 -0.008583943592384458 -6.612243870226664 -0.008582347817718983 -6.611433332692833
770 -0.008583615347743035 -6.620827485574408 -0.008580123586580158 -6.6200134562794135
771 -0.008617689274251461 -6.629445174848659 -0.008431986114010215 -6.628445442393423
772 -0.00858639758080244 -6.638031572429461 -0.008583871647715569 -6.637029314041139
773 -0.008586988179013133 -6.6466185606084744 -0.00858864737674594 -6.6456179614178845
774 -0.008587309485301375 -6.655205870093776 -0.008588100597262383 -6.654206062015147
775 -0.008587087551131845 -6.663792957644908 -0.008586611645296217 -6.6627926736604435
776 -0.008586188498884439 -6.6723791461437925 -0.008589148009195923 -6.671381821669639
777 -0.008585516875609756 -6.680964663019402 -0.008583207661285997 -6.679965029330925
778 -0.008586307056248188 -6.689550970075651 -0.008585711801424622 -6.68855074113235
779 -0.008586088195443153 -6.698137058271094 -0.00858503207564354 -6.697135773207994
780 -0.008587268507108092 -6.706724326778202 -0.008577939448878169 -6.705713712656872
781 -0.00858664996922016 -6.715310976747422 -0.00859042750671506 -6.714304140163588
782 -0.0085833883844316 -6.723894365131854 -0.008586166147142648 -6.72289030631073
783 -0.008583398861810565 -6.732477763993665 -0.008584256889298559 -6.731474563200028
784 -0.008586711902171373 -6.741064475895836 -0.008588957600295544 -6.740063520800324
785 -0.008583655487746 -6.749648131383582 -0.008591970568522811 -6.748655491368846
786 -0.008585309283807874 -6.758233440667389 -0.008594104554504156 -6.7572495959233505
787 -0.00858445386402309 -6.766817894531412 -0.008585514593869447 -6.76583511051722
788 -0.008584814704954624 -6.775402709236367 -0.008591020666062831 -6.774426131183283
789 -0.008584563340991735 -6.783987272577359 -0.008578418148681521 -6.783004549331965
790 -0.008584844926372171 -6.792572117503731 -0.008583277789875865 -6.791587827121841
791 -0.008584446972236037 -6.801156564475967 -0.008583369199186563 -6.800171196321028
792 -0.008584622386842966 -6.80974118686281 -0.008585883118212224 -6.80875707943924
793 -0.008584385039284825 -6.818325571902095 -0.008572458568960429 -6.817329538008201
794 -0.008582745678722858 -6.826908317580818 -0.00861116019077599 -6.825940698198977
795 -0.0085853336378932 -6.835493651218711 -0.008574651880189776 -6.834515350079167
796 -0.008583309827372432 -6.844076961046084 -0.008579710545018316 -6.843095060624186
797 -0.008596662618219852 -6.8526736236643035 -0.008537018019706012 -6.851632078643892
798 -0.008585912454873324 -6.861259536119177 -0.00858954805880785 -6.8602216267027
799 -0.00858466001227498 -6.869844196131452 -0.008589198440313339 -6.868810825143013
800 -0.008586398046463727 -6.878430594177916 -0.008592435484752059 -6.877403260627766
801 -0.008585449401289224 -6.887016043579205 -0.008584080543369055 -6.885987341171135
802 -0.008583202678710222 -6.895599246257915 -0.00851936494000256 -6.894506706111137
803 -0.008587178774178028 -6.904186425032093 -0.008589900145307184 -6.903096606256445
804 -0.00858635869808495 -6.912772783730178 -0.008585822954773902 -6.9116824292112184
805 -0.008586232364177705 -6.921359016094356 -0.00858636605553329 -6.920268795266752
806 -0.00858644675463438 -6.92994546284899 -0.00858502583578229 -6.928853821102535
807 -0.00858526728115976 -6.93853073013015 -0.008586907666176558 -6.937440728768711
808 -0.00858556586317718 -6.947116295993327 -0.008584703411906957 -6.946025432180618
809 -0.008585740067064761 -6.955702036060392 -0.008584528462961316 -6.954609960643579
810 -0.008586048102006315 -6.964288084162398 -0.008582184743136167 -6.963192145386715
811 -0.008584124967455864 -6.972872209129854 -0.0085822528693825 -6.971774398256098
812 -0.00858525950461626 -6.98145746863447 -0.008588184602558613 -6.980362582858657
813 -0.008585295546799898 -6.990042764181269 -0.008583900658413768 -6.98894648351707
814 -0.008585465047508479 -6.998628229228777 -0.00858203205280006 -6.99752851556987
815 -0.008586132945492864 -7.00721436217427 -0.008588348142802715 -7.006116863712673
816 -0.008587302220985294 -7.015801664395256 -0.008570734178647399 -7.014687597891321
817 -0.008587583247572184 -7.024389247642828 -0.00860589905641973 -7.0232934969477405
818 -0.008584531024098396 -7.032973778666927 -0.008579027280211449 -7.031872524227952
819 -0.008586225379258395 -7.041560004046185 -0.008578466437757015 -7.0404509906657085
820 -0.008586603868752717 -7.050146607914938 -0.00855862107127905 -7.049009611736987
821 -0.008585236314684153 -7.058731844229622 -0.008586077438667416 -7.057595689175654
822 -0.008585319947451353 -7.067317164177074 -0.008589103166013957 -7.0661847923416685
823 -0.008584294933825731 -7.0759014591108995 -0.008589103445410728 -7.07477389578708
824 -0.008585047209635377 -7.084486506320535 -0.008580204984173178 -7.083354100771253
825 -0.008585321577265858 -7.093071827897801 -0.008587108040228487 -7.091941208811481
826 -0.00858316565863788 -7.101654993556439 -0.008629584591835738 -7.100570793403317
827 -0.008583396533504128 -7.110238390089943 -0.00858799060806632 -7.109158784011383
828 -0.008583657164126634 -7.11882204725407 -0.008585616620257497 -7.11774440063164
829 -0.008583755092695355 -7.1274058023467655 -0.008583395462483167 -7.126327796094123
830 -0.008584396727383137 -7.135990199074149 -0.008587647275999189 -7.134915443370122
831 -0.008582514012232423 -7.144572713086381 -0.008641893928870558 -7.143557337298993
832 -0.008583265542984008 -7.153155978629365 -0.008567975275218487 -7.152125312574211
833 -0.00858269347809255 -7.161738672107457 -0.00858300793915987 -7.160708320513371
834 -0.008582535106688738 -7.170321207214146 -0.008595074154436588 -7.169303394667808
835 -0.008582834899425507 -7.1789040421135715 -0.008578121149912476 -7.17788151581772
836 -0.00858472716063261 -7.187488769274204 -0.008575162431225181 -7.186456678248946
837 -0.008582375757396222 -7.196071145031601 -0.008586884662508964 -7.195043562911454
838 -0.008584900991991162 -7.204656046023592 -0.008574024215340615 -7.203617587126795
839 -0.00858360631391406 -7.213239652337506 -0.008596277330070734 -7.212213864456865
840 -0.008584827836602926 -7.221824480174109 -0.008576073171570896 -7.220789937628436
841 -0.008586243959143758 -7.230410724133253 -0.008563679177314043 -7.22935361680575
842 -0.008583165146410466 -7.238993889279663 -0.008575599920004607 -7.237929216725755
843 -0.008584417589008807 -7.247578306868672 -0.008583843847736717 -7.246513060573491
844 -0.008583608595654369 -7.256161915464326 -0.008587560523301363 -7.255100621096792
845 -0.008580909483134747 -7.264742824947461 -0.008550317166373134 -7.263650938263165
846 -0.008583387592807412 -7.273326212540268 -0.008580641262233258 -7.272231579525398
847 -0.008584406785666942 -7.281910619325935 -0.008590006083250046 -7.280821585608648
848 -0.008585734060034156 -7.2904963533859695 -0.008604755438864232 -7.289426341047513
849 -0.008583403332158923 -7.299079756718128 -0.008590997336432338 -7.298017338383945
850 -0.008584292512387038 -7.307664049230515 -0.008583934977650642 -7.306601273361595
851 -0.008584718313068151 -7.316248767543583 -0.008561028586700558 -7.315162301948296
852 -0.008583414321765303 -7.324832181865348 -0.008580508967861533 -7.3237428109161575
853 -0.008583371946588158 -7.333415553811936 -0.008570907823741435 -7.332313718739899
854 -0.008583876397460699 -7.341999430209397 -0.008582357503473758 -7.340896076243372
855 -0.008582115406170487 -7.350581545615568 -0.008517545042559504 -7.349413621285932
856 -0.008584719523787499 -7.359166265139355 -0.008586361119523645 -7.357999982405456
857 -0.008585135545581579 -7.367751400684937 -0.008584183547645808 -7.3665841659531015
858 -0.008583058509975672 -7.376334459194912 -0.008572865836322307 -7.375157031789424
859 -0.008585231052711606 -7.3849196902476235 -0.008595164073631168 -7.383752195863055
860 -0.008585333544760942 -7.393505023792384 -0.008593921968713402 -7.392346117831768
861 -0.008584251347929239 -7.402089275140313 -0.008588078897446394 -7.400934196729215
862 -0.00858462480828166 -7.410673899948595 -0.00858435919508338 -7.409518555924298
863 -0.008583614602684975 -7.41925751455128 -0.008571681939065457 -7.418090237863363
864 -0.008580463798716664 -7.427837978349997 -0.00854518017731607 -7.4266354180406795
865 -0.008584447298198938 -7.436422425648196 -0.00858785123564303 -7.435223269276323
866 -0.008585387328639626 -7.445007812976836 -0.008587297238409519 -7.443810566514732
867 -0.008584499545395374 -7.453592312522231 -0.008570565190166236 -7.4523811317048985
868 -0.008584759244695307 -7.462177071766926 -0.008585592964664102 -7.460966724669563
869 -0.008584506204351782 -7.470761577971278 -0.008580473391339183 -7.469547198060901
870 -0.008585452381521464 -7.4793470303528 -0.008532698871567846 -7.478079896932469
871 -0.008584421221166849 -7.487931451573967 -0.00858074938878417 -7.486660646321253
872 -0.008585008373484016 -7.496516459947451 -0.008582696737721562 -7.495243343058974
873 -0.008586227940395475 -7.505102687887847 -0.008576140971854329 -7.503819484030829
874 -0.008594839181751013 -7.513697527069598 -0.008544677076861263 -7.51236416110769
875 -0.008586856722831725 -7.52228438379243 -0.008585958369076252 -7.520950119476766
876 -0.00858626696281135 -7.530870650755241 -0.008588092448189855 -7.529538211924956
877 -0.008585587935522198 -7.5394562386907635 -0.00860047028400004 -7.538138682208956
878 -0.008586113480851055 -7.548042352171614 -0.008588143158704042 -7.54672682536766
879 -0.008585571916773916 -7.556627924088388 -0.0085865861736238 -7.555313411541284
880 -0.008584939502179622 -7.565212863590568 -0.008605833305045963 -7.563919244846329
881 -0.008581946697086095 -7.573794810287654 -0.00857769544236362 -7.572496940288693
882 -0.008585291309282183 -7.582380101596937 -0.00858909348025918 -7.581086033768952
883 -0.008582275453954935 -7.590962377050892 -0.008640966471284628 -7.589727000240237
884 -0.008583484496921302 -7.5995458615478135 -0.00858135735616088 -7.598308357596398
885 -0.008583424473181367 -7.608129286020995 -0.008584161009639501 -7.606892518606037
886 -0.00858434229157865 -7.616713628312574 -0.008594222692772746 -7.6154867412988105
887 -0.008584273234009742 -7.625297901546584 -0.008585828868672252 -7.624072570167483
888 -0.008574385941028596 -7.633872287487613 -0.00864728344604373 -7.632719853613526
889 -0.008581607369706035 -7.642453894857319 -0.008580290200188755 -7.641300143813715
890 -0.008582881977781653 -7.651036776835101 -0.00858280286192894 -7.6498829466756435
891 -0.008582889940589667 -7.65961966677569 -0.008576795039698482 -7.658459741715342
892 -0.008582201134413481 -7.668201867910104 -0.008583003468811513 -7.667042745184154
893 -0.008582344325259329 -7.676784212235363 -0.008577505126595497 -7.675620250310749
894 -0.008582538133487106 -7.68536675036885 -0.0085855673532933 -7.684205817664043
895 -0.008578550210222602 -7.693945300579072 -0.008621148252859711 -7.692826965916902
896 -0.008582368632778526 -7.70252766921185 -0.008587324898689986 -7.701414290815592
897 -0.008581983763724566 -7.7111096529755745 -0.00858289529569447 -7.709997186111286
898 -0.008580850018188358 -7.719690502993763 -0.008584634913131595 -7.718581821024418
899 -0.008583708480000497 -7.728274211473764 -0.008582218084484339 -7.727164039108902
900 -0.008574305381625891 -7.73684851685539 -0.008615311933681369 -7.735779351042583
901 -0.008581832889467478 -7.745430349744857 -0.008579818205907941 -7.744359169248491
902 -0.008581551443785428 -7.754011901188642 -0.00857850369066 -7.752937672939151
903 -0.00858295583166182 -7.762594857020304 -0.00859071034938097 -7.761528383288532
904 -0.0085828329436481 -7.7711776899639515 -0.008594138594344259 -7.770122521882876
905 -0.008581978874281049 -7.779759668838232 -0.008584792586043477 -7.77870731446892
906 -0.008581575658172368 -7.788341244496404 -0.008586027659475803 -7.787293342128396
907 -0.00858181449584663 -7.796923058992251 -0.008579881582409143 -7.795873223710805
908 -0.008582226326689124 -7.80550528531894 -0.008566845208406448 -7.804440068919211
909 -0.008578456612303853 -7.814083741931244 -0.008552295062690974 -7.812992363981902
910 -0.008583831507712603 -7.822667573438956 -0.00861382088623941 -7.821606184868141
911 -0.008580574486404657 -7.83124814792536 -0.008580539282411337 -7.830186724150552
912 -0.008581064501777291 -7.839829212427138 -0.008579692943021655 -7.838766417093574
913 -0.008576801931485533 -7.848406014358623 -0.008543199952691793 -7.847309617046266
914 -0.008581835217773915 -7.856987849576397 -0.008583681331947446 -7.855893298378213
915 -0.008581558614969254 -7.865569408191366 -0.00857879938557744 -7.86447209776379
916 -0.008581185154616833 -7.874150593345982 -0.008576546981930732 -7.873048644745721
917 -0.008579006092622877 -7.882729599438605 -0.008537928154692054 -7.881586572900413
918 -0.008583005983382463 -7.891312605421987 -0.008587268600240349 -7.890173841500653
919 -0.008581367274746298 -7.899893972696733 -0.008596239099279045 -7.898770080599932
920 -0.008582261949777603 -7.908476234646511 -0.008583362400531768 -7.9073534430004635
921 -0.008583442075178027 -7.917059676721689 -0.008569422783330083 -7.915922865783793
922 -0.008585393009707332 -7.925645069731397 -0.00852896091528237 -7.924451826699076
923 -0.008583114389330149 -7.934228184120727 -0.008580977888777852 -7.933032804587854
924 -0.00858410489745438 -7.942812289018181 -0.0085895671043545 -7.941622371692208
925 -0.008586765313521028 -7.951399054331702 -0.00856070825830102 -7.950183079950509
926 -0.008584279334172606 -7.959983333665875 -0.008591075148433446 -7.958774155098943
927 -0.008583565475419164 -7.968566899141294 -0.008584318263456226 -7.967358473362399
928 -0.008583411388099194 -7.977150310529393 -0.00858102971687913 -7.975939503079278
929 -0.008583835186436772 -7.98573414571583 -0.008582791918888688 -7.9845222949981665
930 -0.008582993736490607 -7.994317139452321 -0.008572405250743032 -7.99309470024891
931 -0.008581747906282544 -8.002898887358604 -0.008661424089223147 -8.001756124338133
932 -0.008581200102344155 -8.01148008746095 -0.00858141491189599 -8.01033753925003
933 -0.00858198436908424 -8.020062071830033 -0.008580985432490706 -8.01891852468252
934 -0.00858162147924304 -8.028643693309276 -0.008580578956753016 -8.027499103639274
935 -0.008582095568999647 -8.037225788878276 -0.00858265059068799 -8.036081754229961
936 -0.008581987814977765 -8.045807776693254 -0.008581262407824397 -8.044663016637786
937 -0.008581440290436148 -8.05438921698369 -0.008583496697247029 -8.053246513335033
938 -0.00858197445049882 -8.062971191434189 -0.008582611056044697 -8.061829124391078
939 -0.008581374026834964 -8.071552565461024 -0.008581085549667477 -8.070410209940746
940 -0.00858189701102674 -8.080134462472051 -0.008582549029961228 -8.078992758970708
941 -0.008581428369507194 -8.088715890841558 -0.008582263952121139 -8.08757502292283
942 -0.008581933891400695 -8.097297824732959 -0.008582536689937114 -8.096157559612767
943 -0.008582094544544816 -8.105879919277504 -0.008578142151236534 -8.104735701764003
944 -0.008582286722958087 -8.114462206000463 -0.00857678041793406 -8.113312482181938
945 -0.008577384892851115 -8.123039590893313 -0.008599640754982828 -8.121912122936921
946 -0.008582021202892065 -8.131621612096206 -0.008585669891908764 -8.13049779282883
947 -0.008581721549853682 -8.14020333364606 -0.00858048042282462 -8.139078273251656
948 -0.008580338535830378 -8.14878367218189 -0.008549362467601896 -8.147627635719257
949 -0.008581199403852224 -8.157364871585743 -0.008587841037660837 -8.156215476756918
950 -0.008582340646535158 -8.165947212232279 -0.00858028675429523 -8.164795763511213
951 -0.008581800246611237 -8.17452901247889 -0.008583688084036112 -8.173379451595249
952 -0.008581934403628111 -8.183110946882518 -0.008582854596897959 -8.181962306192148
953 -0.008581129042431712 -8.19169207592495 -0.008579108584672212 -8.19054141477682
954 -0.008582822140306234 -8.200274898065256 -0.008581331977620722 -8.19912274675444
955 -0.008583310293033719 -8.20885820835829 -0.008584155514836312 -8.207706902269276
956 -0.008581369137391447 -8.217439577495682 -0.008578556682914495 -8.216285458952191
957 -0.008581383526325226 -8.226020961022007 -0.008590144943445921 -8.224875603895637
958 -0.008584467135369778 -8.234605428157376 -0.008595374785363675 -8.233470978681
959 -0.008581514190882444 -8.24318694234826 -0.008579606749117374 -8.242050585430118
960 -0.008581950422376394 -8.251768892770636 -0.008578132838010788 -8.250628718268128
961 -0.008581189531832933 -8.26035008230247 -0.008584707137197256 -8.259213425405326
962 -0.008582588238641619 -8.268932670541112 -0.008587574027478695 -8.267800999432804
963 -0.00858157966285944 -8.277514250203971 -0.008588000666350126 -8.276389000099154
964 -0.008582401415333151 -8.286096651619305 -0.008577314158901572 -8.284966314258057
965 -0.00858246316201985 -8.294679114781324 -0.008584281336516142 -8.293550595594573
966 -0.00859214342199266 -8.303271258203317 -0.008422211650758982 -8.301972807245331
967 -0.00858421572484076 -8.311855473928158 -0.008586926991119981 -8.31055973423645
968 -0.008584532979875803 -8.320440006908035 -0.008584394725039602 -8.31914412896149
969 -0.008584451535716653 -8.329024458443751 -0.008583971345797182 -8.327728100307286
970 -0.00858385837636888 -8.33760831682012 -0.008583285799250006 -8.336311386106537
971 -0.008583336556330323 -8.34619165337645 -0.008583511272445322 -8.344894897378982
972 -0.008584079612046481 -8.354775732988497 -0.008584302617236972 -8.353479199996219
973 -0.008583880681544542 -8.363359613670042 -0.008583078207448126 -8.362062278203666
974 -0.008582965284585953 -8.371942578954627 -0.008580443961545826 -8.370642722165211
975 -0.008584134373813867 -8.380526713328441 -0.00858617564663291 -8.379228897811844
976 -0.008583546057343483 -8.389110259385784 -0.008583488594740629 -8.387812386406585
977 -0.008583769341930747 -8.397694028727715 -0.008593898080289365 -8.396406284486874
978 -0.008586181234568358 -8.406280209962283 -0.008597926981747151 -8.40500421146862
979 -0.008583588059991598 -8.414863798022274 -0.008586793020367623 -8.413591004488987
980 -0.008591649867594243 -8.423455447889868 -0.008532309951260687 -8.422123314440247
981 -0.00858437567949295 -8.432039823569362 -0.008583869412541389 -8.430707183852789
982 -0.008583946852013469 -8.440623770421375 -0.008581415377557277 -8.439288599230347
983 -0.008584122871980071 -8.449207893293355 -0.008587620686739683 -8.447876219917086
984 -0.008579627424478532 -8.457787520717833 -0.008596667042002081 -8.456472886959089
985 -0.008583408920094371 -8.466370929637927 -0.008582527097314597 -8.465055414056403
986 -0.008582682069391011 -8.474953611707319 -0.008583276253193616 -8.473638690309597
987 -0.008582367142662407 -8.48353597884998 -0.008586196089163422 -8.482224886398761
988 -0.008582655712962151 -8.492118634562942 -0.008580230502411723 -8.490805116901173
989 -0.00859213639050722 -8.50071077095345 -0.008658757898956537 -8.49946387480013
990 -0.008582848124206066 -8.509293619077656 -0.008585213031619788 -8.508049087831749
991 -0.008581758150830865 -8.517875377228487 -0.008581735426560044 -8.516630823258309
992 -0.008582076523452997 -8.52645745375194 -0.008580624777823686 -8.525211448036133
993 -0.00858191135339439 -8.535039365105334 -0.008579913014546036 -8.53379136105068
994 -0.008579697133973241 -8.543619062239307 -0.008557879459112882 -8.542349240509793
995 -0.008581094257533551 -8.55220015649684 -0.008569844579324127 -8.550919085089117
996 -0.008583584008738399 -8.560783740505578 -0.00857063471339643 -8.559489719802514
997 -0.008583105728030204 -8.569366846233608 -0.008590995520353317 -8.568080715322868
998 -0.008584273559972645 -8.57795111979358 -0.008599041868001223 -8.576679757190869
999 -0.0085812714882195 -8.5865323912818 -0.008584995474666356 -8.585264752665536
1000 -0.008582148607820273 -8.59511453988962 -0.008579895878210664 -8.593844648543746
1001 -0.008581365318968892 -8.603695905208589 -0.00858713579364121 -8.602431784337387
1002 -0.008581102220341563 -8.612277007428931 -0.008571338094770908 -8.611003122432159
1003 -0.008574198605492711 -8.620851206034423 -0.008561468496918679 -8.619564590929077
1004 -0.008582528308033943 -8.629433734342458 -0.008582706563174725 -8.628147297492252
1005 -0.008582406723871828 -8.638016141066329 -0.008582803513854742 -8.636730101006107
1006 -0.008582579717040063 -8.646598720783368 -0.008582700369879603 -8.645312801375987
1007 -0.00858271811157465 -8.655181438894942 -0.008589541306719184 -8.653902342682706
1008 -0.008582253102213144 -8.663763691997156 -0.008580948458984494 -8.66248329114169
1009 -0.008581031952053309 -8.672344723949209 -0.008592127077281474 -8.671075418218972
1010 -0.008580587711185217 -8.680925311660394 -0.00858486071228981 -8.679660278931262
1011 -0.00858145342208445 -8.689506765082479 -0.008575877593830227 -8.688236156525093
1012 -0.008582721650600433 -8.69808948673308 -0.008578033605590462 -8.696814190130684
1013 -0.008575416496023535 -8.706664903229104 -0.008488776395097375 -8.705302966525782
1014 -0.008582698507234454 -8.715247601736339 -0.008596144244074821 -8.713899110769857
1015 -0.008583410875871778 -8.72383101261221 -0.00858391895890236 -8.722483029728759
1016 -0.008583028940483928 -8.732414041552694 -0.008583632623776793 -8.731066662352536
1017 -0.008582952851429581 -8.740996994404124 -0.008583864802494645 -8.73965052715503
1018 -0.00858290153555572 -8.74957989593968 -0.008583331666886806 -8.748233858821918
1019 -0.008582543302327394 -8.758162439242009 -0.008582621952518821 -8.756816480774436
1020 -0.008583221910521388 -8.76674566115253 -0.008585678320378065 -8.765402159094814
1021 -0.00858254856429994 -8.77532820971683 -0.00858332826755941 -8.773985487362372
1022 -0.008583076810464264 -8.783911286527294 -0.008584690606221556 -8.782570177968594
1023 -0.00858270968310535 -8.7924939962104 -0.008580456674098968 -8.791150634642694
1024 -0.008582338504493237 -8.801076334714892 -0.008580176811665296 -8.79973081145436
1025 -0.008582963002845645 -8.809659297717738 -0.008586282981559635 -8.80831709443592
1026 -0.008583413250744343 -8.818242710968482 -0.008573308680206537 -8.816890403116126
1027 -0.008582802675664424 -8.826825513644147 -0.008582900278270245 -8.825473303394396
1028 -0.008583072526380419 -8.835408586170528 -0.008584263501688838 -8.834057566896085
1029 -0.008583752531558275 -8.843992338702087 -0.008579303277656436 -8.842636870173742
1030 -0.008582871500402689 -8.85257521020249 -0.008592312969267369 -8.851229183143008
1031 -0.008583059906959534 -8.86115827010945 -0.008583409804850816 -8.85981259294786
1032 -0.008582185208797454 -8.869740455318247 -0.008582438249140978 -8.868395031197
1033 -0.008583199046552182 -8.878323654364799 -0.008582581160590052 -8.87697761235759
1034 -0.00858204965479672 -8.886905704019595 -0.008572251722216605 -8.885549864079808
1035 -0.008583357278257608 -8.895489061297853 -0.008585100201889873 -8.894134964281697
1036 -0.008581378869712353 -8.904070440167565 -0.008577104937285186 -8.902712069218982
1037 -0.00858341734856367 -8.91265385751613 -0.008587873028591275 -8.911299942247574
1038 -0.008583120629191398 -8.921236978145322 -0.008585635479539633 -8.919885577727113
1039 -0.00858396510593593 -8.929820943251258 -0.00859212428331375 -8.928477702010428
1040 -0.008583089383319021 -8.938404032634576 -0.008590709883719683 -8.937068411894147
1041 -0.008579714875668287 -8.946983747510245 -0.008588476758450269 -8.945656888652598
1042 -0.008583034481853246 -8.955566781992099 -0.008589427126571536 -8.95424631577917
1043 -0.008584852796047926 -8.964151634788147 -0.00860957526601851 -8.962855891045187
1044 -0.008581752702593804 -8.97273338749074 -0.008583060977980495 -8.971438952023167
1045 -0.00858247117139399 -8.981315858662134 -0.00858392552472651 -8.980022877547894
1046 -0.008580705430358649 -8.989896564092492 -0.008631662558764219 -8.988654540106658
1047 -0.00858099777251482 -8.998477561865007 -0.008588987588882446 -8.997243527695542
1048 -0.008581205457448959 -9.007058767322457 -0.008577661588788033 -9.00582118928433
1049 -0.008580917958170176 -9.015639685280627 -0.008580733370035887 -9.014401922654365
1050 -0.008581434469670057 -9.024221119750298 -0.008617085684090853 -9.023019008338455
1051 -0.008580857329070568 -9.032801977079368 -0.008582190005108714 -9.031601198343564
1052 -0.008580456161871553 -9.041382433241239 -0.0085795555729419 -9.040180753916506
1053 -0.008580457977950573 -9.04996289121919 -0.008577274391427636 -9.048758028307933
1054 -0.008578480128198862 -9.058541371347388 -0.008578608324751259 -9.057336636632684
1055 -0.008580009359866381 -9.067121380707254 -0.008586091315373778 -9.065922727948058
1056 -0.00858241762034595 -9.0757037983276 -0.008578268997371196 -9.07450099694543
1057 -0.008579423930495978 -9.084283222258096 -0.008571889949962497 -9.083072886895392
1058 -0.00858028014190495 -9.0928635024 -0.008585772896185517 -9.091658659791579
1059 -0.008581026224419475 -9.10144452862442 -0.008577487291768193 -9.100236147083347
1060 -0.008578049717471004 -9.11002257834189 -0.008524059364572168 -9.108760206447919
1061 -0.008581750048324465 -9.118604328390216 -0.008578512538224458 -9.117338718986144
1062 -0.008582338783890009 -9.127186667174106 -0.008582006813958288 -9.125920725800102
1063 -0.008581166435033084 -9.135767833609139 -0.00858115809969604 -9.134501883899798
1064 -0.008581672795116901 -9.144349506404255 -0.008582118479534984 -9.143084002379332
1065 -0.008581818547099829 -9.152931324951355 -0.0085804489441216 -9.151664451323454
1066 -0.008582056034356356 -9.161513380985712 -0.008581409230828285 -9.160245860554282
1067 -0.00858177114278078 -9.170095152128493 -0.008581861900165678 -9.168827722454447
1068 -0.008581856125965714 -9.178677008254459 -0.008580230455845595 -9.177407952910292
1069 -0.00858170362189412 -9.187258711876353 -0.00858507603406906 -9.185993028944361
1070 -0.008581656916067004 -9.195840368792421 -0.008585643582046032 -9.194578672526408
1071 -0.008582415618002414 -9.204422784410424 -0.008583707362413406 -9.203162379888822
1072 -0.008584336563944816 -9.21300712097437 -0.008619510103017092 -9.211781889991839
1073 -0.008580647222697736 -9.221587768197066 -0.008572755334898829 -9.220354645326738
1074 -0.008580916840583087 -9.230168685037649 -0.008579576713964343 -9.228934222040703
1075 -0.008580270083621144 -9.23874895512127 -0.00858784825541079 -9.237522070296114
1076 -0.008584040915593505 -9.247332996036864 -0.008570798626169562 -9.246092868922284
1077 -0.00857648989185691 -9.25590948592872 -0.008594663813710213 -9.254687532735995
1078 -0.008580180164426566 -9.264489666093146 -0.008589487802237273 -9.263277020538231
1079 -0.00857985820621252 -9.273069524299359 -0.00858087707310915 -9.27185789761134
1080 -0.008577313693240284 -9.2816468379926 -0.008621557895094157 -9.280479455506434
1081 -0.008579845959320664 -9.290226683951921 -0.00858131367713213 -9.289060769183566
1082 -0.00857976619154215 -9.298806450143463 -0.008577893022447824 -9.297638662206014
1083 -0.008580430643633008 -9.307386880787096 -0.008581139985471964 -9.306219802191485
1084 -0.008579778904095291 -9.315966659691192 -0.008578757336363197 -9.314798559527848
1085 -0.008578965673223138 -9.324545625364415 -0.008563282247632743 -9.32336184177548
1086 -0.008580182772129774 -9.333125808136545 -0.00858022621832788 -9.331942067993808
1087 -0.008579999348148704 -9.341705807484693 -0.008577374229207634 -9.340519442223016
1088 -0.00857399138621986 -9.350279798870913 -0.00855679321102798 -9.349076235434044
1089 -0.008593124337494373 -9.358872923208407 -0.008696036227047444 -9.35777227166109
1090 -0.008578825183212757 -9.36745174839162 -0.008585902955383062 -9.366358174616474
1091 -0.00857866401784122 -9.376030412409461 -0.008577249059453607 -9.374935423675927
1092 -0.008579019689932466 -9.384609432099394 -0.008579138526692986 -9.38351456220262
1093 -0.00857884818688035 -9.393188280286275 -0.00857855062931776 -9.392093112831938
1094 -0.008579403348267078 -9.401767683634542 -0.008579150773584843 -9.400672263605523
1095 -0.008578816149383783 -9.410346499783927 -0.008580196090042591 -9.409252459695566
1096 -0.008579481253400445 -9.418925981037328 -0.008578317100182175 -9.417830776795748
1097 -0.00857858951203525 -9.427504570549363 -0.008592241955921055 -9.426423018751668
1098 -0.00857253191061318 -9.436077102459976 -0.008612374914810062 -9.435035393666478
1099 -0.008578421827405692 -9.44465552428738 -0.008579221973195671 -9.443614615639675
1100 -0.008578805765137077 -9.453234330052517 -0.008582046255469322 -9.452196661895144
1101 -0.008580433018505574 -9.461814763071022 -0.008586999913677573 -9.460783661808822
1102 -0.008578186808153986 -9.470392949879177 -0.008613305259495973 -9.469396967068318
1103 -0.008577916538342834 -9.47897086641752 -0.008580250851809978 -9.47797721792013
1104 -0.008578868629410864 -9.48754973504693 -0.008573113149031997 -9.48655033106916
1105 -0.008578840270638466 -9.496128575317568 -0.008581474842503666 -9.495131805911665
1106 -0.008580226451158524 -9.504708801768727 -0.00855690911412239 -9.503688715025788
1107 -0.00858114412985742 -9.513289945898585 -0.00856115692295134 -9.51224987194874
1108 -0.008578658523038029 -9.521868604421623 -0.008576356200501322 -9.520826228149241
1109 -0.008580307848751545 -9.530448912270375 -0.008544527878984808 -9.529370756028227
1110 -0.008579605259001255 -9.539028517529376 -0.008576364815235138 -9.537947120843462
1111 -0.008579480834305287 -9.54760799836368 -0.008581747207790614 -9.546528868051253
1112 -0.008579500811174512 -9.556187499174856 -0.00857612518593669 -9.555104993237189
1113 -0.008580340817570687 -9.564767839992426 -0.00858424473553896 -9.563689237972728
1114 -0.008580549526959658 -9.573348389519385 -0.008572401432320475 -9.572261639405049
1115 -0.00858183428645134 -9.581930223805836 -0.008603972801938652 -9.580865612206988
1116 -0.008578856429085135 -9.590509080234922 -0.008589721517637372 -9.589455333724626
1117 -0.008578597800806165 -9.599087678035728 -0.008581317355856299 -9.598036651080482
1118 -0.008579695411026479 -9.607667373446754 -0.00857659294269979 -9.606613244023182
1119 -0.00858024526387453 -9.616247618710629 -0.008581361407414079 -9.615194605430595
1120 -0.008580457791686058 -9.624828076502315 -0.008567149424925447 -9.62376175485552
1121 -0.008579131355509162 -9.633407207857823 -0.008572835102677345 -9.632334589958198
1122 -0.00858040195889771 -9.641987609816722 -0.008581559173762798 -9.64091614913196
1123 -0.00858106417581439 -9.650568673992536 -0.008568239491432905 -9.649484388623394
1124 -0.00857979729771614 -9.659148471290253 -0.008560325717553496 -9.658044714340948
1125 -0.008580126147717238 -9.66772859743797 -0.008576343627646565 -9.666621057968594
1126 -0.00858055092394352 -9.676309148361913 -0.008598916931077838 -9.675219974899672
1127 -0.008580650528892874 -9.684889798890806 -0.008575314749032259 -9.683795289648705
1128 -0.0085820228792727 -9.693471821770078 -0.008572379918769002 -9.692367669567474
1129 -0.00858068661764264 -9.702052508387721 -0.008578389510512352 -9.700946059077987
1130 -0.008581217937171459 -9.710633726324893 -0.0085828457493335 -9.709528904827321
1131 -0.008580979704856873 -9.71921470602975 -0.008570557879284024 -9.718099462706606
1132 -0.008581287739798427 -9.727795993769547 -0.00858374172821641 -9.726683204434822
1133 -0.008581306599080563 -9.736377300368627 -0.008586665522307158 -9.73526986995713
1134 -0.008584464993327856 -9.744961765361955 -0.00852755205705762 -9.743797422014186
1135 -0.008582153357565403 -9.75354391871952 -0.008583227777853608 -9.75238064979204
1136 -0.008581451792269944 -9.762125370511791 -0.00857882252894342 -9.760959472320982
1137 -0.0085815598256886 -9.77070693033748 -0.008574111945927143 -9.76953358426691
1138 -0.008582075638696552 -9.779289005976176 -0.008595481421798468 -9.778129065688708
1139 -0.008581430977210402 -9.787870436953387 -0.008580790925770998 -9.786709856614479
1140 -0.008581803971901536 -9.796452240925289 -0.00858003287576139 -9.79528988949024
1141 -0.008581654168665409 -9.805033895093954 -0.008579285303130745 -9.803869174793371
1142 -0.008584208320826292 -9.81361810341478 -0.00859453328885138 -9.812463708082223
1143 -0.008581511862576007 -9.822199615277357 -0.008579499647021293 -9.821043207729245
1144 -0.0085805160459131 -9.830780131323271 -0.008574348781257868 -9.829617556510502
1145 -0.008581786882132292 -9.839361918205404 -0.008588257152587176 -9.83820581366309
1146 -0.00858209803700447 -9.847944016242408 -0.00855550947599113 -9.84676132313908
1147 -0.008582238433882594 -9.856526254676291 -0.008590904204174877 -9.855352227343255
1148 -0.008581431489437819 -9.865107686165729 -0.00857830187305808 -9.863930529216313
1149 -0.008582093007862567 -9.873689779173592 -0.008575869677588343 -9.872506398893902
1150 -0.008581521594896913 -9.882271300768489 -0.008580932114273309 -9.881087331008176
1151 -0.008581735426560044 -9.890853036195049 -0.008580155158415436 -9.889667486166593
1152 -0.00857961825095117 -9.899432654446 -0.008595437137410044 -9.898262923304003
1153 -0.008582261623814702 -9.908014916069815 -0.008585162414237856 -9.906848085718241
1154 -0.008581655938178301 -9.916596572007993 -0.008580568339675665 -9.915428654057918
1155 -0.008581384737044572 -9.925177956745038 -0.00858265389688313 -9.924011307954801
1156 -0.008581900224089622 -9.933759856969129 -0.008588729612529277 -9.932600037567331
1157 -0.008582140365615488 -9.942341997334744 -0.008579103788360954 -9.941179141355692
1158 -0.008581385156139732 -9.950923382490883 -0.00857757069170475 -9.949756712047396
1159 -0.008581763040274382 -9.959505145531157 -0.008577074576169252 -9.958333786623566
1160 -0.008581596100702882 -9.96808674163186 -0.008582281414419413 -9.966916068037985
1161 -0.00858093099668622 -9.976667672628546 -0.008590594585984945 -9.975506662623971
1162 -0.008580349991098047 -9.985248022619643 -0.00857879570685327 -9.984085458330824
1163 -0.008575675310567021 -9.99382369793021 -0.008621659874916077 -9.99270711820574
1164 -0.00858081951737404 -10.002404517447584 -0.008579094242304564 -10.001286212448043
1165 -0.008581129554659127 -10.010985647002244 -0.008584661316126585 -10.00987087376417
1166 -0.008587657567113638 -10.019573304569358 -0.008688180427998304 -10.018559054192169
1167 -0.008577722869813443 -10.02815102743917 -0.008573683490976692 -10.027132737683145
1168 -0.008579706260934471 -10.036730733700105 -0.008579969825223088 -10.035712707508369
1169 -0.008579220669344068 -10.045309954369449 -0.008577888365834951 -10.044290595874203
1170 -0.008579718973487615 -10.053889673342937 -0.008580200234428048 -10.052870796108632
1171 -0.008579104440286756 -10.062468777783224 -0.008578656380996108 -10.061449452489628
1172 -0.008579601626843214 -10.071048379410067 -0.00857894574292004 -10.070028398232548
1173 -0.008579790592193604 -10.07962817000226 -0.008580034272745252 -10.078608432505293
1174 -0.008578271139413118 -10.088206441141674 -0.008595999190583825 -10.087204431695877
1175 -0.008580032642930746 -10.096786473784604 -0.008576925145462155 -10.09578135684134
1176 -0.008579642325639725 -10.105366116110243 -0.00858482215553522 -10.104366178996875
1177 -0.008578936429694295 -10.113945052539938 -0.008577310293912888 -10.112943489290787
1178 -0.008582043275237084 -10.122527095815174 -0.0086277867667377 -10.121571276057525
1179 -0.008578261733055115 -10.131105357548229 -0.008592053037136792 -10.130163329094662
1180 -0.008582432707771658 -10.139687790256001 -0.008494804752990604 -10.138658133847652
1181 -0.00857975254766643 -10.148267542803667 -0.00858089947141707 -10.14723903331907
1182 -0.00858018728904426 -10.156847730092712 -0.008581843273714185 -10.155820876592783
1183 -0.008580443495884538 -10.165428173588596 -0.008581746323034167 -10.164402622915818
1184 -0.008580633858218788 -10.174008807446816 -0.00858084773644805 -10.172983470652266
1185 -0.008580774720758199 -10.182589582167575 -0.008580005215480923 -10.181563475867748
1186 -0.00858011576347053 -10.191169697931045 -0.008583411248400808 -10.190146887116148
1187 -0.008580207824707031 -10.199749905755752 -0.008580277441069484 -10.198727164557218
1188 -0.008580271247774362 -10.208330177003527 -0.008587270136922598 -10.20731443469414
1189 -0.0085802445653826 -10.21691042156891 -0.008586673391982913 -10.215901108086124
1190 -0.008579190308228134 -10.225489611877139 -0.008576126489788293 -10.224477234575913
1191 -0.008577607991173863 -10.234067219868313 -0.008598333317786455 -10.2330755678937
1192 -0.008579989522695541 -10.24264720939101 -0.008574893837794662 -10.241650461731494
1193 -0.008580325730144977 -10.251227535121155 -0.008579876087605954 -10.250230337819099
1194 -0.008579027047380805 -10.259806562168535 -0.00857279752381146 -10.25880313534291
1195 -0.008580709341913462 -10.268387271510448 -0.008583989087492227 -10.267387124430403
1196 -0.008580400329083204 -10.276967671839532 -0.008581949770450592 -10.275969074200853
1197 -0.008577474392950535 -10.285545146232483 -0.008594877645373344 -10.284563951846227
1198 -0.008580344542860985 -10.294125490775343 -0.008581643039360643 -10.293145594885587
1199 -0.008579190028831363 -10.302704680804174 -0.008575598383322358 -10.301721193268909
1200 -0.008581570629030467 -10.311286251433204 -0.008585274824872613 -10.310306468093781
1201 -0.008580643124878407 -10.319866894558082 -0.008572413865476847 -10.318878881959257
1202 -0.008580286242067813 -10.32844718080015 -0.00858346619643271 -10.32746234815569
1203 -0.008580364240333437 -10.337027545040485 -0.008576721791177988 -10.336039069946867
1204 -0.008581957081332803 -10.345609502121818 -0.008570014266297221 -10.344609084213165
1205 -0.008581610908731819 -10.354191113030549 -0.008570778649300337 -10.353179862862465
1206 -0.00857618977315724 -10.362767302803706 -0.008676788304001093 -10.361856651166466
1207 -0.008579630870372057 -10.371346933674078 -0.008579652197659016 -10.370436303364125
1208 -0.008579863142222166 -10.3799267968163 -0.00858047604560852 -10.379016779409733
1209 -0.008579283114522695 -10.388506079930822 -0.008578656520694495 -10.387595435930427
1210 -0.008578941226005554 -10.397085021156828 -0.008580037020146846 -10.396175472950574
1211 -0.008579430636018515 -10.405664451792846 -0.008581222454085945 -10.40475669540466
1212 -0.008579510869458318 -10.414243962662304 -0.00858131255954504 -10.413338007964207
1213 -0.008580328756943345 -10.422824291419248 -0.008586019184440375 -10.421924027148647
1214 -0.008580969041213393 -10.431405260460462 -0.008589431690052152 -10.430513458838698
1215 -0.008580358605831862 -10.439985619066293 -0.008576012821868062 -10.439089471660566
1216 -0.008579598786309362 -10.448565217852602 -0.008582844818010926 -10.447672316478577
1217 -0.008582852641120553 -10.457148070493723 -0.008593559870496393 -10.456265876349073
1218 -0.008577714068815112 -10.465725784562538 -0.008555225608870388 -10.464821101957943
1219 -0.008579184487462043 -10.474304969050001 -0.008590873517096042 -10.47341197547504
1220 -0.008579475386068226 -10.482884444436069 -0.008577944012358785 -10.481989919487399
1221 -0.008579191379249096 -10.491463635815318 -0.008583357976749539 -10.490573277464149
1222 -0.008579981699585914 -10.500043617514905 -0.008577614184468984 -10.499150891648618
1223 -0.008570213336497545 -10.508613830851402 -0.008484617713838816 -10.507635509362457
1224 -0.008580229245126247 -10.517194060096529 -0.008579732477664947 -10.516215241840122
1225 -0.008580651879310609 -10.525774711975838 -0.008580252202227712 -10.52479549404235
1226 -0.008580653043463827 -10.534355365019302 -0.008584104524925352 -10.533379598567274
1227 -0.008579664258286357 -10.542935029277588 -0.008577534556388855 -10.541957133123663
1228 -0.00858051492832601 -10.551515544205914 -0.00857868930324912 -10.550535822426912
1229 -0.008580132387578487 -10.560095676593493 -0.008579236129298807 -10.55911505855621
1230 -0.008581252861768007 -10.568676929455261 -0.008578772284090519 -10.567693830840302
1231 -0.0085818394087255 -10.577258768863986 -0.008572659268975259 -10.576266490109276
1232 -0.008581352839246392 -10.585840121703233 -0.008583534369245171 -10.584850024478522
1233 -0.008580091595649719 -10.594420213298884 -0.008579301834106445 -10.593429326312629
1234 -0.008575662784278393 -10.602995876083162 -0.008609904116019607 -10.602039230428648
1235 -0.008581272093579173 -10.61157714817674 -0.008570350147783757 -10.610609580576432
1236 -0.008580401539802551 -10.620157549716543 -0.008581555588170886 -10.619191136164602
1237 -0.008580230502411723 -10.628737780218955 -0.008582651428878308 -10.62777378759348
1238 -0.008581019612029195 -10.637318799830984 -0.008580401493236422 -10.636354189086717
1239 -0.0085775313898921 -10.645896331220877 -0.008635257231071591 -10.644989446317789
1240 -0.008580124890431761 -10.65447645611131 -0.008579858066514134 -10.653569304384304
1241 -0.008579441532492637 -10.663055897643803 -0.008584465784952044 -10.662153770169256
1242 -0.008576900558546185 -10.67163279820235 -0.00856385645456612 -10.670717626623823
1243 -0.008580412110313773 -10.680213210312663 -0.008580492064356803 -10.67929811868818
1244 -0.008580121444538236 -10.688793331757202 -0.008578781737014651 -10.687876900425195
1245 -0.008579298574477433 -10.69737263033168 -0.00858500599861145 -10.696461906423806
1246 -0.008579698204994202 -10.705952328536673 -0.008580147102475167 -10.705042053526281
1247 -0.008580147009342908 -10.714532475546017 -0.008587266551330686 -10.713629320077612
1248 -0.008580255089327693 -10.723112730635345 -0.008576658694073558 -10.722205978771685
1249 -0.008579876972362399 -10.731692607607707 -0.008592001162469387 -10.730797979934154
1250 -0.008580047450959683 -10.740272655058666 -0.008577182237058879 -10.739375162171212
1251 -0.00858018030412495 -10.748852835362792 -0.008624072186648846 -10.747999234357861
1252 -0.008578399755060672 -10.757431235117853 -0.008580621751025318 -10.756579856108887
1253 -0.00857981271110475 -10.766011047828957 -0.00857754279859364 -10.765157398907482
1254 -0.008578359289094806 -10.774589407118052 -0.008583379304036498 -10.773740778211518
1255 -0.00858025117777288 -10.783169658295824 -0.00856845173984766 -10.782309229951366
1256 -0.008579132845625281 -10.79174879114145 -0.008580805687233805 -10.7908900356386
1257 -0.00857349568977952 -10.800322286831229 -0.008495952980592848 -10.799385988619193
1258 -0.00858281017281115 -10.80890509700404 -0.008578282734379172 -10.807964271353573
1259 -0.008581774355843664 -10.817486871359883 -0.008583368360996246 -10.81654763971457
1260 -0.008581433538347482 -10.82606830489823 -0.008582538878545164 -10.825130178593115
1261 -0.008581341058015824 -10.834649645956246 -0.008580340910702944 -10.833710519503818
1262 -0.00858141966164112 -10.843231065617887 -0.008581072371453047 -10.84229159187527
1263 -0.008581362245604397 -10.851812427863491 -0.008583461632952094 -10.850875053508222
1264 -0.008580885827541351 -10.860393313691032 -0.008581001358106733 -10.859456054866328
1265 -0.008581376494839787 -10.868974690185873 -0.008582901256158949 -10.868038956122486
1266 -0.008581175236031413 -10.877555865421904 -0.008581600897014142 -10.8766205570195
1267 -0.008580836281180382 -10.886136701703084 -0.008579594502225518 -10.885200151521726
1268 -0.00858064778149128 -10.894717349484575 -0.00858508562669158 -10.893785237148418
1269 -0.008580902870744467 -10.903298252355318 -0.008579708077013493 -10.90236494522543
1270 -0.008583040395751595 -10.91188129275107 -0.00862640724517405 -10.910991352470605
1271 -0.008580224215984344 -10.920461516967055 -0.008577039139345289 -10.91956839160995
1272 -0.00858028125949204 -10.929041798226548 -0.008580394368618727 -10.928148785978568
1273 -0.00858259187079966 -10.937624390097348 -0.00857241959311068 -10.93672120557168
1274 -0.008579141087830066 -10.946203531185178 -0.008604044374078513 -10.945325249945757
1275 -0.008580635860562324 -10.95478416704574 -0.008577877935022116 -10.953903127880778
1276 -0.008581111207604408 -10.963365278253345 -0.008583243656903505 -10.962486371537683
1277 -0.008580278605222702 -10.971945556858568 -0.008576285187155008 -10.971062656724838
1278 -0.00858245580457151 -10.98052801266314 -0.0084781798068434 -10.979540836531681
1279 -0.008581414306536316 -10.989109426969677 -0.008583533531054854 -10.988124370062737
1280 -0.008581836009398103 -10.997691262979075 -0.008580044377595186 -10.996704414440332
1281 -0.008581525413319468 -11.006272788392394 -0.00858361148275435 -11.005288025923086
1282 -0.00858135251328349 -11.014854140905678 -0.008581778360530734 -11.013869804283617
1283 -0.008581519639119507 -11.023435660544797 -0.008581199310719967 -11.022451003594337
1284 -0.00858059972524643 -11.032016260270042 -0.00857881736010313 -11.03102982095444
1285 -0.008581549022346735 -11.04059780929239 -0.008608496794477106 -11.039638317748917
1286 -0.008579838089644909 -11.049177647382034 -0.008588979905471205 -11.048227297654389
1287 -0.00858184895478189 -11.057759496336816 -0.00856885421089828 -11.056796151865287
1288 -0.008584416098892688 -11.066343912435709 -0.008596029644832016 -11.065392181510118
1289 -0.008580945478752256 -11.07492485791446 -0.008576894458383322 -11.0739690759685
1290 -0.008591240271925926 -11.083516098186387 -0.008455957425758243 -11.082425033394259
1291 -0.00858239745721221 -11.092098495643599 -0.00858034398406744 -11.091005377378327
1292 -0.00858174841850996 -11.10068024406211 -0.008584932470694185 -11.09959030984902
1293 -0.008582934644073248 -11.109263178706183 -0.00858305050060153 -11.108173360349621
1294 -0.00858233068138361 -11.117845509387566 -0.00858143288642168 -11.116754793236042
1295 -0.008582519926130771 -11.126428029313697 -0.008584948163479567 -11.125339741399522
1296 -0.00858188229613006 -11.135009911609828 -0.00858453162945807 -11.13392427302898
1297 -0.008581547159701585 -11.14359145876953 -0.008582986053079366 -11.142507259082059
1298 -0.008581321081146598 -11.152172779850677 -0.00857242583297193 -11.15107968491503
1299 -0.00858137123286724 -11.160754151083545 -0.008537949807941914 -11.159617634722972
1300 -0.00858203312382102 -11.169336184207365 -0.008576765656471252 -11.168194400379443
1301 -0.008582606678828597 -11.177918790886194 -0.008582251286134124 -11.176776651665577
1302 -0.008581645414233207 -11.186500436300427 -0.008587784366682172 -11.185364436032259
1303 -0.008584406506270171 -11.195084842806697 -0.008575274283066392 -11.193939710315325
1304 -0.00858318223617971 -11.203668025042877 -0.008602537401020526 -11.202542247716346
1305 -0.008582706842571498 -11.212250731885447 -0.008581535192206502 -11.211123782908553
1306 -0.008580666640773416 -11.22083139852622 -0.008571099583059549 -11.219694882491613
1307 -0.00858309930190444 -11.229414497828126 -0.008585384814068675 -11.228280267305681
1308 -0.008582395827397704 -11.237996893655524 -0.0086036317050457 -11.236883899010728
1309 -0.008576619718223811 -11.246573513373747 -0.008517937269061804 -11.24540183627979
1310 -0.008583391644060611 -11.255156905017808 -0.00858275410719216 -11.253984590386981
1311 -0.008581788884475828 -11.263738693902283 -0.008577873324975371 -11.262562463711957
1312 -0.008583605801686645 -11.27232229970397 -0.008579900441691279 -11.271142364153649
1313 -0.008583293901756406 -11.280905593605725 -0.008578254468739032 -11.279720618622388
1314 -0.008580631529912352 -11.289486225135638 -0.008554716687649488 -11.288275335310038
1315 -0.008582409098744392 -11.298068634234383 -0.00858345441520214 -11.29685878972524
1316 -0.008583035226911307 -11.306651669461294 -0.008584808651357889 -11.305443598376598
1317 -0.008583772229030728 -11.315235441690325 -0.008573590079322457 -11.31401718845592
1318 -0.008584492234513163 -11.323819933924838 -0.00858519719913602 -11.322602385655056
1319 -0.008583608642220497 -11.332403542567059 -0.00859136851504445 -11.331193754170101
1320 -0.008583191968500613 -11.34098673453556 -0.008594355685636402 -11.339788109855737
1321 -0.008582670753821731 -11.349569405289381 -0.00858316645026207 -11.348371276305999
1322 -0.00858276356011629 -11.358152168849498 -0.008581784181296825 -11.356953060487296
1323 -0.008582166256383061 -11.366734335105882 -0.00858058356679976 -11.365533644054096
1324 -0.008582453662529587 -11.375316788768412 -0.008584088971838355 -11.374117733025935
1325 -0.00858235158957541 -11.383899140357988 -0.008591147093102335 -11.382708880119038
1326 -0.008579144673421978 -11.39247828503141 -0.008600237220525742 -11.391309117339564
1327 -0.00858177775517106 -11.401060062786582 -0.008585239155218005 -11.399894356494782
1328 -0.008582246117293834 -11.409642308903877 -0.008583003282546997 -11.40847735977733
1329 -0.008581221336498857 -11.418223530240375 -0.008581207832321525 -11.41705856760965
1330 -0.008581537799909712 -11.426805068040284 -0.008583555184304714 -11.425642122793956
1331 -0.00858080298639834 -11.435385871026682 -0.008573285536840558 -11.434215408330797
1332 -0.008581565041095019 -11.443967436067776 -0.008581014489755035 -11.442796422820551
1333 -0.008581939013674855 -11.452549375081452 -0.008579657459631563 -11.451376080280182
1334 -0.00858182730153203 -11.461131202382983 -0.008582796528935432 -11.459958876809118
1335 -0.008582624420523644 -11.469713826803506 -0.008578019356355071 -11.468536896165473
1336 -0.008581847045570612 -11.478295673849077 -0.008582936553284525 -11.477119832718758
1337 -0.008582742139697074 -11.486878415988775 -0.008584851631894708 -11.485704684350653
1338 -0.008581299753859638 -11.495459715742635 -0.008559576328843832 -11.494264260679497
1339 -0.008575144363567233 -11.504034860106202 -0.008555835904553532 -11.50282009658405
1340 -0.00858223340474069 -11.512617093510944 -0.008585538063198329 -11.511405634647248
1341 -0.008582418924197555 -11.52119951243514 -0.008583157043904065 -11.519988791691153
1342 -0.008582316711544991 -11.529781829146685 -0.008577515603974462 -11.528566307295128
1343 -0.008582427259534597 -11.53836425640622 -0.008582752523943782 -11.537149059819072
1344 -0.008581596286967396 -11.546945852693188 -0.008578446321189403 -11.545727506140262
1345 -0.008582689519971608 -11.55552854221316 -0.008580853138118983 -11.55430835927838
1346 -0.008582725375890731 -11.564111267589052 -0.00859116348437965 -11.56289952276276
1347 -0.008581155445426702 -11.572692423034479 -0.008576525747776032 -11.571476048510535
1348 -0.008581873588263988 -11.581274296622743 -0.008570346515625715 -11.58004639502616
1349 -0.008582061063498259 -11.58985635768624 -0.008579363161697984 -11.588625758187858
1350 -0.008582473499700427 -11.598438831185941 -0.008573522418737411 -11.597199280606596
1351 -0.008580315997824073 -11.607019147183765 -0.008576602861285209 -11.605775883467881
1352 -0.008581803645938635 -11.615600950829704 -0.008583653252571821 -11.614359536720453
1353 -0.008583251386880875 -11.624184202216584 -0.008594831824302674 -11.622954368544756
1354 -0.008582356153056026 -11.63276655836964 -0.008581747533753514 -11.63153611607851
1355 -0.008582282578572631 -11.641348840948213 -0.008574544033035637 -11.640110660111544
1356 -0.008573840651661158 -11.649922681599874 -0.008651199191808701 -11.648761859303352
1357 -0.008579767122864724 -11.658502448722738 -0.00857570767402649 -11.657337566977379
1358 -0.008580684801563621 -11.6670831335243 -0.008581139147281647 -11.66591870612466
1359 -0.008580690389499069 -11.6756638239138 -0.008580412808805704 -11.674499118933467
1360 -0.008581983717158436 -11.684245807630958 -0.008583926130086184 -11.683083045063553
1361 -0.008580907667055725 -11.692826715298015 -0.008579931640997528 -11.691662976704551
1362 -0.008579170424491167 -11.701405885722506 -0.008587852166965605 -11.700250828871516
1363 -0.008580690436065196 -11.709986576158572 -0.00857940325513482 -11.708830232126651
1364 -0.008588432241231203 -11.718575008399803 -0.008712300052866339 -11.717542532179518
1365 -0.00857796142809093 -11.727152969827895 -0.008576796017587185 -11.726119328197106
1366 -0.008578982716426254 -11.73573195254432 -0.008577915048226714 -11.734697243245332
1367 -0.00857929619960487 -11.744311248743925 -0.008579798694700002 -11.743277041940033
1368 -0.008579130237922072 -11.752890378981848 -0.00857717851176858 -11.7518542204518
1369 -0.00858026286587119 -11.761470641847719 -0.008579750917851925 -11.760433971369652
1370 -0.00857907673344016 -11.77004971858116 -0.008581272885203361 -11.769015244254856
1371 -0.008579031424596905 -11.778628750005756 -0.008587924530729651 -11.777603168785586
1372 -0.008560400735586882 -11.787189150741343 -0.008454951690509915 -11.786058120476095
1373 -0.008580602472648025 -11.79576975321399 -0.008578089484944939 -11.794636209961041
1374 -0.0085814974270761 -11.804351250641067 -0.008580985525622965 -11.803217195486663
1375 -0.008581069717183708 -11.812932320358252 -0.008580948458984494 -11.811798143945648
1376 -0.008581142965704202 -11.821513463323956 -0.008581007877364755 -11.820379151823012
1377 -0.008580399677157402 -11.830093863001114 -0.008580744080245496 -11.828959895903257
1378 -0.008581300312653185 -11.838675163313766 -0.00858019688166678 -11.837540092784923
1379 -0.008580994186922907 -11.84725615750069 -0.008583638537675142 -11.8461237313226
1380 -0.008581414446234703 -11.855837571946925 -0.008580385567620396 -11.85470411689022
1381 -0.008580854954198002 -11.864418426901123 -0.008580042188987136 -11.863284159079207
1382 -0.008581170719116927 -11.87299959762024 -0.008577091479673981 -11.871861250558881
1383 -0.008582343440502882 -11.881581941060743 -0.008587327506393194 -11.880448578065275
1384 -0.008581310790032149 -11.890163251850774 -0.008582467492669821 -11.889031045557944
1385 -0.008581234607845545 -11.89874448645862 -0.008584168227389454 -11.897615213785334
1386 -0.008580618584528566 -11.907325105043148 -0.008573032496497036 -11.90618824628183
1387 -0.008581288810819387 -11.915906393853968 -0.008578944019973278 -11.914767190301804
1388 -0.008580297976732255 -11.9244866918307 -0.008576591359451413 -11.923343781661256
1389 -0.008579527214169502 -11.93306621904487 -0.008597513195127249 -11.931941294856383
1390 -0.008580508921295405 -11.941646727966164 -0.008584244409576058 -11.940525539265959
1391 -0.00858135661110282 -11.950228084577267 -0.00859020445495844 -11.949115743720917
1392 -0.008580158464610577 -11.958808243041878 -0.008574150362983346 -11.9576898940839
1393 -0.008581263711676002 -11.967389506753554 -0.00857918462716043 -11.966269078711061
1394 -0.00858079781755805 -11.975970304571112 -0.008582059992477298 -11.974851138703539
1395 -0.008580257697030903 -11.984550562268142 -0.008577674953266978 -11.983428813656806
1396 -0.00858104918152094 -11.993131611449662 -0.008582634525373578 -11.99201144818218
1397 -0.008580626780167222 -12.00171223822983 -0.00858258013613522 -12.000594028318314
1398 -0.008581062965095042 -12.010293301194926 -0.008578088879585267 -12.009172117197899
1399 -0.008576301764696837 -12.018869602959622 -0.008599083125591277 -12.01777120032349
1400 -0.008580317627638579 -12.02744992058726 -0.00858202613890171 -12.026353226462392
1401 -0.008580443030223251 -12.036030363617483 -0.008584157377481461 -12.034937383839873
1402 -0.008579449448734521 -12.044609813066218 -0.00858399192802608 -12.043521375767899
1403 -0.008580169221386314 -12.053189982287604 -0.008580378675833344 -12.052101754443733
1404 -0.008580191340297461 -12.0617701736279 -0.008579809544607997 -12.060681563988341
1405 -0.00858079306781292 -12.070350966695713 -0.008579510031268 -12.06926107401961
1406 -0.0085806495975703 -12.078931616293284 -0.008577040769159794 -12.077838114788769
1407 -0.008581383945420384 -12.087513000238705 -0.008577007707208395 -12.086415122495977
1408 -0.008580434368923306 -12.096093434607628 -0.008577005192637443 -12.094992127688615
1409 -0.008578719152137638 -12.104672153759765 -0.008581984182819724 -12.103574111871435
1410 -0.008579942025244236 -12.11325209578501 -0.008584325248375536 -12.11215843711981
1411 -0.008582368772476912 -12.121834464557486 -0.008577367337420583 -12.12073580445723
1412 -0.008580204751342534 -12.130414669308829 -0.00858206576667726 -12.129317870223908
1413 -0.008580197766423225 -12.138994867075253 -0.008583389921113849 -12.137901260145021
1414 -0.008580104494467378 -12.14757497156972 -0.008576350659132004 -12.146477610804153
1415 -0.008580176439136267 -12.156155148008855 -0.008599989768117666 -12.155077600572271
1416 -0.008579349564388394 -12.164734497573244 -0.008574299793690444 -12.163651900365961
1417 -0.00858028749935329 -12.173314785072597 -0.008586203260347248 -12.172238103626308
1418 -0.008583415672183037 -12.18189820074478 -0.008579304395243525 -12.180817408021552
1419 -0.008580903289839625 -12.190479104034619 -0.00858195535838604 -12.189399363379938
1420 -0.00857975585386157 -12.199058859888481 -0.008578284503892064 -12.19797764788383
1421 -0.008581094956025482 -12.207639954844506 -0.008574429620057344 -12.206552077503888
1422 -0.008580175787210464 -12.216220130631717 -0.008570898976176976 -12.215122976480066
1423 -0.008581821341067553 -12.224801951972784 -0.00858387560583651 -12.223706852085902
1424 -0.008580816024914385 -12.233382767997698 -0.008579043485224248 -12.232285895571126
1425 -0.00858147544786334 -12.241964243445562 -0.00856958976946771 -12.240855485340594
1426 -0.008581914519891144 -12.250546157965452 -0.008577776048332453 -12.249433261388926
1427 -0.008581158705055714 -12.259127316670508 -0.00857943664304912 -12.258012698031976
1428 -0.008582415338605643 -12.267709732009113 -0.00857690954580903 -12.266589607577785
1429 -0.008570299297571183 -12.276280031306683 -0.008699988480657339 -12.275289596058442
1430 -0.008578947186470032 -12.284858978493153 -0.008579489961266517 -12.28386908601971
1431 -0.008579642651602626 -12.293438621144755 -0.008576821116730571 -12.29244590713644
1432 -0.008579682838171721 -12.302018303982926 -0.008580067194998264 -12.301025974331438
1433 -0.00857983697205782 -12.310598140954983 -0.008578909700736404 -12.309604884032174
1434 -0.008579687494784594 -12.319177828449767 -0.008577744336798787 -12.318182628368973
1435 -0.008579481020569801 -12.327757309470337 -0.008579751336947083 -12.32676237970592
1436 -0.008578959060832858 -12.33633626853117 -0.008571576094254851 -12.335333955800175
1437 -0.008580237207934261 -12.344916505739103 -0.008586633577942848 -12.343920589378119
1438 -0.008578929537907242 -12.353495435277011 -0.008576589496806264 -12.352497178874925
1439 -0.008579221786931157 -12.362074657063943 -0.008576279459521174 -12.361073458334447
1440 -0.008584793750196695 -12.37065945081414 -0.008541338192299009 -12.369614796526745
1441 -0.00858056447468698 -12.379240015288827 -0.008577832765877248 -12.378192629292622
1442 -0.008580751437693834 -12.387820766726522 -0.008580578584223985 -12.386773207876846
1443 -0.00858051930554211 -12.396401286032065 -0.008581028832122684 -12.395354236708968
1444 -0.008581270324066281 -12.404982556356131 -0.008581827860325575 -12.403936064569294
1445 -0.00858135470189154 -12.413563911058024 -0.00857895235531032 -12.412515016924605
1446 -0.008580118976533413 -12.422144030034557 -0.008568063750863076 -12.421083080675468
1447 -0.008579703280702233 -12.43072373331526 -0.008569425577297807 -12.429652506252765
1448 -0.008580727595835924 -12.439304460911096 -0.008570665260776877 -12.438223171513542
1449 -0.008580353809520602 -12.447884814720616 -0.008587929606437682 -12.44681110111998
1450 -0.00858087558299303 -12.45646569030361 -0.008575890306383371 -12.455386991426364
1451 -0.00858038030564785 -12.465046070609258 -0.008576638530939817 -12.463963629957304
1452 -0.008580786036327481 -12.473626856645586 -0.008589521795511246 -12.472553151752814
1453 -0.008582495898008347 -12.482209352543594 -0.008577274531126023 -12.48113042628394
1454 -0.008581208623945713 -12.49079056116754 -0.008588132122531534 -12.489718558406471
1455 -0.008580906363204122 -12.499371467530743 -0.008580538677051663 -12.498299097083523
1456 -0.008581073535606266 -12.507952541066349 -0.008580627804622053 -12.506879724888146
1457 -0.008580314042046667 -12.516532855108395 -0.008600683650001884 -12.515480408538147
1458 -0.008580870367586613 -12.52511372547598 -0.008580176951363682 -12.524060585489512
1459 -0.00858046584762633 -12.533694191323606 -0.008581365458667278 -12.532641950948179
1460 -0.008580824034288526 -12.542275015357895 -0.00858049518428743 -12.541222446132466
1461 -0.008581852307543159 -12.550856867665438 -0.008568241773173214 -12.549790687905638
1462 -0.008580327173694969 -12.559437194839132 -0.008583189081400633 -12.558373876987039
1463 -0.008581276563927532 -12.56801847140306 -0.008581189252436162 -12.566955066239474
1464 -0.008582160994410514 -12.57660063239747 -0.00858358652330935 -12.575538652762784
1465 -0.008579431148245931 -12.585180063545716 -0.008576065907254815 -12.584114718670039
1466 -0.008579757530242205 -12.593759821075958 -0.008581658778712153 -12.592696377448751
1467 -0.008579947100952268 -12.60233976817691 -0.008580890158191324 -12.601277267606942
1468 -0.008581123314797878 -12.610920891491707 -0.008587084524333478 -12.609864352131275
1469 -0.008580316277220845 -12.619501207768929 -0.00858169156126678 -12.618446043692542
1470 -0.008579714875668287 -12.628080922644598 -0.008575014024972915 -12.627021057717515
1471 -0.008582507306709886 -12.636663429951307 -0.008603601669892668 -12.635624659387409
1472 -0.008580098627135158 -12.645243528578442 -0.008593181613832712 -12.644217841001241
1473 -0.008579656155779958 -12.653823184734222 -0.008577318210154772 -12.652795159211395
1474 -0.008582442067563534 -12.662405626801785 -0.008551048906520009 -12.661346208117916
1475 -0.008580454904586077 -12.67098608170637 -0.008581293979659677 -12.669927502097575
1476 -0.008580605080351234 -12.679566686786721 -0.008580773137509823 -12.678508275235085
1477 -0.008581352094188333 -12.68814803888091 -0.008506837114691735 -12.687015112349776
1478 -0.008582933619618417 -12.696730972500527 -0.008583159418776631 -12.695598271768553
1479 -0.00858150296844542 -12.705312475468972 -0.008581920620054006 -12.704180192388607
1480 -0.008581532817333936 -12.713894008286307 -0.008581390138715506 -12.712761582527323
1481 -0.008580989530310034 -12.722474997816617 -0.008582337806001306 -12.721343920333323
1482 -0.008581019705161452 -12.731056017521778 -0.008579487167298793 -12.729923407500623
1483 -0.008581090485677123 -12.739637108007456 -0.00858062393963337 -12.738504031440256
1484 -0.008581483829766512 -12.748218591837222 -0.008582470333203673 -12.74708650177346
1485 -0.008580636559054255 -12.756799228396277 -0.008578632120043039 -12.755665133893503
1486 -0.008576835645362735 -12.76537606404164 -0.008547468855977059 -12.76421260274948
1487 -0.008580521354451776 -12.77395658539609 -0.008592164469882846 -12.772804767219363
1488 -0.008582491939887405 -12.782539077335977 -0.008583052083849907 -12.781387819303212
1489 -0.008583748200908303 -12.791122825536887 -0.008581569092348218 -12.78996938839556
1490 -0.00858254572376609 -12.799705371260652 -0.00857612951658666 -12.798545517912148
1491 -0.008581860037520529 -12.808287231298172 -0.00858617089688778 -12.807131688809035
1492 -0.00858441605232656 -12.816871647350498 -0.008558694133535027 -12.81569038294257
1493 -0.008584579126909376 -12.825456226477407 -0.008569496171548962 -12.82425987911412
1494 -0.008582373196259142 -12.834038599673665 -0.008582479180768132 -12.832842358294888
1495 -0.00858151987195015 -12.842620119545614 -0.008579434547573327 -12.841421792842462
1496 -0.00857618493027985 -12.851196304475895 -0.00853029889985919 -12.849952091742322
1497 -0.008582316990941762 -12.859778621466837 -0.008579067559912801 -12.858531159302235
1498 -0.008582909964025021 -12.868361531430862 -0.008582777157425881 -12.86711393645966
1499 -0.008582683699205517 -12.876944215130068 -0.008582467446103692 -12.875696403905764
1500 -0.008582649938762187 -12.885526865068831 -0.00858318111859262 -12.884279585024355
1501 -0.008582226326689124 -12.89410909139552 -0.008581296214833856 -12.892860881239189
1502 -0.008581898175179958 -12.9026909895707 -0.008582324720919132 -12.901443205960108
1503 -0.008582620415836573 -12.911273609986537 -0.008582440856844186 -12.910025646816953
1504 -0.008582276199012995 -12.91985588618555 -0.00858243121765554 -12.918608078034609
1505 -0.008580905618146062 -12.928436791803696 -0.008591404464095832 -12.927199482498704
1506 -0.008580650668591261 -12.937017442472287 -0.008581928396597504 -12.935781410895302
1507 -0.008582789823412896 -12.9456002322957 -0.008590528089553118 -12.944371938984855
1508 -0.008583324169740081 -12.95418355646544 -0.008563744369894266 -12.952935683354749
1509 -0.008581012161448598 -12.962764568626888 -0.008571627316996455 -12.961507310671745
1510 -0.00858118743635714 -12.971345756063245 -0.00857622460462153 -12.970083535276366
1511 -0.008581865299493074 -12.979927621362739 -0.008584017166867852 -12.978667552443234
1512 -0.008581270789727568 -12.988508892152467 -0.00859640222042799 -12.987263954663662
1513 -0.0085813547950238 -12.99709024694749 -0.008579172566533089 -12.995843127230195
1514 -0.008581787114962935 -13.005672034062453 -0.008580813650041819 -13.004423940880237
1515 -0.008582199597731233 -13.014254233660184 -0.00858121649362147 -13.013005157373858
1516 -0.008582486864179372 -13.022836720524364 -0.008608757145702839 -13.02161391451956
1517 -0.00858177114278078 -13.031418491667145 -0.008581577660515904 -13.030195492180077
1518 -0.008580908924341202 -13.039999400591485 -0.008582582650706171 -13.038778074830784
1519 -0.008581392746418715 -13.048580793337903 -0.008580565871670841 -13.047358640702456
1520 -0.008581388089805842 -13.057162181427708 -0.008582687098532915 -13.055941327800989
1521 -0.00858125532977283 -13.065743436757481 -0.008580759167671204 -13.06452208696866
1522 -0.008580985898151993 -13.074324422655634 -0.008579736715182662 -13.073101823683842
1523 -0.008581257984042167 -13.082905680639676 -0.008579840930178762 -13.08168166461402
1524 -0.008581287879496812 -13.091486968519174 -0.008581924391910434 -13.09026358900593
1525 -0.008577825641259551 -13.100064794160433 -0.008550944738090038 -13.09881453374402
1526 -0.008581325272098183 -13.108646119432532 -0.008580865990370511 -13.107395399734392
1527 -0.008581744320690633 -13.117227863753222 -0.008582390286028386 -13.11597779002042
1528 -0.008581418823450804 -13.125809282576672 -0.008581324573606252 -13.124559114594026
1529 -0.00858186287805438 -13.134391145454726 -0.008575439639389514 -13.133134554233417
1530 -0.008581369370222091 -13.14297251482495 -0.008593615191057325 -13.141728169424473
1531 -0.008581819478422403 -13.151554334303372 -0.008581908931955696 -13.150310078356428
1532 -0.008581471489742398 -13.160135805793114 -0.008522760681807994 -13.158832839038237
1533 -0.0085821149405092 -13.168717920733624 -0.008583199139684439 -13.16741603817792
1534 -0.008581911213696003 -13.17729983194732 -0.008585783746093511 -13.176001821924014
1535 -0.008582395082339645 -13.185882227029659 -0.008580336114391685 -13.184582158038406
1536 -0.00858032824471593 -13.194462555274374 -0.008568607503548265 -13.193150765541954
1537 -0.008582907170057297 -13.20304546244443 -0.008589282818138599 -13.201740048360094
1538 -0.008581855986267328 -13.211627318430699 -0.008582525327801705 -13.210322573687895
1539 -0.008582454826682805 -13.220209773257382 -0.008581832190975547 -13.21890440587887
1540 -0.008580502308905124 -13.228790275566288 -0.008557988796383142 -13.227462394675253
1541 -0.00858343499712646 -13.237373710563414 -0.008574833488091826 -13.236037228163346
1542 -0.008583121607080102 -13.245956832170494 -0.008581973146647215 -13.244619201309993
1543 -0.008584211440756917 -13.254541043611251 -0.008592787152156233 -13.25321198846215
1544 -0.008582259994000196 -13.263123303605251 -0.008584241289645434 -13.261796229751795
1545 -0.008582946052774787 -13.271706249658026 -0.008581712283194065 -13.270377942034989
1546 -0.008583753136917949 -13.280290002794944 -0.008529353328049183 -13.278907295363037
1547 -0.008584633190184831 -13.28887463598513 -0.008579032123088836 -13.287486327486127
1548 -0.008583286078646779 -13.297457922063776 -0.008584447950124741 -13.29607077543625
1549 -0.00858306335285306 -13.30604098541663 -0.008583323797211051 -13.304654099233462
1550 -0.008583351317793132 -13.314624336734422 -0.008587574260309339 -13.31324167349377
1551 -0.008582675829529762 -13.323207012563952 -0.008582716435194015 -13.321824389928965
1552 -0.008582437923178077 -13.331789450487129 -0.008582271449267865 -13.330406661378232
1553 -0.008582476619631052 -13.34037192710676 -0.008582648076117038 -13.33898930945435
1554 -0.008582558203488588 -13.34895448531025 -0.008582130214199424 -13.347571439668549
1555 -0.008583978144451975 -13.357538463454702 -0.008599801734089852 -13.356171241402638
1556 -0.008582951687276363 -13.36612141514198 -0.00859005907550454 -13.364761300478143
1557 -0.008581716800108552 -13.374703131942088 -0.00858530644327402 -13.373346606921418
1558 -0.008581742970272898 -13.383284874912361 -0.008579674921929837 -13.381926281843347
1559 -0.008581538032740355 -13.3918664129451 -0.008553460612893105 -13.39047974245624
1560 -0.008582523837685586 -13.400448936782785 -0.008585854293778538 -13.399065596750019
1561 -0.008582659345120192 -13.409031596127905 -0.008580803964287042 -13.407646400714306
1562 -0.00858237431384623 -13.417613970441751 -0.008582034474238753 -13.416228435188545
1563 -0.008582419762387872 -13.426196390204138 -0.008583310572430492 -13.424811745760975
1564 -0.008581939758732915 -13.434778329962871 -0.008580993069335819 -13.43339273883031
1565 -0.008582171378657221 -13.443360501341528 -0.008584441198036075 -13.441977180028346
1566 -0.00858144643716514 -13.451941947778694 -0.008580473344773054 -13.450557653373119
1567 -0.008580757910385728 -13.46052270568908 -0.00857563647441566 -13.459133289847534
1568 -0.008582144975662231 -13.469104850664742 -0.008581722155213356 -13.467715012002747
1569 -0.008582574129104615 -13.477687424793846 -0.008580438606441022 -13.476295450609188
1570 -0.008582673035562038 -13.486270097829408 -0.008576560392975807 -13.484872011002164
1571 -0.008581071812659501 -13.494851169642068 -0.00858419481664896 -13.493456205818813
1572 -0.008582934737205505 -13.503434104379274 -0.008580961124971509 -13.502037166943785
1573 -0.008582898508757352 -13.512017002888031 -0.008584889443591237 -13.510622056387376
1574 -0.00858232998289168 -13.520599332870923 -0.00858166879042983 -13.519203725177807
1575 -0.008581789024174214 -13.529181121895096 -0.008624361688271165 -13.527828086866078
1576 -0.008581711165606975 -13.537762833060704 -0.008584259962663054 -13.536412346828742
1577 -0.008581120101734997 -13.546343953162438 -0.008581052254885434 -13.544993399083628
1578 -0.008582328585907817 -13.554926281748346 -0.008591588260605932 -13.553584987344234
1579 -0.00858105202205479 -13.563507333770401 -0.008580588363111019 -13.562165575707345
1580 -0.008580536022782326 -13.572087869793183 -0.008585677435621619 -13.570751253142967
1581 -0.00858121900819242 -13.580669088801375 -0.008580589899793267 -13.57933184304276
1582 -0.00858162366785109 -13.589250712469227 -0.008567727264016866 -13.587899570306778
1583 -0.008580382587388158 -13.597831095056614 -0.008579770661890506 -13.596479340968669
1584 -0.008579690800979733 -13.606410785857594 -0.008605521870777011 -13.605084862839446
1585 -0.008579786913469434 -13.614990572771063 -0.008578139636665583 -13.61366300247611
1586 -0.00858115595765412 -13.623571728728717 -0.008581381430849433 -13.62224438390696
1587 -0.008580043073743581 -13.63215177180246 -0.008576147118583321 -13.630820531025543
1588 -0.00858080186881125 -13.640732573671272 -0.008583402540534735 -13.639403933566077
1589 -0.008579891500994563 -13.649312465172267 -0.008569544088095427 -13.647973477654173
1590 -0.008580952510237693 -13.657893417682505 -0.008581384923309088 -13.656554862577481
1591 -0.008580236788839101 -13.666473654471345 -0.008585022762417793 -13.665139885339899
1592 -0.008581362199038267 -13.675055016670383 -0.008586275391280651 -13.67372616073118
1593 -0.008580945571884513 -13.683635962242267 -0.008572288043797015 -13.682298448774977
1594 -0.008582692639902235 -13.692218654882168 -0.008625491382554173 -13.690923940157532
1595 -0.008581571839749813 -13.700800226721919 -0.008585133962333203 -13.699509074119865
1596 -0.008580198837444186 -13.709380425559363 -0.008576096780598164 -13.708085170900462
1597 -0.00858067600056529 -13.71796110155993 -0.008576968871057033 -13.71666213977152
1598 -0.008577024098485708 -13.726538125658415 -0.008564164582639932 -13.72522630435416
1599 -0.008580789109691978 -13.735118914768107 -0.008567605866119266 -13.73379391022028
1600 -0.008580570109188557 -13.743699484877295 -0.008582888264209032 -13.74237679848449
1601 -0.008581053186208009 -13.752280538063504 -0.008579043857753276 -13.750955842342243
1602 -0.00858101062476635 -13.76086154868827 -0.008572209067642689 -13.759528051409886
1603 -0.008580300956964493 -13.769441849645235 -0.008585964189842343 -13.768114015599728
1604 -0.008581954007968306 -13.778023803653204 -0.008619835739955306 -13.776733851339683
1605 -0.008580383146181703 -13.786604186799385 -0.008576908614486456 -13.78531075995417
1606 -0.008579840511083603 -13.79518402731047 -0.008583226101472973 -13.793893986055643
1607 -0.008580548921599984 -13.80376457623207 -0.008577458001673222 -13.802471444057316
1608 -0.00858473451808095 -13.81234931075015 -0.008564637415111065 -13.811036081472427
1609 -0.00858026067726314 -13.820929571427413 -0.008578371349722147 -13.81961445282215
1610 -0.008581195399165154 -13.829510766826578 -0.00858193808235228 -13.828196390904502
1611 -0.008580639772117139 -13.838091406598695 -0.008578590070828795 -13.836774980975331
1612 -0.008583425963297486 -13.846674832561993 -0.008559906017035246 -13.845334886992367
1613 -0.008580963872373105 -13.855255796434365 -0.008577148476615549 -13.853912035468982
1614 -0.008585289446637034 -13.863841085881003 -0.008484976226463914 -13.862397011695446
1615 -0.008582500228658318 -13.872423586109662 -0.00858240369707346 -13.870979415392519
1616 -0.008582667028531433 -13.881006253138192 -0.008583242539316416 -13.879562657931835
1617 -0.008582260739058257 -13.88958851387725 -0.008579810382798314 -13.888142468314634
1618 -0.008582156244665384 -13.898170670121916 -0.008605414116755129 -13.896747882431388
1619 -0.008581810537725687 -13.906752480659641 -0.008581187203526497 -13.905329069634915
1620 -0.008582188468426465 -13.915334669128068 -0.008583692740648985 -13.913912762375563
1621 -0.008586286939680577 -13.923920956067748 -0.0086315190885216 -13.922544281464084
1622 -0.00858103446662426 -13.932501990534373 -0.008579520136117935 -13.931123801600203
1623 -0.0085815891623497 -13.941083579696723 -0.0085837468970567 -13.939707548497259
1624 -0.008581609325483441 -13.949665189022207 -0.00857674707658589 -13.948284295573844
1625 -0.00858000097796321 -13.95824519000017 -0.008562896633520722 -13.956847192207364
1626 -0.008582125511020422 -13.96682731551119 -0.008582584001123906 -13.965429776208488
1627 -0.008581241127103567 -13.975408556638294 -0.008579954644665122 -13.974009730853153
1628 -0.008581596333533526 -13.983990152971828 -0.008583122538402677 -13.982592853391555
1629 -0.008581656776368619 -13.992571809748195 -0.00858385320752859 -13.991176706599084
1630 -0.008581807930022478 -14.001153617678218 -0.008580908831208944 -13.999757615430294
1631 -0.008582122111693024 -14.009735739789912 -0.00858357767574489 -14.00834119310604
1632 -0.008581919223070144 -14.018317659012983 -0.008594711776822805 -14.016935904882862
1633 -0.008581327693536877 -14.02689898670652 -0.008579775365069509 -14.025515680247931
1634 -0.008582378644496203 -14.035481365351016 -0.008580919774249195 -14.034096600022181
1635 -0.008584523620083929 -14.0440658889711 -0.008613476483151316 -14.042710076505333
1636 -0.008580875676125288 -14.052646764647225 -0.008582796342670918 -14.051292872848004
1637 -0.00858041918836534 -14.061227183835591 -0.008583627222105861 -14.059876500070109
1638 -0.008580534672364592 -14.069807718507956 -0.008582196664065123 -14.068458696734174
1639 -0.008581413701176644 -14.078389132209132 -0.008595432480797171 -14.077054129214972
1640 -0.008579416340216995 -14.086968548549349 -0.008589393878355622 -14.085643523093328
1641 -0.008579782955348492 -14.095548331504697 -0.008576873783022165 -14.09422039687635
1642 -0.00857889368198812 -14.104127225186685 -0.008569670096039771 -14.102790066972391
1643 -0.008580144215375184 -14.112707369402061 -0.008581999223679304 -14.11137206619607
1644 -0.00858096512965858 -14.12128833453172 -0.008575252443552017 -14.119947318639623
1645 -0.008580481726676225 -14.129868816258396 -0.008580939471721649 -14.128528258111345
1646 -0.008581040613353252 -14.13844985687175 -0.008593296958133578 -14.137121555069479
1647 -0.008581585809588432 -14.147031442681339 -0.008587687369436025 -14.145709242438915
1648 -0.008580503705888986 -14.155611946387229 -0.008578463084995746 -14.154287705523911
1649 -0.008580548269674183 -14.164192494656902 -0.008581212349236011 -14.162868917873148
1650 -0.00857895058579743 -14.172771445242699 -0.008601928735151887 -14.1714708466083
1651 -0.00857990444637835 -14.181351349689077 -0.0085748921148479 -14.180045738723146
1652 -0.008580770529806613 -14.189932120218884 -0.008578933076933026 -14.18862467180008
1653 -0.008579973271116615 -14.19851209349 -0.008581669116392732 -14.197206340916471
1654 -0.008580789063125848 -14.207092882553127 -0.008582856925204396 -14.205789197841677
1655 -0.008581122057512403 -14.215674004610639 -0.008575847744941712 -14.214365045586618
1656 -0.008579220203682781 -14.224253224814321 -0.008588788844645024 -14.222953834431262
1657 -0.008579545700922609 -14.232832770515243 -0.008579038456082344 -14.231532872887344
1658 -0.008580283541232348 -14.241413054056475 -0.008582195453345775 -14.24011506834069
1659 -0.008580975467339158 -14.249994029523814 -0.008599496353417635 -14.248714564694108
1660 -0.008580608386546373 -14.25857463791036 -0.008563351398333908 -14.257277916092441
1661 -0.00857917140237987 -14.26715380931274 -0.008576779253780841 -14.265854695346222
1662 -0.008580505801364779 -14.275734315114105 -0.008584421034902335 -14.274439116381124
1663 -0.008579603908583523 -14.284313919022688 -0.008595565054565667 -14.28303468143569
1664 -0.008579571312293411 -14.292893490334981 -0.008578554727137089 -14.291613236162828
1665 -0.008580786921083928 -14.301474277256064 -0.008580325730144977 -14.300193561892973
1666 -0.008578835427761078 -14.310053112683825 -0.008589047845453024 -14.308782609738426
1667 -0.008579649636521936 -14.318632762320346 -0.008584313886240124 -14.317366923624666
1668 -0.008580327639356256 -14.327213089959702 -0.008582950569689274 -14.325949874194356
1669 -0.008580360328778625 -14.335793450288481 -0.008582905447110534 -14.334532779641465
1670 -0.008580648712813855 -14.344374099001294 -0.00858437418937683 -14.343117153830843
1671 -0.008581106038764118 -14.35295520504006 -0.008577718073502183 -14.351694871904344
1672 -0.008580558095127344 -14.361535763135187 -0.008572259591892362 -14.360267131496236
1673 -0.008581045921891928 -14.370116809057079 -0.008575240289792419 -14.368842371786029
1674 -0.008579521207138896 -14.378696330264217 -0.008591299923136831 -14.377433671709165
1675 -0.008581078331917524 -14.387277408596136 -0.008587358426302672 -14.386021030135467
1676 -0.008580266498029232 -14.395857675094165 -0.008585668122395872 -14.394606698257864
1677 -0.008579433988779783 -14.404437109082945 -0.008563297893851995 -14.403169996151716
1678 -0.008578411536291242 -14.413015520619236 -0.008580153295770287 -14.411750149447487
1679 -0.008581100217998027 -14.421596620837235 -0.008585139783099294 -14.420335289230586
1680 -0.008580745710060001 -14.430177366547294 -0.008578682783991098 -14.428913972014577
1681 -0.008580368338152766 -14.438757734885447 -0.00857909512706101 -14.437493067141638
1682 -0.008579600881785155 -14.447337335767232 -0.008564411103725434 -14.446057478245363
1683 -0.008581344736739993 -14.455918680503972 -0.008615156821906566 -14.45467263506727
1684 -0.008577641099691391 -14.464496321603663 -0.008584494655951857 -14.463257129723223
1685 -0.008579488238319754 -14.473075809841983 -0.008580947248265147 -14.471838076971489
1686 -0.008579331263899804 -14.481655141105882 -0.008577706525102258 -14.480415783496591
1687 -0.00857967589981854 -14.490234817005701 -0.008577763848006726 -14.488993547344597
1688 -0.008579370658844709 -14.498814187664546 -0.008576311776414514 -14.497569859121011
1689 -0.00858012386597693 -14.507394311530524 -0.008578868675976991 -14.506148727796988
1690 -0.008579046139493585 -14.515973357670017 -0.00860146707855165 -14.51475019487554
1691 -0.008579007117077708 -14.524552364787095 -0.008585576014593244 -14.523335770890133
1692 -0.008580093970522285 -14.533132458757617 -0.00857733259908855 -14.531913103489222
1693 -0.008579918462783099 -14.5417123772204 -0.008578021684661508 -14.540491125173883
1694 -0.008579945983365178 -14.550292323203765 -0.008577951928600669 -14.549069077102484
1695 -0.008579930337145925 -14.55887225354091 -0.008575558057054877 -14.557644635159539
1696 -0.008580271014943719 -14.567452524555854 -0.008576159924268722 -14.566220795083808
1697 -0.008580382168292999 -14.576032906724148 -0.008595025958493352 -14.574815821042302
1698 -0.008580056624487043 -14.584612963348635 -0.008586391480639577 -14.583402212522941
1699 -0.008587839268147945 -14.593200802616783 -0.008506152592599393 -14.59190836511554
1700 -0.008581074699759484 -14.601781877316542 -0.008582774782553315 -14.600491139898093
1701 -0.008580693788826466 -14.610362571105368 -0.008584753097966313 -14.60907589299606
1702 -0.008579242182895542 -14.618941813288263 -0.008535655215382576 -14.617611548211443
1703 -0.008580617327243089 -14.627522430615507 -0.008581279637292027 -14.626192827848735
1704 -0.008581000240519642 -14.636103430856027 -0.008583496883511543 -14.634776324732247
1705 -0.008579134847968817 -14.644682565703995 -0.008565547363832592 -14.64334187209608
1706 -0.008582062833011151 -14.653264628537006 -0.008577840030193329 -14.651919712126274
1707 -0.008581472095102072 -14.661846100632108 -0.008582615526393056 -14.660502327652667
1708 -0.008586267288774253 -14.670432367920881 -0.00856738667935133 -14.669069714332018
1709 -0.008583178045228124 -14.67901554596611 -0.008574188407510518 -14.67764390273953
1710 -0.008581662643700838 -14.68759720860981 -0.008583043701946735 -14.686226946441476
1711 -0.008577555790543557 -14.696174764400354 -0.008568251738324761 -14.6947951981798
1712 -0.00858206246048212 -14.704756826860836 -0.008585160598158836 -14.70338035877796
1713 -0.00858211680315435 -14.71333894366399 -0.008582663256675005 -14.711963022034634
1714 -0.00858234278857708 -14.721921286452567 -0.00857902793213725 -14.720542049966772
1715 -0.008582502789795398 -14.730503789242363 -0.008583508385345339 -14.729125558352118
1716 -0.008581565460190177 -14.739085354702553 -0.008582301484420896 -14.737707859836538
1717 -0.008582237083464861 -14.747667591786017 -0.008579410798847675 -14.746287270635387
1718 -0.008581924438476562 -14.756249516224495 -0.008587315632030367 -14.754874586267418
1719 -0.008582550939172507 -14.764832067163667 -0.008575636334717274 -14.763450222602135
1720 -0.008581966627389193 -14.773414033791056 -0.008584775822237134 -14.772034998424372
1721 -0.00858262311667204 -14.781996656907728 -0.00856847413815558 -14.780603472562527
1722 -0.00857969867065549 -14.790576355578382 -0.008515071077272295 -14.7891185436398
1723 -0.008581925835460424 -14.799158281413844 -0.008581955870613455 -14.797700499510414
1724 -0.008582947263494133 -14.807741228677338 -0.008581951633095742 -14.80628245114351
1725 -0.008583375625312329 -14.81632460430265 -0.008582532266154885 -14.814864983409665
1726 -0.008582409238442779 -14.824907013541093 -0.008582675457000732 -14.823447658866666
1727 -0.008583242166787386 -14.833490255707881 -0.00858527966775 -14.832032938534416
1728 -0.0085810667835176 -14.842071322491398 -0.00857404717244208 -14.840606985706858
1729 -0.00858339387923479 -14.850654716370633 -0.008583295717835426 -14.849190281424693
1730 -0.008582214964553714 -14.859236931335186 -0.008583435090258718 -14.857773716514952
1731 -0.008581772446632385 -14.867818703781818 -0.008568119816482067 -14.866341836331435
1732 -0.008581591071560979 -14.87640029485338 -0.008574646851047873 -14.874916483182483
1733 -0.008581624273210764 -14.88498191912659 -0.008603253168985248 -14.883519736351468
1734 -0.00858359420672059 -14.89356551333331 -0.008576986473053693 -14.892096722824522
1735 -0.008580661425366998 -14.902146174758677 -0.008573208097368478 -14.900669930921891
1736 -0.008582071587443351 -14.910728246346121 -0.008578598871827126 -14.909248529793718
1737 -0.008582826424390077 -14.919311072770512 -0.008579013450071216 -14.917827543243789
1738 -0.008582193870097399 -14.92789326664061 -0.008584027783945203 -14.926411571027733
1739 -0.008582142926752568 -14.936475409567361 -0.008586478186771274 -14.934998049214505
1740 -0.00858334214426577 -14.945058751711628 -0.00857259170152247 -14.943570640916027
1741 -0.008581881504505872 -14.953640633216134 -0.008571467129513621 -14.95214210804554
1742 -0.008581689652055502 -14.96222232286819 -0.008577355789020658 -14.960719463834561
1743 -0.008583206869661807 -14.970805529737852 -0.008567723864689469 -14.969287187699251
1744 -0.008582942467182875 -14.979388472205034 -0.008584435377269984 -14.97787162307652
1745 -0.008581943670287728 -14.987970415875322 -0.008585623558610677 -14.986457246635132
1746 -0.008582220831885933 -14.996552636707209 -0.008587823435664176 -14.995045070070796
1747 -0.00858236886560917 -15.005135005572818 -0.008583528781309724 -15.003628598852107
1748 -0.008587076514959335 -15.013722082087778 -0.008618703484535218 -15.012247302336641
1749 -0.008581652492284774 -15.022303734580063 -0.008584324643015862 -15.020831626979657
1750 -0.008581937197595835 -15.030885671777659 -0.008582928497344256 -15.029414555477
1751 -0.00858136615715921 -15.039467037934818 -0.00857828203588724 -15.037992837512888
1752 -0.008582413848489522 -15.048049451783308 -0.00858254530467093 -15.04657538281756
1753 -0.008582478761672974 -15.056631930544981 -0.008571213949471712 -15.055146596767031
1754 -0.008582099201157689 -15.065214029746139 -0.00858020195737481 -15.063726798724407
1755 -0.008582040853798389 -15.073796070599938 -0.00858327648602426 -15.072310075210432
1756 -0.00858192527666688 -15.082377995876605 -0.008573050517588854 -15.08088312572802
1757 -0.00858369548805058 -15.090961691364656 -0.00863154949620366 -15.089514675224224
1758 -0.008582123322412372 -15.099543814687069 -0.00857822191901505 -15.098092897143239
1759 -0.00858145416714251 -15.108125268854211 -0.008581720339134336 -15.106674617482373
1760 -0.008581694681197405 -15.116706963535409 -0.008578672399744391 -15.115253289882117
1761 -0.008580799493938685 -15.125287763029347 -0.00857997448183596 -15.123833264363954
1762 -0.008582154987379909 -15.133869918016726 -0.008581220265477895 -15.132414484629432
1763 -0.008582064043730497 -15.142451982060457 -0.008575796941295266 -15.140990281570728
1764 -0.008581254119053482 -15.151033236179511 -0.008586301235482097 -15.14957658280621
1765 -0.008581221383064986 -15.159614457562576 -0.008582691941410304 -15.15815927474762
1766 -0.00858104699291289 -15.168195504555488 -0.008582715271040797 -15.16674199001866
1767 -0.008581255562603474 -15.176776760118091 -0.008583741961047053 -15.175325731979708
1768 -0.00858163838274777 -15.185358398500838 -0.00858371085487306 -15.183909442834581
1769 -0.00858169044367969 -15.193940088944519 -0.008584776893258095 -15.19249421972784
1770 -0.008583694836124778 -15.202523783780643 -0.008603229187428951 -15.201097448915268
1771 -0.008583167754113673 -15.211106951534758 -0.00859446870163083 -15.2096919176169
1772 -0.008581360196694731 -15.219688311731453 -0.008577845944091677 -15.218269763560992
1773 -0.008580621611326934 -15.228268933342779 -0.008582877926528454 -15.22685264148752
1774 -0.008587403548881411 -15.23685633689166 -0.008633166551589966 -15.23548580803911
1775 -0.008581306226551533 -15.245437643118212 -0.008579814387485386 -15.244065622426595
1776 -0.008580324752256275 -15.254017967870467 -0.008579649357125163 -15.25264527178372
1777 -0.008580707386136055 -15.262598675256603 -0.008578986395150423 -15.26122425817887
1778 -0.008580199722200633 -15.271178874978803 -0.008581069950014352 -15.269805328128886
1779 -0.008580305520445109 -15.279759180499248 -0.008581209555268287 -15.278386537684154
1780 -0.008580207033082843 -15.28833938753233 -0.008583725709468127 -15.286970263393622
1781 -0.008580498211085797 -15.296919885743415 -0.008579195151105523 -15.295549458544727
1782 -0.008580221282318234 -15.305500107025734 -0.008579105976969004 -15.304128564521696
1783 -0.00858101062476635 -15.3140811176505 -0.008579189842566847 -15.312707754364263
1784 -0.008582217758521438 -15.322663335409022 -0.008564943680539727 -15.321272698044803
1785 -0.00858054980635643 -15.331243885215379 -0.00858638770878315 -15.329859085753586
1786 -0.00858135656453669 -15.339825241779916 -0.008578982297331094 -15.338438068050918
1787 -0.008581964951008558 -15.348407206730926 -0.008586247358471156 -15.347024315409389
1788 -0.008579723257571458 -15.356986929988498 -0.008571294648572803 -15.35559561005796
1789 -0.008580449968576431 -15.365567379957074 -0.008575127739459277 -15.36417073779742
1790 -0.00858115185983479 -15.374148531816909 -0.008565721148625017 -15.372736458946044
1791 -0.00858168639242649 -15.382730218209336 -0.008582484209910035 -15.381318943155954
1792 -0.008581626554951071 -15.391311844764287 -0.008579729357734323 -15.389898672513688
1793 -0.008581922063603998 -15.39989376682789 -0.008571590576320887 -15.398470263090008
1794 -0.008582140691578389 -15.408475907519469 -0.008584428485482931 -15.40705469157549
1795 -0.00858216630294919 -15.417058073822417 -0.008575164247304201 -15.415629855822795
1796 -0.008581210905686022 -15.425639284728103 -0.008578041940927506 -15.424207897763722
1797 -0.008581387577578425 -15.434220672305681 -0.0085814387537539 -15.432789336517477
1798 -0.008582010120153426 -15.442802682425835 -0.008580759353935718 -15.441370095871413
1799 -0.00858075926080346 -15.45138344168664 -0.008586503937840462 -15.449956599809253
1800 -0.008580206939950586 -15.459963648626589 -0.00858922149054706 -15.4585458212998
1801 -0.008578652888536454 -15.468542301515125 -0.00858574928715825 -15.46713157058696
1802 -0.008581485971808434 -15.477123787486933 -0.008580898772925139 -15.475712469359884
1803 -0.008581086248159408 -15.485704873735093 -0.008578868210315704 -15.4842913375702
1804 -0.008580941008403897 -15.494285814743497 -0.008579132705926895 -15.492870470276127
1805 -0.008581335796043277 -15.50286715053954 -0.0085809379350394 -15.501451408211167
1806 -0.008581031486392022 -15.511448182025932 -0.008588024182245135 -15.510039432393413
1807 -0.008580924663692712 -15.520029106689625 -0.008573386538773774 -15.518612818932187
1808 -0.008580033574253321 -15.528609140263878 -0.008593851933255792 -15.527206670865443
1809 -0.008579761581495404 -15.537188901845374 -0.008597597526386381 -15.535804268391828
1810 -0.008580693462863564 -15.545769595308238 -0.008575195726007224 -15.544379464117835
1811 -0.00858091558329761 -15.554350510891537 -0.008579060854390263 -15.552958524972226
1812 -0.008580647129565477 -15.562931158021103 -0.008582271821796893 -15.561540796794024
1813 -0.008581086387857794 -15.57151224440896 -0.008584604831412435 -15.570125401625436
1814 -0.008581436378881336 -15.580093680787842 -0.008580128476023675 -15.578705530101459
1815 -0.008581149019300937 -15.588674829807143 -0.00859365533106029 -15.587299185432519
1816 -0.00857968619093299 -15.597254515998076 -0.008576819393783807 -15.595876004826303
1817 -0.008580475253984332 -15.60583499125206 -0.008579304860904812 -15.604455309687209
1818 -0.008580776490271091 -15.614415767742331 -0.008581919968128205 -15.613037229655337
1819 -0.008580509759485721 -15.622996277501818 -0.008581605926156043 -15.621618835581494
1820 -0.008580733882263302 -15.631577011384081 -0.008578646183013915 -15.630197481764508
1821 -0.008580497978255153 -15.640157509362336 -0.008581428229808808 -15.638778909994317
1822 -0.008580716839060188 -15.648738226201395 -0.00857962374575436 -15.647358533740071
1823 -0.008580210618674755 -15.65731843682007 -0.00858104070648551 -15.655939574446556
1824 -0.008572779595851898 -15.665891216415922 -0.008555469801649451 -15.664495044248206
1825 -0.008580625476315617 -15.674471841892238 -0.008579489588737488 -15.673074533836942
1826 -0.008580581331625581 -15.683052423223863 -0.008581128530204296 -15.681655662367147
1827 -0.008581106690689922 -15.691633529914553 -0.008581179287284612 -15.690236841654432
1828 -0.008581054862588644 -15.700214584777141 -0.008581211371347309 -15.698818053025779
1829 -0.008580880658701062 -15.708795465435843 -0.00858081695623696 -15.707398869982015
1830 -0.008581055141985417 -15.717376520577828 -0.008580106543377042 -15.715978976525392
1831 -0.008580675069242715 -15.725957195647071 -0.008578897267580033 -15.724557873792971
1832 -0.008581376215443016 -15.734538571862513 -0.00859261667355895 -15.73315049046653
1833 -0.00858227307908237 -15.743120844941595 -0.008613984659314155 -15.741764475125844
1834 -0.008579758647829294 -15.751700603589425 -0.008577191177755595 -15.7503416663036
1835 -0.008580251224339008 -15.760280854813765 -0.008579603862017393 -15.758921270165617
1836 -0.008579969638958573 -15.768860824452723 -0.008579626120626927 -15.767500896286244
1837 -0.008580469945445656 -15.77744129439817 -0.008584806974977256 -15.77608570326122
1838 -0.008580021327361465 -15.786021315725531 -0.008581389300525188 -15.784667092561746
1839 -0.00858207787387073 -15.794603393599402 -0.008567385701462626 -15.793234478263209
1840 -0.008580844802781939 -15.803184238402185 -0.008580557769164443 -15.801815036032373
1841 -0.008580742310732603 -15.811764980712917 -0.008587116096168756 -15.810402152128542
1842 -0.008580518234521151 -15.820345498947438 -0.008574800100177526 -15.81897695222872
1843 -0.008578783925622701 -15.82892428287306 -0.00859388941898942 -15.82757084164771
1844 -0.008580589527264237 -15.837504872400325 -0.008583287242799997 -15.83615412889051
1845 -0.008580513158813119 -15.846085385559139 -0.008582128491252661 -15.844736257381761
1846 -0.00858045620843768 -15.854665841767577 -0.00858008130453527 -15.853316338686296
1847 -0.008579990034922958 -15.8632458318025 -0.008576948242262006 -15.861893286928558
1848 -0.008580728573724628 -15.871826560376224 -0.008581547113135458 -15.870474834041692
1849 -0.008586608152836562 -15.88041316852906 -0.008692252216860652 -15.879167086258553
1850 -0.008577319607138634 -15.888990488136198 -0.008579956972971559 -15.887747043231524
1851 -0.00857846117578447 -15.897568949311982 -0.008579318365082144 -15.896326361596607
1852 -0.008578685531392693 -15.906147634843375 -0.008578744996339083 -15.904905106592945
1853 -0.008578875195235014 -15.91472651003861 -0.008579274453222752 -15.913484381046167
1854 -0.008578700572252273 -15.923305210610863 -0.00857836832292378 -15.922062749369092
1855 -0.008578700479120016 -15.931883911089983 -0.008575712330639362 -15.930638461699731
1856 -0.008578634960576892 -15.94046254605056 -0.008576777344569565 -15.9392152390443
1857 -0.008579068025574088 -15.949041614076133 -0.008577436208724976 -15.947792675253025
1858 -0.008579127816483378 -15.957620741892617 -0.008578244829550385 -15.956370920082575
1859 -0.00857923524454236 -15.96619997713716 -0.008581133186817169 -15.964952053269393
1860 -0.008580842660740018 -15.9747808197979 -0.008578017121180892 -15.973530070390574
1861 -0.008579252799972893 -15.983360072597872 -0.00857787225395441 -15.982107942644529
1862 -0.008580435952171683 -15.991940508550044 -0.008580723917111755 -15.99068866656164
1863 -0.008580052852630615 -16.000520561402674 -0.00858040601015091 -15.99926907257179
1864 -0.008580624544993042 -16.009101185947667 -0.008571567991748453 -16.00784064056354
1865 -0.00857843467965722 -16.017679620627323 -0.008569283131510019 -16.01640992369505
1866 -0.00857934495434165 -16.026258965581665 -0.008576898789033293 -16.024986822484085
1867 -0.008580158790573477 -16.034839124372237 -0.008576910337433219 -16.033563732821516
1868 -0.008580709900707006 -16.043419834272942 -0.008593065664172173 -16.04215679848569
1869 -0.008579573081806301 -16.05199940735475 -0.008591084508225322 -16.050747882993914
1870 -0.008579956693574786 -16.060579364048323 -0.00856916573829949 -16.059317048732215
1871 -0.008580134809017181 -16.06915949885734 -0.008592227939516306 -16.06790927667173
1872 -0.00858040046878159 -16.07773989932612 -0.008583551971241832 -16.076492828642973
1873 -0.008580392645671963 -16.08632029197179 -0.008576290355995298 -16.08506911899897
1874 -0.008578443247824908 -16.094898735219616 -0.008612931054085494 -16.093682050053054
1875 -0.008577235927805304 -16.10347597114742 -0.008575347950682044 -16.102257398003736
1876 -0.008579294849187135 -16.11205526599661 -0.008577817073091864 -16.11083521507683
1877 -0.008578776055946946 -16.120634042052558 -0.008571801194921135 -16.11940701627175
1878 -0.008579225512221456 -16.12921326756478 -0.008581067435443401 -16.127988083707194
1879 -0.00858081174083054 -16.13779407930561 -0.00858008093200624 -16.1365681646392
1880 -0.008584999665617942 -16.14637907897123 -0.008626505360007286 -16.145194669999206
1881 -0.008578879153355956 -16.154957958124584 -0.008581578219309449 -16.153776248218517
1882 -0.00857977494597435 -16.16353773307056 -0.008579204184934497 -16.16235545240345
1883 -0.008579716039821505 -16.17211744911038 -0.008580202143639326 -16.17093565454709
1884 -0.008579880138859153 -16.18069732924924 -0.008583991276100277 -16.17951964582319
1885 -0.008583362773060798 -16.1892806920223 -0.00852372394874692 -16.18804336977194
1886 -0.008580309431999921 -16.1978610014543 -0.00857999878935516 -16.196623368561294
1887 -0.008580115530639887 -16.20644111698494 -0.008581677870824932 -16.20520504643212
1888 -0.008581093419343233 -16.215022210404285 -0.008578029880300164 -16.21378307631242
1889 -0.00858302372507751 -16.223605234129362 -0.00856387298554182 -16.22234694929796
1890 -0.00857982225716114 -16.232185056386523 -0.008578652935102581 -16.230925602233064
1891 -0.008580221701413393 -16.240765278087938 -0.008581240195780993 -16.239506842428845
1892 -0.008580410713329911 -16.249345688801267 -0.008577742241322994 -16.248084584670167
1893 -0.008580094296485185 -16.25792578309775 -0.008584395283833146 -16.256668979954
1894 -0.008581601735204458 -16.266507384832956 -0.008568790182471276 -16.265237770136473
1895 -0.008580319862812758 -16.275087704695768 -0.008583101630210876 -16.273820871766684
1896 -0.00858028237707913 -16.283667987072846 -0.008581783948466181 -16.28240265571515
1897 -0.00858133789151907 -16.292249324964367 -0.00860356423072517 -16.291006219945874
1898 -0.008580310549587012 -16.300829635513953 -0.008582332404330373 -16.299588552350205
1899 -0.008580390131101012 -16.309410025645054 -0.00858092582784593 -16.30816947817805
1900 -0.008579254429787398 -16.31798928007484 -0.00858062608167529 -16.316750104259725
1901 -0.008579959301277995 -16.32656923937612 -0.008597238874062895 -16.32534734313379
1902 -0.0085799815133214 -16.33514922088944 -0.008586682053282857 -16.333934025187073
1903 -0.008579787844792009 -16.343729008734233 -0.008600247371941806 -16.342534272559014
1904 -0.008579327445477247 -16.35230833617971 -0.008577679982408881 -16.351111952541423
1905 -0.008579424628987909 -16.360887760808698 -0.008580148220062256 -16.359692100761485
1906 -0.008579259365797042 -16.369467020174493 -0.008565186290070415 -16.368257287051556
1907 -0.008579817833378911 -16.378046838007872 -0.008579342253506183 -16.37683662930506
1908 -0.008579651825129986 -16.386626489833002 -0.008585303137078882 -16.38542193244214
1909 -0.008582625025883316 -16.395209114858886 -0.008623445639386773 -16.394045378081525
1910 -0.008578565437346697 -16.403787680296233 -0.00857719904743135 -16.402622577128955
1911 -0.008579334337264299 -16.412367014633496 -0.008577549643814564 -16.41120012677277
1912 -0.008579115010797977 -16.420946129644292 -0.008578815124928951 -16.419778941897697
1913 -0.00857890360057354 -16.429525033244865 -0.008579462161287665 -16.428358404058983
1914 -0.0085795309394598 -16.438104564184325 -0.008577949367463589 -16.436936353426447
1915 -0.008579306537285447 -16.44668387072161 -0.00857826517894864 -16.445514618605394
1916 -0.008579563908278942 -16.455263434629888 -0.008578837523236871 -16.454093456128632
1917 -0.008579082740470766 -16.46384251737036 -0.008576785353943706 -16.462670241482577
1918 -0.008578441059216856 -16.472420958429577 -0.008578433655202389 -16.47124867513778
1919 -0.008578214840963484 -16.48099917327054 -0.00858583808876574 -16.479834513226546
1920 -0.008580934023484588 -16.489580107294024 -0.008604454156011344 -16.488438967382557
1921 -0.008581578638404608 -16.49816168593243 -0.00855678915977478 -16.496995756542333
1922 -0.00858012642711401 -16.506741812359543 -0.008586080465465783 -16.5055818370078
1923 -0.008579638693481684 -16.515321451053026 -0.008583530597388745 -16.514165367605187
1924 -0.00857719243504107 -16.523898643488067 -0.008590724598616362 -16.522756092203803
1925 -0.008579701837152242 -16.53247834532522 -0.008582148188725113 -16.53133824039253
1926 -0.008579432778060437 -16.54105777810328 -0.008586968621239066 -16.539925209013767
1927 -0.008577295113354921 -16.549635073216635 -0.008589817304164171 -16.54851502631793
1928 -0.008579106489196419 -16.558214179705832 -0.008562701009213924 -16.557077727327144
1929 -0.008578777406364679 -16.566792957112195 -0.008582935854792594 -16.565660663181937
1930 -0.00857846406288445 -16.57537142117508 -0.008564243325963616 -16.5742249065079
1931 -0.008577629644423723 -16.583949050819506 -0.008610638882964849 -16.582835545390864
1932 -0.008579449588432908 -16.592528500407937 -0.008571147685870528 -16.591406693076735
1933 -0.008579332707449793 -16.601107833115385 -0.008584610465914012 -16.599991303542648
1934 -0.008579044649377466 -16.609686877764762 -0.008578526508063077 -16.608569830050712
1935 -0.008579290099442005 -16.618266167864203 -0.008583064749836921 -16.617152894800547
1936 -0.008580505242571234 -16.626846673106773 -0.008568863151594996 -16.625721757952142
1937 -0.008579486235976218 -16.63542615934275 -0.008578435843810439 -16.63430019379595
1938 -0.008579273009672761 -16.644005432352422 -0.008580773463472724 -16.642880967259423
1939 -0.00857853889465332 -16.652583971247076 -0.008568610297515988 -16.65144957755694
1940 -0.008579270774498582 -16.661163242021573 -0.008577584475278854 -16.66002716203222
1941 -0.008578781364485621 -16.669742023386057 -0.008577411668375135 -16.668604573700595
1942 -0.008579156221821904 -16.678321179607877 -0.008576706890016795 -16.677181280590613
1943 -0.008579546958208084 -16.686900726566087 -0.008574517536908388 -16.68575579812752
1944 -0.008580064866691828 -16.69548079143278 -0.008585600368678569 -16.6943413984962
1945 -0.00857816096395254 -16.704058952396732 -0.008569155726581812 -16.702910554222782
1946 -0.008579784305766225 -16.712638736702498 -0.008578476915135979 -16.71148903113792
1947 -0.008581718802452088 -16.72122045550495 -0.008589832857251168 -16.72007886399517
1948 -0.008579001622274518 -16.729799457127225 -0.008582072658464312 -16.728660936653633
1949 -0.008579741045832635 -16.738379198173057 -0.008579451637342573 -16.737240388290974
1950 -0.008579648425802588 -16.746958846598858 -0.008583649853244424 -16.745824038144217
1951 -0.008581367041915654 -16.755540213640774 -0.008604151802137494 -16.754428189946356
1952 -0.008579672127962113 -16.764119885768736 -0.008583851810544729 -16.7630120417569
1953 -0.008579424349591136 -16.772699310118327 -0.00857334709726274 -16.771585388854163
1954 -0.008578149555251002 -16.78127745967358 -0.008564608218148351 -16.78014999707231
1955 -0.008580599492415786 -16.789858059165994 -0.008597550075501203 -16.78874754714781
1956 -0.00858147768303752 -16.79843953684903 -0.008574720192700624 -16.797322267340512
1957 -0.008579312544316053 -16.807018849393348 -0.008580182632431387 -16.805902449972944
1958 -0.00858035390265286 -16.815599203296 -0.008575408486649394 -16.814477858459593
1959 -0.008579323487356304 -16.824178526783356 -0.008575964998453856 -16.823053823458046
1960 -0.00857995990663767 -16.832758486689993 -0.008579091727733612 -16.83163291518578
1961 -0.008579682698473335 -16.841338169388468 -0.008578755240887404 -16.840211670426665
1962 -0.008579930616542697 -16.84991810000501 -0.008581421570852399 -16.848793091997518
1963 -0.00857981964945793 -16.858497919654468 -0.008579211169853806 -16.85737230316737
1964 -0.008579806145280599 -16.86707772579975 -0.008580830600112676 -16.865953133767484
1965 -0.008579218992963433 -16.875656944792713 -0.008589567011222243 -16.874542700778704
1966 -0.00858015096746385 -16.884237095760177 -0.008576618041843176 -16.883119318820548
1967 -0.00858010770753026 -16.892817203467708 -0.008585958974435925 -16.891705277794983
1968 -0.00857961354777217 -16.90139681701548 -0.008572373120114208 -16.900277650915097
1969 -0.00857972977682948 -16.90997654679231 -0.008583392063155771 -16.908861042978252
1970 -0.008579938067123294 -16.918556484859433 -0.008572736009955405 -16.917433778988208
1971 -0.008579929126426578 -16.92713641398586 -0.008581437030807137 -16.926015216019014
1972 -0.008579686935991048 -16.93571610092185 -0.008581441920250654 -16.934596657939263
1973 -0.008577595697715878 -16.944293696619567 -0.008511765906587244 -16.94310842384585
1974 -0.008581592189148068 -16.952875288808716 -0.008580732950940728 -16.95168915679679
1975 -0.008580548921599984 -16.961455837730316 -0.0085803740657866 -16.960269530862575
1976 -0.008580423519015312 -16.97003626124933 -0.00858167102560401 -16.968851201888178
1977 -0.008580869901925326 -16.978617131151257 -0.008582311170175671 -16.977433513058354
1978 -0.008580694720149041 -16.987197825871405 -0.00858206213451922 -16.986015575192873
1979 -0.008580585988238455 -16.995778411859643 -0.00855890717357397 -16.994574482366446
1980 -0.008581608766689897 -17.004360020626333 -0.008585761627182364 -17.003160243993626
1981 -0.008580747712403535 -17.012940768338737 -0.008578492747619747 -17.011738736741247
1982 -0.00858060186728835 -17.021521370206024 -0.008579847263172269 -17.020318584004418
1983 -0.008581234142184258 -17.030102604348208 -0.008580045262351631 -17.02889862926677
1984 -0.008581008343026043 -17.038683612691234 -0.008578744577243924 -17.037477373844013
1985 -0.008579926285892724 -17.047263538977127 -0.00857702260836959 -17.046054396452384
1986 -0.008575975848361849 -17.05583951482549 -0.008545790798962116 -17.054600187251346
1987 -0.008581219986081124 -17.06442073481157 -0.008596107782796025 -17.063196295034142
1988 -0.008581592049449683 -17.07300232686102 -0.008583222050219774 -17.071779517084362
1989 -0.008580925734713673 -17.08158325259573 -0.008576755644753575 -17.080356272729116
1990 -0.008582232892513275 -17.090165485488246 -0.008590420940890908 -17.088946693670007
1991 -0.008581324201077222 -17.098746809689324 -0.00858726240694523 -17.09753395607695
1992 -0.008580817794427275 -17.107327627483752 -0.008578780572861433 -17.106112736649813
1993 -0.008581568021327257 -17.11590919550508 -0.008577417396008969 -17.11469015404582
1994 -0.008579699648544192 -17.124488895153622 -0.008566969446837902 -17.12325712349266
1995 -0.008581866277381778 -17.133070761431004 -0.00860430533066392 -17.131861428823324
1996 -0.008581086480990052 -17.141651847911994 -0.008576415246352553 -17.140437844069677
1997 -0.008580792509019376 -17.150232640421013 -0.008579685864970089 -17.149017529934646
1998 -0.00858086533844471 -17.158813505759458 -0.008585608238354326 -17.157603138173002
1999 -0.008582072332501411 -17.16739557809196 -0.008605267852544785 -17.166208406025547
2000 -0.008580339420586825 -17.175975917512545 -0.008580496581271291 -17.174788902606817
