# Supplementary material for: Learning nonequilibrium statistical mechanics and dynamical phase transitions
Source: Nat Commun. 2024 Feb 6;15:1117. doi: 10.1038/s41467-024-45172-8 (PMC10847122; doi:10.1038/s41467-024-45172-8)
Supplement: Supplementary file 4 — Supplementary Data 1 [file 41467_2024_45172_MOESM4_ESM.zip › DPT-main/PlotTemplate/plot_KL_divergence/out/finite_time/SE/L6_D3W32K5_E100BS1k/logs-2.00/log.txt]

1 -0.0077564222505316135 -0.0077564222505316135 -0.00775987240485847 -0.00775987240485847
2 -0.007743147062137723 -0.015499569312669336 -0.007743876869790256 -0.015503749274648725
3 -0.007736703939735889 -0.023236273252405223 -0.00773660596460104 -0.023240355239249763
4 -0.007738646469078958 -0.03097491972148418 -0.007739395252428949 -0.030979750491678712
5 -0.0077449176227673885 -0.03871983734425157 -0.007742822472937405 -0.03872257296461612
6 -0.007737430883571506 -0.046457268227823076 -0.0077422056812793015 -0.04646477864589542
7 -0.007725402130745351 -0.05418267035856843 -0.007722028810530901 -0.05418680745642632
8 -0.00772970647085458 -0.06191237682942301 -0.00772574725560844 -0.06191255471203476
9 -0.00772390232887119 -0.06963627915829419 -0.007719200057908893 -0.06963175476994365
10 -0.007755036186426878 -0.07739131534472107 -0.007801819802261889 -0.07743357457220554
11 -0.007729889289475977 -0.08512120463419705 -0.007728456542827189 -0.08516203111503273
12 -0.007723430497571826 -0.09284463513176887 -0.007725366996601224 -0.09288739811163396
13 -0.007719280174933374 -0.10056391530670224 -0.007717090402729809 -0.10060448851436377
14 -0.007727559842169285 -0.10829147514887152 -0.007730639143846929 -0.1083351276582107
15 -0.007726323907263577 -0.1160177990561351 -0.007718806061893702 -0.1160539337201044
16 -0.007787338807247579 -0.12380513786338268 -0.007852327032014727 -0.12390626075211914
17 -0.007711462746374309 -0.13151660060975698 -0.007714137877337634 -0.13162039862945676
18 -0.007709309528581798 -0.13922591013833877 -0.0077043136581778525 -0.13932471228763463
19 -0.007718723686411977 -0.14694463382475073 -0.007714853808283806 -0.14703956609591842
20 -0.007717212080024183 -0.15466184590477491 -0.0076866005547344685 -0.1547261666506529
21 -0.007713266718201339 -0.16237511262297624 -0.007721329038031399 -0.1624474956886843
22 -0.007710733870044351 -0.17008584649302058 -0.007703036000020802 -0.17015053168870511
23 -0.007719757803715766 -0.17780560429673634 -0.007740996102802456 -0.17789152779150758
24 -0.007714129355736077 -0.1855197336524724 -0.007709034136496484 -0.18560056192800406
25 -0.00771209413651377 -0.19323182778898618 -0.007722862041555345 -0.1933234239695594
26 -0.007716858293861151 -0.20094868608284733 -0.0077662311494350435 -0.20108965511899443
27 -0.007707286556251347 -0.20865597263909869 -0.007708921702578664 -0.2087985768215731
28 -0.007709824154153467 -0.21636579679325216 -0.007713450002484024 -0.21651202682405712
29 -0.007709373766556382 -0.22407517055980855 -0.007695211027748883 -0.22420723785180602
30 -0.007700136513449252 -0.2317753070732578 -0.007757433480583132 -0.23196467133238916
31 -0.007702136039733886 -0.23947744311299168 -0.0077004624297842385 -0.23966513376217338
32 -0.007705004792660475 -0.24718244790565216 -0.007709131296724081 -0.24737426505889745
33 -0.007726210984401405 -0.25490865889005354 -0.007830814784392714 -0.25520507984329016
34 -0.007700474350713193 -0.26260913324076673 -0.007694910187274218 -0.26289999003056436
35 -0.007704504672437907 -0.2703136379132046 -0.0077013971749693155 -0.27060138720553367
36 -0.007731061964295805 -0.2780446998775004 -0.007960356259718537 -0.2785617434652522
37 -0.0076865872601047155 -0.28573128713760515 -0.007683826913125813 -0.286245570378378
38 -0.0076912680175155405 -0.29342255515512067 -0.007695771404542029 -0.29394134178292003
39 -0.007693608780391515 -0.30111616393551216 -0.007690441282466054 -0.30163178306538607
40 -0.007691157143563032 -0.3088073210790752 -0.007690719282254577 -0.30932250234764064
41 -0.0076931476360186934 -0.3165004687150939 -0.007696690666489303 -0.31701919301412995
42 -0.007687700353562832 -0.3241881690686567 -0.007684424566105008 -0.32470361758023497
43 -0.007689594081602991 -0.3318777631502597 -0.007611832395195961 -0.33231544997543094
44 -0.007698329188860953 -0.3395760923391206 -0.007693038252182305 -0.34000848822761326
45 -0.00769183780066669 -0.3472679301397873 -0.0076940956758335234 -0.34770258390344677
46 -0.007692263112403452 -0.35496019325219075 -0.0076929022092372176 -0.355395486112684
47 -0.0076983968494459985 -0.36265859010163676 -0.0076993845868855715 -0.3630948706995696
48 -0.0076949764275923375 -0.3703535665292291 -0.007690780609846115 -0.3707856513094157
49 -0.007694714376702905 -0.37804828090593195 -0.007699185376986861 -0.3784848366864026
50 -0.00769408424384892 -0.3857423651497809 -0.007690383680164814 -0.38617522036656743
51 -0.007694485667161644 -0.3934368508169425 -0.007697711093351245 -0.3938729314599187
52 -0.007692816923372448 -0.40112966774031494 -0.007692385348491371 -0.40156531680841007
53 -0.007689830707386136 -0.4088194984477011 -0.0076566572766751054 -0.40922197408508515
54 -0.007691681757569313 -0.4165111802052704 -0.007662776159122586 -0.41688475024420774
55 -0.00766719514504075 -0.42417837535031117 -0.0074852402321994305 -0.42436999047640717
56 -0.007702339696697891 -0.43188071504700903 -0.007703313743695617 -0.43207330422010276
57 -0.0077029208187013865 -0.4395836358657104 -0.007704525580629706 -0.4397778298007325
58 -0.007702173478901386 -0.4472858093446118 -0.007705948268994689 -0.44748377806972717
59 -0.007701819203794003 -0.4549876285484058 -0.007703460403718054 -0.4551872384734452
60 -0.0077019793214276435 -0.46268960786983343 -0.007702299323864281 -0.4628895377973095
61 -0.00770986070856452 -0.47039946857839793 -0.007766496669501066 -0.4706560344668106
62 -0.007696351734921336 -0.47809582031331926 -0.007692664442583918 -0.4783486989093945
63 -0.007698432938195765 -0.48579425325151504 -0.007691482687368989 -0.4860401815967635
64 -0.007694124709814787 -0.4934883779613298 -0.0077053374145179985 -0.4937455190112815
65 -0.007701593334786594 -0.5011899712961164 -0.007635787408798933 -0.5013813064200804
66 -0.0076939068268984554 -0.5088838781230148 -0.007698284648358822 -0.5090795910684393
67 -0.007698589493520558 -0.5165824676165354 -0.007700906577520072 -0.5167804976459593
68 -0.0076976876007393 -0.5242801552172747 -0.007701218617148698 -0.524481716263108
69 -0.0076929466798901554 -0.5319731018971648 -0.0076979237608611585 -0.5321796400239692
70 -0.0077064852230250835 -0.5396795871201899 -0.007728603761643171 -0.5399082437856124
71 -0.007693729316815734 -0.5473733164370057 -0.007697630138136446 -0.5476058739237488
72 -0.007692893757484854 -0.5550662101944905 -0.007714518858119845 -0.5553203927818686
73 -0.007657451415434479 -0.562723661609925 -0.007880051690153777 -0.5632004444720224
74 -0.007683057943359018 -0.570406719553284 -0.007683279644697905 -0.5708837241167204
75 -0.007686422183178365 -0.5780931417364624 -0.007684254087507725 -0.5785679782042281
76 -0.007685502804815769 -0.5857786445412781 -0.007686552009545267 -0.5862545302137734
77 -0.007687254948541522 -0.5934658994898196 -0.007689640740863979 -0.5939441709546374
78 -0.007691152533516288 -0.6011570520233359 -0.007711694668978452 -0.6016558656236158
79 -0.007685058517381549 -0.6088421105407175 -0.007795451348647476 -0.6094513169722633
80 -0.007682691444642842 -0.6165248019853603 -0.007678724778816104 -0.6171300417510794
81 -0.007682794076390565 -0.6242075960617509 -0.0076840986032038925 -0.6248141403542833
82 -0.00768514908850193 -0.6318927451502528 -0.007677027699537575 -0.6324911680538209
83 -0.007687405403703451 -0.6395801505539563 -0.007698263134807348 -0.6401894311886283
84 -0.0076813044026494024 -0.6472614549566057 -0.0076807494508102534 -0.6478701806394385
85 -0.007684479234740138 -0.6549459341913458 -0.007639699568971992 -0.6555098802084105
86 -0.0076820082031190395 -0.6626279423944649 -0.007683044043369591 -0.6631929242517801
87 -0.0076848876662552355 -0.6703128300607201 -0.007684494042769075 -0.6708774182945492
88 -0.007683085300959647 -0.6779959153616797 -0.007687863521277904 -0.6785652818158271
89 -0.007680954062379897 -0.6856768694240596 -0.007662356365472078 -0.6862276381812992
90 -0.007683112192898989 -0.6933599816169586 -0.007696406496688723 -0.6939240446779879
91 -0.0076884743990376595 -0.7010484560159962 -0.007708116550929844 -0.7016321612289177
92 -0.007681975909508765 -0.708730431925505 -0.00768306206446141 -0.7093152232933791
93 -0.007678968459367752 -0.7164094003848728 -0.00770045486278832 -0.7170156781561675
94 -0.007678185286931693 -0.7240875856718044 -0.007667396916076541 -0.724683075072244
95 -0.0076798537047579885 -0.7317674393765624 -0.0076865933137014505 -0.7323696683859455
96 -0.0076573197962716225 -0.739424759172834 -0.007593247364275158 -0.7399629157502207
97 -0.007683870918117464 -0.7471086300909515 -0.007686566072516143 -0.7476494818227368
98 -0.00768554350361228 -0.7547941735945638 -0.007687525707297027 -0.7553370075300339
99 -0.0076842692913487555 -0.7624784428859126 -0.007678167545236647 -0.7630151750752705
100 -0.0076834909617900845 -0.7701619338477027 -0.007687434903346002 -0.7707026099786165
101 -0.007667782972566784 -0.7778297168202695 -0.007722175400704146 -0.7784247853793207
102 -0.007686016312800348 -0.7855157331330698 -0.007649556105025113 -0.7860743414843459
103 -0.007681051362305879 -0.7931967844953757 -0.007678050338290632 -0.7937523918226365
104 -0.007694332324899733 -0.8008911168202754 -0.007765498547814787 -0.8015178903704513
105 -0.007682598405517637 -0.808573715225793 -0.007676832494325936 -0.8091947228647772
106 -0.00770817834418267 -0.8162818935699757 -0.007855385914444924 -0.8170501087792221
107 -0.007674880977720022 -0.8239567745476958 -0.007682865671813488 -0.8247329744510357
108 -0.007675144472159445 -0.8316319190198552 -0.00767887644469738 -0.832411850895733
109 -0.007674252055585385 -0.8393061710754406 -0.007669418328441679 -0.8400812692241747
110 -0.007676804508082569 -0.8469829755835232 -0.007671890081837773 -0.8477531593060125
111 -0.007671813294291496 -0.8546547888778147 -0.0076689790468662975 -0.8554221383528787
112 -0.007679728185757994 -0.8623345170635727 -0.007646533055230975 -0.8630686714081097
113 -0.0076824788004159926 -0.8700169958639886 -0.007708536391146481 -0.8707772077992562
114 -0.007676415727473795 -0.8776934115914624 -0.007666632859036326 -0.8784438406582925
115 -0.0076819068752229215 -0.8853753184666854 -0.007698608050122857 -0.8861424487084154
116 -0.007701918901875615 -0.893077237368561 -0.007797080650925636 -0.8939395293593411
117 -0.007675166591070592 -0.9007524039596316 -0.0076819681096822025 -0.9016214974690233
118 -0.007672776794061064 -0.9084251807536927 -0.007677293778397143 -0.9092987912474204
119 -0.007674959814175963 -0.9161001405678687 -0.007675944198854268 -0.9169747354462747
120 -0.007674578228034079 -0.9237747187959028 -0.0076488926075398925 -0.9246236280538146
121 -0.0076743299840018155 -0.9314490487799046 -0.007696067146025598 -0.9323196951998401
122 -0.0076748806750401855 -0.9391239294549448 -0.007662874413654208 -0.9399825696134944
123 -0.00767542733810842 -0.9467993567930533 -0.007642667554318905 -0.9476252371678132
124 -0.007673104479908943 -0.9544724612729623 -0.0076837775530293586 -0.9553090147208426
125 -0.007659216760657728 -0.96213167803362 -0.007438337407074868 -0.9627473521279175
126 -0.007678786036558449 -0.9698104640701785 -0.007675882242619991 -0.9704232343705375
127 -0.007680084044113755 -0.9774905481142923 -0.0076799781527370214 -0.9781032125232745
128 -0.007680778508074582 -0.9851713266223668 -0.007682778988964856 -0.9857859915122393
129 -0.007680092332884669 -0.9928514189552515 -0.0076798352412879465 -0.9934658267535272
130 -0.007680316478945315 -1.000531735434197 -0.007679300778545439 -1.0011451275320726
131 -0.007680388959124684 -1.0082121243933215 -0.00767903293017298 -1.0088241604622457
132 -0.007680238760076463 -1.015892363153398 -0.007681448222137987 -1.0165056086843836
133 -0.007679166132584214 -1.0235715292859822 -0.007681777514517307 -1.0241873861989008
134 -0.007679422316141426 -1.0312509516021235 -0.007696616044268012 -1.0318840022431688
135 -0.007680802256800234 -1.0389317538589238 -0.007680865307338536 -1.0395648675505074
136 -0.007679886883124709 -1.0466116407420485 -0.007673056167550385 -1.0472379237180578
137 -0.007687745289877057 -1.0542993860319256 -0.007964602112770081 -1.055202525830828
138 -0.007676137867383659 -1.0619755238993094 -0.007678841985762119 -1.06288136781659
139 -0.007673795009031892 -1.0696493189083414 -0.007671928638592363 -1.0705532964551825
140 -0.007673637894913554 -1.077322956803255 -0.007673592120409012 -1.0782268885755915
141 -0.00767228591721505 -1.08499524272047 -0.007673369417898357 -1.0859002579934898
142 -0.007674116874113679 -1.0926693595945838 -0.007681067567318678 -1.0935813255608084
143 -0.007674630987457931 -1.1003439905820418 -0.00767174712382257 -1.101253072684631
144 -0.007672548363916576 -1.1080165389459584 -0.007665057014673948 -1.108918129699305
145 -0.007669069641269744 -1.1156856085872282 -0.007644671364687383 -1.1165628010639923
146 -0.007670335145667196 -1.1233559437328955 -0.0076770278392359614 -1.1242398289032283
147 -0.007672475231811404 -1.1310284189647068 -0.007672019954770804 -1.1319118488579991
148 -0.007691001938655973 -1.1387194209033629 -0.0078075463650748135 -1.139719395223074
149 -0.007669152249582112 -1.146388573152945 -0.007673905952833593 -1.1473933011759077
150 -0.007669934071600437 -1.1540585072245455 -0.007671415759250522 -1.1550647169351582
151 -0.007671951269730926 -1.1617304584942765 -0.007667622086592019 -1.1627323390217503
152 -0.007670883904211223 -1.1694013423984877 -0.0076686563203111294 -1.1704009953420615
153 -0.007671125768683851 -1.1770724681671716 -0.00767019612248987 -1.1780711914645514
154 -0.007670640735886991 -1.1847431089030587 -0.007665478112176061 -1.1857366695767275
155 -0.007671403768472374 -1.192414512671531 -0.007652372843585909 -1.1933890424203135
156 -0.007671137503348291 -1.2000856501748793 -0.007666525663807988 -1.2010555680841215
157 -0.007672574510797859 -1.2077582246856773 -0.0076754130423069 -1.2087309811264284
158 -0.007660506502725184 -1.2154187311884024 -0.007684637047350407 -1.2164156181737789
159 -0.007671941164880991 -1.2230906723532833 -0.0076650108210742475 -1.2240806289948531
160 -0.007668885332532227 -1.2307595576858155 -0.007671510544605553 -1.2317521395394586
161 -0.0076930572278797625 -1.2384526149136952 -0.007836057688109577 -1.2395881972275682
162 -0.0076693309471011165 -1.2461219458607964 -0.007677960162982345 -1.2472661573905506
163 -0.007668637740425766 -1.2537905836012222 -0.007669775490649044 -1.2549359328811995
164 -0.007667990680783987 -1.2614585742820061 -0.007671177829615771 -1.2626071107108152
165 -0.007668557832948864 -1.269127132114955 -0.007663591648451984 -1.2702707023592672
166 -0.007671362790279091 -1.2767984949052342 -0.007693463750183582 -1.2779641661094507
167 -0.007664795313030481 -1.2844632902182647 -0.007679750071838498 -1.2856439161812891
168 -0.007667955616489053 -1.2921312458347538 -0.007663777912966907 -1.293307694094256
169 -0.007660895818844438 -1.2997921416535982 -0.007617734582163393 -1.3009254286764194
170 -0.0076699531869962815 -1.3074620948405946 -0.007695709099061787 -1.308621137775481
171 -0.007668231148272753 -1.3151303259888674 -0.007678296696394682 -1.3162994344718757
172 -0.007669243100099266 -1.3227995690889667 -0.007668089447543025 -1.3239675239194186
173 -0.0076662388863042 -1.330465807975271 -0.0076178891584277155 -1.3315854130778464
174 -0.007669229293242097 -1.338135037268513 -0.007658176915720105 -1.3392435899935664
175 -0.0076683398336172106 -1.3458033771021303 -0.007666573813185096 -1.3469101638067515
176 -0.007674499670974911 -1.3534778767731053 -0.007691761897876859 -1.3546019257046285
177 -0.007668695598840714 -1.361146572371946 -0.007661165646277368 -1.3622630913509057
178 -0.007670343574136496 -1.3688169159460826 -0.007674614922143519 -1.3699377062730493
179 -0.007670154538936913 -1.3764870704850194 -0.007668865146115422 -1.3776065714191648
180 -0.007675927900709212 -1.3841629983857286 -0.00771031049080193 -1.3853168819099666
181 -0.007655025343410671 -1.3918180237291393 -0.007562999404035509 -1.3928798813140022
182 -0.00767001232597977 -1.3994880360551192 -0.007654351624660194 -1.4005342329386623
183 -0.007670540013350546 -1.4071585760684697 -0.007674635481089353 -1.4082088684197516
184 -0.007671220973134041 -1.4148297970416037 -0.007675139023922384 -1.415884007443674
185 -0.007670909981243312 -1.422500707022847 -0.0076630844734609125 -1.423547091917135
186 -0.007669664872810245 -1.4301703718956573 -0.007675325009040534 -1.4312224169261754
187 -0.007668165070936084 -1.4378385369665934 -0.007719715172424912 -1.4389421320986002
188 -0.007671262510120869 -1.4455097994767143 -0.0076632241951301696 -1.4466053562937304
189 -0.007671496691182255 -1.4531812961678965 -0.007670026272535324 -1.4542753825662658
190 -0.0076680692145600915 -1.4608493653824566 -0.007659576204605401 -1.4619349587708712
191 -0.007664246833883226 -1.4685136122163398 -0.007678896165452897 -1.469613854936324
192 -0.0076692508533597 -1.4761828630696996 -0.007672868226654828 -1.477286723162979
193 -0.007660224125720561 -1.4838430871954202 -0.007692195242270827 -1.4849789184052498
194 -0.007668936904519796 -1.49151202409994 -0.007658304926007986 -1.4926372233312577
195 -0.007666968181729317 -1.4991789922816694 -0.007750507583841682 -1.5003877309150995
196 -0.007668611477129161 -1.5068476037587986 -0.007663661078549921 -1.5080513919936493
197 -0.00766668482683599 -1.5145142885856346 -0.007668763026595115 -1.5157201550202444
198 -0.007667447859421373 -1.522181736445056 -0.007668276899494231 -1.5233884319197386
199 -0.007667773123830557 -1.5298495095688867 -0.007666136301122606 -1.5310545682208612
200 -0.007666882453486323 -1.537516392022373 -0.007665298879146576 -1.5387198671000077
201 -0.00766360959969461 -1.5451800016220676 -0.007699018763378263 -1.546418885863386
202 -0.007666358095593751 -1.5528463597176614 -0.007675090548582375 -1.5540939764119683
203 -0.0076755106449127196 -1.560521870362574 -0.007723441603593529 -1.561817418015562
204 -0.007665919093415141 -1.5681877894559892 -0.0076533929677680135 -1.56947081098333
205 -0.007664072886109352 -1.5758518623420985 -0.007678857841528952 -1.577149668824859
206 -0.007666326873004436 -1.583518189215103 -0.007719468884170055 -1.584869137709029
207 -0.007663578586652875 -1.5911817678017557 -0.007697337749414146 -1.592566475458443
208 -0.007664567581377924 -1.5988463353831337 -0.007661929447203874 -1.6002284049056468
209 -0.007665112870745361 -1.6065114482538791 -0.007667629327625036 -1.6078960342332718
210 -0.007659028354100883 -1.61417047660798 -0.007704416406340897 -1.6156004506396127
211 -0.007663404243066907 -1.621833880851047 -0.007680392381735146 -1.623280843021348
212 -0.0076633378397673365 -1.6294972186908143 -0.0076598034938797355 -1.6309406465152276
213 -0.00766569790430367 -1.637162916595118 -0.007673255843110382 -1.638613902358338
214 -0.007667201152071357 -1.6448301177471893 -0.007674304232932627 -1.6462882065912705
215 -0.007665780070237815 -1.6524958978174271 -0.007665607170201838 -1.6539538137614724
216 -0.007663591648451984 -1.660159489465879 -0.007667278358712793 -1.6616210921201853
217 -0.00766406012699008 -1.6678235495928693 -0.007667080010287463 -1.6692881721304726
218 -0.007666869554668665 -1.675490419147538 -0.007561903516761959 -1.6768500756472347
219 -0.00767130902968347 -1.6831617281772213 -0.007681685732677579 -1.6845317613799122
220 -0.007665771362371743 -1.690827499539593 -0.007667717523872852 -1.692199478903785
221 -0.007668377854861319 -1.6984958773944545 -0.007665995205752551 -1.6998654741095376
222 -0.007667318917810917 -1.7061631963122654 -0.0076740715652704235 -1.707539545674808
223 -0.007662101415917277 -1.7138252977281827 -0.007604646496474743 -1.7151441921712827
224 -0.0076691450783982875 -1.721494442806581 -0.007663863734342158 -1.722808055905625
225 -0.007666677213273942 -1.729161120019855 -0.0076654460048303005 -1.7304735019104551
226 -0.007667249254882336 -1.7368283692747373 -0.007663903688080609 -1.7381374055985357
227 -0.007666905666701496 -1.7444952749414389 -0.007673665718175471 -1.7458110713167112
228 -0.007668619509786367 -1.7521638944512252 -0.007657266082242131 -1.7534683373989532
229 -0.0076677310978993775 -1.7598316255491246 -0.007659468636848033 -1.7611278060358013
230 -0.007661134609952569 -1.7674927601590773 -0.007721467805095017 -1.7688492738408963
231 -0.007666781335137785 -1.7751595414942152 -0.007675868482328952 -1.7765251423232253
232 -0.007666567503474653 -1.7828261089976898 -0.00766338906250894 -1.7841885313857342
233 -0.007666148757562041 -1.7904922577552518 -0.007669561123475432 -1.7918580925092096
234 -0.0076643412467092276 -1.798156599001961 -0.0076551589416339995 -1.7995132514508436
235 -0.007668097736313939 -1.805824696738275 -0.0076481983298435805 -1.8071614497806872
236 -0.007666120957583189 -1.8134908176958582 -0.00766628251876682 -1.814827732299454
237 -0.0076675063231959936 -1.821158324019054 -0.0076685442822054025 -1.8224962765816592
238 -0.0076665542088449005 -1.828824878227899 -0.007661770679987967 -1.8301580472616472
239 -0.007674568309448659 -1.8364994465373476 -0.007784930756315589 -1.8379429780179628
240 -0.007664428721182048 -1.8441638752585297 -0.007658351049758494 -1.8456013290677213
241 -0.007665192196145654 -1.8518290674546753 -0.007666133949533105 -1.8532674630172545
242 -0.007664069440215826 -1.8594931368948913 -0.007662872318178415 -1.860930335335433
243 -0.007665644539520145 -1.8671587814344115 -0.007669073832221329 -1.8685994091676543
244 -0.00766636966727674 -1.8748251511016882 -0.007658458268269897 -1.8762578674359243
245 -0.007667637546546757 -1.882492788648235 -0.007636850187554956 -1.8838947176234793
246 -0.007665506796911359 -1.8901582954451464 -0.007661502552218735 -1.891556220175698
247 -0.007666768343187869 -1.8978250637883343 -0.007670229836367071 -1.899226450012065
248 -0.007666927133686841 -1.9054919909220212 -0.007673484389670193 -1.9068999344017352
249 -0.007667269650846719 -1.9131592605728678 -0.007671576319262385 -1.9145715107209975
250 -0.007674141763709485 -1.9208334023365772 -0.00773260232526809 -1.9223041130462657
251 -0.007664262689650059 -1.9284976650262273 -0.007661603204905987 -1.9299657162511716
252 -0.0076656103366985915 -1.9361632753629259 -0.007666206848807633 -1.9376319230999792
253 -0.0076640921644866465 -1.9438273675274125 -0.007663013692945242 -1.9452949367929244
254 -0.007665954227559268 -1.9514933217549717 -0.0076607931172475215 -1.9529557299101719
255 -0.007643712940625847 -1.9591370346955976 -0.007523357239551842 -1.9604790871497237
256 -0.007664909958839417 -1.9668019446544371 -0.007655901182442903 -1.9681349883321666
257 -0.007666785689070821 -1.974468730343508 -0.007668029936030507 -1.9758030182681972
258 -0.007666947622783482 -1.9821356779662915 -0.007668014173395932 -1.9834710324415932
259 -0.007667099218815565 -1.989802777185107 -0.007667172164656222 -1.9911382046062494
260 -0.007667582202702761 -1.9974703593878098 -0.007665291638113558 -1.9988034962443628
261 -0.007667795941233635 -2.0051381553290435 -0.0076667350251227616 -2.0064702312694855
262 -0.007668038038536907 -2.0128061933675805 -0.007667364319786429 -2.014137595589272
263 -0.007667220663279295 -2.02047341403086 -0.00766725824214518 -2.021804853831417
264 -0.007667256263084709 -2.0281406702939444 -0.007667031302116811 -2.029471885133534
265 -0.007666465034708381 -2.035807135328653 -0.0076227386249229315 -2.037094623758457
266 -0.007668731827288866 -2.0434758671559416 -0.007652198220603168 -2.0447468219790603
267 -0.007670162618160248 -2.051146029774102 -0.007693241327069699 -2.05244006330613
268 -0.007669035042636096 -2.0588150648167383 -0.0076760576572269205 -2.060116120963357
269 -0.007667575613595545 -2.066482640430334 -0.007664755498990416 -2.0677808764623475
270 -0.007667560572735965 -2.0741502010030697 -0.007668121345341205 -2.0754489978076887
271 -0.007667422643862665 -2.0818176236469323 -0.007689141831360757 -2.0831381396390496
272 -0.007666056975722313 -2.0894836806226547 -0.007669231435284018 -2.090807371074334
273 -0.007667043036781252 -2.097150723659436 -0.007666274276562035 -2.0984736453508956
274 -0.007666566572152078 -2.1048172902315883 -0.007679428742267192 -2.1061530740931627
275 -0.007667258055880666 -2.112484548287469 -0.007632862101309002 -2.1137859361944717
276 -0.007667728886008263 -2.120152277173477 -0.007674115151166916 -2.1214600513456388
277 -0.007667370489798486 -2.1278196476632756 -0.007668463699519634 -2.129128515045158
278 -0.007666923059150577 -2.135486570722426 -0.007670926116406918 -2.136799441161565
279 -0.007666344079189003 -2.143152914801615 -0.007672915211878717 -2.1444723563734436
280 -0.0076679848600178955 -2.150820899661633 -0.007670194609090686 -2.1521425509825343
281 -0.00766822409350425 -2.1584891237551376 -0.007639955915510655 -2.1597825068980447
282 -0.0076665595639497045 -2.1661556833190874 -0.0076665019383654 -2.1674490088364102
283 -0.007663643918931484 -2.173819327238019 -0.007668623398058116 -2.1751176322344685
284 -0.007666638004593551 -2.1814859652426124 -0.007681789714843035 -2.1827994219493116
285 -0.0076661482220515605 -2.189152113464664 -0.007676438242197037 -2.190475860191509
286 -0.00766995211597532 -2.196822065580639 -0.00764558631926775 -2.198121446510777
287 -0.0076629744144156575 -2.204485039995055 -0.007628722535446286 -2.205750169046223
288 -0.0076676451601088045 -2.212152685155164 -0.007657705759629607 -2.2134078748058523
289 -0.0076670169597491625 -2.219819702114913 -0.007663152064196765 -2.221071026870049
290 -0.007666981173679232 -2.2274866832885922 -0.007665537646971643 -2.2287365645170207
291 -0.007668169378302991 -2.2351548526668954 -0.007663767272606492 -2.236400331789627
292 -0.0076645188964903355 -2.2428193715633857 -0.007676757755689323 -2.2440770895453164
293 -0.007667740690521896 -2.2504871122539076 -0.007651114533655345 -2.251728204078972
294 -0.00766364901792258 -2.25815076127183 -0.007649575010873377 -2.2593777790898453
295 -0.007669557956978679 -2.265820319228809 -0.007658648607321084 -2.267036427697166
296 -0.007670363504439592 -2.2734906827332484 -0.00766320894472301 -2.274699636641889
297 -0.007666083355434239 -2.2811567660886825 -0.007671096548438072 -2.282370733190327
298 -0.007662041787989437 -2.288818807876672 -0.007646340131759644 -2.2900170733220864
299 -0.007668825401924551 -2.296487633278596 -0.007666570832952857 -2.2976836441550392
300 -0.007667685579508543 -2.3041553188581045 -0.007669601496309042 -2.3053532456513484
301 -0.00766740133985877 -2.3118227201979633 -0.007668663398362696 -2.313021909049711
302 -0.007667445158585906 -2.3194901653565494 -0.007677857903763652 -2.320699766953475
303 -0.007666625850833953 -2.327156791207383 -0.0076793628511950375 -2.3283791298046697
304 -0.007667541992850602 -2.334824333200234 -0.007676161150448025 -2.3360552909551178
305 -0.0076665772357955575 -2.3424909104360294 -0.0076563308713957666 -2.3437116218265137
306 -0.007665876182727516 -2.350156786618757 -0.0076639855746179816 -2.3513756074011316
307 -0.00768247174564749 -2.3578392583644043 -0.007750508794561029 -2.3591261161956925
308 -0.0076652887975797055 -2.365504547161984 -0.007665155339054763 -2.366791271534747
309 -0.007665018830448389 -2.373169565992433 -0.007663337280973792 -2.374454608815721
310 -0.0076664301566779615 -2.3808359961491106 -0.007668776949867606 -2.382123385765589
311 -0.0076652740128338335 -2.3885012701619446 -0.0076711769215762615 -2.389794562687165
312 -0.0076616389444097875 -2.3961629091063545 -0.007718818518333137 -2.3975133812054983
313 -0.007662572944536805 -2.4038254820508915 -0.007661982788704336 -2.4051753639942026
314 -0.007664837036281824 -2.4114903190871733 -0.007666374649852514 -2.412841738644055
315 -0.007663932209834456 -2.419154251297008 -0.007662687473930419 -2.4205044261179856
316 -0.007665044022724032 -2.426819295319732 -0.007667360710911453 -2.428171786828897
317 -0.007663894444704056 -2.434483189764436 -0.0076418830780312415 -2.435813669906928
318 -0.007664962206035852 -2.4421481519704717 -0.007667350699193776 -2.443481020606122
319 -0.007664439571090043 -2.4498125915415616 -0.007661197008565069 -2.451142217614687
320 -0.007669033459387719 -2.4574816250009492 -0.007650808477774262 -2.4587930260924615
321 -0.007665075291879475 -2.465146700292829 -0.007667397172190249 -2.466460423264652
322 -0.007664945442229509 -2.4728116457350584 -0.007665799534879625 -2.4741262227995313
323 -0.007669925130903721 -2.480481570865962 -0.0076250250218436125 -2.481751247821375
324 -0.007668295013718307 -2.4881498658796803 -0.007677747192792595 -2.4894289950141677
325 -0.0076653455616906285 -2.495815211441371 -0.007665181928314268 -2.497094176942482
326 -0.007666395395062864 -2.503481606836434 -0.00766709060408175 -2.504761267546564
327 -0.00766575550660491 -2.511147362343039 -0.007666479330509901 -2.5124277468770737
328 -0.0076653243275359275 -2.5188126866705747 -0.00766456350684166 -2.5200923103839155
329 -0.0076656544348225 -2.5264783411053973 -0.007665500789880752 -2.5277578111737964
330 -0.007666139537468553 -2.534144480642866 -0.007670643250457942 -2.5354284544242542
331 -0.007664978364482522 -2.5418094590073483 -0.007670347159728408 -2.543098801583983
332 -0.007666107360273599 -2.549475566367622 -0.007666358374990523 -2.5507651599589733
333 -0.007665579300373792 -2.5571411456679956 -0.007668120157904923 -2.558433280116878
334 -0.007669609249569475 -2.564810754917565 -0.007653101137839258 -2.5660863812547174
335 -0.007665023882873356 -2.572475778800438 -0.007663233880884945 -2.5737496151356023
336 -0.007666478818282485 -2.5801422576187205 -0.007668212591670454 -2.5814178277272726
337 -0.007666293880902231 -2.5878085514996227 -0.007677791500464081 -2.5890956192277366
338 -0.007666014228016138 -2.595474565727639 -0.007674002437852323 -2.596769621665589
339 -0.007666069502010942 -2.6031406352296496 -0.00766204409301281 -2.6044316657586015
340 -0.007669379562139511 -2.610810014791789 -0.007713737757876515 -2.612145403516478
341 -0.007666252949275076 -2.6184762677410642 -0.007658330956473947 -2.619803734472952
342 -0.0076641830150038 -2.626140450756068 -0.007660182914696634 -2.6274639173876486
343 -0.007665405236184597 -2.6338058559922524 -0.00766130203846842 -2.635125219426117
344 -0.007666589156724512 -2.641472445148977 -0.007705602841451764 -2.642830822267569
345 -0.007664515567012131 -2.6491369607159894 -0.007669586082920432 -2.6505004083504895
346 -0.0076638755155727266 -2.6568008362315623 -0.007667720946483314 -2.658168129296973
347 -0.007663806132040918 -2.6644646423636034 -0.00766472090035677 -2.66583285019733
348 -0.0076635557692497965 -2.672128198132853 -0.007660910743288696 -2.6734937609406186
349 -0.007663550064899027 -2.679791748197752 -0.007654336723499 -2.6811480976641175
350 -0.007664414611645043 -2.687456162809397 -0.007690240326337516 -2.6888383379904552
351 -0.007664047414436936 -2.695120210223834 -0.007666219701059162 -2.6965045576915143
352 -0.007660522358492017 -2.702780732582326 -0.007672150107100606 -2.7041767077986147
353 -0.007665824145078659 -2.7104465567274048 -0.007661302527412772 -2.7118380103260273
354 -0.007663990324363113 -2.7181105470517677 -0.00765793384052813 -2.7194959441665554
355 -0.0076624273089691995 -2.725772974360737 -0.007657856354489923 -2.7271538005210454
356 -0.007662691595032811 -2.7334356659557697 -0.007667076168581843 -2.734820876689627
357 -0.007664058031514287 -2.741099723987284 -0.00763634005561471 -2.7424572167452417
358 -0.0076785460114479065 -2.748778269998732 -0.007729062857106328 -2.750186279602348
359 -0.007664250372909009 -2.756442520371641 -0.007658095890656113 -2.757844375493004
360 -0.00766147649846971 -2.764103996870111 -0.007662242604419589 -2.7655066180974237
361 -0.007663108338601887 -2.771767105208713 -0.0076633609598502515 -2.773169979057274
362 -0.007663539401255548 -2.7794306446099686 -0.007656992785632611 -2.780826971842907
363 -0.007661926816217602 -2.7870925714261863 -0.007661187672056258 -2.788488159514963
364 -0.007663251738995314 -2.7947558231651817 -0.0076479107374325395 -2.7961360702523956
365 -0.007663643220439553 -2.8024194663856212 -0.007668168982490897 -2.8038042392348865
366 -0.0076635902049019934 -2.810083056590523 -0.007661372539587319 -2.811465611774474
367 -0.007663616933859885 -2.817746673524383 -0.0076622503576800225 -2.819127862132154
368 -0.007662856369279325 -2.8254095298936623 -0.0076617147540673615 -2.8267895768862212
369 -0.007663260656408965 -2.833072790550071 -0.007670765137299895 -2.834460342023521
370 -0.007665017945691943 -2.840737808495763 -0.007650729594752192 -2.842111071618273
371 -0.007663184334523976 -2.848400992830287 -0.007658345741219819 -2.849769417359493
372 -0.007665234757587314 -2.8560662275878745 -0.007650327100418508 -2.8574197444599116
373 -0.007666721963323653 -2.8637329495511983 -0.007706900592893362 -2.865126645052805
374 -0.007663225149735808 -2.871396174700934 -0.007664979831315577 -2.8727916248841208
375 -0.007663504802621901 -2.879059679503556 -0.0076618788996711375 -2.8804535037837917
376 -0.007662661024369299 -2.886722340527925 -0.007665068050846458 -2.8881185718346383
377 -0.007661311328411103 -2.8943836518563364 -0.0076550736092031 -2.895773645443841
378 -0.007660989533178508 -2.902044641389515 -0.007677967962808907 -2.90345161340665
379 -0.0076603005873039365 -2.909704941976819 -0.007681147172115743 -2.9111327605787656
380 -0.0076708470471203325 -2.9173757890239393 -0.00765128752682358 -2.9187840481055893
381 -0.007665111310780048 -2.9250409003347193 -0.007670184946618974 -2.9264542330522083
382 -0.007658905209973454 -2.9326998055446927 -0.007630794146098197 -2.9340850271983063
383 -0.007665230194106698 -2.9403650357387994 -0.007657941128127277 -2.941742968326434
384 -0.00766309704631567 -2.948028132785115 -0.007659530662931502 -2.9494024989893655
385 -0.00767058040946722 -2.9556987131945824 -0.007688240963034332 -2.9570907399524
386 -0.007662361534312367 -2.963361074728895 -0.0076342174550518395 -2.9647249574074515
387 -0.007664082152768969 -2.971025156881664 -0.007663000747561455 -2.972387958155013
388 -0.007664639013819396 -2.9786897958954834 -0.007670689211227 -2.98005864736624
389 -0.007661827327683568 -2.986351623223167 -0.007673640013672411 -2.987732287379912
390 -0.007662508403882384 -2.994014131627049 -0.007634864840656519 -2.9953671522205685
391 -0.007663953700102866 -3.001678085327152 -0.007659997069276869 -3.0030271492898453
392 -0.007663662312552333 -3.0093417476397044 -0.007667809328995645 -3.0106949586188407
393 -0.007666807342320681 -3.017008554982025 -0.007656454481184483 -3.0183514131000253
394 -0.007664148602634669 -3.0246727035846597 -0.00766447139903903 -3.0260158844990643
395 -0.007662357250228524 -3.032335060834888 -0.007642017304897308 -3.0336579018039616
396 -0.007665545842610299 -3.0400006066774985 -0.007659890106879175 -3.0413177919108407
397 -0.007669670414179564 -3.047670277091678 -0.007643574988469482 -3.0489613668993103
398 -0.007665039785206318 -3.0553353168768846 -0.007664671563543379 -3.056626038462854
399 -0.007665001833811402 -3.0630003187106962 -0.007661802275106311 -3.0642878407379603
400 -0.007658761530183256 -3.0706590802408793 -0.007593249180354178 -3.0718810899183144
401 -0.007664435682818294 -3.0783235159236977 -0.007661713450215757 -3.0795428033685304
402 -0.007666669297032058 -3.0859901852207297 -0.007668678206391633 -3.087211481574922
403 -0.00766686003189534 -3.093657045252625 -0.007665067026391625 -3.094876548601314
404 -0.007666017091833055 -3.1013230623444583 -0.007666583848185837 -3.1025431324494996
405 -0.00766633537132293 -3.1089893977157814 -0.00766892652027309 -3.110212058969773
406 -0.007666452485136688 -3.1166558502009183 -0.0076491149142384526 -3.117861173884011
407 -0.007672238326631486 -3.12432808852755 -0.007521085627377033 -3.125382259511388
408 -0.007668329426087439 -3.1319964179536375 -0.007676258706487716 -3.133058518217876
409 -0.007667656894773245 -3.139664074848411 -0.0076673768227919934 -3.140725895040668
410 -0.007667602482251823 -3.1473316773306625 -0.007665802189148962 -3.148391697229817
411 -0.007668302720412612 -3.154999980051075 -0.00766895201522857 -3.156060649245046
412 -0.007668030448257923 -3.162668010499333 -0.007668091496452689 -3.1637287407414987
413 -0.007667948049493134 -3.170335958548826 -0.0076688439818099145 -3.1713975847233087
414 -0.007668186374939978 -3.1780041449237664 -0.007678423426114023 -3.1790760081494227
415 -0.007666582125239074 -3.1856707270490054 -0.007664959179237485 -3.18674096732866
416 -0.00766398380510509 -3.1933347108541104 -0.007688115304335952 -3.194429082632996
417 -0.007667051069438458 -3.201001761923549 -0.0076678218087181445 -3.202096904441714
418 -0.007664451375603676 -3.2086662132991526 -0.007690355554223061 -3.209787259995937
419 -0.007665573735721409 -3.216331787034874 -0.007661208999343217 -3.2174484689952805
420 -0.007664098753593862 -3.223995885788468 -0.007656457577832043 -3.2251049265731124
421 -0.007672223774716258 -3.2316681095631843 -0.007710444089025259 -3.232815370662138
422 -0.007666079187765717 -3.23933418875095 -0.007656809384934604 -3.2404721800470724
423 -0.007666127290576696 -3.2470003160415266 -0.0076654700096696615 -3.248137650056742
424 -0.007658183132298291 -3.254658499173825 -0.007692566141486168 -3.255830216198228
425 -0.007665204186923802 -3.2623237033607486 -0.007668170752003789 -3.263498386950232
426 -0.007664376008324325 -3.2699880793690728 -0.00766771575435996 -3.271166102704592
427 -0.007663784432224929 -3.2776518638012977 -0.007665334758348763 -3.278831437462941
428 -0.007664454006589949 -3.2853163178078875 -0.0076660603983327745 -3.2864974978612738
429 -0.007661372213624418 -3.292977690021512 -0.007673294423148036 -3.294170792284422
430 -0.007662578322924674 -3.3006402683444365 -0.007659441698342562 -3.3018302339827645
431 -0.0076725277816876766 -3.308312796126124 -0.007645252230577171 -3.3094754862133415
432 -0.0076640390092507 -3.3159768351353747 -0.007661888119764626 -3.317137374333106
433 -0.007664472376927733 -3.3236413075123026 -0.007664134842343628 -3.3248015091754497
434 -0.007664623484015465 -3.331305930996318 -0.007660365523770451 -3.33246187469922
435 -0.007662140275351703 -3.33896807127167 -0.007672931742854416 -3.3401348064420744
436 -0.00766346852760762 -3.3466315397992776 -0.007655903045088053 -3.3477907094871626
437 -0.007664728607051074 -3.354296268406329 -0.007659843703731894 -3.3554505531908947
438 -0.007666962128132582 -3.3619632305344616 -0.00764868704136461 -3.3630992402322595
439 -0.007664623158052564 -3.369627853692514 -0.007667489186860621 -3.37076672941912
440 -0.007671401486732066 -3.377299255179246 -0.007615422667004168 -3.378382152086124
441 -0.007665608986280858 -3.3849648641655268 -0.007668132591061294 -3.3860502846771854
442 -0.007665932248346508 -3.392630796413873 -0.00766507750377059 -3.393715362180956
443 -0.007665312755852938 -3.400296109169726 -0.007665498903952539 -3.401380861084909
444 -0.007666188036091625 -3.4079622972058177 -0.007665710081346333 -3.409046571166255
445 -0.007665346842259169 -3.415627644048077 -0.00766638177447021 -3.4167129529407254
446 -0.007664823229424656 -3.4232924672775016 -0.007668108027428388 -3.424381060968154
447 -0.0076729461783543226 -3.430965413455856 -0.007609702670015395 -3.4319907636381695
448 -0.007666222308762372 -3.4386316357646183 -0.007674871431663633 -3.439665635069833
449 -0.007666510320268572 -3.446298146084887 -0.007655232027173042 -3.447320867097006
450 -0.007666907785460353 -3.4539650538703475 -0.007669919775798917 -3.454990786872805
451 -0.007665034080855548 -3.461630087951203 -0.00769422531593591 -3.462685012188741
452 -0.007665683841332793 -3.469295771792536 -0.007672851509414613 -3.4703578636981556
453 -0.007665246771648526 -3.4769610185641846 -0.0076655079144984485 -3.478023371612654
454 -0.0076642950065433976 -3.484625313570728 -0.007661314192228019 -3.4856846858048818
455 -0.007664812379516661 -3.4922901259502446 -0.007663865271024406 -3.4933485510759064
456 -0.0076600373955443505 -3.499950163345789 -0.007626457279548049 -3.5009750083554545
457 -0.007665463094599545 -3.5076156264403884 -0.007647094433195889 -3.5086221027886504
458 -0.007665903121232986 -3.5152815295616215 -0.00766535981092602 -3.5162874625995766
459 -0.007665831549093127 -3.5229473611107145 -0.007697761221788823 -3.5239852238213656
460 -0.007664837269112467 -3.530612198379827 -0.00766380182467401 -3.5316490256460398
461 -0.007665210985578597 -3.5382774093654055 -0.007664744392968714 -3.5393137700390085
462 -0.007671751687303186 -3.5459491610527087 -0.007653359021060169 -3.546967129060069
463 -0.007665448915213346 -3.553614609967922 -0.007666610204614699 -3.5546337392646836
464 -0.007664814847521484 -3.5612794248154436 -0.007666769973002374 -3.562300509237686
465 -0.007665809546597302 -3.5689452343620407 -0.007663276838138699 -3.5699637860758244
466 -0.00766470858361572 -3.5766099429456566 -0.0076662129256874325 -3.5776299990015117
467 -0.007664211397059262 -3.5842741543427157 -0.007663733046501875 -3.5852937320480134
468 -0.007663788320496678 -3.5919379426632125 -0.00766464825719595 -3.5929583803052094
469 -0.007668704190291464 -3.599606646853504 -0.007708973553963006 -3.6006673538591722
470 -0.007662845891900361 -3.6072694927454045 -0.007663559820502997 -3.608330913679675
471 -0.007663748413324356 -3.6149332411587287 -0.007670724205672741 -3.616001637885348
472 -0.007663867226801813 -3.6225971083855306 -0.00766288903541863 -3.6236645269207663
473 -0.007662801095284522 -3.6302599094808152 -0.007695675198920071 -3.6313602021196862
474 -0.007663462893106043 -3.6379233723739213 -0.007661327766254544 -3.639021529885941
475 -0.007661808142438531 -3.6455851805163597 -0.00767205695156008 -3.646693586837501
476 -0.007672238629311323 -3.653257419145671 -0.007599944900721312 -3.6542935317382224
477 -0.007663830742239952 -3.660921249887911 -0.0076656685909256336 -3.661959200329148
478 -0.0076657929457724094 -3.6685870428336833 -0.007654937449842691 -3.6696141377789906
479 -0.007665098505094647 -3.676252141338778 -0.0076613531215116385 -3.6772754909005023
480 -0.007665623491629958 -3.683917764830408 -0.007633913541212678 -3.684909404441715
481 -0.007666447898373008 -3.691584212728781 -0.00766786967869848 -3.6925772741204135
482 -0.007665683794766664 -3.699249896523548 -0.007664235541597009 -3.7002415096620105
483 -0.0076647097244858745 -3.706914606248034 -0.00766453540418297 -3.7079060450661934
484 -0.007639111531898379 -3.7145537177799324 -0.007776134647428989 -3.7156821797136224
485 -0.007660708902403712 -3.7222144266823363 -0.007662001205608249 -3.7233441809192307
486 -0.007661782181821763 -3.729876208864158 -0.007660881150513887 -3.7310050620697446
487 -0.007662267982959747 -3.7375384768471176 -0.007663766178302467 -3.738668828248047
488 -0.007661801809445023 -3.745200278656563 -0.00766063742339611 -3.7463294656714434
489 -0.00766260486561805 -3.7528628835221807 -0.007661847514100373 -3.753991313185544
490 -0.0076626453315839175 -3.7605255288537647 -0.007661873335018754 -3.7616531865205625
491 -0.0076621145941317085 -3.7681876434478965 -0.007662106212228537 -3.769315292732791
492 -0.007661670120432973 -3.7758493135683295 -0.007660571672022343 -3.7769758644048133
493 -0.00766242176759988 -3.7835117353359293 -0.007662039785645902 -3.784637904190459
494 -0.007661717850714922 -3.7911734531866443 -0.007664643181487918 -3.7923025473719467
495 -0.007663833512924612 -3.7988372866995688 -0.0076734384521842 -3.799975985824131
496 -0.007662145141512156 -3.8064994318410807 -0.00766816649120301 -3.807644152315334
497 -0.007664516684599221 -3.81416394852568 -0.007656895928084851 -3.815301048243419
498 -0.00766222442034632 -3.821826172946026 -0.00767000971827656 -3.8229710579616953
499 -0.00766827363986522 -3.8294944465858913 -0.007637082878500223 -3.8306081408401957
500 -0.007661497546359896 -3.837155944132251 -0.007665031240321696 -3.8382731720805174
501 -0.007662493665702641 -3.844818437797954 -0.007661055447533727 -3.8459342275280513
502 -0.007662436575628817 -3.8524808743735828 -0.007671403349377215 -3.8536056308774285
503 -0.007664130139164627 -3.8601450045127472 -0.00766845045145601 -3.8612740813288844
504 -0.00766131361015141 -3.8678063181228985 -0.007663079933263361 -3.868937161262148
505 -0.007664170628413558 -3.8754704887513123 -0.00766151116695255 -3.8765986724291004
506 -0.007662420510314405 -3.8831329092616267 -0.007662489544600248 -3.8842611619737006
507 -0.0076603600289672615 -3.8907932692905938 -0.007647250266745687 -3.891908412240446
508 -0.007661151397041976 -3.898454420687636 -0.007663064589723945 -3.89957147683017
509 -0.007671754318289458 -3.9061261750059253 -0.007595712086185813 -3.9071671889163557
510 -0.007664166344329715 -3.913790341350255 -0.007665146025829017 -3.9148323349421847
511 -0.007664038427174091 -3.921454379777429 -0.007666396605782211 -3.922498731547967
512 -0.007664606580510736 -3.9291189863579397 -0.0076482766307890415 -3.930147008178756
513 -0.0076640993123874065 -3.936783085670327 -0.007666538143530488 -3.9378135463222868
514 -0.007662760792300105 -3.944445846462627 -0.007652627094648779 -3.9454661734169356
515 -0.007664748188108206 -3.952110594650735 -0.007663126406259835 -3.9531292998231953
516 -0.007664325041696429 -3.9597749196924314 -0.0076620676554739475 -3.9607913674786692
517 -0.007663852418772876 -3.9674387721112043 -0.007668662164360285 -3.9684600296430297
518 -0.007666264404542744 -3.975105036515747 -0.0077133133541792635 -3.976173342997209
519 -0.007662304234690965 -3.982767340750438 -0.007671664818190038 -3.983845007815399
520 -0.007661926047876477 -3.9904292667983143 -0.007646101200953126 -3.9914911090163523
521 -0.007662448659539222 -3.9980917154578535 -0.007664093398489058 -3.9991552024148413
522 -0.007662937720306217 -4.00575465317816 -0.007669973024167121 -4.006825175439008
523 -0.007662293058820069 -4.01341694623698 -0.0076515801483765244 -4.014476755587385
524 -0.007662851875647902 -4.021079798112628 -0.007697888650000095 -4.022174644237385
525 -0.007661572634242475 -4.028741370746871 -0.0076643562410026785 -4.029839000478388
526 -0.007663691835477948 -4.036405062582348 -0.007664872449822724 -4.037503872928211
527 -0.007668631244450807 -4.0440736938268 -0.007636435749009252 -4.04514030867722
528 -0.00766286626458168 -4.051736560091381 -0.0076628468930721285 -4.052803155570292
529 -0.00766188686247915 -4.05939844695386 -0.007681410014629364 -4.060484565584921
530 -0.007667754078283906 -4.067066201032144 -0.007664581038989126 -4.06814914662391
531 -0.007662044279277325 -4.074728245311421 -0.0076589718461036686 -4.075808118470014
532 -0.007661477103829384 -4.08238972241525 -0.007679873472079634 -4.083487991942094
533 -0.007661111792549491 -4.0900508342077995 -0.007662208564579487 -4.091150200506673
534 -0.0076628892682492735 -4.097713723476049 -0.007668138854205609 -4.098818339360879
535 -0.007663304964080453 -4.105377028440129 -0.007664899644441903 -4.10648323900532
536 -0.007660058583132923 -4.113037087023262 -0.007656716671772301 -4.114139955677093
537 -0.007661434100009501 -4.120698521123272 -0.007667201245203615 -4.121807156922296
538 -0.0076536351116374135 -4.128352156234909 -0.00762479049153626 -4.129431947413832
539 -0.00766303304117173 -4.136015189276081 -0.00766889879014343 -4.137100846203976
540 -0.007669305196031928 -4.1436844944721125 -0.007710267324000597 -4.144811113527976
541 -0.0076618527993559836 -4.151346347271469 -0.007673858967609704 -4.152484972495586
542 -0.007661022688262164 -4.159007369959731 -0.007659716042689979 -4.160144688538276
543 -0.00766147137619555 -4.166668841335927 -0.007659713854081929 -4.167804402392358
544 -0.007660354254767299 -4.174329195590694 -0.0076537269866094 -4.175458129378967
545 -0.007662649545818567 -4.181991845136513 -0.007654272089712322 -4.183112401468679
546 -0.007660308992490173 -4.189652154129003 -0.007609290955588222 -4.190721692424267
547 -0.007662253919988871 -4.1973144080489915 -0.007659812527708709 -4.198381504951976
548 -0.0076622797409072515 -4.204976687789899 -0.007662558113224804 -4.2060440630652005
549 -0.0076617436483502385 -4.21263843143825 -0.007659314502961934 -4.213703377568162
550 -0.0076615754282101985 -4.22030000686646 -0.007663751300424337 -4.221367128868587
551 -0.00766173074953258 -4.227961737615993 -0.007659033173695207 -4.229026162042282
552 -0.007661280990578234 -4.235623018606571 -0.0076584166148677465 -4.23668457865715
553 -0.007662750361487269 -4.243285768968058 -0.007662010262720287 -4.24434658891987
554 -0.007660604594275355 -4.250946373562334 -0.007666977355256677 -4.252013566275127
555 -0.007662493851967156 -4.258608867414301 -0.007666430668905377 -4.259679996944032
556 -0.007661504647694528 -4.266270372061996 -0.007662157388404011 -4.267342154332437
557 -0.007656044419854879 -4.273926416481851 -0.007613437692634761 -4.274955592025072
558 -0.007663399516604841 -4.281589815998456 -0.007664224877953529 -4.282619816903026
559 -0.007661937340162695 -4.289251753338618 -0.007660894677974284 -4.2902807115809996
560 -0.007662605168297887 -4.296914358506916 -0.007666325126774609 -4.297947036707774
561 -0.0076631771633401515 -4.304577535670256 -0.0076738993870094415 -4.305620936094784
562 -0.007662189286202192 -4.312239724956458 -0.007696421607397497 -4.313317357702181
563 -0.007661620411090553 -4.3199013453675486 -0.007668182463385164 -4.320985540165567
564 -0.007662326609715819 -4.3275636719772645 -0.007666019443422556 -4.328651559608989
565 -0.007661391166038811 -4.335225063143303 -0.00766244491096586 -4.336314004519955
566 -0.007661371142603457 -4.342886434285907 -0.007668179925531149 -4.343982184445486
567 -0.00766147980466485 -4.350547914090572 -0.007667030789889395 -4.351649215235375
568 -0.007659537717700005 -4.358207451808272 -0.007664647838100791 -4.359313863073476
569 -0.007659871550276876 -4.3658673233585485 -0.007644257857464254 -4.36695812093094
570 -0.00766080217435956 -4.373528125532908 -0.007666248991154134 -4.374624369922095
571 -0.0076599714113399385 -4.381188096944248 -0.007690576789900661 -4.382314946711995
572 -0.0076593135483562945 -4.3888474104926045 -0.007642116281203926 -4.389957062993199
573 -0.0076606509042903784 -4.3965080613968945 -0.007647715578787029 -4.397604778571986
574 -0.007662651594728231 -4.404170712991623 -0.007660649577155709 -4.405265428149142
575 -0.007661330979317427 -4.41183204397094 -0.0076622266322374346 -4.412927654781379
576 -0.007660613139159977 -4.4194926571101005 -0.007654719892889262 -4.420582374674268
577 -0.007658878155052662 -4.427151535265153 -0.007643662230111659 -4.4282260369043795
578 -0.007663683569990099 -4.434815218835143 -0.007661975501105189 -4.435888012405485
579 -0.007663281029090285 -4.442478499864234 -0.007662578183226287 -4.443550590588711
580 -0.007662991620600223 -4.4501414914848345 -0.007658505532890558 -4.451209096121602
581 -0.007662989804521203 -4.457804481289355 -0.007666285941377282 -4.458875382062979
582 -0.007657115207985043 -4.465461596497341 -0.007686565490439534 -4.466561947553419
583 -0.0076615008991211654 -4.473123097396462 -0.007660832349210977 -4.474222779902631
584 -0.007665328215807676 -4.480788425612269 -0.007606201386079192 -4.48182898128871
585 -0.007664533983916044 -4.488452959596185 -0.007665728428401053 -4.489494709717111
586 -0.007663360680453479 -4.496116320276639 -0.007662920863367617 -4.497157630580479
587 -0.007662969012744725 -4.503779289289383 -0.007662328076548874 -4.504819958657028
588 -0.007663696329109371 -4.511442985618492 -0.007663957518525421 -4.512483916175554
589 -0.007663037255406379 -4.519106022873899 -0.0076638973550871015 -4.520147813530641
590 -0.0076633931137621404 -4.526769415987661 -0.007662966195493936 -4.527810779726135
591 -0.0076628366718068715 -4.534432252659468 -0.007662949245423078 -4.535473728971558
592 -0.0076630367431789635 -4.542095289402647 -0.00765878853853792 -4.543132517510096
593 -0.0076590561075136065 -4.549754345510161 -0.007742992485873401 -4.5508755099959695
594 -0.007662424747832119 -4.557416770257993 -0.007652552425861358 -4.558528062421831
595 -0.00766133104916662 -4.56507810130716 -0.007660661288537085 -4.566188723710368
596 -0.0076610994758084415 -4.572739200782968 -0.0076615845551714305 -4.5738503082655395
597 -0.00766115179285407 -4.580400352575823 -0.007660167687572539 -4.581510475953112
598 -0.0076611680444329975 -4.588061520620256 -0.007660998101346195 -4.589171474054458
599 -0.00766198004130274 -4.595723500661559 -0.0076604704838246105 -4.596831944538283
600 -0.007662685308605433 -4.603386185970164 -0.007658717129379511 -4.604490661667662
601 -0.0076610483694821594 -4.6110472343396465 -0.0076722258934751155 -4.612162887561137
602 -0.007661663019098342 -4.6187088973587445 -0.007655695592984557 -4.619818583154122
603 -0.007661779620684683 -4.6263706769794295 -0.007660281495191157 -4.627478864649313
604 -0.007659344095736742 -4.634030021075167 -0.007658622157759964 -4.635137486807073
605 -0.007662013219669461 -4.641692034294836 -0.007652703416533768 -4.642790190223607
606 -0.007662071450613439 -4.6493541057454495 -0.0076631790492683646 -4.650453369272876
607 -0.0076588839292526245 -4.657012989674702 -0.007707059080712497 -4.658160428353589
608 -0.007661237171851099 -4.664674226846553 -0.007663084310479462 -4.665823512664068
609 -0.007660516048781573 -4.672334742895335 -0.007659856905229389 -4.673483369569298
610 -0.0076604281086474655 -4.679995171003982 -0.007659932528622448 -4.6811433020979205
611 -0.0076602560235187415 -4.687655427027501 -0.007661292143166065 -4.688804594241087
612 -0.007656663586385548 -4.6953120906138865 -0.007635872415266931 -4.6964404666563535
613 -0.0076607360504567625 -4.702972826664343 -0.007659394200891257 -4.704099860857244
614 -0.007661929447203874 -4.710634756111547 -0.007660469436086714 -4.711760330293331
615 -0.007661509187892079 -4.71829626529944 -0.0076573018450289965 -4.71941763213836
616 -0.007660957495681941 -4.725957222795122 -0.007652901392430067 -4.7270705335307905
617 -0.0076632224256172774 -4.7336204452207395 -0.007669670693576336 -4.734740204224367
618 -0.007659400440752506 -4.741279845661492 -0.007664046599529684 -4.742404250823896
619 -0.007663099048659206 -4.748942944710151 -0.007683899416588247 -4.750088150240485
620 -0.007661019777879119 -4.756603964488031 -0.007660768483765424 -4.75774891872425
621 -0.00766117989551276 -4.764265144383543 -0.0077018729411065575 -4.765450791665357
622 -0.007660409738309682 -4.771925554121853 -0.0076585173374041915 -4.773109309002761
623 -0.0076589536853134636 -4.779584507807166 -0.007661693380214274 -4.780771002382975
624 -0.007659197272732854 -4.787243705079899 -0.007649474567733705 -4.788420476950709
625 -0.007660745643079281 -4.794904450722978 -0.007659747381694615 -4.796080224332403
626 -0.007657409831881523 -4.802561860554859 -0.007630055281333625 -4.803710279613737
627 -0.007668007863685489 -4.810229868418545 -0.007715164171531797 -4.811425443785269
628 -0.007659977325238288 -4.817889845743783 -0.007654994516633451 -4.819080438301902
629 -0.007661032560281456 -4.825550878304064 -0.007659342000260949 -4.826739780302163
630 -0.007662064745090902 -4.833212943049155 -0.00762468627654016 -4.834364466578704
631 -0.007658946979790926 -4.840871890028946 -0.0076654162257909775 -4.8420298828044945
632 -0.00766322782728821 -4.848535117856234 -0.007673025620169938 -4.849702908424664
633 -0.007661422272212804 -4.856196540128447 -0.007662703399546444 -4.857365611824211
634 -0.0076518646674230695 -4.86384840479587 -0.00754758040420711 -4.864913192228418
635 -0.00766212996095419 -4.8715105347568235 -0.007660950650461018 -4.872574142878879
636 -0.00766273399349302 -4.879173268750317 -0.007661774032749235 -4.880235916911628
637 -0.007662272360175848 -4.886835541110493 -0.0076613481622189285 -4.887897265073847
638 -0.007662495947442949 -4.894498037057936 -0.007661433750763535 -4.895558698824611
639 -0.007662589405663311 -4.9021606264635995 -0.00766393004450947 -4.903222628869121
640 -0.007662709709256888 -4.909823336172856 -0.007659236551262438 -4.910881865420383
641 -0.00766536716837436 -4.91748870334123 -0.00766867222264409 -4.918550537643028
642 -0.007662448030896485 -4.925151151372127 -0.007702205562964082 -4.926252743205992
643 -0.00766201838850975 -4.932813169760637 -0.007658478314988315 -4.93391122152098
644 -0.007661096751689911 -4.940474266512327 -0.007657522102817893 -4.941568743623798
645 -0.007661745138466358 -4.948136011650793 -0.007676491816528142 -4.949245235440326
646 -0.0076613978948444125 -4.955797409545638 -0.007659164955839515 -4.956904400396166
647 -0.007661497127264738 -4.963458906672902 -0.007664443994872272 -4.964568844391038
648 -0.007663428783416748 -4.971122335456319 -0.007741410797461867 -4.9723102551885
649 -0.007660370669327676 -4.978782706125647 -0.007654580590315163 -4.979964835778815
650 -0.007659975788556039 -4.986442681914203 -0.007660273090004921 -4.98762510886882
651 -0.007659656601026655 -4.994102338515229 -0.007657613884657621 -4.995282722753478
652 -0.007659473549574613 -5.001761812064804 -0.007660787575878203 -5.002943510329356
653 -0.007664267998188734 -5.009426080062993 -0.007680368889123201 -5.010623879218479
654 -0.0076598314801231025 -5.017085911543116 -0.007657891372218728 -5.018281770590698
655 -0.00765898225363344 -5.02474489379675 -0.0076582990121096374 -5.025940069602807
656 -0.007660815957933664 -5.032405709754683 -0.007659092848189175 -5.033599162450996
657 -0.007663014740683138 -5.040068724495367 -0.007733158813789487 -5.041332321264786
658 -0.007658963440917432 -5.047727687936284 -0.007660077116452157 -5.048992398381238
659 -0.007658616453409195 -5.055386304389693 -0.007656636089086533 -5.0566490344703245
660 -0.007659099344164133 -5.063045403733858 -0.00765850676689297 -5.064307541237217
661 -0.007659674203023314 -5.070705077936881 -0.007656434853561223 -5.071963976090778
662 -0.007661855942569673 -5.078366933879451 -0.007687278883531689 -5.07965125497431
663 -0.007657180191017687 -5.086024114070469 -0.007653473084792495 -5.087304728059102
664 -0.007658365531824529 -5.093682479602293 -0.007658046879805624 -5.094962774938908
665 -0.007658323552459478 -5.101340803154753 -0.007653625635430217 -5.102616400574338
666 -0.007658417895436287 -5.1089992210501896 -0.007657557027414441 -5.110273957601753
667 -0.007655686768703163 -5.1166549078188925 -0.0076824167743325235 -5.117956374376085
668 -0.007660104357637465 -5.12431501217653 -0.007696148916147649 -5.125652523292233
669 -0.007656435947865248 -5.131971448124395 -0.007647682377137244 -5.133300205669371
670 -0.007658018241636455 -5.139629466366032 -0.007658884930424392 -5.140959090599795
671 -0.007658809330314398 -5.147288275696346 -0.007657517259940505 -5.1486166078597355
672 -0.007659135316498577 -5.154947411012845 -0.00765797165222466 -5.15627457951196
673 -0.007658656686544418 -5.1626060676993895 -0.007658171840012074 -5.163932751351972
674 -0.007658359128981829 -5.170264426828371 -0.007658657012507319 -5.171591408364479
675 -0.007658764510415495 -5.177923191338786 -0.007659489731304347 -5.179250898095784
676 -0.007661780971102416 -5.185584972309889 -0.007649819157086313 -5.18690071725287
677 -0.007658734126016498 -5.193243706435905 -0.007658825092948973 -5.194559542345819
678 -0.007660410227254033 -5.2009041166631595 -0.007839191262610257 -5.202398733608429
679 -0.00765577545389533 -5.208559892117055 -0.0076612962642684575 -5.210060029872698
680 -0.007656216085888445 -5.216216108202944 -0.007656484167091549 -5.217716514039789
681 -0.007655082899145782 -5.22387119110209 -0.0076566858682781454 -5.225373199908067
682 -0.007656525471247733 -5.231527716573337 -0.007654140167869627 -5.233027340075937
683 -0.007657188503071666 -5.239184905076409 -0.0076571701560169455 -5.240684510231954
684 -0.007656517229042948 -5.246841422305452 -0.007656294386833906 -5.248340804618788
685 -0.007657943293452263 -5.254499365598904 -0.007658303692005574 -5.255999108310794
686 -0.0076557402964681385 -5.262155105895372 -0.007638274622149765 -5.263637382932944
687 -0.007657368155196309 -5.2698124740505685 -0.007641156064346432 -5.271278538997291
688 -0.00765804888214916 -5.277470522932718 -0.007653486961498856 -5.27893202595879
689 -0.007657208223827183 -5.285127731156545 -0.007656661281362176 -5.286588687240152
690 -0.007658580574207008 -5.292786311730752 -0.00765932050999254 -5.294248007750144
691 -0.007659553666599095 -5.300445865397351 -0.0076682045822963115 -5.301916212332441
692 -0.007666549296118319 -5.308112414693469 -0.007617839006707072 -5.309534051339148
693 -0.007658854499459267 -5.315771269192928 -0.00765490576159209 -5.317188957100741
694 -0.007658754638396203 -5.323430023831325 -0.007656467147171497 -5.324845424247912
695 -0.007658079615794122 -5.331088103447119 -0.007659942167811096 -5.332505366415723
696 -0.007654475746676326 -5.338742579193795 -0.007682103686966002 -5.340187470102689
697 -0.007658101036213338 -5.346400680230008 -0.00766183699015528 -5.347849307092844
698 -0.007658090023323893 -5.354058770253332 -0.00765914695803076 -5.355508454050875
699 -0.007658097497187555 -5.36171686775052 -0.0076602888759225605 -5.363168742926797
700 -0.007659382629208266 -5.369376250379728 -0.007662238762713968 -5.370830981689512
701 -0.007657111925072968 -5.377033362304801 -0.007680315524339676 -5.378511297213851
702 -0.007647497090511024 -5.384680859395313 -0.007551720505580306 -5.386063017719431
703 -0.007660758774727583 -5.3923416181700405 -0.007658198731951416 -5.393721216451382
704 -0.007658984092995524 -5.400000602263036 -0.0076585013652220365 -5.401379717816605
705 -0.007660797704011202 -5.407661399967047 -0.007663687551394105 -5.409043405367999
706 -0.007659365772269666 -5.415320765739317 -0.007665025559253991 -5.416708430927253
707 -0.0076595549937337635 -5.422980320733051 -0.007661740737967193 -5.42437017166522
708 -0.0076593841891735796 -5.430639704922224 -0.007658159243874252 -5.432028330909095
709 -0.00765988826751709 -5.438299593189741 -0.007655001501552761 -5.439683332410647
710 -0.007659892830997705 -5.4459594860207385 -0.0076628609793260695 -5.447346193389973
711 -0.007659367355518043 -5.453618853376256 -0.007658333564177155 -5.45500452695415
712 -0.007659355644136667 -5.461278209020393 -0.007657161820679903 -5.46266168877483
713 -0.007659978326410055 -5.4689381873468035 -0.0076581012224778535 -5.4703197899973075
714 -0.007661457313224674 -5.476599644660028 -0.0076621273066848515 -5.4779819173039925
715 -0.007659250544384122 -5.484258895204412 -0.007660063006915152 -5.485641980310907
716 -0.007658617291599512 -5.491917512496011 -0.007664423761889338 -5.493306404072797
717 -0.0076601800043135885 -5.499577692500324 -0.007689684862270951 -5.500996088935068
718 -0.0076593897538259625 -5.50723708225415 -0.007662942609749734 -5.508659031544818
719 -0.00765813603065908 -5.514895218284809 -0.00765666151419282 -5.516315693059011
720 -0.007659398182295263 -5.522554616467104 -0.007661091606132686 -5.523976784665144
721 -0.00765881771221757 -5.530213434179322 -0.007660378119908273 -5.531637162785052
722 -0.007658238639123738 -5.537871672818445 -0.007659163745120168 -5.539296326530172
723 -0.007659292872995138 -5.545530965691441 -0.0076586917042732235 -5.546955018234446
724 -0.007658685999922454 -5.553189651691364 -0.007654929952695966 -5.554609948187141
725 -0.007658039731904864 -5.560847691423269 -0.007643540110439062 -5.56225348829758
726 -0.007660604803822935 -5.568508296227091 -0.00761914907488972 -5.56987263737247
727 -0.007660469738766551 -5.576168765965858 -0.007662384584546089 -5.577535021957016
728 -0.0076605673413723705 -5.58382933330723 -0.007661888562142849 -5.585196910519159
729 -0.0076599604915827514 -5.591489293798813 -0.007666305149905383 -5.592863215669064
730 -0.007661478384397924 -5.599150772183211 -0.007652231235988438 -5.600515446905053
731 -0.007660059677436948 -5.606810831860647 -0.007656156434677541 -5.608171603339731
732 -0.00765659895259887 -5.614467430813246 -0.00768947706092149 -5.615861080400652
733 -0.007661585952155292 -5.622129016765401 -0.007666333927772939 -5.623527414328425
734 -0.00765968298073858 -5.62978869974614 -0.00766417128033936 -5.631191585608764
735 -0.007658859621733427 -5.637447559367873 -0.0075775875709950926 -5.638769173179759
736 -0.0076612678822129965 -5.645108827250086 -0.0076574009843170645 -5.646426574164076
737 -0.007660625572316349 -5.652769452822402 -0.007664234912954271 -5.65409080907703
738 -0.007660991814918816 -5.660430444637321 -0.007659544423222542 -5.661750353500253
739 -0.007658653450198472 -5.668089098087519 -0.007669901172630489 -5.669420254672883
740 -0.007660673977807164 -5.675749772065326 -0.007655111374333501 -5.677075366047217
741 -0.007660701987333596 -5.68341047405266 -0.007661430723965168 -5.684736796771182
742 -0.007659253547899425 -5.691069727600559 -0.007664169347845018 -5.692400966119028
743 -0.007660626154392958 -5.698730353754952 -0.007665721932426095 -5.700066688051454
744 -0.0076604045927524565 -5.7063907583477045 -0.00766653052996844 -5.7077332185814225
745 -0.007660147943533957 -5.714050906291239 -0.007662089122459292 -5.715395307703882
746 -0.007659659185446799 -5.721710565476686 -0.007666350901126861 -5.723061658605009
747 -0.007658177777193487 -5.729368743253879 -0.0076803020667284725 -5.730741960671738
748 -0.007658318872563541 -5.737027062126442 -0.007669583731330931 -5.7384115444030686
749 -0.007659503165632487 -5.744686565292074 -0.0076587135437875984 -5.746070257946856
750 -0.0076601715758442875 -5.752346736867919 -0.007652958901599049 -5.753723216848456
751 -0.007658235705457627 -5.760004972573377 -0.007636814494617283 -5.761360031343073
752 -0.0076604613568633795 -5.76766543393024 -0.007657868764363229 -5.769017900107436
753 -0.007659951131790877 -5.775325385062031 -0.007659381814301014 -5.776677281921738
754 -0.007660635351203382 -5.782986020413234 -0.007663974142633379 -5.784341256064371
755 -0.0076598341576755045 -5.79064585457091 -0.007658567978069186 -5.79199982404244
756 -0.00765939187258482 -5.798305246443494 -0.007662058668211102 -5.799661882710652
757 -0.007657958194613457 -5.8059632046381076 -0.007623146497644484 -5.8072850292082965
758 -0.00766075667925179 -5.81362396131736 -0.0076672699302434925 -5.81495229913854
759 -0.0076599774649366735 -5.8212839387822966 -0.0076584330759942535 -5.8226107322145335
760 -0.0076605343259871 -5.828944473108284 -0.007660518493503332 -5.830271250708037
761 -0.007659803936257958 -5.836604277044542 -0.007667424390092492 -5.83793867509813
762 -0.007658924697898329 -5.84426320174244 -0.007656683656387031 -5.845595358754517
763 -0.007671760814264417 -5.8519349625567045 -0.007747348980046809 -5.853342707734564
764 -0.0076585742412135 -5.859593536797918 -0.007651712722145021 -5.860994420456709
765 -0.0076584667200222615 -5.86725200351794 -0.00765807805582881 -5.868652498512538
766 -0.007658875174820423 -5.874910878692761 -0.0076597888953983785 -5.876312287407936
767 -0.007658261759206653 -5.8825691404519675 -0.007658652146346867 -5.883970939554283
768 -0.007658605906181037 -5.890227746358149 -0.007655940135009587 -5.8916268796892926
769 -0.0076590099604800345 -5.897886756318629 -0.00765804061666131 -5.899284920305954
770 -0.007658392307348549 -5.905545148625977 -0.007658512704074383 -5.906943433010028
771 -0.007658399664796889 -5.913203548290774 -0.007661444041877985 -5.9146048770519055
772 -0.007659986265935004 -5.920863534556709 -0.007658322877250612 -5.922263199929156
773 -0.007659066375344992 -5.9285226009320535 -0.007658321294002235 -5.929921521223158
774 -0.007658424437977374 -5.936181025370031 -0.007661938690580428 -5.937583459913738
775 -0.0076586688868701455 -5.943839694256901 -0.007658742228522896 -5.9452422021422615
776 -0.0076591548509895805 -5.951498849107891 -0.007696973485872149 -5.952939175628134
777 -0.007658905978314578 -5.959157755086205 -0.007666669297032058 -5.960605844925166
778 -0.0076585444388911125 -5.966816299525097 -0.007657873979769647 -5.968263718904936
779 -0.007658235775306821 -5.974474535300404 -0.007657426595687866 -5.975921145500624
780 -0.007658785628154874 -5.9821333209285585 -0.007659580651670694 -5.983580726152295
781 -0.007658105785958469 -5.989791426714517 -0.007640872523188591 -5.991221598675483
782 -0.007658797362819314 -5.997450224077337 -0.007663577585481108 -5.998885176260964
783 -0.007656878046691418 -6.005107102124028 -0.00766062899492681 -6.00654580525589
784 -0.007651934027671814 -6.0127590361517 -0.007576895458623767 -6.014122700714514
785 -0.007661145203746856 -6.020420181355447 -0.00765858890954405 -6.021781289624059
786 -0.007659819675609469 -6.028080001031056 -0.00765863093547523 -6.029439920559534
787 -0.0076601575827226044 -6.035740158613779 -0.007659816206432879 -6.037099736765967
788 -0.007659510709345341 -6.043399669323124 -0.007660772185772657 -6.0447605089517396
789 -0.007660509529523551 -6.051060178852648 -0.007659333408810198 -6.05241984236055
790 -0.007660045102238655 -6.058720223954887 -0.007659675972536206 -6.060079518333086
791 -0.007659743423573673 -6.06637996737846 -0.0076603259891271595 -6.067739844322213
792 -0.007660676562227309 -6.0740406439406875 -0.0076603108085691925 -6.075400155130782
793 -0.007659595017321408 -6.081700238958009 -0.0076534884283319116 -6.083053643559114
794 -0.007669143518432975 -6.089369382476441 -0.007593863410875201 -6.090647506969989
795 -0.0076590826036408545 -6.097028465080082 -0.007659139903262257 -6.098306646873252
796 -0.00766194611787796 -6.10469041119796 -0.007660677190870047 -6.105967324064122
797 -0.007661886606365442 -6.112352297804326 -0.0076609192416071895 -6.113628243305729
798 -0.007661852682940662 -6.1200141504872665 -0.007662713527679443 -6.121290956833408
799 -0.007661156309768558 -6.127675306797035 -0.007660825946368277 -6.128951782779777
800 -0.007665049703791738 -6.135340356500826 -0.007699185539968312 -6.136650968319745
801 -0.0076602432178333405 -6.143000599718659 -0.007661127368919551 -6.144312095688664
802 -0.007661096635274589 -6.150661696353934 -0.007660968485288322 -6.151973064173952
803 -0.00766177698969841 -6.158323473343632 -0.00766409405041486 -6.159637158224367
804 -0.007660863827914 -6.165984337171546 -0.007662411849014461 -6.167299570073381
805 -0.007660814234986902 -6.173645151406532 -0.007659992296248674 -6.17495956236963
806 -0.007660555304028094 -6.18130570671056 -0.007660660590045154 -6.182620222959676
807 -0.007658793986774981 -6.1889645006973355 -0.007676831306889653 -6.190297054266566
808 -0.007659291056916118 -6.196623791754251 -0.0076563732465729116 -6.197953427513139
809 -0.007660476770251989 -6.204284268524503 -0.007660515327006579 -6.205613942840145
810 -0.007659474038518965 -6.211943742563022 -0.0076558771543204784 -6.213269819994466
811 -0.0076604387257248165 -6.219604181288747 -0.007660439261235297 -6.2209302592557005
812 -0.0076602806337177755 -6.227264461922465 -0.007660684688016772 -6.2285909439437175
813 -0.0076602557208389046 -6.234924717643303 -0.007657312578521669 -6.236248256522239
814 -0.007660644035786391 -6.242585361679089 -0.007663116860203445 -6.243911373382442
815 -0.007660083868540823 -6.25024544554763 -0.007660299958661199 -6.251571673341103
816 -0.0076597104081884025 -6.257905155955819 -0.0076650365954265 -6.25923670993653
817 -0.007658140687271953 -6.265563296643091 -0.007688097073696554 -6.266924807010226
818 -0.007659825589507818 -6.273223122232599 -0.007659942610189319 -6.2745847496204155
819 -0.00766055122949183 -6.280883673462091 -0.007655761879868805 -6.282240511500285
820 -0.007659075828269124 -6.28854274929036 -0.007668015384115279 -6.2899085268844
821 -0.007659156294539571 -6.2962019055848994 -0.007660349458456039 -6.297568876342856
822 -0.007659168285317719 -6.303861073870217 -0.007651916774921119 -6.305220793117777
823 -0.007659501861780882 -6.311520575731998 -0.007663676771335304 -6.312884469889112
824 -0.0076600759057328105 -6.319180651637731 -0.007649999321438372 -6.320534469210551
825 -0.007658833265304565 -6.326839484903036 -0.0076777081238105895 -6.328212177334361
826 -0.007659497112035752 -6.334498982015071 -0.007662594341672957 -6.335874771676034
827 -0.007660445338115096 -6.342159427353186 -0.007663177303038537 -6.343537948979073
828 -0.007659896952100098 -6.349819324305287 -0.007670657243579626 -6.351208606222652
829 -0.0076600445434451105 -6.357479368848732 -0.007668695552274585 -6.3588773017749265
830 -0.007659559138119221 -6.365138927986851 -0.007654003659263253 -6.36653130543419
831 -0.007660078513436019 -6.372799006500287 -0.0076507679652422665 -6.3741820733994325
832 -0.007658880203962326 -6.380457886704249 -0.0076639237580820915 -6.381845997157515
833 -0.00765893068164587 -6.388116817385895 -0.007654250436462462 -6.389500247593977
834 -0.007659176457673311 -6.395775993843569 -0.007616870617493987 -6.397117118211471
835 -0.007660911721177399 -6.403436905564746 -0.007662067678757012 -6.404779185890228
836 -0.007661028858274221 -6.411097934423021 -0.007663488108664751 -6.412442673998893
837 -0.007660304266028106 -6.4187582386890485 -0.007660293905064464 -6.420102967903957
838 -0.007659647846594453 -6.426417886535643 -0.007658580644056201 -6.4277615485480135
839 -0.00766147868707776 -6.434079365222721 -0.007672217837534845 -6.4354337663855485
840 -0.007658872706815601 -6.4417382379295365 -0.007659144653007388 -6.443092911038556
841 -0.007657151971943677 -6.44939538990148 -0.0076707791769877074 -6.450763690215544
842 -0.007659902516752482 -6.457055292418232 -0.0076606331393122675 -6.458424323354856
843 -0.0076601209584623575 -6.464715413376695 -0.007656759675592184 -6.466081083030448
844 -0.0076640569372102615 -6.472379470313905 -0.0076872628880664704 -6.473768345918515
845 -0.007659631967544556 -6.48003910228145 -0.007661782507784665 -6.481430128426299
846 -0.00765870523173362 -6.487697807513183 -0.0076615811791270975 -6.489091709605426
847 -0.007659229915589094 -6.495357037428772 -0.007661822810769081 -6.496753532416196
848 -0.007658801041543484 -6.503015838470316 -0.007657708041369915 -6.504411240457565
849 -0.007659482420422137 -6.510675320890738 -0.007657967088744044 -6.512069207546309
850 -0.0076608684379607436 -6.518336189328699 -0.007707772590219974 -6.5197769801365295
851 -0.0076596832135692235 -6.525995872542269 -0.0076574960490688685 -6.527434476185598
852 -0.007659412571229041 -6.533655285113498 -0.007659814041107893 -6.535094290226706
853 -0.0076587626477703456 -6.541314047761268 -0.007660020957700908 -6.542754311184407
854 -0.007659178297035396 -6.548973226058303 -0.007658819388598204 -6.550413130573005
855 -0.0076585964299738405 -6.556631822488277 -0.007660329970531165 -6.558073460543536
856 -0.007658519968390465 -6.564290342456667 -0.007659666473045945 -6.565733127016582
857 -0.0076589618343859914 -6.571949304291053 -0.007656180113554001 -6.573389307130136
858 -0.007658830494619906 -6.579608134785673 -0.007656143745407462 -6.581045450875544
859 -0.007663162401877343 -6.5872712971875504 -0.007704383786767721 -6.588749834662312
860 -0.007658813870511949 -6.594930111058062 -0.0076603629160672424 -6.596410197578379
861 -0.007658590818755329 -6.602588701876817 -0.007664496847428382 -6.604074694425807
862 -0.007658707047812641 -6.6102474089246295 -0.007658399478532374 -6.6117330939043395
863 -0.0076582295820117 -6.617905638506641 -0.007660356746055186 -6.619393450650395
864 -0.00766647388227284 -6.625572112388913 -0.007714223954826594 -6.627107674605221
865 -0.0076584632508456705 -6.633230575639759 -0.0076569599565118555 -6.634764634561733
866 -0.007658292492851615 -6.640888868132611 -0.007658406603150069 -6.642423041164883
867 -0.007658133842051029 -6.648547001974662 -0.007657773443497717 -6.650080814608381
868 -0.0076574442442506555 -6.656204446218912 -0.007656991668045521 -6.657737806276426
869 -0.007658430747687817 -6.6638628769666 -0.007649614755064249 -6.6653874210314905
870 -0.007658625929616391 -6.6715215028962165 -0.007664756709709763 -6.673052177741201
871 -0.0076583483256399635 -6.679179851221856 -0.007660648645833134 -6.680712826387034
872 -0.0076581553090363744 -6.686838006530892 -0.007657924643717706 -6.688370751030752
873 -0.007657437538728118 -6.69449544406962 -0.007657452393323183 -6.696028203424075
874 -0.0076573693193495275 -6.702152813388969 -0.007664593611843884 -6.703692797035919
875 -0.007659090170636773 -6.709811903559606 -0.007660457654856146 -6.711353254690775
876 -0.007662414154037833 -6.717474317713644 -0.007690077275037765 -6.719043331965813
877 -0.007657926087267697 -6.725132243800911 -0.007650461280718446 -6.726693793246532
878 -0.007658506673760712 -6.732790750474672 -0.007657064497470856 -6.734350857744002
879 -0.007658510748296976 -6.740449261222969 -0.007657497865147888 -6.74200835560915
880 -0.007657657074742019 -6.748106918297712 -0.0076687918743118645 -6.749677147483462
881 -0.0076603005873039365 -6.7557672188850155 -0.007691019051708281 -6.75736816653517
882 -0.007657529506832361 -6.763424748391848 -0.007659078971482813 -6.765027245506653
883 -0.00765784801915288 -6.771082596411 -0.007657623197883367 -6.772684868704537
884 -0.007657480146735907 -6.778740076557736 -0.007655909331515431 -6.780340778036052
885 -0.0076542449416592715 -6.786394321499396 -0.007639217330142856 -6.787979995366195
886 -0.00765913249924779 -6.794053453998643 -0.007667807582765818 -6.79564780294896
887 -0.007662059692665935 -6.801715513691309 -0.007702373969368637 -6.803350176918329
888 -0.00765841172542423 -6.809373925416733 -0.00765512534417212 -6.811005302262501
889 -0.007657088292762637 -6.817031013709496 -0.0076531958766281605 -6.818658498139129
890 -0.007658691541291773 -6.824689705250788 -0.007650887919589877 -6.826309386058719
891 -0.007655679224990308 -6.832345384475778 -0.007665945217013359 -6.833975331275733
892 -0.007657713396474719 -6.840003097872253 -0.007649640343151987 -6.841624971618884
893 -0.0076585034374147655 -6.847661601309667 -0.007656885660253465 -6.849281857279138
894 -0.00765786140691489 -6.855319462716582 -0.007658972148783505 -6.856940829427922
895 -0.007663631625473499 -6.862983094342056 -0.007596955262124538 -6.864537784690047
896 -0.007659416482783854 -6.8706425108248395 -0.0076566974632442 -6.872194482153291
897 -0.007658798363991082 -6.8783013091888305 -0.007658991846255958 -6.879853473999547
898 -0.007658887119032442 -6.885960196307863 -0.007659982680343092 -6.88751345667989
899 -0.007658736011944711 -6.893618932319808 -0.0076608359813690186 -6.895174292661259
900 -0.0076591480989009145 -6.901278080418709 -0.007659437344409525 -6.902833730005669
901 -0.007658934523351491 -6.90893701494206 -0.0076587538234889506 -6.910492483829158
902 -0.007658702065236866 -6.916595717007297 -0.00766086233779788 -6.918153346166956
903 -0.007658071676269173 -6.924253788683567 -0.007654412370175123 -6.925807758537131
904 -0.007658672961406409 -6.931912461644973 -0.007656757021322846 -6.9334645155584536
905 -0.007658173027448356 -6.939570634672422 -0.007671075849793851 -6.941135591408248
906 -0.0076594962505623695 -6.947230130922985 -0.007659648964181543 -6.948795240372429
907 -0.007658603740856052 -6.95488873466384 -0.007664774800650776 -6.9564600151730795
908 -0.007667939830571413 -6.962556674494412 -0.007809780235402286 -6.964269795408482
909 -0.007656110473908484 -6.97021278496832 -0.007655890635214746 -6.971925686043697
910 -0.0076565348077565435 -6.977869319776076 -0.007654848601669073 -6.9795805346453665
911 -0.007656863122247159 -6.985526182898323 -0.007659537647850811 -6.9872400722932175
912 -0.007657304708845914 -6.993183487607169 -0.0076575296930968765 -6.994897601986314
913 -0.007657100050710142 -7.000840587657879 -0.0076558776432648305 -7.0025534796295785
914 -0.007657337794080376 -7.00849792545196 -0.007658089254982769 -7.010211568884562
915 -0.0076566267060115935 -7.016154552157971 -0.007650107168592513 -7.017861676053154
916 -0.007657988229766488 -7.023812540387738 -0.007659362000413239 -7.025521038053567
917 -0.007657317793928087 -7.031469858181666 -0.00766023916658014 -7.033181277220147
918 -0.007657220913097262 -7.039127079094763 -0.007663166057318449 -7.040844443277465
919 -0.007657122961245477 -7.046784202056009 -0.007661603088490665 -7.048506046365956
920 -0.007657605735585093 -7.054441807791594 -0.007667541923001409 -7.056173588288957
921 -0.007656991388648749 -7.062098799180243 -0.00765436515212059 -7.063827953441078
922 -0.007657702174037695 -7.069756501354281 -0.007659844006411731 -7.07148779744749
923 -0.007657574559561908 -7.077414075913842 -0.007657261798158288 -7.079145059245648
924 -0.007656391034834087 -7.085070466948676 -0.0076515065040439366 -7.086796565749692
925 -0.007668091100640595 -7.092738558049317 -0.007667090860195458 -7.0944636566098875
926 -0.007658051233738661 -7.100396609283055 -0.007659684820100665 -7.102123341429988
927 -0.007657930837012827 -7.108054540120068 -0.00765735013410449 -7.109780691564093
928 -0.0076578904408961535 -7.115712430560964 -0.007659713015891611 -7.117440404579985
929 -0.007658483972772956 -7.123370914533737 -0.007659786636941135 -7.125100191216926
930 -0.0076566945994272825 -7.131027609133165 -0.00772719259839505 -7.132827383815321
931 -0.007657831534743309 -7.138685440667908 -0.007657746225595475 -7.140485130040916
932 -0.007656088657677173 -7.146341529325586 -0.007651492115110159 -7.148136622156026
933 -0.007658582390286028 -7.154000111715872 -0.007661152328364551 -7.155797774484391
934 -0.007657846389338374 -7.16165795810521 -0.007659365329891444 -7.163457139814282
935 -0.00765781095251441 -7.169315769057724 -0.007671207142993808 -7.171128346957276
936 -0.007658366183750332 -7.176974135241474 -0.0076559811597689984 -7.178784328117045
937 -0.0076576730003580454 -7.184631808241832 -0.007657477562315762 -7.186441805679361
938 -0.007661733822897076 -7.192293542064729 -0.007691118330694735 -7.194132924010056
939 -0.00765686493832618 -7.1999504070030556 -0.007654562755487859 -7.201787486765544
940 -0.0076576267601922154 -7.207608033763248 -0.007659922540187836 -7.2094474093057315
941 -0.0076579582178965214 -7.215265991981144 -0.00765112079679966 -7.217098530102531
942 -0.007649733917787671 -7.222915725898932 -0.0076866063056513665 -7.224785136408182
943 -0.007657512067817151 -7.230573237966749 -0.007658961415290833 -7.232444097823473
944 -0.007657002820633352 -7.238230240787383 -0.007651136606000364 -7.240095234429473
945 -0.007657483406364918 -7.245887724193747 -0.007660416327416897 -7.24775565075689
946 -0.007653310359455645 -7.253541034553203 -0.007627043058164418 -7.255382693815054
947 -0.00765667159575969 -7.2611977061489625 -0.007657072809524834 -7.263039766624579
948 -0.007657272159121931 -7.2688549783080845 -0.007658889819867909 -7.270698656444447
949 -0.007657274161465466 -7.27651225246955 -0.007658364693634212 -7.278357021138081
950 -0.007657833630219102 -7.284170086099769 -0.00765942798461765 -7.286016449122699
951 -0.007657832861877978 -7.291827918961647 -0.007658378919586539 -7.293674828042286
952 -0.007657116139307618 -7.299485035100955 -0.007651846623048186 -7.301326674665334
953 -0.00766253552865237 -7.307147570629607 -0.007565496466122567 -7.308892171131457
954 -0.007660111575387418 -7.314807682204995 -0.0076591465156525375 -7.316551317647109
955 -0.007659651688300073 -7.322467333893295 -0.0076610410120338205 -7.3242123586591426
956 -0.007659142347984016 -7.330126476241279 -0.007658452191390097 -7.331870810850533
957 -0.007658875710330903 -7.33778535195161 -0.0076570343924686314 -7.339527845243001
958 -0.007659203140065074 -7.345444555091675 -0.007656692853197455 -7.347184538096199
959 -0.007658863347023726 -7.353103418438699 -0.007660053204745054 -7.354844591300944
960 -0.0076592387165874245 -7.360762657155286 -0.00765232271514833 -7.362496914016092
961 -0.007658388605341316 -7.368421045760627 -0.00763987039681524 -7.3701367844129075
962 -0.007662233919836581 -7.376083279680463 -0.007657217723317444 -7.377794002136225
963 -0.00765987946651876 -7.383743159146982 -0.007659255992621183 -7.385453258128846
964 -0.007660290016792715 -7.391403449163774 -0.007659590500406921 -7.393112848629253
965 -0.007662928593344986 -7.399066377757119 -0.007678631227463484 -7.400791479856717
966 -0.007661322387866676 -7.406727700144986 -0.007631450588814914 -7.408422930445532
967 -0.007658947515301407 -7.414386647660287 -0.007653577835299075 -7.416076508280831
968 -0.0076592146884649995 -7.422045862348751 -0.007663299771957099 -7.4237398080527885
969 -0.00766323886346072 -7.429709101212212 -0.00766079593449831 -7.431400603987287
970 -0.00765911303460598 -7.437368214246818 -0.0076600929722189905 -7.439060696959506
971 -0.0076599573018029336 -7.44502817154862 -0.007661531609483063 -7.446722228568989
972 -0.007660103775560856 -7.452688275324181 -0.007660258281975985 -7.454382486850965
973 -0.00766018177382648 -7.460348457098008 -0.007663949835114181 -7.462046436686079
974 -0.007660864340141416 -7.468009321438149 -0.007668691012077034 -7.469715127698156
975 -0.007662695576436817 -7.4756720170145865 -0.007682860922068357 -7.477397988620225
976 -0.007660827646031976 -7.483332844660619 -0.007669592439197004 -7.485067581059422
977 -0.007659346470609308 -7.490992191131228 -0.007660195557400584 -7.492727776616823
978 -0.007658980274572969 -7.4986511714058 -0.007661106321029365 -7.500388882937852
979 -0.007656425819732249 -7.506307597225533 -0.007670639082789421 -7.508059522020641
980 -0.0076607446884736415 -7.513968341914007 -0.0076535232597962025 -7.515713045280437
981 -0.007659784308634699 -7.521628126222641 -0.007656203070655465 -7.523369248351092
982 -0.007658004644326866 -7.529286130866968 -0.007705895672552287 -7.531075144023645
983 -0.007658098894171417 -7.536944229761139 -0.007656926452182233 -7.538732070475827
984 -0.0076580849476158615 -7.544602314708755 -0.007657686877064407 -7.546389757352892
985 -0.007658028556033969 -7.5522603432647895 -0.007658157567493618 -7.554047914920385
986 -0.007658364181406796 -7.559918707446196 -0.0076575061772018675 -7.561705421097587
987 -0.007657618471421301 -7.567576325917618 -0.007659680000506342 -7.569365101098093
988 -0.00765826590359211 -7.57523459182121 -0.007660107035189867 -7.577025208133283
989 -0.007658759457990527 -7.582893351279201 -0.007661991519853473 -7.584687199653136
990 -0.007659099157899618 -7.590552450437101 -0.007661924744024873 -7.5923491243971615
991 -0.0076582789653912185 -7.598210729402492 -0.007654528855346144 -7.600003653252507
992 -0.007657543383538723 -7.605868272786031 -0.007678624475374818 -7.607682277727882
993 -0.007658985326997936 -7.613527258113029 -0.007662812969647348 -7.615345090697529
994 -0.007657835516147316 -7.621185093629176 -0.007658702181652188 -7.623003792879182
995 -0.007663617422804236 -7.6288487110519805 -0.007760752318426966 -7.630764545197609
996 -0.007656471035443246 -7.636505182087424 -0.007656369497999549 -7.638420914695608
997 -0.007656640373170376 -7.644161822460594 -0.007654294115491211 -7.6460752088111
998 -0.007656136923469603 -7.651817959384064 -0.0076545898104086515 -7.653729798621509
999 -0.007656399672850966 -7.659474359056915 -0.0076519312569871545 -7.661381729878496
1000 -0.007651392626576126 -7.667125751683491 -0.007635644543915987 -7.6690173744224115
1001 -0.007657430088147521 -7.674783181771638 -0.007659312221221626 -7.676676686643633
1002 -0.007656960282474756 -7.682440142054113 -0.007654766296036541 -7.68433145293967
1003 -0.007657846435904503 -7.690097988490018 -0.007657071924768388 -7.691988524864438
1004 -0.0076576948398724195 -7.69775568332989 -0.007655684766359627 -7.699644209630798
1005 -0.007658622576855123 -7.7054143059067455 -0.007658112770877778 -7.707302322401676
1006 -0.007657796586863696 -7.7130721024936095 -0.007656499464064837 -7.714958821865741
1007 -0.0076585824368521575 -7.720730684930461 -0.00764314157422632 -7.722601963439967
1008 -0.007658016122877598 -7.728388701053339 -0.007663090154528618 -7.730265053594495
1009 -0.007658560294657946 -7.736047261347997 -0.007657888880930841 -7.737922942475426
1010 -0.007658282620832324 -7.743705543968829 -0.007660751091316342 -7.745583693566743
1011 -0.007658150186762214 -7.751363694155591 -0.00765597871504724 -7.75323967228179
1012 -0.007658121013082564 -7.759021815168674 -0.007659852178767324 -7.760899524460557
1013 -0.007658645627088845 -7.7666804607957625 -0.0076564413262531165 -7.76855596578681
1014 -0.00765875605866313 -7.774339216854425 -0.00768454591743648 -7.776240511704247
1015 -0.00765832148026675 -7.781997538334692 -0.007660072157159447 -7.783900583861406
1016 -0.0076579820364713665 -7.789655520371164 -0.007663355232216418 -7.791563939093622
1017 -0.007649833359755576 -7.797305353730919 -0.007694013183936477 -7.799257952277559
1018 -0.007656218786723912 -7.804961572517643 -0.007653790875338018 -7.806911743152897
1019 -0.007657411834225058 -7.812618984351868 -0.00765915303491056 -7.814570896187807
1020 -0.007657507131807506 -7.820276491483676 -0.0076579100918024775 -7.82222880627961
1021 -0.007656786800362169 -7.827933278284038 -0.007663660729303956 -7.829892467008914
1022 -0.0076594762969762085 -7.835592754581015 -0.0076739555457606915 -7.837566422554675
1023 -0.007656737719662488 -7.843249492300677 -0.007657727273181081 -7.845224149827856
1024 -0.0076577619183808565 -7.850907254219058 -0.007661375147290528 -7.852885524975147
1025 -0.0076562946429476145 -7.858563548862005 -0.0076577580533921715 -7.860543283028539
1026 -0.007656517485156655 -7.866220066347162 -0.007667412655428052 -7.868210695683967
1027 -0.007657385757192969 -7.873877452104355 -0.0076552510028705 -7.8758659466868375
1028 -0.007657334208488464 -7.8815347863128435 -0.007659746101126075 -7.883525692787964
1029 -0.00766314051579684 -7.889197926828641 -0.0076446462189778686 -7.891170339006941
1030 -0.007656334503553808 -7.896854261332194 -0.007661699154414237 -7.8988320381613555
1031 -0.007657183730043471 -7.904511445062238 -0.007657282357104123 -7.906489320518459
1032 -0.007653495110571384 -7.91216494017281 -0.007659207074902951 -7.914148527593363
1033 -0.007656614226289093 -7.919821554399099 -0.007655753358267248 -7.92180428095163
1034 -0.0076572255929932 -7.927478779992092 -0.0076612774981185796 -7.929465558449748
1035 -0.007657186849974096 -7.935135966842066 -0.007657643803395331 -7.937123202253144
1036 -0.0076561870751902465 -7.942792153917256 -0.0076491826912388206 -7.9447723849443825
1037 -0.007657294580712915 -7.950449448497968 -0.007655916223302484 -7.952428301167685
1038 -0.007656211452558637 -7.958105659950527 -0.007651241845451295 -7.960079543013136
1039 -0.007658768096007407 -7.965764428046534 -0.007666180143132806 -7.967745723156269
1040 -0.0076577861327677965 -7.973422214179302 -0.007663483638316393 -7.975409206794585
1041 -0.007657252671197057 -7.981079466850499 -0.007631121948361397 -7.983040328742947
1042 -0.007658382644876838 -7.988737849495376 -0.007663887878879905 -7.990704216621826
1043 -0.007657952723093331 -7.996395802218469 -0.007657148502767086 -7.998361365124594
1044 -0.007657657586969435 -8.004053459805439 -0.007658827397972345 -8.006020192522566
1045 -0.007656948827207089 -8.011710408632647 -0.007664630026556552 -8.013684822549124
1046 -0.00765735546592623 -8.019367764098574 -0.007671981444582343 -8.021356803993706
1047 -0.00766068787779659 -8.02702845197637 -0.007612243131734431 -8.028969047125441
1048 -0.007658559828996658 -8.034687011805367 -0.007661917642690241 -8.03663096476813
1049 -0.007658397266641259 -8.04234540907201 -0.007658918108791113 -8.044289882876923
1050 -0.007658620411530137 -8.050004029483539 -0.0076603770023211835 -8.051950259879243
1051 -0.007657353579998016 -8.057661383063536 -0.007628070889040828 -8.059578330768284
1052 -0.007658752519637347 -8.065320135583173 -0.007649835268966854 -8.067228166037252
1053 -0.007659237366169691 -8.072979372949343 -0.007660922314971686 -8.074889088352224
1054 -0.007658903952687979 -8.08063827690203 -0.0076594823505729435 -8.082548570702796
1055 -0.007659297413192689 -8.088297574315224 -0.007656884798780084 -8.090205455501577
1056 -0.007659229403361678 -8.095956803718586 -0.007660752232186496 -8.097866207733764
1057 -0.007659110380336643 -8.103615914098922 -0.007654536794871092 -8.105520744528635
1058 -0.00765874630305916 -8.111274660401982 -0.00765836660284549 -8.11317911113148
1059 -0.007659140625037253 -8.11893380102702 -0.007666097488254309 -8.120845208619734
1060 -0.007657155487686395 -8.126590956514706 -0.007619232218712568 -8.128464440838446
1061 -0.007659637345932424 -8.134250593860639 -0.007661099405959248 -8.136125540244405
1062 -0.007659234525635839 -8.141909828386275 -0.007659257133491337 -8.143784797377897
1063 -0.0076594558544456955 -8.149569284240721 -0.007658426277339458 -8.151443223655237
1064 -0.007658945745788515 -8.15722822998651 -0.007673519453965128 -8.159116743109202
1065 -0.007659996557049453 -8.164888226543559 -0.007661614939570427 -8.166778358048772
1066 -0.007659387937746942 -8.172547614481305 -0.0076570631703361865 -8.174435421219108
1067 -0.007673975662328303 -8.180221590143633 -0.007746038818731904 -8.18218146003784
1068 -0.007657449040561914 -8.187879039184194 -0.007658261270262301 -8.189839721308102
1069 -0.007657661871053279 -8.195536701055248 -0.007658955431543291 -8.197498676739645
1070 -0.007657925202511251 -8.20319462625776 -0.0076582582201808694 -8.205156934959826
1071 -0.007658109394833445 -8.210852735652594 -0.007657077629119158 -8.212814012588945
1072 -0.0076581753557547925 -8.218510911008348 -0.007659679977223277 -8.220473692566168
1073 -0.0076578859705477955 -8.226168796978897 -0.007658376172184944 -8.228132068738352
1074 -0.0076580442488193515 -8.233826841227716 -0.00765780929941684 -8.23578987803777
1075 -0.007658065971918404 -8.241484907199634 -0.00765770641155541 -8.243447584449324
1076 -0.007657876750454306 -8.249142783950088 -0.007657555979676545 -8.251105140429
1077 -0.0076650575036183 -8.256807841453707 -0.0075974679319188 -8.25870260836092
1078 -0.007660584547556937 -8.264468426001264 -0.0076640918618068096 -8.266366700222727
1079 -0.007658890867605806 -8.27212731686887 -0.007659162487834692 -8.274025862710563
1080 -0.0076585776638239626 -8.279785894532694 -0.0076593256555497645 -8.281685188366112
1081 -0.007659359066747129 -8.28744525359944 -0.007659773482009769 -8.289344961848121
1082 -0.007658658712171018 -8.29510391231161 -0.0076578477630391715 -8.29700280961116
1083 -0.007659052591770887 -8.302762964903382 -0.007666455581784248 -8.304669265192944
1084 -0.007661546859890222 -8.310424511763271 -0.007672646990977227 -8.312341912183921
1085 -0.007657619914971292 -8.318082131678242 -0.007634502812288701 -8.31997641499621
1086 -0.007659836113452912 -8.325741967791695 -0.007661017309874296 -8.327637432306085
1087 -0.007659310800954699 -8.33340127859265 -0.007657119794748724 -8.335294552100834
1088 -0.007655862998217344 -8.341057141590866 -0.007648696051910519 -8.342943248152745
1089 -0.007650823052972555 -8.34870796464384 -0.007585770706646145 -8.35052901885939
1090 -0.007659945101477206 -8.356367909745316 -0.007657831651158631 -8.358186850510549
1091 -0.007660783524625003 -8.36402869326994 -0.007661371654830873 -8.36584822216538
1092 -0.007660736213438213 -8.371689429483379 -0.007660838006995618 -8.373509060172374
1093 -0.007660512416623533 -8.379349941900003 -0.007659909757785499 -8.38116896993016
1094 -0.007659972039982676 -8.387009913939986 -0.00766223284881562 -8.388831202778976
1095 -0.007658858271315694 -8.394668772211302 -0.007656419510021805 -8.396487622288998
1096 -0.007660451834090054 -8.402329224045392 -0.007657675351947546 -8.404145297640945
1097 -0.007658850727602839 -8.409988074772995 -0.0076590043026953936 -8.41180430194364
1098 -0.007660018769092858 -8.417648093542088 -0.007660721498541534 -8.419465023442182
1099 -0.007660098280757666 -8.425308191822845 -0.007662685960531235 -8.427127709402713
1100 -0.007660712162032723 -8.432968903984877 -0.007659003091976047 -8.43478671249469
1101 -0.007659048796631396 -8.440627952781508 -0.007652719668112695 -8.442439432162802
1102 -0.007658173050731421 -8.44828612583224 -0.007724749762564898 -8.450164181925366
1103 -0.007660430436953902 -8.455946556269193 -0.007659689080901444 -8.457823871006267
1104 -0.00765945678576827 -8.463606013054962 -0.00765922674909234 -8.46548309775536
1105 -0.007659745262935757 -8.471265758317898 -0.007660051621496677 -8.473143149376856
1106 -0.00765963951125741 -8.478925397829155 -0.007659872947260738 -8.480803022324118
1107 -0.007659653946757316 -8.486585051775911 -0.007658848073333502 -8.488461870397451
1108 -0.007658369187265634 -8.494243420963176 -0.007656744285486639 -8.496118614682938
1109 -0.007659217156469822 -8.501902638119645 -0.007662844425067305 -8.503781459108005
1110 -0.007659125467762351 -8.509561763587408 -0.0076645563123747705 -8.511446015420379
1111 -0.007658588653430343 -8.51722035224084 -0.007672951370477676 -8.519118966790856
1112 -0.00765902497805655 -8.524879377218896 -0.007654670602641999 -8.526773637393498
1113 -0.007658789097331464 -8.532538166316227 -0.007659495482221246 -8.53443313287572
1114 -0.007657717983238399 -8.540195884299466 -0.007742836233228445 -8.542175969108948
1115 -0.007658005692064762 -8.547853889991531 -0.007660781592130661 -8.549836750701079
1116 -0.007657797518186271 -8.555511687509718 -0.007655884558334947 -8.557492635259415
1117 -0.007657175860367715 -8.563168863370086 -0.007653389661572874 -8.565146024920988
1118 -0.007657519006170332 -8.570826382376255 -0.007633497728966177 -8.572779522649954
1119 -0.0076570533448830245 -8.578483435721138 -0.0076585175935179 -8.580438040243472
1120 -0.007658979506231844 -8.58614241522737 -0.00765783111564815 -8.58809587135912
1121 -0.007658827770501375 -8.593801242997872 -0.007658940274268389 -8.595754811633388
1122 -0.007658866769634187 -8.601460109767507 -0.00766047511715442 -8.603415286750542
1123 -0.007658281526528299 -8.609118391294034 -0.007661081780679524 -8.61107636853122
1124 -0.00765724943485111 -8.616775640728886 -0.007671502372249961 -8.618747870903471
1125 -0.007659166282974183 -8.624434807011859 -0.007660504058003425 -8.626408374961475
1126 -0.0076581432949751616 -8.632092950306834 -0.007659503631293774 -8.634067878592768
1127 -0.007657807017676532 -8.63975075732451 -0.00764743632171303 -8.641715314914482
1128 -0.00765832660254091 -8.647409083927052 -0.00763439810834825 -8.64934971302283
1129 -0.007658917154185474 -8.655068001081236 -0.007657857774756849 -8.657007570797585
1130 -0.007659279648214579 -8.66272728072945 -0.007657790230587125 -8.664665361028172
1131 -0.00765895782969892 -8.67038623855915 -0.007657530857250095 -8.672322891885422
1132 -0.0076589330798015 -8.678045171638951 -0.007658107345923782 -8.679980999231345
1133 -0.007658760203048587 -8.685703931842 -0.007659513177350164 -8.687640512408695
1134 -0.007659584796056151 -8.693363516638055 -0.007654702593572438 -8.695295215002268
1135 -0.007658395008184016 -8.701021911646238 -0.007651565317064524 -8.702946780319333
1136 -0.007658506231382489 -8.708680417877622 -0.007659808918833733 -8.710606589238168
1137 -0.0076598608633503314 -8.716340278740972 -0.0076507773948833345 -8.71825736663305
1138 -0.007659610896371305 -8.723999889637344 -0.007659840420819819 -8.72591720705387
1139 -0.007658739970065653 -8.73165862960741 -0.00763956734444946 -8.73355677439832
1140 -0.007660227431915701 -8.739318857039326 -0.007659994624555111 -8.741216769022875
1141 -0.007659893855452538 -8.746978750894778 -0.0076595599530264735 -8.748876328975902
1142 -0.007658638525754213 -8.754637389420532 -0.0076556461164727805 -8.756531975092374
1143 -0.007655864604748786 -8.76229325402528 -0.007633168832398951 -8.764165143924773
1144 -0.0076591749908402566 -8.76995242901612 -0.007640037382952869 -8.771805181307725
1145 -0.00766045181080699 -8.777612880826927 -0.007656885939650237 -8.779462067247374
1146 -0.007662294642068445 -8.785275175468996 -0.007685075234621763 -8.787147142481997
1147 -0.007659765263088048 -8.792934940732085 -0.007659352757036686 -8.794806495239033
1148 -0.007659404096193612 -8.800594344828278 -0.0076587112620472905 -8.80246520650108
1149 -0.007658891938626766 -8.808253236766905 -0.007657970115542412 -8.810123176616623
1150 -0.007660830859094858 -8.815914067626 -0.007615190604701639 -8.817738367221324
1151 -0.007659810781478882 -8.82357387840748 -0.007664299313910305 -8.825402666535235
1152 -0.007659764005802571 -8.831233642413283 -0.007658949587494135 -8.833061616122729
1153 -0.007660427573136985 -8.83889406998642 -0.007661451655440033 -8.84072306777817
1154 -0.007659944077022374 -8.846554014063443 -0.007659513270482421 -8.848382581048652
1155 -0.00766025148332119 -8.854214265546764 -0.007659404282458126 -8.85604198533111
1156 -0.007660295767709613 -8.861874561314474 -0.007661108369939029 -8.86370309370105
1157 -0.007661547907628119 -8.869536109222102 -0.007659487565979362 -8.871362581267029
1158 -0.007656765962019562 -8.877192875184122 -0.007623939402401447 -8.87898652066943
1159 -0.007660902221687138 -8.884853777405809 -0.007656703516840935 -8.88664322418627
1160 -0.007661184412427247 -8.892514961818236 -0.007667203759774565 -8.894310427946046
1161 -0.007659309031441808 -8.900174270849678 -0.007664387859404087 -8.901974815805449
1162 -0.007660472160205245 -8.907834743009884 -0.007699957536533475 -8.909674773341983
1163 -0.007658515474759042 -8.915493258484643 -0.0076592305675148966 -8.917334003909499
1164 -0.007658790098503232 -8.923152048583146 -0.007660320261493325 -8.924994324170992
1165 -0.007659112941473723 -8.93081116152462 -0.0076446415623649955 -8.932638965733357
1166 -0.007660631276667118 -8.938471792801288 -0.007649851683527231 -8.940288817416885
1167 -0.007659943331964314 -8.946131736133252 -0.007661044853739441 -8.947949862270624
1168 -0.00765803474932909 -8.953789770882581 -0.007671987125650048 -8.955621849396275
1169 -0.0076591963414102794 -8.961448967223992 -0.007661846093833446 -8.963283695490109
1170 -0.007659372570924461 -8.969108339794916 -0.007658825442194939 -8.970942520932304
1171 -0.007659438205882907 -8.976767778000799 -0.007660932606086135 -8.97860345353839
1172 -0.0076589674921706315 -8.98442674549297 -0.007660264801234007 -8.986263718339625
1173 -0.007659133453853428 -8.992085878946822 -0.007681723055429757 -8.993945441395056
1174 -0.007659232686273753 -8.999745111633096 -0.007660422939807177 -9.001605864334863
1175 -0.007659285538829863 -9.007404397171927 -0.007656770315952599 -9.009262634650815
1176 -0.007659391104243696 -9.015063788276171 -0.00762646330986172 -9.016889097960677
1177 -0.00765921848360449 -9.022723006759776 -0.007651247247122228 -9.024540345207798
1178 -0.007659867824986577 -9.030382874584763 -0.007659779582172632 -9.032200124789972
1179 -0.007660323288291693 -9.038043197873055 -0.0076593223726376895 -9.039859447162609
1180 -0.007660402683541179 -9.045703600556596 -0.007656186120584607 -9.047515633283194
1181 -0.0076602879911661145 -9.053363888547763 -0.00766118539031595 -9.055176818673509
1182 -0.007661575963720679 -9.061025464511482 -0.0076592289842665195 -9.062836047657775
1183 -0.0076641544932499524 -9.068689619004733 -0.007711000950075686 -9.070547048607851
1184 -0.0076594606274738904 -9.076349079632207 -0.007661073002964258 -9.078208121610816
1185 -0.007658881507813931 -9.08400796114002 -0.007659808709286153 -9.085867930320102
1186 -0.007658934476785362 -9.091666895616806 -0.00766097332816571 -9.093528903648268
1187 -0.0076592671917751435 -9.09932616280858 -0.007658570352941751 -9.10118747400121
1188 -0.007659606169909239 -9.10698576897849 -0.0076602620771154765 -9.108847736078324
1189 -0.007659076992422342 -9.114644845970911 -0.007658845116384328 -9.11650658119471
1190 -0.007659927755594253 -9.122304773726505 -0.007652548630721867 -9.124159129825431
1191 -0.007659799279645085 -9.12996457300615 -0.007662052288651466 -9.131821182114082
1192 -0.007659438042901456 -9.137624011049052 -0.007662171986885369 -9.139483354100967
1193 -0.0076591985300183294 -9.14528320957907 -0.007660223613493144 -9.147143577714461
1194 -0.00766033788677305 -9.152943547465842 -0.007656838209368288 -9.154800415923829
1195 -0.007659582491032779 -9.160603129956876 -0.007661305461078882 -9.162461721384908
1196 -0.007659329567104578 -9.16826245952398 -0.007659564260393381 -9.170121285645301
1197 -0.007659509894438088 -9.175921969418418 -0.007658368954434991 -9.177779654599735
1198 -0.007659160066395998 -9.183581129484814 -0.007658598176203668 -9.185438252775938
1199 -0.007659135945141315 -9.191240265429956 -0.0076585196191444995 -9.193096772395084
1200 -0.007659344282001257 -9.198899609711956 -0.007659501861780882 -9.200756274256864
1201 -0.007659734156914055 -9.20655934386887 -0.007666275696828961 -9.208422549953694
1202 -0.007658310886472464 -9.214217654755343 -0.0076749030966311695 -9.216097453050326
1203 -0.007658504787832499 -9.221876159543175 -0.007658358034677804 -9.223755811085004
1204 -0.0076585669536143545 -9.229534726496789 -0.007656432664953172 -9.231412243749958
1205 -0.007653821911662817 -9.237188548408453 -0.00767914024181664 -9.239091383991774
1206 -0.007658229907974601 -9.244846778316427 -0.007671964913606643 -9.24676334890538
1207 -0.0076583690708503125 -9.252505147387277 -0.007650785846635699 -9.254414134752016
1208 -0.0076593247475102546 -9.260164472134788 -0.007648494723252952 -9.262062629475269
1209 -0.0076585980132222176 -9.26782307014801 -0.007659576763398945 -9.269722206238667
1210 -0.0076588036492466925 -9.275481873797256 -0.007659505354240537 -9.277381711592907
1211 -0.007658579107373953 -9.28314045290463 -0.007657537353225052 -9.285039248946132
1212 -0.0076597956474870445 -9.290800248552118 -0.007676320499740541 -9.292715569445873
1213 -0.0076597766950726506 -9.298460025247191 -0.007650031871162355 -9.300365601317035
1214 -0.00765851391479373 -9.306118539161986 -0.007657880010083318 -9.308023481327117
1215 -0.007658988866023719 -9.313777528028009 -0.007658288814127445 -9.315681770141245
1216 -0.007659296202473342 -9.321436824230481 -0.007658622320741415 -9.323340392461986
1217 -0.007657688157632947 -9.329094512388114 -0.007671137386932969 -9.331011529848919
1218 -0.007658459735102952 -9.336752972123216 -0.00765736133325845 -9.338668891182177
1219 -0.007651703036390245 -9.344404675159607 -0.007697011390700936 -9.346365902572877
1220 -0.00765760256908834 -9.352062277728695 -0.007653415412642061 -9.35401931798552
1221 -0.0076579132582992315 -9.359720190986994 -0.007655422249808907 -9.361674740235328
1222 -0.007658119848929346 -9.367378310835925 -0.007657350553199649 -9.369332090788527
1223 -0.007658070116303861 -9.375036380952228 -0.007659131078980863 -9.376991221867508
1224 -0.007657620962709189 -9.382694001914937 -0.007662243000231684 -9.384653464867739
1225 -0.007656085095368326 -9.390350087010304 -0.007646551262587309 -9.392300016130326
1226 -0.007658447790890932 -9.398008534801196 -0.007662944123148918 -9.399962960253475
1227 -0.0076586953829973934 -9.405667230184193 -0.00765661799814552 -9.407619578251621
1228 -0.00765971252694726 -9.41332694271114 -0.0076534217456355694 -9.415272999997256
1229 -0.007658685091882944 -9.420985627803024 -0.007657789136283099 -9.42293078913354
1230 -0.007651849300600588 -9.428637477103624 -0.007593311998061836 -9.430524101131601
1231 -0.007659434666857123 -9.436296911770482 -0.007656637369655073 -9.438180738501256
1232 -0.007659970922395587 -9.443956882692877 -0.007662281976081431 -9.445843020477337
1233 -0.007659934763796628 -9.451616817456674 -0.007659630384296179 -9.453502650861633
1234 -0.007657749555073678 -9.459274567011748 -0.007667374052107334 -9.461170024913741
1235 -0.007659144280478358 -9.466933711292226 -0.0076596491737291215 -9.46882967408747
1236 -0.007659257692284882 -9.474592968984512 -0.007655601250007749 -9.476485275337478
1237 -0.007660122122615576 -9.482253091107127 -0.0076533888932317495 -9.48413866423071
1238 -0.007659905334003269 -9.48991299644113 -0.007661706954240799 -9.49180037118495
1239 -0.007659292686730624 -9.497572289127861 -0.007662182440981269 -9.499462553625932
1240 -0.007659357180818916 -9.50523164630868 -0.0076446803519502286 -9.507107233977882
1241 -0.007660779217258096 -9.512892425525937 -0.007660677353851497 -9.514767911331733
1242 -0.007659930945374071 -9.520552356471311 -0.007657899241894484 -9.522425810573628
1243 -0.00765728666447103 -9.528209643135783 -0.007635239721275866 -9.530061050294904
1244 -0.007658811751753092 -9.535868454887536 -0.007659764541313052 -9.537720814836216
1245 -0.007659762422554195 -9.54352821731009 -0.007658905326388776 -9.545379720162606
1246 -0.0076599637744948264 -9.551188181084585 -0.00766549666877836 -9.553045216831384
1247 -0.007665446912869811 -9.558853627997456 -0.007727734022773802 -9.560772950854158
1248 -0.007658856501802802 -9.566512484499258 -0.007660706038586795 -9.568433656892745
1249 -0.007658726861700415 -9.574171211360959 -0.0076579998014494775 -9.576091656694194
1250 -0.007658688141964376 -9.581829899502923 -0.00765953769441694 -9.583751194388611
1251 -0.007658981601707637 -9.58948888110463 -0.007658100803382695 -9.591409295191994
1252 -0.007658337452448904 -9.59714721855708 -0.0076603660825639965 -9.599069661274559
1253 -0.007659103558398783 -9.60480632211548 -0.007658869354054331 -9.606728530628613
1254 -0.007658179639838636 -9.612464501755317 -0.007660587900318205 -9.614389118528932
1255 -0.007660409365780651 -9.620124911121097 -0.007644675229676068 -9.622033793758607
1256 -0.007659370894543827 -9.627784282015641 -0.007673243735916912 -9.629707037494525
1257 -0.007658428861759603 -9.6354427108774 -0.007664335379377008 -9.637371372873902
1258 -0.00765872704796493 -9.643101437925365 -0.007658454007469118 -9.645029826881371
1259 -0.007653972320258618 -9.650755410245624 -0.007679968094453216 -9.652709794975825
1260 -0.007657698797993362 -9.658413109043618 -0.007652733731083572 -9.660362528706909
1261 -0.007658893661573529 -9.666072002705192 -0.007660552440211177 -9.668023081147119
1262 -0.0076573258498683575 -9.67372932855506 -0.007647973671555519 -9.675671054818675
1263 -0.0076575518352910875 -9.68138688039035 -0.007651465944945812 -9.683322520763621
1264 -0.0076586111215874554 -9.689045491511939 -0.007657219306565821 -9.690979740070187
1265 -0.007664152747020125 -9.69670964425896 -0.007590661244466901 -9.698570401314655
1266 -0.007660403940826654 -9.704370048199786 -0.007665225118398666 -9.706235626433052
1267 -0.007659609313122928 -9.71202965751291 -0.0076592689845710995 -9.713894895417624
1268 -0.007659493037499488 -9.719689150550408 -0.0076621885411441324 -9.721557083958768
1269 -0.007659419113770128 -9.727348569664178 -0.007659903774037957 -9.729216987732805
1270 -0.007660183147527278 -9.735008752811705 -0.007661017985083163 -9.736878005717887
1271 -0.0076589298900216814 -9.742667682701727 -0.007654681382700801 -9.744532687100588
1272 -0.00765982826706022 -9.750327510968788 -0.007657004077918828 -9.752189691178506
1273 -0.00765920770354569 -9.757986718672333 -0.007662361348047852 -9.759852052526554
1274 -0.007656482444144785 -9.765643201116477 -0.007646302063949406 -9.767498354590504
1275 -0.007661414239555598 -9.773304615356032 -0.007651203381828964 -9.775149557972334
1276 -0.007660189527086914 -9.78096480488312 -0.0076598443789407614 -9.782809402351274
1277 -0.007658158475533128 -9.788622963358652 -0.007631702721118927 -9.790441105072393
1278 -0.007659651967696845 -9.796282615326348 -0.0076577524887397885 -9.798098857561133
1279 -0.0076605458045378326 -9.803943161130885 -0.0076628717128187415 -9.805761729273952
1280 -0.00765902241691947 -9.811602183547805 -0.007662047259509563 -9.813423776533462
1281 -0.007660168712027371 -9.819262352259832 -0.007659524353221059 -9.821083300886682
1282 -0.007658229325897992 -9.82692058158573 -0.0076247415971010925 -9.828708042483784
1283 -0.0076605627778917555 -9.834581144363622 -0.007658610469661653 -9.836366652953446
1284 -0.007660586084239185 -9.84224173044786 -0.0076599566265940664 -9.84402660958004
1285 -0.0076605972135439515 -9.849902327661404 -0.0076627898262813686 -9.85168939940632
1286 -0.007661085692234337 -9.857563413353638 -0.0076627253321930764 -9.859352124738512
1287 -0.0076615577563643456 -9.865224971110003 -0.007653317507356405 -9.867005442245869
1288 -0.007662097061984241 -9.872887068171988 -0.00766095167491585 -9.874666393920785
1289 -0.007661013933829963 -9.880548082105818 -0.007663396303541958 -9.882329790224327
1290 -0.007661224668845534 -9.888209306774664 -0.007665678090415895 -9.889995468314742
1291 -0.007660128735005855 -9.89586943550967 -0.007659496855922043 -9.897654965170664
1292 -0.007660849625244737 -9.903530285134915 -0.007661304250359535 -9.905316269421023
1293 -0.007660124590620399 -9.911190409725535 -0.0076554323546588424 -9.912971701775682
1294 -0.00765874101780355 -9.918849150743338 -0.007657515397295356 -9.920629217172976
1295 -0.007660127454437315 -9.926509278197775 -0.00766015809495002 -9.928289375267926
1296 -0.007659399323165417 -9.93416867752094 -0.0076571081299334764 -9.93594648339786
1297 -0.0076592955738306046 -9.941827973094771 -0.0076652354095131155 -9.943611718807373
1298 -0.007661148253828287 -9.949489121348599 -0.007642423617653549 -9.951254142425027
1299 -0.007661843579262495 -9.95715096492786 -0.007676167134195566 -9.958930309559223
1300 -0.007659969804808498 -9.96481093473267 -0.007660932070575654 -9.966591241629798
1301 -0.007659826916642487 -9.972470761649312 -0.007656640233471989 -9.97424788186327
1302 -0.007654288038611412 -9.980125049687924 -0.0076229303609579805 -9.981870812224228
1303 -0.007659956580027938 -9.987785006267952 -0.007660428923554718 -9.989531241147782
1304 -0.007660609460435808 -9.995445615728388 -0.007660399354062974 -9.997191640501844
1305 -0.0076613617595285175 -10.003106977487915 -0.007655570306815207 -10.00484721080866
1306 -0.007662098575383425 -10.0107690760633 -0.007681635837070644 -10.01252884664573
1307 -0.007659728685393929 -10.018428804748693 -0.007666129386052489 -10.020194976031782
1308 -0.007660155324265361 -10.026088960072958 -0.0076600077329203485 -10.027854983764701
1309 -0.007661605416797101 -10.033750565489754 -0.007695559831336141 -10.035550543596038
1310 -0.00765999685972929 -10.041410562349483 -0.0076571986312046645 -10.043207742227242
1311 -0.007659277995117009 -10.0490698403446 -0.007655336218886077 -10.050863078446127
1312 -0.007658389443531632 -10.056728229788131 -0.007738186581991613 -10.05860126502812
1313 -0.007658566627651453 -10.064386796415782 -0.007660623546689749 -10.06626188857481
1314 -0.007658392540179193 -10.072045188955961 -0.007657088199630379 -10.07391897677444
1315 -0.007658422086387872 -10.07970361104235 -0.007659092009998858 -10.081578068784438
1316 -0.007657952443696559 -10.087361563486047 -0.007656195084564388 -10.089234263869002
1317 -0.007658332702703774 -10.09501989618875 -0.007660686667077243 -10.096894950536079
1318 -0.007658698270097375 -10.102678594458848 -0.007659851852804422 -10.104554802388883
1319 -0.007658301759511233 -10.110336896218358 -0.007660622405819595 -10.112215424794702
1320 -0.007658572448417544 -10.117995468666775 -0.007651009643450379 -10.119866434438151
1321 -0.007659063185565173 -10.12565453185234 -0.00766152476426214 -10.127527959202414
1322 -0.007658436265774071 -10.133312968118116 -0.00766208590939641 -10.13519004511181
1323 -0.0076571464305743575 -10.14097011454869 -0.0076494623441249136 -10.142839507455935
1324 -0.007658242923207581 -10.148628357471898 -0.007662818441167474 -10.150502325897103
1325 -0.007658386370167136 -10.156286743842065 -0.007665207306854427 -10.158167533203956
1326 -0.007656233012676239 -10.163942976854742 -0.007667572796344757 -10.165835106000301
1327 -0.007656989200040698 -10.171599966054782 -0.00766691833268851 -10.17350202433299
1328 -0.007657665433362127 -10.179257631488143 -0.007658783113583922 -10.181160807446574
1329 -0.007659236714243889 -10.186916868202387 -0.00761805041693151 -10.188778857863506
1330 -0.00765856602229178 -10.194575434224678 -0.007658530818298459 -10.196437388681804
1331 -0.007659249543212354 -10.202234683767891 -0.007658213446848095 -10.204095602128653
1332 -0.0076590866781771185 -10.209893770446069 -0.007658429583534599 -10.211754031712188
1333 -0.0076587204821407795 -10.21755249092821 -0.00765811768360436 -10.219412149395792
1334 -0.007659257831983268 -10.225211748760193 -0.007658588653430343 -10.227070738049223
1335 -0.007658502459526062 -10.232870251219719 -0.00765974095556885 -10.234730479004792
1336 -0.007660774863325059 -10.240531026083044 -0.007667590002529323 -10.242398069007322
1337 -0.007658071280457079 -10.2481890973635 -0.007656500418670475 -10.250054569425993
1338 -0.00765895820222795 -10.255848055565728 -0.007647111220285297 -10.257701680646278
1339 -0.007663251832127571 -10.263511307397856 -0.007688085874542594 -10.265389766520821
1340 -0.007658833940513432 -10.27117014133837 -0.0076565372059121724 -10.273046303726733
1341 -0.00765861296094954 -10.278828754299319 -0.0076591602060943845 -10.280705463932827
1342 -0.007658315938897431 -10.286487070238216 -0.007659791363403201 -10.288365255296231
1343 -0.007658564927987754 -10.294145635166204 -0.007652358361519873 -10.296017613657751
1344 -0.007659076992422342 -10.301804712158626 -0.007654271996580064 -10.303671885654332
1345 -0.007659229566343129 -10.30946394172497 -0.007654990442097187 -10.311326876096429
1346 -0.007658982626162469 -10.317122924351132 -0.007656818930990994 -10.31898369502742
1347 -0.0076604356523603204 -10.324783360003492 -0.007664261152967811 -10.326647956180388
1348 -0.007659107795916498 -10.332442467799408 -0.007624097005464137 -10.334272053185853
1349 -0.007662215968593955 -10.340104683768002 -0.00765514811500907 -10.341927201300862
1350 -0.007659289613366127 -10.347763973381369 -0.007658762484788894 -10.349585963785652
1351 -0.007659765682183206 -10.355423739063552 -0.007660471741110087 -10.357246435526761
1352 -0.007659487822093069 -10.363083226885644 -0.00765965273603797 -10.3649060882628
1353 -0.007659510523080826 -10.370742737408724 -0.007660275069065392 -10.372566363331865
1354 -0.007658931636251509 -10.378401669044976 -0.0076606175629422065 -10.380226980894808
1355 -0.007659494993276894 -10.386061164038253 -0.007658403366804123 -10.387885384261612
1356 -0.00765934435185045 -10.393720508390103 -0.007661044900305569 -10.395546429161918
1357 -0.007659197668544948 -10.401379706058648 -0.007658489770255983 -10.403204918932174
1358 -0.007659378973767161 -10.409039085032415 -0.007659435784444213 -10.410864354716617
1359 -0.007658718549646437 -10.41669780358206 -0.007664770842529834 -10.418529125559147
1360 -0.007661385159008205 -10.424359188741068 -0.00768072372302413 -10.42620984928217
1361 -0.007659032917581498 -10.43201822165865 -0.007657496770843863 -10.433867346053013
1362 -0.007658388954587281 -10.439676610613237 -0.007658055704087019 -10.4415254017571
1363 -0.007658492657355964 -10.447335103270593 -0.007660694024525583 -10.449186095781627
1364 -0.007655723788775504 -10.454990827059369 -0.007628120272420347 -10.456814216054047
1365 -0.007659391290508211 -10.462650218349877 -0.007660253322683275 -10.46447446937673
1366 -0.007659171754494309 -10.47030939010437 -0.0076591155491769316 -10.472133584925908
1367 -0.007659453549422324 -10.477968843653793 -0.007658283319324255 -10.479791868245233
1368 -0.007659758417867124 -10.48562860207166 -0.007657577097415924 -10.487449445342648
1369 -0.007658446789719164 -10.49328704886138 -0.007703570486046374 -10.495153015828695
1370 -0.0076592466561123725 -10.500946295517492 -0.007659196411259473 -10.502812212239954
1371 -0.0076593226753175255 -10.50860561819281 -0.007660007150843739 -10.510472219390797
1372 -0.007659132964909077 -10.516264751157719 -0.007659591780975461 -10.518131811171772
1373 -0.0076589377131313086 -10.52392368887085 -0.007660315814428031 -10.5257921269862
1374 -0.007659184793010354 -10.53158287366386 -0.007661969121545553 -10.533454096107747
1375 -0.0076581867644563316 -10.539241060428315 -0.0076606944669038056 -10.54111479057465
1376 -0.00765941683202982 -10.546900477260346 -0.007661570748314262 -10.548776361322965
1377 -0.007666116347536445 -10.554566593607882 -0.007635566778481007 -10.556411928101445
1378 -0.007660071365535259 -10.562226664973418 -0.007661326904781163 -10.564073255006226
1379 -0.007661424134857953 -10.569888089108275 -0.007653906405903399 -10.571727161412129
1380 -0.007660041586495936 -10.57754813069477 -0.0076484169578179715 -10.579375578369946
1381 -0.007658557617105544 -10.585206688311876 -0.007671655318699777 -10.587047233688645
1382 -0.007659765891730785 -10.592866454203607 -0.0076560895191505555 -10.594703323207796
1383 -0.007661620830185711 -10.600528075033793 -0.007662038807757199 -10.602365362015552
1384 -0.007659589941613376 -10.608187664975407 -0.007662006770260632 -10.610027368785813
1385 -0.007659591757692397 -10.6158472567331 -0.007659360067918897 -10.617686728853732
1386 -0.00766197529155761 -10.623509232024658 -0.007680604979395866 -10.625367333833127
1387 -0.007659531198441982 -10.6311687632231 -0.007659674109891057 -10.633027007943019
1388 -0.007659686729311943 -10.638828449952412 -0.007659764075651765 -10.64068677201867
1389 -0.007659465190954506 -10.646487915143366 -0.0076610707910731435 -10.648347842809743
1390 -0.007660094927996397 -10.654148010071362 -0.007653599162586034 -10.656001441972329
1391 -0.007660284941084683 -10.661808295012447 -0.007649591146036983 -10.663651033118366
1392 -0.00765952835790813 -10.669467823370356 -0.007658977061510086 -10.671310010179877
1393 -0.007659349031746388 -10.677127172402102 -0.007659459626302123 -10.678969469806178
1394 -0.007659544725902379 -10.684786717128004 -0.007660294510424137 -10.686629764316603
1395 -0.007653649244457483 -10.69244036637246 -0.007615886861458421 -10.694245651178061
1396 -0.007661172491498292 -10.70010153886396 -0.007655049534514546 -10.701900700712576
1397 -0.007660054531879723 -10.707761593395839 -0.007656782446429133 -10.709557483159005
1398 -0.007660192274488509 -10.715421785670328 -0.00766316493973136 -10.717220648098737
1399 -0.007660435070283711 -10.723082220740611 -0.00766746758017689 -10.724888115678914
1400 -0.0076605783542618155 -10.730742799094873 -0.007659195666201412 -10.732547311345115
1401 -0.007659644028171897 -10.738402443123045 -0.007661756710149348 -10.740209068055265
1402 -0.0076594420475885275 -10.746061885170633 -0.007660750113427639 -10.747869818168692
1403 -0.007660354278050363 -10.753722239448683 -0.007664348324760794 -10.755534166493453
1404 -0.007659954926930368 -10.761382194375614 -0.007659642654471099 -10.763193809147923
1405 -0.00766029937658459 -10.769042493752199 -0.007660416048020124 -10.770854225195944
1406 -0.00765969050116837 -10.776702184253367 -0.007661675452254713 -10.778515900648198
1407 -0.007659699721261859 -10.78436188397463 -0.007659994182176888 -10.786175894830375
1408 -0.007659791456535459 -10.792021675431165 -0.007659090752713382 -10.79383498558309
1409 -0.0076590163167566064 -10.799680691747922 -0.0076607570983469485 -10.801495742681436
1410 -0.0076638430589810016 -10.807344534806903 -0.007645914959721267 -10.809141657641156
1411 -0.007659860607236624 -10.81500439541414 -0.007658509048633277 -10.81680016668979
1412 -0.0076597028644755484 -10.822664098278617 -0.007656548521481454 -10.824456715211271
1413 -0.007659514085389674 -10.830323612364007 -0.007661724532954395 -10.832118439744226
1414 -0.0076619456987828015 -10.837985558062789 -0.0076499744318425655 -10.839768414176069
1415 -0.007660242705605924 -10.845645800768395 -0.00766292279586196 -10.847431336971932
1416 -0.007659546285867691 -10.853305347054263 -0.007654031645506621 -10.855085368617438
1417 -0.0076604597736150025 -10.860965806827878 -0.007659322419203818 -10.862744691036642
1418 -0.00765959694981575 -10.868625403777694 -0.0076605156296864155 -10.870405206666328
1419 -0.007660508365370333 -10.876285912143064 -0.007657336839474738 -10.878062543505804
1420 -0.007660085661336779 -10.883945997804402 -0.007631835271604359 -10.885694378777409
1421 -0.007660515676252544 -10.891606513480655 -0.007661727839149535 -10.893356106616558
1422 -0.007660903641954065 -10.899267417122608 -0.007662245514802634 -10.901018352131361
1423 -0.007660211995244026 -10.906927629117853 -0.007659691316075623 -10.908678043447436
1424 -0.007687058858573436 -10.914614687976426 -0.007806288544088602 -10.916484331991525
1425 -0.0076585094910115005 -10.922273197467439 -0.007657074648886919 -10.92414140664041
1426 -0.007658005505800247 -10.929931202973238 -0.0076590332901105285 -10.931800439930521
1427 -0.007658990751951933 -10.93759019372519 -0.007659388985484838 -10.939459828916005
1428 -0.007658386812545359 -10.945248580537736 -0.007658119802363217 -10.947117948718368
1429 -0.00765860544051975 -10.952907185978257 -0.007659713830798864 -10.954777662549168
1430 -0.007658053957857192 -10.960565239936114 -0.007657780707813799 -10.96243544325698
1431 -0.007658386090770364 -10.968223626026885 -0.0076594559475779535 -10.97009489920456
1432 -0.007658705348148942 -10.975882331375034 -0.007658048858866095 -10.977752948063426
1433 -0.007659066165797412 -10.983541397540831 -0.007659463002346456 -10.985412411065772
1434 -0.007658513053320349 -10.991199910594151 -0.007660566852428019 -10.9930729779182
1435 -0.007658870797604323 -10.998858781391755 -0.007659792457707227 -11.000732770375906
1436 -0.007658015005290508 -11.006516796397046 -0.007654720917344093 -11.00838749129325
1437 -0.007658817223273218 -11.014175613620319 -0.007649427209980786 -11.01603691850323
1438 -0.007658570795319975 -11.021834184415638 -0.007660594186745584 -11.023697512689976
1439 -0.007659517670981586 -11.02949370208662 -0.007660428015515208 -11.031357940705492
1440 -0.007663642312400043 -11.03715734439902 -0.007621437730267644 -11.03897937843576
1441 -0.007659517461434007 -11.044816861860454 -0.007655000872910022 -11.04663437930867
1442 -0.00766024764161557 -11.05247710950207 -0.00765986111946404 -11.054294240428135
1443 -0.007659846125170589 -11.06013695562724 -0.007659477670677007 -11.061953718098811
1444 -0.007659482676535845 -11.067796438303775 -0.007657781639136374 -11.069611499737947
1445 -0.007659391779452562 -11.075455830083227 -0.007656733365729451 -11.077268233103677
1446 -0.007660497538745403 -11.083116327621973 -0.007640493172220886 -11.084908726275899
1447 -0.007659843540750444 -11.090776171162723 -0.00766099439933896 -11.092569720675238
1448 -0.007658120291307568 -11.09843429145403 -0.00769335066433996 -11.100263071339578
1449 -0.007660118653438986 -11.106094410107469 -0.007657764083705843 -11.107920835423284
1450 -0.00765952356159687 -11.113753933669065 -0.007659626426175237 -11.11558046184946
1451 -0.007659945101477206 -11.121413878770541 -0.0076583456480875615 -11.123238807497547
1452 -0.0076592357363551855 -11.129073114506896 -0.007660045218653977 -11.1308988527162
1453 -0.007659438624978065 -11.136732553131875 -0.00765904001891613 -11.138557892735117
1454 -0.007660342077724635 -11.144392895209599 -0.007663056463934481 -11.146220949199051
1455 -0.007658918341621757 -11.152051813551221 -0.007652013446204364 -11.153872962645256
1456 -0.007658371096476912 -11.159710184647698 -0.007669491088017821 -11.161542453733274
1457 -0.007660024333745241 -11.167370208981444 -0.007656674319878221 -11.169199128053153
1458 -0.007660664757713676 -11.175030873739157 -0.007647684123367071 -11.17684681217652
1459 -0.007661299780011177 -11.182692173519168 -0.007641910784877836 -11.184488722961397
1460 -0.0076606252929195765 -11.190352798812087 -0.007660617097280919 -11.192149340058679
1461 -0.007660022936761379 -11.198012821748849 -0.007660034694708884 -11.199809374753388
1462 -0.007660075253807008 -11.205672897002655 -0.007660046080127358 -11.207469420833515
1463 -0.007659533922560513 -11.213332430925215 -0.007660612347535789 -11.215130033181051
1464 -0.007659089122898877 -11.220991520048115 -0.007649817690253258 -11.222779850871305
1465 -0.007659112568944693 -11.22865063261706 -0.007653980515897274 -11.230433831387202
1466 -0.0076612897682935 -11.236311922385353 -0.007653872249647975 -11.23808770363685
1467 -0.007659845100715756 -11.243971767486068 -0.007660792605020106 -11.24574849624187
1468 -0.00765935352537781 -11.251631121011446 -0.007654409203678369 -11.253402905445547
1469 -0.007660785992629826 -11.259291907004076 -0.007680495944805443 -11.261083401390353
1470 -0.007659559044986964 -11.266951466049063 -0.007661380292847753 -11.268744781683202
1471 -0.007659253478050232 -11.274610719527113 -0.00765798354987055 -11.276402765233073
1472 -0.007659760443493724 -11.282270479970606 -0.0076633489457890395 -11.284066114178861
1473 -0.007659029448404908 -11.28992950941901 -0.007659573876298964 -11.29172568805516
1474 -0.007657989813014865 -11.297587499232026 -0.007666694466024637 -11.299392382521185
1475 -0.007659944402985275 -11.305247443635011 -0.00766271494794637 -11.307055097469132
1476 -0.007659507426433265 -11.312906951061445 -0.007659296807833016 -11.314714394276965
1477 -0.007659669267013669 -11.320566620328458 -0.007688826997764409 -11.32240322127473
1478 -0.007659087446518243 -11.328225707774976 -0.007656747964210809 -11.33005996923894
1479 -0.007659582071937621 -11.335885289846914 -0.007657890766859054 -11.3377178600058
1480 -0.007659305236302316 -11.343544595083216 -0.007659295527264476 -11.345377155533065
1481 -0.007659577601589263 -11.351204172684806 -0.007657751068472862 -11.353034906601538
1482 -0.007659150753170252 -11.358863323437976 -0.007654427993111312 -11.36068933459465
1483 -0.007659361534751952 -11.366522684972729 -0.007653646008111537 -11.368342980602762
1484 -0.007658493402414024 -11.374181178375142 -0.0076589013915508986 -11.376001881994313
1485 -0.007659057783894241 -11.381840236159036 -0.007652501319535076 -11.383654383313848
1486 -0.007662238832563162 -11.389502474991598 -0.00768946367315948 -11.391343846987008
1487 -0.007654920546337962 -11.397157395537937 -0.00766414834652096 -11.399007995333529
1488 -0.0076598160900175575 -11.404817211627954 -0.007657278352417052 -11.406665273685945
1489 -0.00765820499509573 -11.41247541662305 -0.007664845976978541 -11.414330119662925
1490 -0.007660260540433228 -11.420135677163483 -0.007652699062600732 -11.421982818725525
1491 -0.007660330925136805 -11.42779600808862 -0.007657612953335047 -11.429640431678859
1492 -0.007667574938386679 -11.435463583027007 -0.007598832505755127 -11.437239264184614
1493 -0.007660391763783992 -11.44312397479079 -0.00766166637185961 -11.444900930556473
1494 -0.007660486386157572 -11.450784461176948 -0.007659559277817607 -11.45256048983429
1495 -0.007659941725432873 -11.45844440290238 -0.007659630896523595 -11.460220120730813
1496 -0.007660451368428767 -11.466104854270808 -0.0076612913981080055 -11.467881412128921
1497 -0.007660096627660096 -11.473764950898468 -0.00765995942056179 -11.475541371549483
1498 -0.007660432322882116 -11.481425383221351 -0.007660775072872638 -11.483202146622355
1499 -0.007659315061755478 -11.489084698283106 -0.007656186399981379 -11.490858333022336
1500 -0.007661780761554837 -11.496746479044662 -0.007664417405612767 -11.498522750427949
1501 -0.007657689717598259 -11.50440416876226 -0.0076773809269070625 -11.506200131354856
1502 -0.007658220734447241 -11.512062389496707 -0.007658864720724523 -11.51385899607558
1503 -0.007659418974071741 -11.519721808470779 -0.007659845985472202 -11.521518842061052
1504 -0.007659927988424897 -11.527381736459203 -0.007658989471383393 -11.529177831532436
1505 -0.007660016533918679 -11.535041752993122 -0.007661480596289039 -11.536839312128725
1506 -0.00765886097215116 -11.542700613965273 -0.007659082883037627 -11.544498395011763
1507 -0.007659685076214373 -11.550360299041488 -0.007657448132522404 -11.552155843144286
1508 -0.007659263908863068 -11.558019562950351 -0.007668357016518712 -11.559824200160804
1509 -0.007659875229001046 -11.565679438179352 -0.007663915143348276 -11.567488115304153
1510 -0.007659828872419894 -11.573339267051772 -0.007653754577040673 -11.575141869881193
1511 -0.007660335139371454 -11.580999602191143 -0.0076604258269071576 -11.5828022957081
1512 -0.007659186446107924 -11.588658788637252 -0.007660003891214728 -11.590462299599315
1513 -0.007659937790594995 -11.596318726427848 -0.007671578577719629 -11.598133878177034
1514 -0.007659622142091394 -11.603978348569939 -0.007661935919895768 -11.605795814096929
1515 -0.007660130318254232 -11.611638478888192 -0.007656253292225301 -11.613452067389154
1516 -0.007659790967591107 -11.619298269855783 -0.007661083852872253 -11.621113151242026
1517 -0.007659077295102179 -11.626957347150885 -0.007661742600612342 -11.628774893842639
1518 -0.0076599907595664265 -11.634617337910452 -0.007662726403214038 -11.636437620245854
1519 -0.007661118544638157 -11.64227845645509 -0.00767174381762743 -11.644109364063482
1520 -0.007658969727344811 -11.649937426182435 -0.007656904426403344 -11.651766268489885
1521 -0.00765949438791722 -11.657596920570352 -0.0076592214405536655 -11.659425489930438
1522 -0.007659271219745278 -11.665256191790098 -0.0076601938111707565 -11.66708568374161
1523 -0.007658979552797973 -11.672915171342895 -0.007657137676142156 -11.674742821417752
1524 -0.0076594191370531915 -11.680574590479948 -0.007651204895228148 -11.68239402631298
1525 -0.007658761204220354 -11.688233351684168 -0.007622969476506114 -11.690016995789486
1526 -0.00765944472514093 -11.695892796409309 -0.007661866047419608 -11.697678861836906
1527 -0.00766077027656138 -11.703553566685871 -0.007661196845583617 -11.70534005868249
1528 -0.007660880661569535 -11.71121444734744 -0.007664383412338794 -11.713004442094828
1529 -0.007660339656285942 -11.718874787003728 -0.007670728792436421 -11.720675170887265
1530 -0.0076586682815104725 -11.726533455285239 -0.007651934796012938 -11.728327105683277
1531 -0.007660374999977649 -11.734193830285216 -0.007655720924958587 -11.735982826608236
1532 -0.007659424445591867 -11.741853254730808 -0.007662019087001681 -11.743644845695238
1533 -0.007660045474767685 -11.749513300205576 -0.0076614741003140805 -11.751306319795551
1534 -0.007659516297280788 -11.757172816502857 -0.007651904714293778 -11.758958224509845
1535 -0.007660108804702759 -11.76483292530756 -0.007656373479403555 -11.766614597989248
1536 -0.007662294362671673 -11.772495219670231 -0.007705434481613338 -11.774320032470861
1537 -0.007658058078959584 -11.780153277749191 -0.007658696011640131 -11.781978728482501
1538 -0.007659010752104223 -11.787812288501295 -0.007659423910081386 -11.789638152392582
1539 -0.0076589410891756415 -11.79547122959047 -0.007661548047326505 -11.79729970043991
1540 -0.007659093965776265 -11.803130323556246 -0.007658732566051185 -11.804958433005961
1541 -0.007659291429445147 -11.81078961498569 -0.007659117807634175 -11.812617550813595
1542 -0.00765870283357799 -11.818448317819268 -0.007657651952467859 -11.820275202766062
1543 -0.007658882508985698 -11.826107200328254 -0.0076599858002737164 -11.827935188566336
1544 -0.0076582123758271335 -11.83376541270408 -0.007668992364779114 -11.835604180931115
1545 -0.007659357856027782 -11.841424770560108 -0.007666339934803546 -11.84327052086592
1546 -0.007659638416953385 -11.849084408977061 -0.00763274054042995 -11.85090326140635
1547 -0.007659363141283393 -11.856743772118344 -0.007662592153064906 -11.858565853559414
1548 -0.007659574924036861 -11.864403347042382 -0.007658947072923183 -11.866224800632336
1549 -0.007658976665697992 -11.87206232370808 -0.007659093383699656 -11.873883894016036
1550 -0.00765982000157237 -11.879722143709653 -0.007661191839724779 -11.88154508585576
1551 -0.007659229636192322 -11.887381373345846 -0.007661709585227073 -11.889206795440987
1552 -0.007659590803086758 -11.895040964148933 -0.0076598587678745386 -11.896866654208862
1553 -0.007659152988344431 -11.902700117137277 -0.007663065148517489 -11.90452971935738
1554 -0.007656740653328597 -11.910356857790605 -0.007637100364081562 -11.912166819721461
1555 -0.007659460254944861 -11.91801631804555 -0.007659361790865659 -11.919826181512327
1556 -0.007659664074890315 -11.92567598212044 -0.007660639774985612 -11.927486821287314
1557 -0.007659278367646039 -11.933335260488086 -0.0076636034995317456 -11.935150424786846
1558 -0.007659829221665859 -11.940995089709752 -0.007702515344135463 -11.942852940130981
1559 -0.007659016875550151 -11.948654106585302 -0.007658609887585044 -11.950511550018566
1560 -0.007659065700136125 -11.956313172285437 -0.007658241968601942 -11.958169791987169
1561 -0.007659394596703351 -11.963972566882141 -0.00765960831195116 -11.96582940029912
1562 -0.007662950316444039 -11.971635517198585 -0.007697156281210482 -11.97352655658033
1563 -0.007659754436463118 -11.97929527163505 -0.00766638785135001 -11.98119294443168
1564 -0.007658808375708759 -11.986954080010758 -0.007657586387358606 -11.988850530819038
1565 -0.007659455202519894 -11.994613535213277 -0.0076509215869009495 -11.996501452405939
1566 -0.0076592137105762955 -12.002272748923854 -0.0076682958751916885 -12.00416974828113
1567 -0.007659761258400977 -12.009932510182255 -0.007663585711270571 -12.011833333992401
1568 -0.007657857122831046 -12.017590367305086 -0.0076484010787680745 -12.01948173507117
1569 -0.0076594023499637846 -12.02524976965505 -0.007660757913254201 -12.027142492984423
1570 -0.007659084466286004 -12.032908854121336 -0.0076565743656829 -12.034799067350106
1571 -0.0076578744687139984 -12.04056672859005 -0.007660000026226044 -12.042459067376331
1572 -0.007658480852842331 -12.048225209442894 -0.007659326097927988 -12.050118393474259
1573 -0.007658836059272289 -12.055884045502166 -0.0076574756065383555 -12.057775869080798
1574 -0.007658210163936019 -12.063542255666102 -0.00761108745355159 -12.065386956534349
1575 -0.007660979242064059 -12.071203234908166 -0.0076601191656664016 -12.073047075700016
1576 -0.007659998629242182 -12.078863233537408 -0.007659298833459616 -12.080706374533476
1577 -0.007659865566529334 -12.086523099103937 -0.007659270404838025 -12.088365644938314
1578 -0.007659717462956905 -12.094182816566894 -0.007659460324794054 -12.096025105263108
1579 -0.007660210411995649 -12.101843026978889 -0.0076580538880079985 -12.103683159151116
1580 -0.007660272531211376 -12.1095032995101 -0.007658865721896291 -12.111342024873013
1581 -0.007661887956783175 -12.117165187466883 -0.007624410954304039 -12.118966435827316
1582 -0.00766013958491385 -12.124825327051797 -0.007650383026339113 -12.126616818853655
1583 -0.007659753342159093 -12.132485080393955 -0.007662151474505663 -12.134278970328161
1584 -0.007660942431539297 -12.140146022825494 -0.007633748254738748 -12.1419127185829
1585 -0.007660847506485879 -12.14780687033198 -0.007659103814512491 -12.149571822397412
1586 -0.0076608851086348295 -12.155467755440615 -0.007660480053164065 -12.157232302450577
1587 -0.007660703966394067 -12.163128459407009 -0.007657567854039371 -12.164889870304616
1588 -0.007662654295563698 -12.170791113702572 -0.007691178820095956 -12.172581049124712
1589 -0.007660384755581617 -12.178451498458154 -0.007658664835616946 -12.18023971396033
1590 -0.00766014230903238 -12.186111640767185 -0.007658583391457796 -12.187898297351786
1591 -0.007659786753356457 -12.193771427520542 -0.007659953320398927 -12.195558250672185
1592 -0.007660637749359012 -12.2014320652699 -0.007659054477699101 -12.203217305149884
1593 -0.007658069138415158 -12.209090134408315 -0.007640102761797607 -12.210857407911682
1594 -0.007660086150281131 -12.216750220558596 -0.00766570137348026 -12.218523109285162
1595 -0.007660193485207856 -12.224410414043804 -0.00765348244458437 -12.226176591729747
1596 -0.007661520526744426 -12.232071934570548 -0.007652078452520072 -12.233828670182266
1597 -0.007658971892669797 -12.239730906463219 -0.007671913527883589 -12.241500583710149
1598 -0.007660869299434126 -12.247391775762653 -0.007661126973107457 -12.249161710683257
1599 -0.007660594489425421 -12.255052370252079 -0.007659105421043933 -12.256820816104302
1600 -0.007660486898384988 -12.262712857150463 -0.007656618533656001 -12.264477434637957
1601 -0.007659731549210846 -12.270372588699674 -0.0076621701708063485 -12.272139604808764
1602 -0.0076606774004176256 -12.278033266100092 -0.0076627100352197886 -12.279802314843984
1603 -0.00766008070204407 -12.285693346802136 -0.0076639816164970394 -12.287466296460481
1604 -0.007656736648641527 -12.293350083450777 -0.007685377332381904 -12.295151673792864
1605 -0.007660357560962438 -12.301010441011739 -0.007661990425549448 -12.302813664218414
1606 -0.007659641606733203 -12.308670082618471 -0.007657950837165117 -12.31047161505558
1607 -0.0076596765546128156 -12.316329759173085 -0.007660001539625228 -12.318131616595204
1608 -0.00765875093638897 -12.323988510109475 -0.007669209106825292 -12.32580082570203
1609 -0.007660357072018087 -12.331648867181492 -0.007663332438096404 -12.333464158140126
1610 -0.007658738223835826 -12.339307605405327 -0.007646865048445761 -12.341111023188573
1611 -0.007658872473984957 -12.346966477879313 -0.007654555537737906 -12.34876557872631
1612 -0.00765762731898576 -12.3546241051983 -0.007665179017931223 -12.35643075774424
1613 -0.007658413681201637 -12.362282518879502 -0.0076444063568487765 -12.36407516410109
1614 -0.007658747280947864 -12.369941266160449 -0.007660507201217115 -12.371735671302307
1615 -0.007660730252973735 -12.377601996413423 -0.007675222191028297 -12.379410893493336
1616 -0.007659952784888446 -12.385261949198311 -0.007658539991825819 -12.387069433485163
1617 -0.007659545028582215 -12.392921494226893 -0.007660989952273667 -12.394730423437437
1618 -0.007659400324337184 -12.400580894551231 -0.007632506708614528 -12.402362930146051
1619 -0.007659696158953011 -12.408240590710184 -0.007659117574803531 -12.410022047720854
1620 -0.007658870448358357 -12.415899461158542 -0.0076622145250439646 -12.4176842622459
1621 -0.007659141905605793 -12.423558603064148 -0.007653226493857801 -12.425337488739757
1622 -0.0076606830582022665 -12.43121928612235 -0.007666622009128332 -12.433004110748886
1623 -0.0076593722915276885 -12.438878658413877 -0.00765743050724268 -12.440661541256128
1624 -0.007659856439568102 -12.446538514853446 -0.007664626045152545 -12.44832616730128
1625 -0.007658169814385473 -12.454196684667831 -0.007645130134187638 -12.455971297435468
1626 -0.007659522001631558 -12.461856206669463 -0.007657270785421133 -12.463628568220889
1627 -0.007660146686248481 -12.469516353355711 -0.007661457848735153 -12.471290026069624
1628 -0.007660111878067255 -12.477176465233779 -0.007654929626733064 -12.478944955696358
1629 -0.007660005358047783 -12.484836470591826 -0.007657507294788956 -12.486602462991147
1630 -0.007661369023844599 -12.492497839615671 -0.007650153059512377 -12.494252616050659
1631 -0.007659652503207326 -12.500157492118879 -0.007658581668511033 -12.50191119771917
1632 -0.007660184451378882 -12.507817676570257 -0.0077062460593879225 -12.50961744377856
1633 -0.007659326796419919 -12.515477003366676 -0.0076621867483481765 -12.517279630526907
1634 -0.007659643446095288 -12.523136646812771 -0.007659168192185461 -12.524938798719093
1635 -0.007659507472999394 -12.53079615428577 -0.00766244858969003 -12.532601247308783
1636 -0.007659539766609669 -12.53845569405238 -0.0076610243413597345 -12.540262271650143
1637 -0.007659253827296197 -12.546114947879676 -0.007651715585961938 -12.547913987236104
1638 -0.007659810059703886 -12.55377475793938 -0.007660789997316897 -12.55557477723342
1639 -0.007659842213615775 -12.561434600152996 -0.007660241681151092 -12.563235018914572
1640 -0.007659398531541228 -12.569093998684536 -0.007660485873930156 -12.570895504788503
1641 -0.007658593123778701 -12.576752591808315 -0.007663797563873231 -12.578559302352376
1642 -0.007658833009190858 -12.584411424817507 -0.007651799311861396 -12.586211101664238
1643 -0.007659009727649391 -12.592070434545157 -0.00765814483165741 -12.593869246495895
1644 -0.007659089891240001 -12.599729524436396 -0.00766526791267097 -12.601534514408566
1645 -0.007659432175569236 -12.607388956611965 -0.007653681701049209 -12.609188196109615
1646 -0.007658961298875511 -12.615047917910841 -0.007657639239914716 -12.61684583534953
1647 -0.007658987026661635 -12.622706904937504 -0.007656430290080607 -12.62450226563961
1648 -0.0076585498871281745 -12.630365454824632 -0.0076646428555250164 -12.632166908495135
1649 -0.007659523538313806 -12.638024978362946 -0.007658980949781835 -12.639825889444916
1650 -0.00765946158207953 -12.645684439945025 -0.007597831822931766 -12.647423721267847
1651 -0.007661747420206666 -12.653346187365232 -0.007666739774867893 -12.655090461042715
1652 -0.007659895741380751 -12.661006083106612 -0.007659963634796441 -12.662750424677512
1653 -0.007659464818425476 -12.668665547925038 -0.007659710221923887 -12.670410134899436
1654 -0.007659703004173934 -12.676325250929212 -0.007659862656146288 -12.678069997555582
1655 -0.007659733691252768 -12.683984984620464 -0.007658698130398989 -12.685728695685981
1656 -0.007659948407672345 -12.691644933028137 -0.00766025569755584 -12.693388951383536
1657 -0.0076589031843468545 -12.699303836212483 -0.007654228690080344 -12.701043180073617
1658 -0.007661025319248438 -12.70696486153173 -0.00765380347147584 -12.708696983545092
1659 -0.0076600837521255015 -12.714624945283855 -0.0076560853514820336 -12.716353068896574
1660 -0.007667141011916101 -12.722292086295772 -0.007607680466026068 -12.7239607493626
1661 -0.007660185429267585 -12.72995227172504 -0.0076677218778058885 -12.731628471240406
1662 -0.007660857564769685 -12.737613129289809 -0.007659757207147777 -12.739288228447553
1663 -0.007661289675161243 -12.74527441896497 -0.007659099414013326 -12.746947327861566
1664 -0.007660451135598123 -12.752934870100567 -0.007661277404986322 -12.754608605266553
1665 -0.00766035276465118 -12.760595222865218 -0.007658676453866064 -12.762267281720419
1666 -0.00766072659753263 -12.76825594946275 -0.0076878071064129475 -12.769955088826832
1667 -0.007661071140319109 -12.77591702060307 -0.007658138941042125 -12.777613227767874
1668 -0.007660604151897133 -12.783577624754967 -0.007662088284268976 -12.785275316052143
1669 -0.007660587364807725 -12.791238212119774 -0.007661565276794136 -12.792936881328938
1670 -0.007660224311985075 -12.79889843643176 -0.0076598904328420755 -12.80059677176178
1671 -0.007659115199930966 -12.806557551631691 -0.007657834398560226 -12.808254606160341
1672 -0.007660787692293525 -12.814218339323984 -0.007667830307036638 -12.815922436467378
1673 -0.007660677726380527 -12.821879017050366 -0.007662444049492479 -12.82358488051687
1674 -0.007659704820252955 -12.829538721870618 -0.007658791379071772 -12.831243671895942
1675 -0.007659082394093275 -12.837197804264711 -0.00766255862545222 -12.838906230521394
1676 -0.007659312337636948 -12.844857116602348 -0.00766755377408117 -12.846573784295474
1677 -0.007659932016395032 -12.852517048618743 -0.007665409916080534 -12.854239194211555
1678 -0.0076644894201308485 -12.860181538038875 -0.0076245702104642986 -12.861863764422019
1679 -0.0076601501321420075 -12.867841688171017 -0.007655273727141321 -12.86951903814916
1680 -0.007660647970624268 -12.875502336141642 -0.007660305686295032 -12.877179343835456
1681 -0.007660924573428929 -12.88316326071507 -0.007658923929557204 -12.884838267765014
1682 -0.007660800870507955 -12.890824061585578 -0.007658841833472252 -12.892497109598485
1683 -0.00766213433817029 -12.898486195923748 -0.007700361195020378 -12.900197470793506
1684 -0.007657849509268999 -12.906144045433017 -0.0076584703987464305 -12.907855941192253
1685 -0.007659304700791836 -12.913803350133808 -0.007659595320001244 -12.915515536512254
1686 -0.007659511268138885 -12.921462861401947 -0.007659393176436424 -12.92317492968869
1687 -0.00766016251873225 -12.92912302392068 -0.0076605694135651 -12.930835499102255
1688 -0.007660053693689406 -12.936783077614368 -0.007660650252364576 -12.93849614935462
1689 -0.007659434084780514 -12.94444251169915 -0.007659784564748406 -12.946155933919368
1690 -0.007660031481646001 -12.952102543180795 -0.00765981525182724 -12.953815749171195
1691 -0.0076597644947469234 -12.959762307675541 -0.007659975765272975 -12.961475724936468
1692 -0.007659989292733371 -12.967422296968275 -0.007662931852973997 -12.969138656789442
1693 -0.0076601716689765455 -12.975082468637252 -0.007658951194025576 -12.976797607983467
1694 -0.007660094718448818 -12.982742563355702 -0.007660357421264053 -12.984457965404731
1695 -0.00765799437649548 -12.990400557732197 -0.007645992166362703 -12.992103957571095
1696 -0.007659974857233465 -12.998060532589431 -0.0076598501298576595 -12.999763807700953
1697 -0.007662332081235945 -13.005722864670666 -0.00760698423255235 -13.007370791933505
1698 -0.007661485834978521 -13.013384350505644 -0.007664501247927546 -13.015035293181432
1699 -0.007660720101557672 -13.021045070607203 -0.007660875329747796 -13.02269616851118
1700 -0.007661033235490322 -13.028706103842692 -0.007658344181254506 -13.030354512692435
1701 -0.00766109717078507 -13.036367201013478 -0.007660952722653746 -13.03801546541509
1702 -0.007661184854805469 -13.044028385868284 -0.007661640760488808 -13.045677106175578
1703 -0.007660025567747653 -13.051688411436032 -0.007643713592551648 -13.05332081976813
1704 -0.007661219011060894 -13.059349630447093 -0.007660816912539304 -13.060981636680669
1705 -0.00765997008420527 -13.067009600531298 -0.0076537315733730795 -13.068635368254043
1706 -0.007661258499138057 -13.074670859030435 -0.007674421439878643 -13.076309789693921
1707 -0.007661287509836257 -13.082332146540272 -0.007664860226213932 -13.083974649920135
1708 -0.007660933420993388 -13.089993079961266 -0.007660708948969841 -13.091635358869105
1709 -0.007660289434716106 -13.097653369395982 -0.0076605335110798475 -13.099295892380185
1710 -0.0076594952493906025 -13.105312864645372 -0.007694342383183539 -13.10699023476337
1711 -0.007660191808827222 -13.1129730564542 -0.007658956293016672 -13.114649191056387
1712 -0.00765997024718672 -13.120633026701386 -0.007659882795996964 -13.122309073852383
1713 -0.007659952761605382 -13.12829297946299 -0.007661034027114511 -13.129970107879497
1714 -0.007661177683621645 -13.135954157146612 -0.0076575882500037554 -13.1376276961295
1715 -0.0076598909217864275 -13.143614048068399 -0.007658465090207756 -13.145286161219708
1716 -0.007659163675270975 -13.15127321174367 -0.0076564910588786 -13.152942652278586
1717 -0.00765895729418844 -13.158932169037858 -0.007648124429397285 -13.160590776707984
1718 -0.007660344894975424 -13.166592513932834 -0.007658728258684277 -13.168249504966669
1719 -0.007660204754211008 -13.174252718687045 -0.0076603223104029896 -13.175909827277072
1720 -0.007660314347594977 -13.18191303303464 -0.007665451965294778 -13.183575279242367
1721 -0.007660635909996927 -13.189573668944636 -0.007660133321769536 -13.191235412564136
1722 -0.007659590151160955 -13.197233259095796 -0.007658230816014111 -13.198893643380151
1723 -0.007660434814170003 -13.204893693909966 -0.007667484553530812 -13.206561127933682
1724 -0.007660631695762277 -13.212554325605728 -0.007659117528237403 -13.21422024546192
1725 -0.007659759768284857 -13.220214085374012 -0.007659503119066357 -13.221879748580987
1726 -0.007660196046344936 -13.227874281420357 -0.007650971575640142 -13.229530720156626
1727 -0.007659386028535664 -13.235533667448893 -0.007658300409093499 -13.23718902056572
1728 -0.007660907017998398 -13.24319457446689 -0.007675172900781036 -13.244864193466501
1729 -0.007659468334168196 -13.250854042801059 -0.007650711131282151 -13.252514904597783
1730 -0.007660294999368489 -13.258514337800428 -0.007657017791643739 -13.260171922389427
1731 -0.007660235650837422 -13.266174573451265 -0.007660784781910479 -13.267832707171337
1732 -0.007656434015370905 -13.273831007466635 -0.007606959179975092 -13.275439666351312
1733 -0.00766162290237844 -13.281492630369014 -0.00766102485358715 -13.283100691204899
1734 -0.007661341084167361 -13.289153971453182 -0.0076587872812524434 -13.290759478486152
1735 -0.007660792418755591 -13.296814763871938 -0.007659938628785312 -13.298419417114937
1736 -0.007660679565742612 -13.30447544343768 -0.007660965109243989 -13.30608038222418
1737 -0.007658572564832866 -13.312134016002512 -0.007650867220945656 -13.313731249445127
1738 -0.007660970091819763 -13.319794986094331 -0.007660934911109507 -13.321392184356236
1739 -0.007661033258773387 -13.327456019353106 -0.007659017923288047 -13.329051202279524
1740 -0.007662881049327552 -13.335118900402433 -0.007648556074127555 -13.336699758353651
1741 -0.007661742088384926 -13.342780642490817 -0.007672518887557089 -13.344372277241208
1742 -0.007660182658582926 -13.3504408251494 -0.007657670462504029 -13.352029947703711
1743 -0.007660952978767455 -13.358101778128168 -0.00765559512656182 -13.359685542830272
1744 -0.007657509110867977 -13.365759287239035 -0.007681433856487274 -13.367366976686759
1745 -0.007662900444120169 -13.373422187683156 -0.0076774614164605735 -13.375044438103219
1746 -0.007660652440972626 -13.381082840124128 -0.007658964348956942 -13.382703402452176
1747 -0.007660539052449167 -13.388743379176576 -0.007660038839094341 -13.39036344129127
1748 -0.00766003301832825 -13.396403412194905 -0.0076625378569588065 -13.39802597914823
1749 -0.007657145196571946 -13.404060557391476 -0.0076845211675390605 -13.405710500315768
1750 -0.007660088175907731 -13.411720645567383 -0.0076607261318713425 -13.413371226447639
1751 -0.007659878581762314 -13.419380524149146 -0.00765688584651798 -13.421028112294158
1752 -0.007663220702670515 -13.427043744851817 -0.007665777136571706 -13.428693889430729
1753 -0.0076599432155489925 -13.434703688067366 -0.007657796004787087 -13.436351685435517
1754 -0.007660098373889923 -13.442363786441256 -0.007672815350815654 -13.444024500786332
1755 -0.0076595852617174385 -13.450023371702972 -0.007658856664784252 -13.451683357451117
1756 -0.007659567520022392 -13.457682939222995 -0.007661532494239509 -13.459344889945356
1757 -0.007659951574169099 -13.465342890797164 -0.007657615654170513 -13.467002505599527
1758 -0.0076589524047449235 -13.473001843201908 -0.007659044163301587 -13.474661549762828
1759 -0.007659350917674601 -13.480661194119582 -0.00767304771579802 -13.482334597478626
1760 -0.00765959566924721 -13.48832078978883 -0.007653543073683977 -13.48998814055231
1761 -0.007663192087784409 -13.495983981876615 -0.007674056314863264 -13.497662196867173
1762 -0.007659540977329016 -13.503643522853944 -0.007655202969908714 -13.505317399837082
1763 -0.007656244654208421 -13.511299767508152 -0.0077053084038198 -13.513022708240902
1764 -0.007659488683566451 -13.51895925619172 -0.00765872523188591 -13.520681433472788
1765 -0.007659166399389505 -13.526618422591108 -0.0076578667154535655 -13.528339300188241
1766 -0.007658841973170638 -13.53427726456428 -0.0076613764511421325 -13.536000676639384
1767 -0.007659213128499686 -13.54193647769278 -0.007659754110500216 -13.543660430749885
1768 -0.007659397064708173 -13.549595874757488 -0.007657629670575261 -13.55131806042046
1769 -0.007659374689683318 -13.557255249447172 -0.007660566316917539 -13.558978626737378
1770 -0.0076593368547037246 -13.564914586301876 -0.007660487201064825 -13.566639113938443
1771 -0.007659728033468127 -13.572574314335345 -0.007662225584499538 -13.574301339522943
1772 -0.007659757835790515 -13.580234072171136 -0.00765357306227088 -13.581954912585214
1773 -0.00765907191671431 -13.58789314408785 -0.007634560484439135 -13.589589473069653
1774 -0.0076599546242505315 -13.5955530987121 -0.007660859124734997 -13.597250332194388
1775 -0.007659852248616516 -13.603212950960717 -0.007659178390167653 -13.604909510584555
1776 -0.007658764813095331 -13.610871715773813 -0.007666679169051349 -13.612576189753607
1777 -0.007659410336054861 -13.618531126109868 -0.007657639775425195 -13.620233829529033
1778 -0.00765952835790813 -13.626190654467777 -0.007662393851205707 -13.627896223380239
1779 -0.007660355418920517 -13.633851009886698 -0.0076742479111999275 -13.63557047129144
1780 -0.007660118862986565 -13.641511128749684 -0.007658183574676514 -13.643228654866116
1781 -0.007660251040942967 -13.649171379790626 -0.007662127516232431 -13.650890782382348
1782 -0.007659468566998839 -13.656830848357625 -0.007658494263887405 -13.658549276646236
1783 -0.007659114408306777 -13.664489962765932 -0.007664056634530425 -13.666213333280766
1784 -0.007658781041391194 -13.672148743807323 -0.007659223326481879 -13.673872556607247
1785 -0.007659734482876957 -13.6798084782902 -0.007658761320635676 -13.681531317927883
1786 -0.0076594960410147905 -13.687467974331215 -0.007657973887398839 -13.689189291815282
1787 -0.0076620570383965966 -13.695130031369612 -0.007643590215593576 -13.696832882030876
1788 -0.0076605633366853 -13.702790594706297 -0.0076595460530370476 -13.704492428083913
1789 -0.007659649848937989 -13.710450244555235 -0.007661310862749815 -13.712153738946663
1790 -0.007660057698376477 -13.718110302253612 -0.007659744331613183 -13.719813483278276
1791 -0.007659019273705781 -13.725769321527318 -0.007714742352254689 -13.72752822563053
1792 -0.007659594062715769 -13.733428915590034 -0.007664966816082597 -13.735193192446614
1793 -0.0076592099387198685 -13.741088125528753 -0.007659426843747497 -13.742852619290362
1794 -0.007658884022384882 -13.748747009551138 -0.007659702934324742 -13.750512322224687
1795 -0.007659131661057472 -13.756406141212196 -0.007657483173534274 -13.758169805398222
1796 -0.007659016130492091 -13.764065157342689 -0.007658147439360619 -13.765827952837583
1797 -0.007658430864103139 -13.771723588206791 -0.007661874266341328 -13.773489827103925
1798 -0.007661513704806566 -13.779385101911599 -0.007657349295914173 -13.78114717639984
1799 -0.007659497577697039 -13.787044599489295 -0.007652260176837444 -13.788799436576676
1800 -0.0076599685242399575 -13.794704568013536 -0.00765494154766202 -13.796454378124338
1801 -0.007658765371888876 -13.802363333385426 -0.0076666016597300764 -13.804120979784068
1802 -0.007659620535559952 -13.810022953920985 -0.007649155845865607 -13.811770135629933
1803 -0.007659106841310858 -13.817682060762296 -0.007663274486549199 -13.819433410116483
1804 -0.007658952497877181 -13.825341013260173 -0.007659988454543054 -13.827093398571026
1805 -0.007663925806991756 -13.833004939067164 -0.007734115282073617 -13.8348275138531
1806 -0.007659363537095487 -13.84066430260426 -0.007663485617376864 -13.842490999470476
1807 -0.0076585422502830625 -13.848322844854543 -0.0076589800883084536 -13.850149979558784
1808 -0.007658477779477835 -13.85598132263402 -0.007656929222866893 -13.857806908781651
1809 -0.0076582618989050385 -13.863639584532926 -0.007655972009524703 -13.865462880791176
1810 -0.007658687373623252 -13.87129827190655 -0.007663871324621141 -13.873126752115796
1811 -0.007659202115610242 -13.87895747402216 -0.0076595399994403126 -13.880786292115237
1812 -0.007658139267005026 -13.886615613289164 -0.007663383358158171 -13.888449675473396
1813 -0.0076592093333601955 -13.894274822622524 -0.007660723803564906 -13.89611039927696
1814 -0.007658003410324454 -13.901932826032848 -0.007658664346672594 -13.903769063623633
1815 -0.0076582568930462 -13.909591082925894 -0.007674576062709093 -13.911443639686341
1816 -0.007659361348487437 -13.917250444274382 -0.007670252444222569 -13.919113892130564
1817 -0.007658247044309974 -13.924908691318691 -0.007659772248007357 -13.926773664378572
1818 -0.007658936106599868 -13.932567627425291 -0.00766572596039623 -13.93443939033897
1819 -0.007656768895685673 -13.940224396320977 -0.00768799539655447 -13.942127385735525
1820 -0.007659166236408055 -13.947883562557385 -0.0076599703170359135 -13.94978735605256
1821 -0.007658074912615121 -13.95554163747 -0.007659653830341995 -13.957447009882902
1822 -0.007657541241496801 -13.963199178711497 -0.007657665503211319 -13.965104675386113
1823 -0.007657925016246736 -13.970857103727743 -0.007656872645020485 -13.972761548031134
1824 -0.007657880592159927 -13.978514984319903 -0.007659187586978078 -13.980420735618111
1825 -0.007658050674945116 -13.986173034994847 -0.0076562944566830994 -13.988077030074795
1826 -0.0076577502069994806 -13.993830785201846 -0.007654218794777989 -13.995731248869573
1827 -0.007658753357827663 -14.001489538559673 -0.0076592134078964594 -14.00339046227747
1828 -0.007657750276848674 -14.009147288836521 -0.007659634272567928 -14.011050096550036
1829 -0.007658229768276214 -14.016805518604798 -0.0076733258785679935 -14.018723422428604
1830 -0.007658042223192751 -14.024463560827991 -0.007661388115957379 -14.026384810544561
1831 -0.007658189325593412 -14.032121750153584 -0.007656217971816659 -14.034041028516379
1832 -0.007657818240113556 -14.039779568393698 -0.007660645362921059 -14.0417016738793
1833 -0.007658350933343172 -14.047437919327042 -0.007663528458215297 -14.049365202337516
1834 -0.0076567257521674035 -14.055094645079208 -0.007671532151289284 -14.057036734488804
1835 -0.007658429630100727 -14.06275307470931 -0.007660756213590502 -14.064697490702395
1836 -0.0076576627790927885 -14.070410737488402 -0.00766014198306948 -14.072357632685465
1837 -0.007657985086552799 -14.078068722574955 -0.007659966126084328 -14.08001759881155
1838 -0.007658109301701188 -14.085726831876656 -0.007655236311256886 -14.087672835122806
1839 -0.007661675638519228 -14.093388507515176 -0.0076552055776119236 -14.095328040700418
1840 -0.007657720404677093 -14.101046227919852 -0.007659384305588901 -14.102987425006006
1841 -0.00765800338704139 -14.108704231306893 -0.007660013600252568 -14.110647438606259
1842 -0.007657884061336518 -14.11636211536823 -0.007657584035769105 -14.118305022642028
1843 -0.007658133003860712 -14.12402024837209 -0.0076573038240894675 -14.125962326466118
1844 -0.007657981594093144 -14.131678229966184 -0.007659276225604117 -14.133621602691722
1845 -0.007658287533558905 -14.139336517499743 -0.007659613504074514 -14.141281216195797
1846 -0.007658437662757933 -14.146994955162501 -0.007656261371448636 -14.148937477567245
1847 -0.007658189884386957 -14.154653145046888 -0.0076595844700932504 -14.156597062037338
1848 -0.007658459665253759 -14.162311604712142 -0.007661518314853311 -14.164258580352191
1849 -0.0076602378627285365 -14.16997184257487 -0.007660593721084297 -14.171919174073276
1850 -0.0076577523024752734 -14.177629594877345 -0.007660576491616666 -14.179579750564892
1851 -0.007656188705004752 -14.18528578358235 -0.007645757542923093 -14.187225508107815
1852 -0.00765842068940401 -14.192944204271754 -0.0076603169552981855 -14.194885825063114
1853 -0.007658302295021712 -14.200602506566776 -0.007655523181892931 -14.202541348245006
1854 -0.007657800451852381 -14.208260307018628 -0.007655677455477417 -14.210197025700484
1855 -0.007659254572354257 -14.215919561590983 -0.0076624319655820726 -14.217859457666066
1856 -0.007657612487673759 -14.223577174078656 -0.0076579003594815735 -14.225517358025547
1857 -0.007657977077178657 -14.231235151155834 -0.007665333710610867 -14.233182691736157
1858 -0.0076558999717235565 -14.238891051127558 -0.007637932640500366 -14.240820624376658
1859 -0.007658644649200142 -14.246549695776759 -0.007657516235485673 -14.248478140612145
1860 -0.007658964348956942 -14.254208660125716 -0.007657974143512547 -14.256136114755657
1861 -0.007658596965484321 -14.2618672570912 -0.007658171723596752 -14.263794286479254
1862 -0.007658379920758307 -14.26952563701196 -0.007655900320969522 -14.271450186800223
1863 -0.0076591641874983905 -14.277184801199457 -0.007659515365958214 -14.279109702166181
1864 -0.007658624276518822 -14.284843425475977 -0.007656922470778227 -14.28676662463696
1865 -0.007656551036052406 -14.29249997651203 -0.007660986902192235 -14.29442761153915
1866 -0.007658662740141153 -14.300158639252171 -0.007656732620671391 -14.302084344159821
1867 -0.007658735779114067 -14.307817375031284 -0.007661041198298335 -14.30974538535812
1868 -0.007658627280034125 -14.315476002311318 -0.007658869097940624 -14.317404254456061
1869 -0.007658829097636044 -14.323134831408954 -0.007681451924145222 -14.325085706380207
1870 -0.00765883217100054 -14.330793663579954 -0.007652624044567347 -14.332738330424775
1871 -0.007658559177070856 -14.338452222757024 -0.0076536221196874974 -14.340391952544461
1872 -0.007659969571977854 -14.346112192329002 -0.007654514536261559 -14.348046467080723
1873 -0.0076589059550315145 -14.353771098284033 -0.007674332079477608 -14.355720799160201
1874 -0.007658048556186259 -14.36142914684022 -0.007657808298245072 -14.363378607458445
1875 -0.007657895470038057 -14.369087042310257 -0.007658134214580059 -14.371036741673025
1876 -0.007658497500233352 -14.376745539810491 -0.007657875330187381 -14.378694617003212
1877 -0.007658889633603394 -14.384404429444094 -0.007659620069898665 -14.38635423707311
1878 -0.007658428838476538 -14.392062858282571 -0.007658868120051921 -14.394013105193162
1879 -0.007658886630088091 -14.399721744912659 -0.00765958302654326 -14.401672688219705
1880 -0.00765881531406194 -14.407380560226722 -0.0076578289037570356 -14.409330517123461
1881 -0.007657812372781336 -14.415038372599502 -0.007661767187528312 -14.41699228431099
1882 -0.007658873777836561 -14.42269724637734 -0.007654616632498801 -14.424646900943488
1883 -0.007658021291717887 -14.430355267669057 -0.007661232631653548 -14.432308133575141
1884 -0.00765879990067333 -14.43801406756973 -0.007658964558504522 -14.439967098133646
1885 -0.007659964635968209 -14.445674032205698 -0.007643662486225366 -14.447610760619872
1886 -0.007658528489992022 -14.45333256069569 -0.007663909206166863 -14.45527466982604
1887 -0.007657648297026753 -14.460990208992717 -0.007677374756895006 -14.462952044582934
1888 -0.007657416420988739 -14.468647625413706 -0.0076516664819791915 -14.470603711064914
1889 -0.00765802979003638 -14.476305655203742 -0.007669333415105939 -14.47827304448002
1890 -0.007657847669906914 -14.48396350287365 -0.007658900669775903 -14.485931945149796
1891 -0.007657643849961459 -14.491621146723611 -0.007659473665989935 -14.493591418815786
1892 -0.007657649111934006 -14.499278795835545 -0.007648702128790319 -14.501240120944576
1893 -0.0076586524955928326 -14.506937448331138 -0.007657838054001331 -14.508897958998578
1894 -0.0076588828349485995 -14.514596331166087 -0.007655825559049844 -14.516553784557628
1895 -0.007655852870084345 -14.522252184036171 -0.007687107776291668 -14.52424089233392
1896 -0.00765910129994154 -14.529911285336112 -0.007664304692298174 -14.531905197026218
1897 -0.007658497244119644 -14.537569782580231 -0.007661089370958507 -14.539566286397177
1898 -0.0076584393391385674 -14.54522822191937 -0.007657702220603824 -14.54722398861778
1899 -0.007655988354235888 -14.552884210273605 -0.007681280071847141 -14.554905268689627
1900 -0.007657619356177747 -14.560541829629782 -0.007656560745090246 -14.562561829434717
1901 -0.007658096100203693 -14.568199925729987 -0.0076586682815104725 -14.570220497716228
1902 -0.007657517143525183 -14.575857442873511 -0.007658033189363778 -14.577878530905592
1903 -0.007657921756617725 -14.583515364630129 -0.0076533857267349955 -14.585531916632327
1904 -0.007658161013387144 -14.591173525643516 -0.007656876416876912 -14.593188793049205
1905 -0.007658169372007251 -14.598831695015523 -0.007659783330745995 -14.600848576379951
1906 -0.007657395559363067 -14.606489090574886 -0.00767143361736089 -14.608520009997312
1907 -0.007656615413725376 -14.614145705988612 -0.007654386502690613 -14.616174396500002
1908 -0.007658275007270276 -14.621803980995882 -0.007654588669538498 -14.62382898516954
1909 -0.007658674195408821 -14.62946265519129 -0.007658638479188085 -14.631487623648729
1910 -0.007657845597714185 -14.637120500789004 -0.007641834719106555 -14.639129458367835
1911 -0.007658161222934723 -14.64477866201194 -0.007651676866225898 -14.646781135234061
1912 -0.007657836028374732 -14.652436498040315 -0.007647529779933393 -14.654428665013995
1913 -0.007658480131067335 -14.660094978171381 -0.007658294658176601 -14.662086959672171
1914 -0.00765699811745435 -14.667751976288836 -0.007606994523666799 -14.669693954195838
1915 -0.007658226438798011 -14.675410202727633 -0.007660976052284241 -14.677354930248121
1916 -0.007659207773394882 -14.683069410501028 -0.0076601124368607994 -14.685015042684983
1917 -0.007659310521557927 -14.690728721022586 -0.007658275938592851 -14.692673318623575
1918 -0.007659137877635658 -14.69838785890022 -0.007658391632139683 -14.700331710255714
1919 -0.007659353967756033 -14.706047212867977 -0.007662106887437403 -14.707993817143151
1920 -0.007659669150598347 -14.713706882018576 -0.007661655405536294 -14.715655472548688
1921 -0.007660160679370165 -14.721367042697945 -0.00765776343178004 -14.723313235980468
1922 -0.007661519781686365 -14.729028562479632 -0.007674868335016072 -14.730988104315484
1923 -0.007659004651941359 -14.736687567131574 -0.007661349233239889 -14.738649453548724
1924 -0.007660165778361261 -14.744347732909935 -0.0076523962896317245 -14.746301849838357
1925 -0.00766014945693314 -14.752007882366868 -0.007665381301194429 -14.753967231139551
1926 -0.007658718572929502 -14.759666600939799 -0.0076587204821407795 -14.761625951621692
1927 -0.007658587745390832 -14.76732518868519 -0.0076637612888589505 -14.76928971291055
1928 -0.007668003905564547 -14.774993192590754 -0.007776976260356605 -14.777066689170907
1929 -0.007658627955242992 -14.782651820545997 -0.007668216619640589 -14.784734905790547
1930 -0.007656783540733158 -14.79030860408673 -0.00765725567471236 -14.792392161465258
1931 -0.007657707016915083 -14.797966311103645 -0.0076585941482335326 -14.800050755613492
1932 -0.007657852536067366 -14.805624163639711 -0.007656887895427645 -14.80770764350892
1933 -0.007657496561296284 -14.813281660201008 -0.007657209550961852 -14.815364853059881
1934 -0.007657209830358625 -14.820938870031368 -0.007656837021932006 -14.823021690081813
1935 -0.00765748277772218 -14.82859635280909 -0.007657691021449864 -14.830679381103263
1936 -0.007658238243311644 -14.836254591052402 -0.007657345989719034 -14.838336727092981
1937 -0.007657782128080726 -14.843912373180483 -0.007657919754274189 -14.845994646847256
1938 -0.007657734071835875 -14.85157010725232 -0.007657876191660762 -14.853652523038917
1939 -0.007657704385928809 -14.859227811638249 -0.0076583913993090395 -14.861310914438226
1940 -0.007657436630688607 -14.866885248268938 -0.007656654738821089 -14.868967569177046
1941 -0.0076577659929171205 -14.874543014261855 -0.007658521691337228 -14.876626090868383
1942 -0.007657743780873716 -14.882200758042728 -0.007658089185133577 -14.884284180053516
1943 -0.007657922618091106 -14.889858680660819 -0.0076569242402911184 -14.891941104293807
1944 -0.007657897705212235 -14.89751657836603 -0.007658206927590072 -14.899599311221397
1945 -0.00765747525729239 -14.905174053623323 -0.007656872179359198 -14.907256183400756
1946 -0.007657987554557622 -14.91283204117788 -0.007657713792286813 -14.914913897193044
1947 -0.0076579139567911625 -14.920489955134672 -0.007658298406749964 -14.922572195599793
1948 -0.0076574381906539205 -14.928147393325325 -0.007657244824804366 -14.930229440424597
1949 -0.007658236310817301 -14.935805629636143 -0.007657154696062207 -14.93788659512066
1950 -0.0076579412445425986 -14.943463570880684 -0.007660558633506298 -14.945547153754166
1951 -0.007654814934358001 -14.951118385815043 -0.007640494639053941 -14.95318764839322
1952 -0.007659406377933919 -14.958777792192977 -0.00766206479165703 -14.960849713184876
1953 -0.007658830448053777 -14.966436622641032 -0.007658946444280446 -14.968508659629157
1954 -0.00765840110834688 -14.97409502374938 -0.0076576507650315765 -14.976166310394188
1955 -0.007659239950589836 -14.981754263699969 -0.007657942781224847 -14.983824253175413
1956 -0.007659572502598166 -14.989413836202568 -0.007656292337924242 -14.991480545513337
1957 -0.007659124280326069 -14.997072960482894 -0.007661656197160483 -14.999142201710498
1958 -0.0076597762992605565 -15.004732736782154 -0.007652948703616857 -15.006795150414115
1959 -0.007658642763271928 -15.012391379545425 -0.007655515079386532 -15.014450665493502
1960 -0.007659000367857516 -15.020050379913283 -0.007657530601136386 -15.022108196094639
1961 -0.00765981508884579 -15.027710195002129 -0.007661746838130057 -15.029769942932768
1962 -0.007659097504802048 -15.035369292506932 -0.007660028734244406 -15.037429971667013
1963 -0.007658717222511768 -15.043028009729444 -0.0076634298311546445 -15.045093401498168
1964 -0.007658845884725452 -15.050686855614169 -0.007659863773733377 -15.052753265271901
1965 -0.007660832768306136 -15.058347688382474 -0.0076406055595725775 -15.060393870831474
1966 -0.007659662142395973 -15.06600735052487 -0.007657876354642212 -15.068051747186116
1967 -0.007659292756579816 -15.07366664328145 -0.0076590507524088025 -15.075710797938525
1968 -0.007659072475507856 -15.08132571575696 -0.0076567335985600945 -15.083367531537085
1969 -0.007650825567543507 -15.088976541324502 -0.007713577197864652 -15.09108110873495
1970 -0.00765863589476794 -15.09663517721927 -0.007658477011136711 -15.098739585746088
1971 -0.007658340525813401 -15.104293517745083 -0.007654970535077155 -15.106394556281165
1972 -0.007658547954633832 -15.111952065699716 -0.007661755173467099 -15.114056311454632
1973 -0.00765834585763514 -15.119610411557352 -0.007656640652567148 -15.121712952107199
1974 -0.007658651657402515 -15.127269063214754 -0.007642037118785083 -15.129354989225984
1975 -0.007658397336490453 -15.134927460551244 -0.007662751036696136 -15.13701774026268
1976 -0.007659035362303257 -15.142586495913548 -0.007655836478807032 -15.144673576741488
1977 -0.007658973871730268 -15.150245469785279 -0.007650682399980724 -15.152324259141468
1978 -0.007656694995239377 -15.157902164780518 -0.007655285741202533 -15.15997954488267
1979 -0.007658568304032087 -15.16556073308455 -0.007661689980886876 -15.167641234863558
1980 -0.007658496079966426 -15.173219229164516 -0.007655769237317145 -15.175297004100875
1981 -0.007664702506735921 -15.180883931671252 -0.0076302071567624806 -15.182927211257637
1982 -0.007660062867216766 -15.188543994538469 -0.007663635793142021 -15.190590847050778
1983 -0.0076595560880377885 -15.196203550626507 -0.007659302558749914 -15.198250149609528
1984 -0.007659195433370769 -15.203862746059878 -0.007657010806724429 -15.205907160416253
1985 -0.007659786031581461 -15.21152253209146 -0.00766092820558697 -15.21356808862184
1986 -0.007659397018142044 -15.2191819291096 -0.0076651246519759296 -15.221233213273814
1987 -0.007659618160687387 -15.226841547270288 -0.007653914229013026 -15.228887127502828
1988 -0.0076595104299485685 -15.234501057700237 -0.007659518579021096 -15.23654664608185
1989 -0.0076603992376476525 -15.242161456937884 -0.00766142311040312 -15.244208069192252
1990 -0.00765797917265445 -15.249819436110538 -0.007655344810336829 -15.251863414002589
1991 -0.007659605657681823 -15.257479041768221 -0.007742558536119759 -15.259605972538708
1992 -0.007658059592358768 -15.26513710136058 -0.007658687978982925 -15.267264660517691
1993 -0.007657844130881131 -15.27279494549146 -0.007658457150682807 -15.274923117668374
1994 -0.0076578977750614285 -15.280452843266522 -0.007658262853510678 -15.282581380521885
1995 -0.007658668211661279 -15.288111511478183 -0.007660558563657105 -15.290241939085542
1996 -0.007658221875317395 -15.2957697333535 -0.007655783114023507 -15.297897722199565
1997 -0.007658984186127782 -15.303428717539628 -0.007660496863536537 -15.305558219063101
1998 -0.0076582582201808694 -15.311086975759808 -0.007657448132522404 -15.313215667195625
1999 -0.007658241200260818 -15.31874521696007 -0.007658021966926753 -15.320873689162552
2000 -0.0076578484615311025 -15.3264030654216 -0.007663074461743235 -15.328536763624294
