# Supplementary material for: Learning nonequilibrium statistical mechanics and dynamical phase transitions
Source: Nat Commun. 2024 Feb 6;15:1117. doi: 10.1038/s41467-024-45172-8 (PMC10847122; doi:10.1038/s41467-024-45172-8)
Supplement: Supplementary file 4 — Supplementary Data 1 [file 41467_2024_45172_MOESM4_ESM.zip › DPT-main/PlotTemplate/plot_KL_divergence/out/finite_time/SE/L6_D3W32K5_E100BS1k/logs0.00/log.txt]

1 -0.6731714308261871 -0.6731714308261871 -0.673481285572052 -0.673481285572052
2 -0.6477386623620986 -1.3209100931882858 -0.6476412832736969 -1.3211225688457489
3 -0.6252526581287384 -1.9461627513170243 -0.6255153298377991 -1.946637898683548
4 -0.6047029227018357 -2.55086567401886 -0.6050297021865845 -2.5516676008701324
5 -0.5856730788946152 -3.1365387529134754 -0.5857430547475815 -3.137410655617714
6 -0.5681349962949753 -3.7046737492084505 -0.5677817523479461 -3.70519240796566
7 -0.5518874436616897 -4.25656119287014 -0.5517975240945816 -4.256989932060241
8 -0.5364415645599365 -4.793002757430076 -0.5364994198083878 -4.7934893518686295
9 -0.5219236046075821 -5.314926362037658 -0.521860060095787 -5.315349411964417
10 -0.5081551760435105 -5.823081538081169 -0.5084886729717255 -5.823838084936142
11 -0.49496631175279615 -6.318047849833965 -0.4950220748782158 -6.318860159814358
12 -0.4824355721473694 -6.800483421981334 -0.48243243992328644 -6.8012925997376446
13 -0.4704544827342033 -7.270937904715537 -0.47125603556632994 -7.272548635303974
14 -0.4588978588581085 -7.729835763573646 -0.45989050567150114 -7.732439140975475
15 -0.447758837044239 -8.177594600617885 -0.44820324182510374 -8.18064238280058
16 -0.4370477482676506 -8.614642348885535 -0.43633597940206525 -8.616978362202644
17 -0.4268494263291359 -9.041491775214672 -0.42739851027727127 -9.044376872479916
18 -0.41684861183166505 -9.458340387046336 -0.41743717789649964 -9.461814050376415
19 -0.4072100281715393 -9.865550415217875 -0.4077906712889671 -9.869604721665382
20 -0.3978758782148361 -10.263426293432712 -0.39897971153259276 -10.268584433197976
21 -0.3888136237859726 -10.652239917218685 -0.38896250873804095 -10.657546941936017
22 -0.3799824431538582 -11.032222360372543 -0.3812072709202766 -11.038754212856293
23 -0.3714413568377495 -11.403663717210293 -0.3723894327878952 -11.411143645644188
24 -0.36314369887113573 -11.766807416081429 -0.36299830973148345 -11.774141955375672
25 -0.35518508702516555 -12.121992503106595 -0.35486761331558225 -12.129009568691254
26 -0.34733304679393767 -12.469325549900534 -0.34816777259111403 -12.477177341282369
27 -0.3396895334124565 -12.80901508331299 -0.3404569625854492 -12.817634303867818
28 -0.3321879208087921 -13.141203004121783 -0.33190203458070755 -13.149536338448526
29 -0.3250121995806694 -13.466215203702452 -0.3251433610916138 -13.47467969954014
30 -0.31793377846479415 -13.784148982167247 -0.31856951862573624 -13.793249218165876
31 -0.3110172227025032 -14.09516620486975 -0.3126764252781868 -14.105925643444063
32 -0.30430381894111636 -14.399470023810867 -0.3052328735589981 -14.411158517003061
33 -0.29770986139774325 -14.69717988520861 -0.29768702685832976 -14.708845543861392
34 -0.29135450124740603 -14.988534386456017 -0.2934932500123978 -15.00233879387379
35 -0.28498008847236633 -15.273514474928383 -0.2854583963751793 -15.28779719024897
36 -0.2789090543985367 -15.55242352932692 -0.2795326799154282 -15.567329870164398
37 -0.27296834290027616 -15.825391872227195 -0.27430457919836043 -15.84163444936276
38 -0.26712584793567656 -16.09251772016287 -0.26678772568702697 -16.108422175049785
39 -0.26153273284435274 -16.354050453007222 -0.26261870563030243 -16.371040880680088
40 -0.25594536811113355 -16.609995821118357 -0.25630936324596404 -16.627350243926053
41 -0.25057304501533506 -16.860568866133693 -0.2504641726613045 -16.877814416587356
42 -0.24528563916683196 -17.105854505300524 -0.24618879109621047 -17.124003207683565
43 -0.24012492150068282 -17.345979426801208 -0.24044682160019876 -17.364450029283763
44 -0.23510684370994567 -17.581086270511154 -0.2372526153922081 -17.60170264467597
45 -0.23015272244811058 -17.811238992959264 -0.23096548840403558 -17.832668133080006
46 -0.22532928735017776 -18.036568280309442 -0.22630227357149124 -18.058970406651497
47 -0.22072038650512696 -18.25728866681457 -0.21954697743058205 -18.27851738408208
48 -0.2160814844071865 -18.473370151221758 -0.21739895641803741 -18.495916340500116
49 -0.21167861074209213 -18.68504876196385 -0.2127913512289524 -18.708707691729067
50 -0.207268313318491 -18.89231707528234 -0.20671556070446967 -18.915423252433538
51 -0.2030778408050537 -19.095394916087393 -0.20313973724842072 -19.11856298968196
52 -0.1989338882267475 -19.29432880431414 -0.200528434664011 -19.31909142434597
53 -0.1948388397693634 -19.489167644083505 -0.1954093262553215 -19.514500750601293
54 -0.19092680588364602 -19.68009444996715 -0.191716255992651 -19.706217006593945
55 -0.18714584186673164 -19.86724029183388 -0.18684152737259865 -19.893058533966546
56 -0.18341441974043846 -20.050654711574317 -0.18328937664628028 -20.076347910612824
57 -0.17981388345360755 -20.230468595027926 -0.18033166900277137 -20.256679579615597
58 -0.17627731636166571 -20.406745911389592 -0.1771875537931919 -20.43386713340879
59 -0.1728362448513508 -20.579582156240942 -0.1732403263449669 -20.607107459753756
60 -0.1694558583199978 -20.74903801456094 -0.16940713301301003 -20.776514592766766
61 -0.16621131375432013 -20.915249328315262 -0.16828522086143494 -20.9447998136282
62 -0.1629471831023693 -21.07819651141763 -0.1625180087983608 -21.107317822426563
63 -0.1598920188844204 -21.23808853030205 -0.16067630276083947 -21.267994125187403
64 -0.15682662650942802 -21.39491515681148 -0.15626611337065696 -21.42426023855806
65 -0.15393413975834846 -21.548849296569827 -0.1528529293835163 -21.577113167941576
66 -0.15113635286688804 -21.699985649436716 -0.14931761249899864 -21.726430780440573
67 -0.1484116092324257 -21.84839725866914 -0.1478855736553669 -21.87431635409594
68 -0.14568764492869377 -21.994084903597834 -0.1452320970594883 -22.019548451155426
69 -0.14309490695595742 -22.137179810553793 -0.14295620769262313 -22.16250465884805
70 -0.14054075628519058 -22.277720566838983 -0.14004582315683364 -22.302550482004882
71 -0.13804934397339821 -22.415769910812383 -0.13813943713903426 -22.440689919143917
72 -0.1356859028339386 -22.55145581364632 -0.1351328484714031 -22.57582276761532
73 -0.13331115245819092 -22.68476696610451 -0.13428195863962172 -22.710104726254944
74 -0.1309921883046627 -22.815759154409175 -0.13177652806043624 -22.84188125431538
75 -0.1287117838859558 -22.94447093829513 -0.12714712098240852 -22.969028375297786
76 -0.12660111486911774 -23.071072053164247 -0.12752524986863137 -23.09655362516642
77 -0.12442460134625435 -23.195496654510503 -0.12381972260773182 -23.22037334777415
78 -0.12242836244404316 -23.317925016954547 -0.12270811721682548 -23.343081464990973
79 -0.12042597644031047 -23.438350993394856 -0.12086348608136177 -23.463944951072335
80 -0.11849054992198944 -23.556841543316846 -0.11829350925981999 -23.582238460332157
81 -0.11661348640918731 -23.673455029726032 -0.11629009619355202 -23.69852855652571
82 -0.114863445982337 -23.78831847570837 -0.11620113253593445 -23.814729689061643
83 -0.11303918175399304 -23.901357657462363 -0.11352205984294414 -23.928251748904586
84 -0.1113476499915123 -24.012705307453874 -0.11239594407379627 -24.040647692978382
85 -0.10964984707534313 -24.122355154529217 -0.10970598310232163 -24.150353676080705
86 -0.10797885060310364 -24.23033400513232 -0.10779932141304016 -24.258152997493745
87 -0.1064443301409483 -24.33677833527327 -0.10750848576426505 -24.36566148325801
88 -0.1049169410020113 -24.44169527627528 -0.10432073697447777 -24.469982220232488
89 -0.10342522971332073 -24.5451205059886 -0.10235879793763161 -24.57234101817012
90 -0.10204308964312077 -24.64716359563172 -0.10101753771305085 -24.673358555883173
91 -0.10061463378369809 -24.74777822941542 -0.10034642368555069 -24.773704979568723
92 -0.09923243038356304 -24.847010659798983 -0.09938859343528747 -24.87309357300401
93 -0.09793596379458905 -24.944946623593573 -0.09815833382308484 -24.971251906827096
94 -0.09668013788759708 -25.04162676148117 -0.09574510864913463 -25.06699701547623
95 -0.09546389468014241 -25.137090656161313 -0.0975578933954239 -25.164554908871654
96 -0.09418436512351036 -25.231275021284823 -0.09228430986404419 -25.2568392187357
97 -0.09309527650475502 -25.324370297789578 -0.09448567368090152 -25.3513248924166
98 -0.09188222326338291 -25.41625252105296 -0.09034280590713024 -25.44166769832373
99 -0.09081780835986138 -25.507070329412823 -0.09151905216276646 -25.533186750486497
100 -0.08975127451121807 -25.59682160392404 -0.08965422622859479 -25.622840976715093
101 -0.08867875784635544 -25.685500361770398 -0.08857406675815582 -25.71141504347325
102 -0.08763749115169048 -25.773137852922087 -0.08721833527088166 -25.79863337874413
103 -0.08670624531805515 -25.859844098240142 -0.08544025979936123 -25.884073638543494
104 -0.08577558062970639 -25.94561967886985 -0.08573354445397854 -25.969807182997474
105 -0.08485004976391793 -26.03046972863377 -0.0865149263292551 -26.05632210932673
106 -0.08383659720420837 -26.114306325837976 -0.08379393741488457 -26.140116046741614
107 -0.08298548310995102 -26.197291808947927 -0.08513160198926925 -26.225247648730882
108 -0.08209172673523427 -26.279383535683163 -0.08057237826287747 -26.30582002699376
109 -0.08127610050141812 -26.360659636184582 -0.08182782903313637 -26.3876478560269
110 -0.08044686280190945 -26.441106498986493 -0.07951218970119953 -26.467160045728097
111 -0.07965794131159783 -26.52076444029809 -0.0781572513282299 -26.545317297056325
112 -0.0789714738726616 -26.599735914170754 -0.07903703674674034 -26.624354333803065
113 -0.07824977524578572 -26.67798568941654 -0.07832878828048706 -26.702683122083553
114 -0.07752353586256504 -26.755509225279106 -0.0785117693245411 -26.781194891408095
115 -0.07676311582326889 -26.832272341102374 -0.07679556906223298 -26.85799046047033
116 -0.07608253248035908 -26.908354873582734 -0.07601162381470203 -26.93400208428503
117 -0.07545719519257546 -26.98381206877531 -0.07579144090414047 -27.00979352518917
118 -0.0747798178344965 -27.058591886609808 -0.07627360597252845 -27.0860671311617
119 -0.07410301491618157 -27.13269490152599 -0.07453235611319542 -27.160599487274894
120 -0.07344038337469101 -27.206135284900682 -0.07240879721939564 -27.23300828449429
121 -0.07289481461048126 -27.279030099511164 -0.07097730003297328 -27.30398558452726
122 -0.07240997105836869 -27.351440070569534 -0.07375593930482864 -27.37774152383209
123 -0.07180940732359886 -27.423249477893133 -0.07135612033307552 -27.449097644165164
124 -0.07127757221460343 -27.494527050107738 -0.06979193873703479 -27.518889582902197
125 -0.07076221816241741 -27.565289268270156 -0.07181988880038262 -27.59070947170258
126 -0.07028810679912567 -27.635577375069282 -0.07228154465556144 -27.66299101635814
127 -0.06965654231607914 -27.70523391738536 -0.07051044479012489 -27.733501461148265
128 -0.06912459805607796 -27.77435851544144 -0.06697706989943981 -27.800478531047705
129 -0.06875022239983082 -27.84310873784127 -0.06750792935490608 -27.867986460402612
130 -0.06828088276088237 -27.91138962060215 -0.06759327612817287 -27.935579736530784
131 -0.06780218109488487 -27.979191801697034 -0.06546543315052986 -28.001045169681312
132 -0.06742335483431816 -28.046615156531352 -0.06846799738705159 -28.069513167068365
133 -0.06700369752943516 -28.11361885406079 -0.06726444475352764 -28.13677761182189
134 -0.06649530120193958 -28.18011415526273 -0.06353358589112759 -28.20031119771302
135 -0.0661971267312765 -28.246311281994004 -0.06140750087797642 -28.261718698590997
136 -0.06592064872384071 -28.312231930717843 -0.06587957479059696 -28.327598273381593
137 -0.06550912037491799 -28.377741051092762 -0.06350090242922306 -28.391099175810815
138 -0.06519277133047581 -28.44293382242324 -0.06391814835369587 -28.455017324164512
139 -0.06480583772063256 -28.507739660143873 -0.06631143689155579 -28.52132876105607
140 -0.0643449954688549 -28.572084655612727 -0.06305489540100098 -28.58438365645707
141 -0.06411460041999817 -28.636199256032725 -0.061787812039256096 -28.646171468496327
142 -0.06380067020654678 -28.699999926239272 -0.063967989012599 -28.710139457508927
143 -0.06350137107074261 -28.763501297310015 -0.058662617392838 -28.768802074901764
144 -0.06323344968259334 -28.826734746992607 -0.06254543457180262 -28.831347509473567
145 -0.06297117695212365 -28.88970592394473 -0.06798115484416485 -28.899328664317732
146 -0.06247308626770973 -28.95217901021244 -0.06429081112146377 -28.963619475439195
147 -0.062088039517402646 -29.014267049729842 -0.0640538040548563 -29.027673279494053
148 -0.061754549480974676 -29.076021599210815 -0.06055994126945734 -29.08823322076351
149 -0.06141747906804085 -29.137439078278856 -0.06256117969751358 -29.150794400461024
150 -0.06109083294868469 -29.198529911227542 -0.05971962455660105 -29.210514025017623
151 -0.060751086287200454 -29.259280997514743 -0.06327028423547745 -29.273784309253102
152 -0.06054917424917221 -29.319830171763915 -0.06071210242807865 -29.33449641168118
153 -0.06025181598961353 -29.380081987753528 -0.061176985129714014 -29.395673396810892
154 -0.05994393844157457 -29.4400259261951 -0.0605676457285881 -29.45624104253948
155 -0.05964933950453997 -29.49967526569964 -0.05706008970737457 -29.513301132246855
156 -0.059516134485602376 -29.55919140018524 -0.05830390751361847 -29.571605039760474
157 -0.05919940415769816 -29.61839080434294 -0.059853941388428214 -29.631458981148903
158 -0.058922522142529486 -29.67731332648547 -0.05934638287872076 -29.690805364027625
159 -0.05875055622309446 -29.736063882708567 -0.05755052026361227 -29.748355884291236
160 -0.05853392574936152 -29.79459780845793 -0.05893567632883787 -29.807291560620072
161 -0.05830037910491228 -29.852898187562843 -0.058515512757003306 -29.865807073377077
162 -0.05805488899350166 -29.910953076556346 -0.05659355539828539 -29.922400628775364
163 -0.05791081115603447 -29.96886388771238 -0.058895424380898474 -29.981296053156264
164 -0.057692244090139864 -30.026556131802522 -0.058948687836527826 -30.04024474099279
165 -0.057404143176972865 -30.083960274979496 -0.05784788560122252 -30.098092626594013
166 -0.05721636023372412 -30.14117663521322 -0.059293092042207715 -30.15738571863622
167 -0.0569409791380167 -30.198117614351236 -0.055803178995847705 -30.21318889763207
168 -0.056808240711688995 -30.254925855062925 -0.06006476115435362 -30.273253658786423
169 -0.05654179062694311 -30.31146764568987 -0.059011738002300265 -30.332265396788724
170 -0.05623028595000505 -30.367697931639874 -0.05429912246763706 -30.38656451925636
171 -0.05615799445658922 -30.423855926096465 -0.05541202649474144 -30.441976545751103
172 -0.05597172435373068 -30.479827650450197 -0.056235197745263574 -30.498211743496366
173 -0.055779220536351204 -30.53560687098655 -0.05511704608798027 -30.553328789584345
174 -0.05561203323304653 -30.591218904219595 -0.05314402729272842 -30.606472816877073
175 -0.055545623414218426 -30.646764527633813 -0.05248671490699053 -30.658959531784063
176 -0.05546874571591616 -30.70223327334973 -0.056323752552270887 -30.715283284336333
177 -0.0552213566377759 -30.757454629987507 -0.05425409413874149 -30.769537378475075
178 -0.05512712989002466 -30.81258175987753 -0.05211411919444799 -30.821651497669524
179 -0.05516776572912931 -30.867749525606662 -0.05624385885894299 -30.877895356528466
180 -0.054963229596614836 -30.92271275520328 -0.060189075954258445 -30.938084432482725
181 -0.054695047438144684 -30.977407802641423 -0.05278352368623018 -30.990867956168955
182 -0.05453029815107584 -31.031938100792498 -0.05483116284012794 -31.045699119009083
183 -0.05436129532754421 -31.086299396120044 -0.053485660813748837 -31.09918477982283
184 -0.05427264664322138 -31.140572042763264 -0.05492838062345982 -31.15411316044629
185 -0.054046552255749704 -31.194618595019012 -0.05221563186496496 -31.206328792311254
186 -0.05402446426451206 -31.248643059283523 -0.05241534989327192 -31.258744142204527
187 -0.05390543229877949 -31.302548491582304 -0.05371720399707556 -31.3124613462016
188 -0.05390035733580589 -31.35644884891811 -0.05280187614262104 -31.365263222344222
189 -0.05364173296838999 -31.4100905818865 -0.055569812655448914 -31.42083303499967
190 -0.05348112508654594 -31.463571706973045 -0.056645372323691844 -31.477478407323364
191 -0.053276564739644525 -31.51684827171269 -0.05471686404198408 -31.53219527136535
192 -0.053180388361215594 -31.570028660073906 -0.05084996335208416 -31.583045234717435
193 -0.053048744797706604 -31.623077404871612 -0.052047418616712096 -31.635092653334148
194 -0.05298307873308659 -31.676060483604697 -0.05214187391102314 -31.68723452724517
195 -0.0529461832717061 -31.729006666876405 -0.0473845511674881 -31.73461907841266
196 -0.053138066455721854 -31.782144733332128 -0.05338771790266037 -31.78800679631532
197 -0.052852286398410796 -31.83499701973054 -0.05245343875139952 -31.84046023506672
198 -0.05282198786735535 -31.887819007597894 -0.049037424474954606 -31.88949765954167
199 -0.052740995027124885 -31.94056000262502 -0.05206906124949455 -31.941566720791165
200 -0.052687297016382216 -31.993247299641403 -0.053352787531912325 -31.99491950832308
201 -0.05295453947037458 -32.04620183911178 -0.04391032662242651 -32.0388298349455
202 -0.05271805301308632 -32.09891989212487 -0.05629180055111647 -32.09512163549662
203 -0.05250249374657869 -32.15142238587145 -0.051910295709967615 -32.147031931206584
204 -0.052526424266397954 -32.203948810137845 -0.05396905280649662 -32.20100098401308
205 -0.05223367121070623 -32.25618248134855 -0.050106116384267804 -32.25110710039735
206 -0.052273099310696125 -32.30845558065925 -0.05144238844513893 -32.30254948884249
207 -0.052214269526302814 -32.36066985018555 -0.05236666407436132 -32.35491615291685
208 -0.05216541551053524 -32.41283526569609 -0.05045404583215714 -32.405370198749004
209 -0.052060294710099694 -32.46489556040619 -0.05302875228226185 -32.45839895103126
210 -0.05198164209723473 -32.51687720250342 -0.05129502266645432 -32.509693973697715
211 -0.051974035799503326 -32.568851238302926 -0.04864861760288477 -32.5583425913006
212 -0.05190892349928618 -32.62076016180221 -0.051171898283064364 -32.60951448958367
213 -0.0518004946410656 -32.672560656443274 -0.050893770344555375 -32.660408259928225
214 -0.05170657094568014 -32.72426722738896 -0.051457511633634566 -32.71186577156186
215 -0.051654604449868205 -32.77592183183882 -0.05152156837284565 -32.76338733993471
216 -0.051464734598994255 -32.827386566437816 -0.05057057626545429 -32.81395791620017
217 -0.051547558046877384 -32.878934124484694 -0.054644263535737994 -32.8686021797359
218 -0.05130462758243084 -32.930238752067126 -0.0501962760463357 -32.91879845578224
219 -0.05124940890818834 -32.98148816097532 -0.052206774801015855 -32.97100523058325
220 -0.051164103858172896 -33.03265226483349 -0.04935817141085863 -33.02036340199411
221 -0.05291408747434616 -33.085566352307836 -0.02737579895183444 -33.04773920094595
222 -0.05212373826652765 -33.13769009057437 -0.05131297614425421 -33.0990521770902
223 -0.05202489979565143 -33.18971499037002 -0.0550258707255125 -33.154078047815716
224 -0.05179478023201227 -33.241509770602036 -0.05109784435480833 -33.20517589217052
225 -0.05167126189917326 -33.29318103250121 -0.05089491456747055 -33.256070806737995
226 -0.05164379347115755 -33.34482482597237 -0.05339911859482527 -33.30946992533282
227 -0.051383981853723525 -33.39620880782609 -0.05105878990143538 -33.36052871523425
228 -0.05131686609238386 -33.44752567391848 -0.0521619401872158 -33.41269065542147
229 -0.05133353602141142 -33.49885920993989 -0.04983970187604427 -33.46253035729752
230 -0.05124836973845959 -33.55010757967835 -0.050190727785229684 -33.512721085082745
231 -0.05109648127108812 -33.601204060949435 -0.05183015689253807 -33.56455124197528
232 -0.050979921407997605 -33.652183982357435 -0.0524418568238616 -33.61699309879914
233 -0.050984144769608976 -33.70316812712704 -0.055416748858988285 -33.67240984765813
234 -0.05097536649554968 -33.75414349362259 -0.05289090946316719 -33.725300757121296
235 -0.050449481792747976 -33.80459297541534 -0.05217645056545735 -33.77747720768675
236 -0.050343528389930725 -33.85493650380527 -0.047748435847461225 -33.82522564353421
237 -0.05048029944300651 -33.90541680324828 -0.05290113743394613 -33.87812678096816
238 -0.050442994199693204 -33.95585979744797 -0.04434522166848183 -33.92247200263664
239 -0.050446216203272345 -34.00630601365124 -0.05225184876471758 -33.97472385140136
240 -0.05133538879454136 -34.05764140244578 -0.06078379824757576 -34.035507649648935
241 -0.04974899031221867 -34.107390392758 -0.05307992622256279 -34.0885875758715
242 -0.04949527308344841 -34.15688566584145 -0.04957050643861294 -34.13815808231011
243 -0.04954547621309757 -34.20643114205455 -0.04933269489556551 -34.18749077720568
244 -0.04947072379291058 -34.255901865847456 -0.04915067348629236 -34.23664145069198
245 -0.049401381984353065 -34.30530324783181 -0.048910504579544066 -34.28555195527152
246 -0.04938855431973934 -34.35469180215155 -0.04849865343421698 -34.33405060870574
247 -0.04942185860127211 -34.40411366075282 -0.04916012976318598 -34.383210738468925
248 -0.04951207023113966 -34.45362573098396 -0.04806248750537634 -34.4312732259743
249 -0.04947716295719147 -34.50310289394115 -0.04980511590838432 -34.481078341882686
250 -0.04933229871094227 -34.55243519265209 -0.052201134711503984 -34.53327947659419
251 -0.049178773909807204 -34.6016139665619 -0.04931273702532053 -34.582592213619506
252 -0.04916688464581966 -34.65078085120772 -0.0489496000111103 -34.63154181363062
253 -0.049193681217730045 -34.69997453242545 -0.048107749037444594 -34.67964956266806
254 -0.04921671580523253 -34.74919124823068 -0.049690446071326735 -34.729340008739385
255 -0.049181617051362994 -34.79837286528204 -0.050121895410120486 -34.77946190414951
256 -0.049087575450539586 -34.84746044073258 -0.04858614057302475 -34.82804804472253
257 -0.049146161414682865 -34.896606602147266 -0.049183246307075025 -34.8772312910296
258 -0.049100143276154994 -34.94570674542342 -0.049046142026782036 -34.926277433056384
259 -0.048968372866511345 -34.99467511828993 -0.04654670525342226 -34.972824138309804
260 -0.0492195013910532 -35.043894619680984 -0.04663379769772291 -35.01945793600753
261 -0.04934563189744949 -35.093240251578436 -0.04849004726856947 -35.0679479832761
262 -0.049207978695631024 -35.14244823027407 -0.0492942800745368 -35.11724226335063
263 -0.04923722743988037 -35.19168545771395 -0.04705187641084194 -35.16429413976147
264 -0.04929293543100357 -35.24097839314496 -0.046898492611944675 -35.21119263237342
265 -0.0493704229593277 -35.290348816104284 -0.05039293374866247 -35.26158556612208
266 -0.04927882943302393 -35.339627645537306 -0.04896875042468309 -35.310554316546764
267 -0.04923649951815605 -35.388864145055464 -0.051070830412209035 -35.36162514695897
268 -0.04911406673491001 -35.43797821179037 -0.049588699638843534 -35.41121384659782
269 -0.04913056995719671 -35.48710878174757 -0.046926338039338586 -35.45814018463716
270 -0.04921180233359337 -35.53632058408117 -0.05041325781494379 -35.508553442452104
271 -0.049114132113754747 -35.585434716194925 -0.05005924943834543 -35.55861269189045
272 -0.04897145591676235 -35.63440617211169 -0.04896799437701702 -35.60758068626747
273 -0.04900607969611883 -35.68341225180781 -0.049580564722418785 -35.65716125098989
274 -0.04887643326073885 -35.732288685068546 -0.0506306454539299 -35.707791896443815
275 -0.048799675144255164 -35.7810883602128 -0.04877762831747532 -35.75656952476129
276 -0.04879329241812229 -35.829881652630924 -0.05131288208067417 -35.80788240684196
277 -0.048657911457121374 -35.878539564088044 -0.048928450979292396 -35.85681085782125
278 -0.04866465236991644 -35.92720421645796 -0.04916420709341764 -35.90597506491467
279 -0.04881714079529047 -35.97602135725325 -0.04747401215136051 -35.95344907706603
280 -0.04862159825861454 -36.024642955511865 -0.04967062529176473 -36.0031197023578
281 -0.04872740637511015 -36.07337036188697 -0.05129282083362341 -36.054412523191424
282 -0.04834974911063909 -36.121720110997614 -0.050565250031650064 -36.10497777322308
283 -0.04835666231811046 -36.17007677331573 -0.04755270686000586 -36.15253048008308
284 -0.048335673101246354 -36.21841244641698 -0.0486160971224308 -36.20114657720551
285 -0.04839588962495327 -36.26680833604193 -0.048617175221443175 -36.24976375242696
286 -0.048324772901833055 -36.31513310894377 -0.049923175014555454 -36.29968692744151
287 -0.04826486092060804 -36.36339796986438 -0.04951003342866898 -36.34919696087018
288 -0.048227045498788354 -36.41162501536317 -0.049099371582269666 -36.39829633245245
289 -0.0483388202264905 -36.45996383558966 -0.05045275148004293 -36.4487490839325
290 -0.04806591309607029 -36.50802974868573 -0.047588555701076986 -36.49633763963357
291 -0.04808028321713209 -36.55611003190286 -0.04894155599176884 -36.54527919562534
292 -0.04805505722761154 -36.604165089130476 -0.04876378588378429 -36.594042981509126
293 -0.048053796589374545 -36.65221888571985 -0.047881160862743855 -36.64192414237187
294 -0.04808156117796898 -36.70030044689781 -0.04562428370118141 -36.68754842607305
295 -0.04820061009377241 -36.748501056991586 -0.0496216868981719 -36.73717011297122
296 -0.04805633146315813 -36.796557388454744 -0.046903306432068345 -36.78407341940329
297 -0.04819914903491736 -36.84475653748966 -0.048812433145940304 -36.83288585254923
298 -0.04812324587255716 -36.89287978336222 -0.04736525304615498 -36.880251105595384
299 -0.048181869089603424 -36.94106165245182 -0.04750327877700329 -36.927754384372385
300 -0.04813189376145601 -36.98919354621328 -0.0475877245888114 -36.97534210896119
301 -0.04818158037960529 -37.037375126592885 -0.04954471364617348 -37.024886822607364
302 -0.0481153191998601 -37.08549044579274 -0.047423459216952325 -37.072310281824315
303 -0.048075226694345476 -37.13356567248709 -0.04872325900942087 -37.121033540833736
304 -0.04907478615641594 -37.182640458643505 -0.04094093050807714 -37.161974471341814
305 -0.04842537958174944 -37.231065838225256 -0.04664241187274456 -37.20861688321456
306 -0.048426218703389166 -37.279492056928646 -0.048302461951971055 -37.25691934516653
307 -0.04841027073562145 -37.32790232766427 -0.048580820485949514 -37.30550016565248
308 -0.0483761090785265 -37.376278436742794 -0.04870904367417097 -37.354209209326655
309 -0.04830046109855175 -37.42457889784134 -0.04863831233233214 -37.402847521658984
310 -0.04834671914577484 -37.47292561698712 -0.04981643557548523 -37.45266395723447
311 -0.0482353312894702 -37.52116094827659 -0.048005007207393646 -37.500668964441864
312 -0.048250953666865826 -37.569411901943454 -0.04799559377133846 -37.548664558213204
313 -0.04820820223540068 -37.617620104178854 -0.04841959737241268 -37.59708415558562
314 -0.0482297170907259 -37.66584982126958 -0.048496861942112446 -37.64558101752773
315 -0.048273376934230325 -37.714123198203815 -0.04543172270059585 -37.69101274022833
316 -0.04824683126062155 -37.762370029464435 -0.047825120575726035 -37.738837860804054
317 -0.04834107849746942 -37.81071110796191 -0.04824031535536051 -37.78707817615941
318 -0.048304680921137336 -37.85901578888304 -0.04721799474209547 -37.83429617090151
319 -0.04836440794169903 -37.90738019682474 -0.04917107168585062 -37.88346724258736
320 -0.048383979871869084 -37.95576417669661 -0.049885877035558225 -37.933353119622915
321 -0.04818923473358154 -38.003953411430196 -0.04994576778262853 -37.983298887405546
322 -0.04807883370667696 -38.05203224513687 -0.047814969532191755 -38.031113856937736
323 -0.048080193996429446 -38.1001124391333 -0.04915758837014437 -38.08027144530788
324 -0.04806203953921795 -38.148174478672516 -0.04748946968466043 -38.12776091499254
325 -0.04810341522097587 -38.196277893893495 -0.04889488667249679 -38.17665580166504
326 -0.04802272524684668 -38.24430061914034 -0.047189724072813986 -38.22384552573786
327 -0.04810746274888515 -38.29240808188923 -0.04705743156373501 -38.270902957301594
328 -0.04807728994637728 -38.340485371835605 -0.04667568728327751 -38.31757864458487
329 -0.04811263121664524 -38.38859800305225 -0.045988574624061584 -38.36356721920893
330 -0.048289290815591815 -38.43688729386784 -0.05086633395403624 -38.414433553162965
331 -0.04817102514207363 -38.485058319009916 -0.049389892257750034 -38.463823445420715
332 -0.04799113180488348 -38.5330494508148 -0.04963891766965389 -38.51346236309037
333 -0.0479527885094285 -38.58100223932423 -0.04885573908686638 -38.56231810217724
334 -0.04881421905010939 -38.629816458374336 -0.043874542228877544 -38.606192644406114
335 -0.04820925015956164 -38.678025708533895 -0.04946809262037277 -38.65566073702649
336 -0.04811342116445303 -38.726139129698346 -0.04796152412891388 -38.7036222611554
337 -0.048084535822272303 -38.774223665520616 -0.0497519563883543 -38.75337421754376
338 -0.04807166699320078 -38.82229533251382 -0.05023772940039635 -38.80361194694415
339 -0.047772792726755144 -38.87006812524057 -0.04903182629495859 -38.85264377323911
340 -0.0478364972397685 -38.91790462248034 -0.04789454583078623 -38.900538319069895
341 -0.047826618701219556 -38.965731241181565 -0.047620178759098054 -38.94815849782899
342 -0.047922204993665216 -39.01365344617523 -0.04951727259904146 -38.99767577042803
343 -0.04777535293251276 -39.061428799107745 -0.04830223750323057 -39.04597800793126
344 -0.04777132645249367 -39.109200125560236 -0.04803610388189554 -39.09401411181316
345 -0.04776115845888853 -39.156961284019125 -0.0478051733225584 -39.14181928513572
346 -0.04784542564302683 -39.20480670966215 -0.04852642565965652 -39.19034571079538
347 -0.04764992892742157 -39.25245663858957 -0.049333027377724645 -39.239678738173104
348 -0.047706446051597594 -39.30016308464117 -0.04686895627528429 -39.28654769444839
349 -0.04772973787039518 -39.34789282251157 -0.04747231341898441 -39.33402000786737
350 -0.047773709148168565 -39.395666531659735 -0.04756411369889975 -39.38158412156627
351 -0.047730603255331516 -39.44339713491507 -0.04360531698912382 -39.42518943855539
352 -0.04798159431666136 -39.49137872923173 -0.04722732547670603 -39.4724167640321
353 -0.04800706300884485 -39.53938579224057 -0.047986395098268984 -39.52040315913037
354 -0.04804641734808683 -39.58743220958866 -0.048900166526436806 -39.569303325656804
355 -0.047909840010106564 -39.63534204959877 -0.0484697237610817 -39.617773049417885
356 -0.04788911119103432 -39.6832311607898 -0.04858365412801504 -39.6663567035459
357 -0.04782884903252125 -39.73106000982232 -0.04772630650550127 -39.714083010051404
358 -0.0478575948625803 -39.7789176046849 -0.0470024386420846 -39.761085448693485
359 -0.047845030575990675 -39.82676263526089 -0.04904752466827631 -39.81013297336176
360 -0.04788692630827427 -39.874649561569164 -0.04900627806782722 -39.85913925142959
361 -0.04785668775439263 -39.922506249323554 -0.0494696719571948 -39.90860892338679
362 -0.04765293598175049 -39.970159185305306 -0.04828929416835308 -39.95689821755514
363 -0.0476722477003932 -40.017831433005696 -0.046428173594176766 -40.00332639114932
364 -0.047701265290379526 -40.065532698296074 -0.0487504979595542 -40.052076889108875
365 -0.04770172666758299 -40.11323442496366 -0.04896815624088049 -40.10104504534976
366 -0.04760817792266607 -40.160842602886326 -0.047365978732705115 -40.14841102408246
367 -0.0475825347006321 -40.20842513758696 -0.0469512976706028 -40.195362321753066
368 -0.0476606871932745 -40.25608582478023 -0.046452278457582 -40.241814600210645
369 -0.04775765407830477 -40.30384347885853 -0.04698182381689549 -40.28879642402754
370 -0.04777082651853561 -40.35161430537707 -0.0473916033282876 -40.336188027355824
371 -0.047844520397484304 -40.39945882577455 -0.04714201875030995 -40.38333004610613
372 -0.04781191200017929 -40.44727073777473 -0.048075951263308526 -40.43140599736944
373 -0.0478681406006217 -40.49513887837535 -0.04863661006093025 -40.48004260743037
374 -0.047754880413413046 -40.542893758788765 -0.048592725209891795 -40.52863533264026
375 -0.04779426660388708 -40.59068802539265 -0.04955698549747467 -40.57819231813774
376 -0.04768738076090813 -40.63837540615356 -0.04621083755046129 -40.6244031556882
377 -0.047694456204771994 -40.68606986235833 -0.04861452393233776 -40.673017679620536
378 -0.04769751857966185 -40.73376738093799 -0.049290174059569834 -40.72230785368011
379 -0.04762407634407282 -40.78139145728206 -0.048854711651802066 -40.771162565331906
380 -0.04760544672608376 -40.82899690400814 -0.046449027583003046 -40.81761159291491
381 -0.047618111968040465 -40.876615015976185 -0.04418684840202332 -40.86179844131693
382 -0.04779051300138235 -40.924405528977566 -0.04738480839878321 -40.90918324971571
383 -0.04787532109767199 -40.97228085007524 -0.04762383010238409 -40.95680707981809
384 -0.04786413330584764 -41.02014498338109 -0.045417188480496404 -41.00222426829859
385 -0.04798280671238899 -41.06812779009348 -0.051359342969954015 -41.05358361126854
386 -0.04773480389267206 -41.11586259398615 -0.04895905964076519 -41.10254267090931
387 -0.04785506688058376 -41.16371766086674 -0.04814075864851475 -41.15068342955782
388 -0.047781532630324364 -41.21149919349706 -0.049156630598008635 -41.19984006015583
389 -0.04765679109841585 -41.25915598459548 -0.05024051945656538 -41.250080579612394
390 -0.04755739960819483 -41.306713384203675 -0.048386305756866935 -41.29846688536926
391 -0.04759606327861547 -41.354309447482294 -0.04733591619879007 -41.34580280156805
392 -0.0476077988743782 -41.401917246356675 -0.04739647265523672 -41.393199274223285
393 -0.047535839676857 -41.44945308603353 -0.047138872742652896 -41.440338146965935
394 -0.047605989314615724 -41.49705907534815 -0.04708434771746397 -41.4874224946834
395 -0.047642674297094345 -41.54470174964524 -0.04763618689030409 -41.5350586815737
396 -0.047592080757021905 -41.59229383040226 -0.04647955372929573 -41.581538235303
397 -0.04772103391587734 -41.64001486431814 -0.04837554022669792 -41.6299137755297
398 -0.047679712623357774 -41.687694576941496 -0.04835515934973955 -41.67826893487944
399 -0.04770102184265852 -41.73539559878415 -0.046633309312164785 -41.724902244191604
400 -0.04767745938152075 -41.78307305816567 -0.04788063783198595 -41.77278288202359
401 -0.04765213169157505 -41.83072518985725 -0.04832828436046839 -41.82111116638406
402 -0.04789599683135748 -41.878621186688605 -0.047492986917495726 -41.868604153301554
403 -0.04778648968786001 -41.92640767637646 -0.04602842926979065 -41.91463258257134
404 -0.047770855389535426 -41.974178531766 -0.046042988821864125 -41.96067557139321
405 -0.047943141870200635 -42.0221216736362 -0.0494832681491971 -42.010158839542406
406 -0.04776307661086321 -42.06988475024706 -0.04803475681692362 -42.05819359635933
407 -0.04773162957280874 -42.11761637981987 -0.04619737602770328 -42.10439097238704
408 -0.04783102441579103 -42.165447404235664 -0.04841239433735609 -42.15280336672439
409 -0.04789272714406252 -42.213340131379724 -0.05004446022212505 -42.20284782694652
410 -0.04809869732707739 -42.2614388287068 -0.05207780133932829 -42.25492562828585
411 -0.04737419169396162 -42.30881302040076 -0.045614455826580524 -42.30054008411243
412 -0.047628965228796005 -42.35644198562956 -0.04706225264817476 -42.3476023367606
413 -0.04760495945811272 -42.40404694508767 -0.0486785601824522 -42.396280896943054
414 -0.04755026362836361 -42.45159720871604 -0.049932912550866605 -42.44621380949392
415 -0.04745436403900385 -42.49905157275504 -0.0477667186409235 -42.49398052813484
416 -0.04751407317817211 -42.546565645933214 -0.04810912888497114 -42.542089657019815
417 -0.047630186378955844 -42.59419583231217 -0.0543614549562335 -42.59645111197605
418 -0.04718781840056181 -42.641383650712726 -0.047433308139443395 -42.6438844201155
419 -0.04715226646512747 -42.68853591717785 -0.04485727157443762 -42.688741691689934
420 -0.047348376177251336 -42.735884293355106 -0.04623910002410412 -42.73498079171404
421 -0.0474132914096117 -42.78329758476472 -0.04751456901431084 -42.78249536072835
422 -0.04740592930465937 -42.83070351406938 -0.047370289266109464 -42.82986564999446
423 -0.04745617751032114 -42.8781596915797 -0.047944031469523904 -42.87780968146399
424 -0.047479222528636456 -42.92563891410833 -0.050255213491618635 -42.928064894955604
425 -0.04728947095572948 -42.972928385064066 -0.04680629055947065 -42.97487118551508
426 -0.0473892442882061 -43.02031762935227 -0.046981653571128844 -43.02185283908621
427 -0.04729009512811899 -43.06760772448039 -0.04694809261709452 -43.0688009317033
428 -0.047430839762091635 -43.11503856424248 -0.04841349665075541 -43.11721442835405
429 -0.04728472139686346 -43.162323285639346 -0.04716753680258989 -43.16438196515664
430 -0.04739734157919884 -43.209720627218545 -0.04852242358028889 -43.21290438873693
431 -0.04746328461915254 -43.2571839118377 -0.04625475537031889 -43.25915914410725
432 -0.04750915579497814 -43.30469306763268 -0.046414310298860076 -43.30557345440611
433 -0.0476105123758316 -43.35230358000851 -0.05073158331215381 -43.356305037718265
434 -0.047435841895639895 -43.39973942190415 -0.04655367285013199 -43.402858710568395
435 -0.04743353072553873 -43.44717295262969 -0.04652574602514505 -43.44938445659354
436 -0.04763481114059687 -43.49480776377029 -0.04752204678952694 -43.496906503383066
437 -0.0475439639762044 -43.54235172774649 -0.04765259977430105 -43.54455910315737
438 -0.04753247890621424 -43.589884206652705 -0.04784781783819199 -43.59240692099556
439 -0.04768316745758057 -43.63756737411028 -0.04317715167999268 -43.63558407267555
440 -0.04771591164171696 -43.685283285752 -0.04727288614958525 -43.682856958825134
441 -0.050049330666661264 -43.73533261641866 -0.058491879515349864 -43.741348838340485
442 -0.04762158747762442 -43.78295420389628 -0.047371163964271545 -43.78872000230476
443 -0.04747746996581555 -43.830431673862094 -0.047074370086193085 -43.83579437239095
444 -0.04762439858168364 -43.878056072443776 -0.04752069655805826 -43.88331506894901
445 -0.047559366561472416 -43.92561543900525 -0.04702348466962576 -43.93033855361863
446 -0.047591073997318746 -43.973206513002566 -0.04775709360837936 -43.978095647227015
447 -0.04762637540698052 -44.020832888409544 -0.047893323563039304 -44.02598897079005
448 -0.04762573465704918 -44.06845862306659 -0.04724899940192699 -44.07323797019198
449 -0.04760173633694649 -44.116060359403534 -0.04784454312175512 -44.12108251331374
450 -0.04766967128962278 -44.16373003069316 -0.04715789128094912 -44.168240404594684
451 -0.04763472881168127 -44.21136475950484 -0.04652922824025154 -44.21476963283494
452 -0.047956079803407194 -44.259320839308245 -0.04170996602624655 -44.25647959886118
453 -0.0480281250551343 -44.30734896436338 -0.046803999692201614 -44.303283598553385
454 -0.048075135610997674 -44.35542409997438 -0.04803289901465178 -44.351316497568035
455 -0.048084507882595065 -44.40350860785697 -0.04558137282729149 -44.39689787039533
456 -0.04811574257910252 -44.45162435043607 -0.04747927170246839 -44.4443771420978
457 -0.048100031167268756 -44.499724381603336 -0.04911276288330555 -44.493489904981104
458 -0.04808654468506575 -44.5478109262884 -0.048552943579852584 -44.54204284856095
459 -0.048034449480473994 -44.595845375768874 -0.047905179858207705 -44.58994802841916
460 -0.04807575847953558 -44.64392113424841 -0.051317646726965906 -44.64126567514612
461 -0.047878448851406574 -44.691799583099815 -0.04835786335170269 -44.68962353849783
462 -0.04780888594686985 -44.739608469046686 -0.048178551532328126 -44.73780209003016
463 -0.04781214259564877 -44.78742061164233 -0.04924763794988394 -44.78704972798004
464 -0.0477349366992712 -44.8351555483416 -0.047211100719869135 -44.83426082869991
465 -0.0480713551864028 -44.883226903528005 -0.045953648164868355 -44.88021447686478
466 -0.0478536294773221 -44.93108053300533 -0.04769020229578018 -44.92790467916056
467 -0.04780499693006277 -44.97888552993539 -0.04750615544617176 -44.975410834606734
468 -0.04787331335246563 -45.02675884328786 -0.04756757616996765 -45.0229784107767
469 -0.04780537243932485 -45.074564215727186 -0.04713705945760012 -45.0701154702343
470 -0.04777525495737791 -45.122339470684565 -0.046888215094804765 -45.1170036853291
471 -0.04789435155689716 -45.170233822241464 -0.04612659849226475 -45.16313028382137
472 -0.048007486201822755 -45.21824130844329 -0.047910934686660765 -45.21104121850803
473 -0.047951297648251054 -45.26619260609154 -0.04745373446494341 -45.258494952972974
474 -0.048022237792611125 -45.31421484388415 -0.045503901317715645 -45.30399885429069
475 -0.04873274471610785 -45.36294758860026 -0.04963953215628862 -45.35363838644698
476 -0.04818813502788544 -45.41113572362814 -0.05126861985772848 -45.40490700630471
477 -0.04790546167641878 -45.459041185304564 -0.04910830594599247 -45.454015312250704
478 -0.04796699490398169 -45.507008180208544 -0.05228198990225792 -45.50629730215296
479 -0.04760584812611342 -45.554614028334655 -0.04824291728436947 -45.55454021943733
480 -0.04776798710227013 -45.60238201543692 -0.04667207673192024 -45.60121229616925
481 -0.04760272167623043 -45.64998473711315 -0.046062128618359566 -45.64727442478761
482 -0.04768119417130947 -45.69766593128446 -0.04548334591090679 -45.69275777069852
483 -0.0478120993822813 -45.745478030666746 -0.04629055354744196 -45.739048324245964
484 -0.04788970053195953 -45.79336773119871 -0.04821047820150852 -45.787258802447475
485 -0.04787612296640873 -45.841243854165114 -0.04706500358879566 -45.834323806036274
486 -0.04800781682133674 -45.889251670986454 -0.04860795047134161 -45.88293175650762
487 -0.04784180968999863 -45.93709348067645 -0.049251913651824 -45.93218367015944
488 -0.04782752953469753 -45.98492101021115 -0.04841475784778595 -45.98059842800723
489 -0.047774682939052585 -46.0326956931502 -0.04772197492420673 -46.028320402931435
490 -0.04775340463966131 -46.08044909778987 -0.04786400161683559 -46.07618440454827
491 -0.0477394325658679 -46.128188530355736 -0.04658131916075945 -46.12276572370903
492 -0.04777243845164776 -46.17596096880738 -0.04874728098511696 -46.17151300469415
493 -0.04775558151304722 -46.223716550320425 -0.04857323281466961 -46.220086237508816
494 -0.0478681044653058 -46.271584654785734 -0.048876795917749405 -46.268963033426566
495 -0.04770027566701174 -46.319284930452746 -0.04893004465848207 -46.31789307808505
496 -0.04781226720660925 -46.367097197659355 -0.04794322270900011 -46.36583630079405
497 -0.04770600944757462 -46.41480320710693 -0.04713374674320221 -46.41297004753725
498 -0.047709079645574096 -46.4625122867525 -0.04773740526288748 -46.460707452800136
499 -0.04771540611982346 -46.51022769287232 -0.047856291942298415 -46.50856374474243
500 -0.047702960297465326 -46.557930653169784 -0.048154900781810284 -46.55671864552424
501 -0.0476446071639657 -46.60557526033375 -0.04796239733695984 -46.6046810428612
502 -0.04771323353052139 -46.653288493864274 -0.04557699114084244 -46.65025803400204
503 -0.047754008695483206 -46.70104250255976 -0.050076226331293584 -46.700334260333335
504 -0.047707967832684516 -46.748750470392444 -0.04807681050151587 -46.74841107083485
505 -0.04776435103267431 -46.79651482142512 -0.04538552314043045 -46.79379659397528
506 -0.047872175462543964 -46.844386996887664 -0.04617748223245144 -46.83997407620773
507 -0.04801255762577057 -46.89239955451343 -0.050301899574697016 -46.89027597578243
508 -0.04780218899250031 -46.94020174350593 -0.04895380828529596 -46.93922978406773
509 -0.04774788711220026 -46.98794963061813 -0.04809924643486738 -46.98732903050259
510 -0.04759251959621906 -47.035542150214354 -0.046085793897509574 -47.033414824400104
511 -0.047897417843341825 -47.0834395680577 -0.047051071748137475 -47.08046589614824
512 -0.04775516092777252 -47.13119472898547 -0.04686510786414146 -47.12733100401238
513 -0.04776180721819401 -47.178956536203664 -0.046248961985111234 -47.1735799659975
514 -0.047855269722640516 -47.2268118059263 -0.0473070127889514 -47.220886978786446
515 -0.04817225430160761 -47.27498406022791 -0.05483047645539045 -47.27571745524184
516 -0.04756553452461958 -47.32254959475253 -0.04648716226220131 -47.32220461750404
517 -0.047568212263286114 -47.370117807015816 -0.04776491615921259 -47.36996953366325
518 -0.04755896423012018 -47.41767677124594 -0.047128787636756896 -47.41709832130001
519 -0.047592828050255775 -47.46526959929619 -0.04728325996547937 -47.46438158126549
520 -0.047631535492837426 -47.51290113478903 -0.04795828610658646 -47.51233986737208
521 -0.04760258384048939 -47.56050371862952 -0.047217406891286375 -47.55955727426336
522 -0.047533844225108625 -47.608037562854626 -0.046021508239209655 -47.60557878250257
523 -0.04778304174542427 -47.65582060460005 -0.0480297040194273 -47.653608486521996
524 -0.04770380202680826 -47.70352440662686 -0.04642540067434311 -47.70003388719634
525 -0.04777412917464972 -47.75129853580151 -0.04803041946142912 -47.74806430665777
526 -0.047716119512915614 -47.79901465531442 -0.04797771405428648 -47.79604202071205
527 -0.04765529800206423 -47.846669953316486 -0.04646396618336439 -47.84250598689542
528 -0.04779802672564983 -47.89446798004214 -0.04620497040450573 -47.88871095729992
529 -0.04792570807039738 -47.94239368811253 -0.04670197628438473 -47.9354129335843
530 -0.04787005037069321 -47.99026373848322 -0.04787036720663309 -47.98328330079094
531 -0.04856375250965357 -48.03882749099287 -0.042917086742818356 -48.026200387533756
532 -0.048108050413429734 -48.086935541406305 -0.047519585490226744 -48.073719973023984
533 -0.0480861134827137 -48.135021654889016 -0.047538000345230105 -48.12125797336921
534 -0.048136950470507145 -48.18315860535952 -0.047320397570729256 -48.16857837093994
535 -0.04811776243150234 -48.231276367791025 -0.04997935257852078 -48.21855772351846
536 -0.048014220967888835 -48.27929058875891 -0.04720402769744396 -48.265761751215905
537 -0.0480616495013237 -48.32735223826023 -0.049142952635884286 -48.31490470385179
538 -0.04805536773055792 -48.37540760599079 -0.04926406275480986 -48.364168766606596
539 -0.04792175125330687 -48.42332935724409 -0.047242391109466556 -48.41141115771606
540 -0.047951335459947585 -48.47128069270404 -0.04738283976912498 -48.45879399748519
541 -0.04793515335768461 -48.519215846061726 -0.04727254472672939 -48.50606654221192
542 -0.04804718401283026 -48.56726303007456 -0.04871761780232191 -48.55478416001424
543 -0.04791499692946673 -48.61517802700402 -0.04856987651437521 -48.60335403652862
544 -0.047847872599959373 -48.66302589960398 -0.048175491765141486 -48.651529528293764
545 -0.048101840913295744 -48.71112774051728 -0.05226434953510761 -48.70379387782887
546 -0.047630063444375995 -48.75875780396165 -0.048816272243857387 -48.75261015007273
547 -0.047606988623738286 -48.80636479258539 -0.04804249238222837 -48.800652642454956
548 -0.04760227929800749 -48.853967071883396 -0.04915174413472414 -48.84980438658968
549 -0.04756889548152685 -48.90153596736492 -0.045521481335163115 -48.895325867924846
550 -0.047651948593556884 -48.949187915958476 -0.047642152011394504 -48.94296801993624
551 -0.04760412517935038 -48.99679204113782 -0.04565191846340895 -48.988619938399644
552 -0.04778332337737083 -49.0445753645152 -0.04773635715246201 -49.0363562955521
553 -0.0477507283911109 -49.092326092906305 -0.04667478669434786 -49.08303108224645
554 -0.04785323180258274 -49.14017932470889 -0.04782638438045979 -49.13085746662691
555 -0.04778949487954378 -49.187968819588434 -0.047050082311034205 -49.17790754893794
556 -0.04779471959918737 -49.23576353918762 -0.0485265152528882 -49.226434064190826
557 -0.04776547215878964 -49.28352901134641 -0.04728650655597448 -49.273720570746804
558 -0.047808647714555265 -49.331337659060964 -0.04717838931828737 -49.320898960065094
559 -0.04788968153297901 -49.37922734059394 -0.048931004106998445 -49.36982996417209
560 -0.04775544423609972 -49.426982784830045 -0.04650219604372978 -49.41633216021582
561 -0.04781876895576716 -49.47480155378581 -0.04813520275056362 -49.46446736296639
562 -0.04781650491058827 -49.522618058696395 -0.04827668275684118 -49.51274404572323
563 -0.0477707102894783 -49.57038876898587 -0.04871405605226755 -49.5614581017755
564 -0.04777644295245409 -49.618165211938326 -0.048673230409622195 -49.61013133218512
565 -0.04769518636167049 -49.6658603983 -0.04836605936288833 -49.65849739154801
566 -0.04763186052441597 -49.71349225882442 -0.046753755398094655 -49.705251146946104
567 -0.047739950194954875 -49.76123220901937 -0.04819767158478498 -49.75344881853089
568 -0.04769628494977951 -49.80892849396915 -0.047872095927596094 -49.801320914458486
569 -0.04777987152338028 -49.85670836549253 -0.047462519444525245 -49.84878343390301
570 -0.0477195655927062 -49.90442793108524 -0.048889116197824475 -49.897672550100836
571 -0.04773193076252937 -49.95215986184777 -0.0464657174423337 -49.94413826754317
572 -0.047730869613587856 -49.999890731461356 -0.04677912183105946 -49.990917389374225
573 -0.04774591028690338 -50.04763664174826 -0.04734206199645996 -50.038259451370685
574 -0.04763226397335529 -50.09526890572162 -0.046735988557338716 -50.08499543992802
575 -0.047836106084287164 -50.14310501180591 -0.04523208066821098 -50.130227520596236
576 -0.04789980556815863 -50.191004817374065 -0.047496664151549337 -50.17772418474779
577 -0.04790878724306822 -50.23891360461713 -0.04783118460327387 -50.22555536935106
578 -0.04793219733983278 -50.286845801956964 -0.04848689828068018 -50.27404226763174
579 -0.047890289686620235 -50.334736091643585 -0.047918684966862204 -50.3219609525986
580 -0.04783903192728758 -50.382575123570874 -0.046626482345163825 -50.36858743494376
581 -0.04797491077333689 -50.43055003434421 -0.047895030304789546 -50.41648246524855
582 -0.04794855155050755 -50.47849858589471 -0.04875767845660448 -50.46524014370515
583 -0.04788567088544369 -50.526384256780155 -0.04869494307786226 -50.513935086783015
584 -0.04786880612373352 -50.574253062903885 -0.048368815518915656 -50.56230390230193
585 -0.04774775356054306 -50.62200081646443 -0.04890454690903425 -50.61120844921096
586 -0.04773731511086225 -50.66973813157529 -0.04839177560061216 -50.65960022481158
587 -0.04771465603262186 -50.71745278760792 -0.047276428528130056 -50.706876653339705
588 -0.04774642530828714 -50.76519921291621 -0.04791511446237564 -50.75479176780208
589 -0.0476808724924922 -50.8128800854087 -0.04519052691757679 -50.79998229471966
590 -0.04802792444825173 -50.86090800985695 -0.04521571099758148 -50.84519800571724
591 -0.048160772398114206 -50.90906878225506 -0.049803071096539496 -50.895001076813784
592 -0.04787915851920843 -50.95694794077427 -0.04795179571956396 -50.94295287253335
593 -0.04787693750113249 -51.0048248782754 -0.047993692383170125 -50.99094656491652
594 -0.047860054112970826 -51.052684932388374 -0.04812631420791149 -51.03907287912443
595 -0.04793958365917206 -51.100624516047546 -0.05319227855652571 -51.092265157680956
596 -0.04774724189192057 -51.148371757939465 -0.04994493462145329 -51.142210092302406
597 -0.047470839135348795 -51.195842597074815 -0.04703278001397848 -51.189242872316385
598 -0.04752715360373259 -51.243369750678546 -0.04736503195017576 -51.23660790426656
599 -0.047542325034737584 -51.29091207571329 -0.04736549519002438 -51.283973399456585
600 -0.04754880145192146 -51.33846087716521 -0.04741394519805908 -51.331387344654644
601 -0.04759277161210775 -51.38605364877732 -0.04795612245798111 -51.379343467112626
602 -0.04756946861743927 -51.43362311739476 -0.048301021195948125 -51.42764448830857
603 -0.04754822477698326 -51.48117134217174 -0.04758636746555567 -51.47523085577413
604 -0.04757568035274744 -51.52874702252449 -0.04734305869787932 -51.522573914472005
605 -0.04754417184740305 -51.5762911943719 -0.04668243192136288 -51.56925634639337
606 -0.04760068841278553 -51.62389188278468 -0.04844607710838318 -51.61770242350175
607 -0.047578543238341806 -51.67147042602303 -0.0470095444470644 -51.66471196794881
608 -0.04761052802205086 -51.719080954045076 -0.04770107436925173 -51.71241304231806
609 -0.04758912064135075 -51.766670074686424 -0.047448287904262546 -51.75986133022232
610 -0.04763365890830755 -51.814303733594734 -0.0476577777415514 -51.80751910796387
611 -0.04767059981822967 -51.86197433341297 -0.04663352593779564 -51.85415263390166
612 -0.04768953453749418 -51.909663867950464 -0.047661445662379266 -51.90181407956404
613 -0.047657341696321964 -51.957321209646786 -0.04864207599312067 -51.95045615555716
614 -0.04770530126988888 -52.00502651091667 -0.04665587823837995 -51.997112033795545
615 -0.04769844878464937 -52.05272495970132 -0.04792433250695467 -52.0450363663025
616 -0.04769440088421106 -52.10041936058553 -0.04843946527689695 -52.0934758315794
617 -0.047706058621406554 -52.14812541920694 -0.04697224032133818 -52.140448071900735
618 -0.047723843902349475 -52.19584926310929 -0.04831412583589554 -52.18876219773663
619 -0.04770847763866186 -52.24355774074795 -0.05078016202896833 -52.2395423597656
620 -0.047565626353025435 -52.29112336710098 -0.04637807905673981 -52.28592043882234
621 -0.04762106351554394 -52.33874443061652 -0.046351471543312074 -52.33227191036565
622 -0.04766051974147558 -52.386404950358 -0.04769447967410088 -52.37996639003975
623 -0.047701208665966985 -52.43410615902397 -0.046818120032548906 -52.426784510072295
624 -0.04771675821393728 -52.481822917237906 -0.04772814605385065 -52.474512656126144
625 -0.04770409278571606 -52.52952701002362 -0.04685050714761019 -52.521363163273755
626 -0.047730748727917674 -52.577257758751536 -0.04791481345891953 -52.56927797673267
627 -0.04773037228733301 -52.62498813103887 -0.04773416388779879 -52.61701214062047
628 -0.04789547231048345 -52.672883603349355 -0.047792007215321064 -52.66480414783579
629 -0.047808327712118626 -52.720691931061474 -0.047629188001155856 -52.71243333583694
630 -0.0476846968755126 -52.76837662793699 -0.04730681460350752 -52.75974015044045
631 -0.047714422829449175 -52.81609105076644 -0.04751353599131107 -52.807253686431764
632 -0.047744027338922024 -52.86383507810536 -0.046759231574833394 -52.854012918006596
633 -0.04778937175869942 -52.91162444986406 -0.04739575013518334 -52.90140866814178
634 -0.047764582373201844 -52.95938903223726 -0.04924492929130793 -52.95065359743308
635 -0.047770730964839456 -53.007159763202104 -0.05029496774077415 -53.00094856517386
636 -0.04755282159894705 -53.05471258480105 -0.049777941405773164 -53.05072650657963
637 -0.04756445121020079 -53.10227703601125 -0.046946355141699314 -53.09767286172133
638 -0.04760048054158687 -53.14987751655284 -0.047926394268870354 -53.1455992559902
639 -0.047532465867698194 -53.19740998242054 -0.04588730577379465 -53.191486561763995
640 -0.047656433656811714 -53.24506641607735 -0.04756196551024914 -53.23904852727424
641 -0.047613262012600896 -53.292679678089954 -0.04791859183460474 -53.286967119108844
642 -0.047650459595024584 -53.34033013768498 -0.047282580845057966 -53.3342496999539
643 -0.04764373581856489 -53.38797387350355 -0.04697769824415445 -53.38122739819806
644 -0.047656426951289174 -53.43563030045484 -0.046801482886075975 -53.42802888108413
645 -0.04777110293507576 -53.48340140338991 -0.047033832781016825 -53.47506271386515
646 -0.04815080426633358 -53.53155220765625 -0.05314999260008335 -53.52821270646523
647 -0.04759446904063225 -53.57914667669688 -0.04672215040773153 -53.574934856872964
648 -0.047529032453894615 -53.626675709150774 -0.04677045941352844 -53.621705316286494
649 -0.04762136898934841 -53.67429707814012 -0.048094308190047744 -53.66979962447654
650 -0.047602426074445245 -53.72189950421457 -0.04640511833131313 -53.716204742807854
651 -0.04766759090125561 -53.769567095115825 -0.04830426536500454 -53.76450900817286
652 -0.04763776287436485 -53.81720485799019 -0.046869319304823874 -53.811378327477684
653 -0.04768924154341221 -53.8648940995336 -0.0477784264832735 -53.85915675396096
654 -0.04768444709479809 -53.912578546628396 -0.046801133267581466 -53.90595788722854
655 -0.047738099470734596 -53.96031664609913 -0.04837279971688986 -53.954330686945426
656 -0.04767767433077097 -54.0079943204299 -0.04664528407156467 -54.00097597101699
657 -0.04776212181895971 -54.055756442248864 -0.04758114907890558 -54.0485571200959
658 -0.047744504362344745 -54.103500946611206 -0.047999520972371104 -54.09655664106827
659 -0.04773541782051325 -54.15123636443172 -0.04914224278181791 -54.14569888385009
660 -0.04768907055258751 -54.198925434984304 -0.048988875560462476 -54.19468775941055
661 -0.04774861671030521 -54.24667405169461 -0.04906600788235664 -54.24375376729291
662 -0.04759370237588882 -54.2942677540705 -0.04751964863389731 -54.2912734159268
663 -0.04758412074297667 -54.34185187481348 -0.04682280514389277 -54.33809622107069
664 -0.04762464351952076 -54.389476518333 -0.04763394519686699 -54.38573016626756
665 -0.047632010839879516 -54.437108529172875 -0.04741240479052067 -54.43314257105808
666 -0.04777396395802498 -54.4848824931309 -0.04606880377978086 -54.47921137483786
667 -0.048047656379640105 -54.532930149510534 -0.04986765086650848 -54.52907902570437
668 -0.04760611094534397 -54.58053626045588 -0.048029905371367934 -54.577108931075735
669 -0.04761682879179716 -54.628153089247675 -0.04805859085172415 -54.62516752192746
670 -0.04764014519751072 -54.67579323444519 -0.04853286277502775 -54.673700384702485
671 -0.04753647223114967 -54.72332970667634 -0.04611131902784109 -54.71981170373033
672 -0.04760447517037392 -54.77093418184671 -0.04733663443475962 -54.767148338165086
673 -0.047620315477252005 -54.818554497323966 -0.04605370108038187 -54.81320203924547
674 -0.04769202321767807 -54.866246520541644 -0.04728641957044601 -54.860488458815915
675 -0.04782085474580526 -54.91406737528745 -0.04687239024788141 -54.9073608490638
676 -0.04781337510794401 -54.961880750395395 -0.04700537584722042 -54.95436622491102
677 -0.047866264916956426 -55.00974701531235 -0.04912229832261801 -55.003488523233635
678 -0.04776616897433996 -55.05751318428669 -0.04731984380632639 -55.05080836703996
679 -0.04782413188368082 -55.10533731617037 -0.04633495658636093 -55.09714332362633
680 -0.0478594571352005 -55.153196773305574 -0.05043715238571167 -55.14758047601204
681 -0.04768118429929018 -55.20087795760487 -0.04803218394517898 -55.19561265995722
682 -0.04769910741597414 -55.24857706502084 -0.04815974235534668 -55.243772402312565
683 -0.04768615607172251 -55.29626322109256 -0.04684398248791695 -55.29061638480048
684 -0.04771081451326609 -55.343974035605825 -0.04723003040999174 -55.33784641521047
685 -0.04770975932478905 -55.391683794930614 -0.04728397466242314 -55.38513038987289
686 -0.04778100196272135 -55.43946479689333 -0.04806034211069345 -55.433190731983586
687 -0.0477165799587965 -55.48718137685213 -0.049338961392641066 -55.48252969337623
688 -0.04771871957927942 -55.53490009643141 -0.04824332352727652 -55.5307730169035
689 -0.04761826489120722 -55.58251836132261 -0.04716133736073971 -55.577934354264244
690 -0.047618230991065505 -55.630136592313676 -0.046966529078781606 -55.624900883343024
691 -0.047690936177968976 -55.67782752849165 -0.04823505580425262 -55.67313593914728
692 -0.04767173137515783 -55.72549925986681 -0.048250530287623404 -55.721386469434904
693 -0.04773400966078043 -55.77323326952759 -0.04589093290269375 -55.7672774023376
694 -0.04778740741312504 -55.82102067694071 -0.04912031348794699 -55.816397715825545
695 -0.04768229909241199 -55.86870297603313 -0.04759686179459095 -55.86399457762013
696 -0.04762354549020529 -55.91632652152333 -0.04611021019518376 -55.910104787815314
697 -0.047759541682899 -55.96408606320623 -0.048456957563757896 -55.95856174537907
698 -0.0477451978251338 -56.01183126103137 -0.04727849457412958 -56.0058402399532
699 -0.04778343439102173 -56.05961469542239 -0.04744874779134989 -56.05328898774455
700 -0.04777268450707197 -56.10738737992946 -0.04779342599213123 -56.101082413736684
701 -0.04776926692575216 -56.15515664685522 -0.048552848771214484 -56.1496352625079
702 -0.04773850720375776 -56.20289515405898 -0.047463161125779155 -56.197098423633676
703 -0.047758689150214195 -56.25065384320919 -0.047550644353032114 -56.24464906798671
704 -0.047770170494914055 -56.29842401370411 -0.049124366417527196 -56.29377343440424
705 -0.04769193045794964 -56.34611594416206 -0.04809346217662096 -56.34186689658086
706 -0.04764866679906845 -56.39376461096113 -0.04689019024372101 -56.38875708682458
707 -0.047728692181408405 -56.441493303142536 -0.0478277126327157 -56.4365847994573
708 -0.047746909968554976 -56.48924021311109 -0.05119887106120587 -56.4877836705185
709 -0.047468045726418495 -56.53670825883751 -0.044966832548379895 -56.532750503066886
710 -0.04766182377934456 -56.58437008261685 -0.048620495945215225 -56.5813709990121
711 -0.04763401132076979 -56.63200409393762 -0.05188420917838812 -56.63325520819049
712 -0.04742299113422632 -56.67942708507184 -0.04613222312182188 -56.679387431312314
713 -0.047471000254154204 -56.726898085326 -0.050995844043791295 -56.730383275356104
714 -0.0473237257450819 -56.77422181107108 -0.047738243080675605 -56.77812151843678
715 -0.047319996356964114 -56.82154180742804 -0.047305756621062754 -56.82542727505784
716 -0.047352655604481694 -56.868894463032525 -0.04739579297602177 -56.87282306803386
717 -0.047393974475562574 -56.916288437508086 -0.047597954608500005 -56.92042102264236
718 -0.04744219146668911 -56.96373062897477 -0.047320700250566006 -56.967741722892924
719 -0.047416781261563304 -57.01114741023633 -0.04909052718430758 -57.01683225007723
720 -0.04731848016381264 -57.05846589040014 -0.046233440190553664 -57.063065690267784
721 -0.04754660353064537 -57.10601249393079 -0.047881994768977164 -57.11094768503676
722 -0.0474372299388051 -57.1534497238696 -0.045070895738899705 -57.156018580775665
723 -0.04757114071398973 -57.20102086458359 -0.04951247684657574 -57.20553105762224
724 -0.047514004074037074 -57.24853486865763 -0.05072641763836146 -57.2562574752606
725 -0.04729093238711357 -57.29582580104474 -0.04704317916184664 -57.30330065442244
726 -0.04733666088432074 -57.34316246192906 -0.047131729498505595 -57.350432383920946
727 -0.04736633263528347 -57.39052879456435 -0.04743098821491003 -57.39786337213586
728 -0.04750337451696396 -57.43803216908131 -0.048570995777845384 -57.4464343679137
729 -0.04736367762088776 -57.4853958467022 -0.046304881758987906 -57.49273924967269
730 -0.047427861392498015 -57.532823708094696 -0.04703197330236435 -57.539771222975055
731 -0.04746326431632042 -57.58028697241102 -0.04751258064061403 -57.58728380361567
732 -0.04752737488597632 -57.62781434729699 -0.05059332735836506 -57.63787713097403
733 -0.04733047373592854 -57.675144821032916 -0.0474423848092556 -57.68531951578329
734 -0.04733094777911902 -57.72247576881203 -0.04741070959717035 -57.732730225380465
735 -0.04730421807616949 -57.7697799868882 -0.0484139584004879 -57.78114418378095
736 -0.04746347721666098 -57.81724346410486 -0.047377378679811954 -57.828521562460764
737 -0.04735425300896168 -57.864597717113824 -0.04718326423317194 -57.875704826693934
738 -0.047382489405572416 -57.911980206519395 -0.048323044553399086 -57.92402787124733
739 -0.048046174086630346 -57.960026380606024 -0.05634567625820637 -57.980373547505536
740 -0.047139186412096024 -58.00716556701812 -0.0462981965392828 -58.02667174404482
741 -0.047095882892608645 -58.054261449910726 -0.047213354334235194 -58.07388509837905
742 -0.04709705077111721 -58.10135850068184 -0.046750256419181825 -58.12063535479823
743 -0.04717317260801792 -58.14853167328986 -0.04768665675073862 -58.16832201154897
744 -0.04712322242558002 -58.19565489571544 -0.0461837537586689 -58.21450576530764
745 -0.04845201745629311 -58.244106913171734 -0.06827057264745236 -58.28277633795509
746 -0.04629157762974501 -58.29039849080148 -0.04962852839380503 -58.332404866348895
747 -0.04616280496120453 -58.336561295762685 -0.04620116613805294 -58.37860603248695
748 -0.046263803727924824 -58.38282509949061 -0.04785177502781153 -58.42645780751476
749 -0.04624003767967224 -58.429065137170284 -0.04590321071445942 -58.472361018229215
750 -0.04636797178536654 -58.47543310895565 -0.04852449912577868 -58.52088551735499
751 -0.046283717080950734 -58.5217168260366 -0.04579584095627069 -58.566681358311264
752 -0.04640461672097444 -58.56812144275758 -0.04703070055693388 -58.613712058868195
753 -0.0463793158531189 -58.614500758610696 -0.046525326743721965 -58.660237385611914
754 -0.046494788490235806 -58.66099554710093 -0.04647303055971861 -58.70671041617163
755 -0.04654155448079109 -58.70753710158172 -0.04633802622556686 -58.7530484423972
756 -0.046583844162523744 -58.75412094574425 -0.04622373394668102 -58.799272176343884
757 -0.04664401561021805 -58.80076496135447 -0.04626943785697222 -58.845541614200854
758 -0.04675583243370056 -58.84752079378817 -0.046095118299126624 -58.89163673249998
759 -0.04683172274380922 -58.89435251653198 -0.046854771114885806 -58.93849150361487
760 -0.046828361414372924 -58.94118087794635 -0.04508687108755112 -58.98357837470242
761 -0.04699647407978773 -58.98817735202614 -0.047467226162552834 -59.03104560086497
762 -0.04707334656268358 -59.035250698588825 -0.05155466292053461 -59.08260026378551
763 -0.04683603476732969 -59.08208673335616 -0.04741633906960487 -59.130016602855115
764 -0.04683062806725502 -59.12891736142341 -0.04613287299871445 -59.176149475853826
765 -0.04693743232637644 -59.175854793749785 -0.04648869074881077 -59.222638166602636
766 -0.04698715955018997 -59.22284195329998 -0.047116395086050034 -59.269754561688686
767 -0.047019886784255505 -59.26986184008423 -0.04739102069288492 -59.31714558238157
768 -0.04698358476161957 -59.31684542484585 -0.04682104419916868 -59.36396662658074
769 -0.04709067288786173 -59.36393609773371 -0.047050797194242475 -59.411017423774986
770 -0.0471283944323659 -59.411064492166076 -0.04696709737181663 -59.457984521146805
771 -0.04716879967600107 -59.45823329184208 -0.048080946877598764 -59.5060654680244
772 -0.04721524864435196 -59.50544854048643 -0.045051292330026624 -59.55111676035443
773 -0.04721624217927456 -59.5526647826657 -0.04716572649776936 -59.5982824868522
774 -0.047253829799592494 -59.599918612465295 -0.04674197398126125 -59.64502446083346
775 -0.047286614775657654 -59.64720522724095 -0.047204394824802876 -59.692228855658264
776 -0.04734487291425467 -59.694550100155205 -0.04787165578454733 -59.74010051144281
777 -0.047316447086632255 -59.741866547241834 -0.04740004818886519 -59.787500559631674
778 -0.047329872474074365 -59.78919641971591 -0.04722219686955213 -59.83472275650123
779 -0.047325600497424604 -59.83652202021333 -0.048079993575811386 -59.88280275007704
780 -0.04730970077216625 -59.8838317209855 -0.04807859994471073 -59.93088135002175
781 -0.04776841048151255 -59.93160013146701 -0.035362687706947324 -59.9662440377287
782 -0.04806433469057083 -59.97966446615758 -0.050141687877476214 -60.01638572560618
783 -0.04794755335897207 -60.02761201951655 -0.04942401889711619 -60.06580974450329
784 -0.04775958135724068 -60.075371600873794 -0.0472150033339858 -60.11302474783728
785 -0.047767766565084455 -60.12313936743888 -0.04700474478304386 -60.160029492620325
786 -0.047786316461861135 -60.17092568390074 -0.04860226139426231 -60.20863175401459
787 -0.047916308417916297 -60.21884199231866 -0.05128194820135832 -60.25991370221595
788 -0.04759611319750547 -60.266438105516166 -0.04701775833964348 -60.30693146055559
789 -0.04761124812066555 -60.31404935363683 -0.04726824034005404 -60.35419970089564
790 -0.04766476564109325 -60.36171411927793 -0.048021542467176916 -60.40222124336282
791 -0.047643508203327654 -60.409357627481256 -0.047265199944376945 -60.449486443307194
792 -0.04764874577522278 -60.457006373256476 -0.049563493393361566 -60.49904993670056
793 -0.04755429979413748 -60.50456067305061 -0.04800891261547804 -60.54705884931604
794 -0.047534299083054066 -60.552094972133666 -0.04806158859282732 -60.59512043790887
795 -0.04755946546792984 -60.59965443760159 -0.04695559050887823 -60.64207602841775
796 -0.047563315369188786 -60.64721775297078 -0.047453269548714164 -60.68952929796646
797 -0.047660128027200696 -60.694877880997986 -0.047519738972187045 -60.73704903693864
798 -0.047580833360552785 -60.74245871435854 -0.0475870031863451 -60.78463604012499
799 -0.04759411234408617 -60.79005282670263 -0.04791672732681036 -60.832552767451794
800 -0.047589692659676074 -60.837642519362305 -0.04709442909806967 -60.87964719654986
801 -0.0478194260969758 -60.885461945459284 -0.050975327380001545 -60.93062252392986
802 -0.0475087683647871 -60.93297071382407 -0.04938595313578844 -60.98000847706565
803 -0.04732421282678843 -60.980294926650856 -0.05093791093677282 -61.03094638800243
804 -0.047241808474063875 -61.02753673512492 -0.04729816112667322 -61.0782445491291
805 -0.04727639630436897 -61.07481313142929 -0.04589684084057808 -61.12414138996968
806 -0.04735464882105589 -61.122167780250344 -0.047214609757065776 -61.17135599972674
807 -0.04739108327776194 -61.1695588635281 -0.046164804697036745 -61.21752080442378
808 -0.047446363233029844 -61.21700522676113 -0.046560536697506906 -61.26408134112128
809 -0.047502515092492106 -61.26450774185362 -0.04730479530990124 -61.31138613643118
810 -0.047633607126772406 -61.31214134898039 -0.046690049767494204 -61.35807618619867
811 -0.04759227316826582 -61.35973362214865 -0.04821705985814333 -61.40629324605682
812 -0.04759089071303606 -61.40732451286169 -0.04726827275007963 -61.4535615188069
813 -0.047601282224059106 -61.45492579508575 -0.046842255257070066 -61.50040377406397
814 -0.047661745361983775 -61.502587540447735 -0.04722763281315565 -61.54763140687712
815 -0.047658517584204675 -61.55024605803194 -0.04859214667230845 -61.59622355354943
816 -0.047666212730109694 -61.597912270762045 -0.04792927168309689 -61.644152825232524
817 -0.04762854930013418 -61.64554082006218 -0.047222692705690864 -61.69137551793821
818 -0.047730798833072186 -61.69327161889525 -0.04716935865581036 -61.73854487659402
819 -0.047677706368267535 -61.74094932526352 -0.04588900618255139 -61.78443388277657
820 -0.04779428448528052 -61.7887436097488 -0.0482279846444726 -61.83266186742104
821 -0.04777290988713503 -61.836516519635936 -0.047310161776840685 -61.87997202919788
822 -0.04782810024917126 -61.884344619885105 -0.04760417696088552 -61.92757620615877
823 -0.04782231114804745 -61.93216693103315 -0.04727607481181621 -61.97485228097059
824 -0.0477940971031785 -61.97996102813633 -0.041918004117906096 -62.01677028508849
825 -0.04820999689400196 -62.02817102503033 -0.04542011152952909 -62.06219039661802
826 -0.048272883519530296 -62.07644390854986 -0.04879675582051277 -62.11098715243853
827 -0.048174246214330196 -62.12461815476419 -0.04784532207995653 -62.15883247451849
828 -0.04816957376897335 -62.172787728533166 -0.04929401911795139 -62.20812649363644
829 -0.05265237893909216 -62.22544010747226 -0.07744718082249165 -62.28557367445893
830 -0.04742437712848187 -62.27286448460074 -0.04733662772923708 -62.33291030218817
831 -0.047519651055335996 -62.32038413565608 -0.047009674832224846 -62.37991997702039
832 -0.047813087701797485 -62.368197223357875 -0.047788414545357226 -62.42770839156575
833 -0.047515001334249976 -62.41571222469212 -0.046774355322122575 -62.47448274688787
834 -0.04765474330633879 -62.46336696799846 -0.04855731893330813 -62.52304006582118
835 -0.0475995622575283 -62.51096653025599 -0.046291979402303694 -62.56933204522348
836 -0.047579487413167955 -62.55854601766916 -0.05041185896843672 -62.61974390419192
837 -0.04746827445924282 -62.6060142921284 -0.047514422610402104 -62.667258326802326
838 -0.047463451884686945 -62.65347774401309 -0.04726561941206455 -62.71452394621439
839 -0.04748602118343115 -62.70096376519652 -0.04754757340997458 -62.762071519624364
840 -0.047475033439695835 -62.748438798636215 -0.04679237417876721 -62.80886389380313
841 -0.047582282684743404 -62.79602108132096 -0.04665801785886288 -62.85552191166199
842 -0.04760339390486479 -62.84362447522582 -0.04665270280092955 -62.902174614462915
843 -0.04769293535500765 -62.89131741058083 -0.04824066199362278 -62.95041527645654
844 -0.047646745666861536 -62.93896415624769 -0.0474891709163785 -62.99790444737292
845 -0.047717046737670896 -62.986681202985366 -0.04751859251409769 -63.04542303988701
846 -0.04765456467866898 -63.03433576766403 -0.04749109037220478 -63.09291413025922
847 -0.04767946321517229 -63.08201523087921 -0.047606220841407774 -63.140520351100626
848 -0.0477186506614089 -63.129733881540616 -0.0479977510869503 -63.18851810218758
849 -0.047639567963778974 -63.177373449504394 -0.04817552901804447 -63.236693631205625
850 -0.04758471939712763 -63.22495816890152 -0.04856744538992643 -63.28526107659555
851 -0.04761445950716734 -63.27257262840869 -0.046376559883356094 -63.33163763647891
852 -0.0476927412673831 -63.32026536967607 -0.0495815796777606 -63.38121921615667
853 -0.0475518312305212 -63.36781720090659 -0.04783006981015205 -63.429049285966826
854 -0.047540174424648286 -63.41535737533124 -0.04732056427747011 -63.476369850244296
855 -0.04756344743072986 -63.46292082276197 -0.0473211295902729 -63.52369097983457
856 -0.04756937157362699 -63.5104901943356 -0.04845860805362463 -63.57214958788819
857 -0.04752519764006138 -63.558015391975665 -0.04710711613297462 -63.61925670402117
858 -0.04760036375373602 -63.6056157557294 -0.04784767478704453 -63.66710437880821
859 -0.0476318646222353 -63.653247620351635 -0.04568067509680986 -63.71278505390502
860 -0.04771172851324081 -63.70095934886488 -0.047505390271544455 -63.76029044417657
861 -0.047702228836715224 -63.74866157770159 -0.048998540826141836 -63.80928898500271
862 -0.047600170597434044 -63.796261748299024 -0.0450050650164485 -63.854294050019156
863 -0.04770837128162384 -63.843970119580646 -0.04671048764139414 -63.90100453766055
864 -0.047748465463519095 -63.89171858504417 -0.04812189005315304 -63.9491264277137
865 -0.047752770222723485 -63.93947135526689 -0.04786734189838171 -63.99699376961208
866 -0.04775153286755085 -63.98722288813444 -0.04691469203680754 -64.0439084616489
867 -0.04779251329600811 -64.03501540143044 -0.04819951727986336 -64.09210797892877
868 -0.047759029641747476 -64.0827744310722 -0.0458376431837678 -64.13794562211254
869 -0.04803943354636431 -64.13081386461856 -0.04911652635782957 -64.18706214847037
870 -0.04779891427606344 -64.17861277889462 -0.050509849563241005 -64.23757199803362
871 -0.047715218551456925 -64.22632799744608 -0.04620077479630709 -64.28377277282992
872 -0.047694101184606555 -64.27402209863068 -0.04832363072782755 -64.33209640355774
873 -0.04765088092535734 -64.32167297955604 -0.047664371132850644 -64.3797607746906
874 -0.047600222006440165 -64.36927320156248 -0.047744415886700156 -64.42750519057729
875 -0.04761446174234152 -64.41688766330482 -0.047613506019115445 -64.47511869659641
876 -0.04759805984795094 -64.46448572315278 -0.04790755081921816 -64.52302624741563
877 -0.0476178340613842 -64.51210355721416 -0.04703382849693298 -64.57006007591256
878 -0.04769231546670198 -64.55979587268087 -0.04824813231825829 -64.61830820823083
879 -0.04766660798341036 -64.60746248066428 -0.047098074480891226 -64.66540628271171
880 -0.04769694209098816 -64.65515942275528 -0.04886180367320776 -64.71426808638492
881 -0.047645272500813005 -64.70280469525609 -0.04699789229780436 -64.76126597868273
882 -0.047713278606534 -64.75051797386263 -0.046831869147717954 -64.80809784783045
883 -0.04772284496575594 -64.79824081882839 -0.04803797286003828 -64.8561358206905
884 -0.04772878661751747 -64.8459696054459 -0.04896586742252111 -64.90510168811302
885 -0.04769168458878994 -64.89366129003469 -0.05004969257861376 -64.95515138069163
886 -0.04754250012338161 -64.94120379015807 -0.046959543228149415 -65.00211092391979
887 -0.047607080079615116 -64.98881087023769 -0.04679099377244711 -65.04890191769223
888 -0.04761114679276943 -65.03642201703046 -0.05023459699004888 -65.09913651468229
889 -0.04756375048309565 -65.08398576751355 -0.04696410689502954 -65.14610062157732
890 -0.047791697457432745 -65.13177746497098 -0.044757785834372045 -65.1908584074117
891 -0.04786593895405531 -65.17964340392504 -0.04714896623045206 -65.23800737364215
892 -0.04780216813087464 -65.22744557205591 -0.04788536094129085 -65.28589273458344
893 -0.04782228693366051 -65.27526785898958 -0.047050347365438935 -65.33294308194888
894 -0.047826175950467585 -65.32309403494004 -0.04866972006857395 -65.38161280201746
895 -0.04779629912227392 -65.37089033406231 -0.04761353712528944 -65.42922633914274
896 -0.04776896629482508 -65.41865930035713 -0.04743152242153883 -65.47665786156428
897 -0.04778400994837284 -65.46644331030551 -0.04677601363509894 -65.52343387519937
898 -0.04782441724091768 -65.51426772754643 -0.047680046781897543 -65.57111392198127
899 -0.04777017291635275 -65.56203790046278 -0.04845499377697706 -65.61956891575824
900 -0.04778346233069897 -65.60982136279348 -0.04805284980684519 -65.66762176556509
901 -0.04774222373962402 -65.6575635865331 -0.048697502352297306 -65.71631926791738
902 -0.047815443202853206 -65.70537902973595 -0.048356543853878976 -65.76467581177127
903 -0.04770188834518194 -65.75308091808114 -0.04757856633514166 -65.81225437810642
904 -0.047719343565404415 -65.80080026164654 -0.047992195934057236 -65.86024657404047
905 -0.047698920406401155 -65.84849918205295 -0.04704054333269596 -65.90728711737317
906 -0.04774267040193081 -65.89624185245488 -0.046924220956861974 -65.95421133833004
907 -0.047726762108504774 -65.94396861456339 -0.04614303521811962 -66.00035437354816
908 -0.047792629525065425 -65.99176124408845 -0.04586937837302685 -66.04622375192119
909 -0.04788323938846588 -66.03964448347692 -0.047156129777431485 -66.09337988169862
910 -0.04798566792160273 -66.08763015139853 -0.04856613762676716 -66.14194601932539
911 -0.04790086876600981 -66.13553102016454 -0.04735457394272089 -66.18930059326811
912 -0.04793260544538498 -66.18346362560992 -0.04769736938178539 -66.2369979626499
913 -0.04796968437731266 -66.23143330998722 -0.04805030338466167 -66.28504826603455
914 -0.04787022639065981 -66.27930353637788 -0.04788306951522827 -66.33293133554977
915 -0.04791363663971424 -66.3272171730176 -0.047697676531970504 -66.38062901208174
916 -0.04787462037056685 -66.37509179338817 -0.04820006750524044 -66.42882907958698
917 -0.04801348876208067 -66.42310528215025 -0.0456067580729723 -66.47443583765995
918 -0.0479832524433732 -66.47108853459362 -0.0482673479244113 -66.52270318558436
919 -0.047946914285421374 -66.51903544887904 -0.04603265039622784 -66.56873583598059
920 -0.048032024130225184 -66.56706747300926 -0.04828508608043194 -66.61702092206102
921 -0.04810156524181366 -66.61516903825107 -0.05030801687389612 -66.66732893893492
922 -0.047880150750279425 -66.66304918900134 -0.04704654663801193 -66.71437548557293
923 -0.047904080525040624 -66.71095326952639 -0.0477813396602869 -66.76215682523322
924 -0.047944356128573416 -66.75889762565495 -0.047265969589352606 -66.80942279482257
925 -0.04792794324457646 -66.80682556889953 -0.04735390730202198 -66.85677670212459
926 -0.047968932799994944 -66.85479450169952 -0.04895002171397209 -66.90572672383857
927 -0.04797871671617031 -66.90277321841569 -0.04503851477056742 -66.95076523860914
928 -0.04799863751977682 -66.95077185593547 -0.048378384299576284 -66.99914362290872
929 -0.04793621264398098 -66.99870806857945 -0.04816231802105904 -67.04730594092977
930 -0.04792853575199842 -67.04663660433144 -0.04725477248430252 -67.09456071341408
931 -0.04795589353889227 -67.09459249787034 -0.04793249368667603 -67.14249320710076
932 -0.04795709624886513 -67.1425495941192 -0.046798831410706045 -67.18929203851147
933 -0.04807532150298357 -67.19062491562218 -0.048905123956501484 -67.23819716246797
934 -0.04794895816594362 -67.23857387378813 -0.04786447733640671 -67.28606163980437
935 -0.04793568812310696 -67.28650956191123 -0.047513039968907836 -67.33357467977328
936 -0.04799758996814489 -67.33450715187938 -0.04729019682854414 -67.38086487660182
937 -0.04835902061313391 -67.38286617249251 -0.04616174586117268 -67.42702662246299
938 -0.048154718987643716 -67.43102089148016 -0.04897980522364378 -67.47600642768663
939 -0.048137086629867556 -67.47915797811002 -0.04801682531833649 -67.52402325300497
940 -0.048107454739511016 -67.52726543284953 -0.04783544428646565 -67.57185869729143
941 -0.048123857378959654 -67.57538929022849 -0.049108588322997096 -67.62096728561443
942 -0.04804619383066892 -67.62343548405916 -0.04828509110957384 -67.669252376724
943 -0.04802854545414448 -67.6714640295133 -0.047408098727464675 -67.71666047545146
944 -0.04802100714296102 -67.71948503665627 -0.04798497166484594 -67.76464544711631
945 -0.04807936511933804 -67.7675644017756 -0.0469392629340291 -67.81158471005034
946 -0.04807532839477062 -67.81563973017037 -0.04739510994404554 -67.85897981999439
947 -0.04808419588953257 -67.8637239260599 -0.048946929164230824 -67.90792674915862
948 -0.04800240006297827 -67.91172632612289 -0.04756061416119337 -67.95548736331982
949 -0.04806344099342823 -67.95978976711632 -0.046095990017056464 -68.00158335333687
950 -0.048099000565707685 -68.00788876768203 -0.049374164640903474 -68.05095751797778
951 -0.04802431333810091 -68.05591308102014 -0.04761544242501259 -68.09857296040279
952 -0.04806168582290411 -68.10397476684304 -0.048386838659644126 -68.14695979906243
953 -0.04796267077326775 -68.15193743761631 -0.04729198925197124 -68.1942517883144
954 -0.04799592606723309 -68.19993336368354 -0.047757466696202754 -68.2420092550106
955 -0.04799687322229147 -68.24793023690583 -0.04861398451030254 -68.2906232395209
956 -0.04795330613851547 -68.29588354304434 -0.048029374703764914 -68.33865261422466
957 -0.04797710757702589 -68.34386065062137 -0.050387742929160595 -68.38904035715382
958 -0.047757450677454474 -68.39161810129882 -0.05148019678890705 -68.44052055394272
959 -0.04764905441552401 -68.43926715571435 -0.04827974606305361 -68.48880030000578
960 -0.0475908474996686 -68.48685800321401 -0.048008617386221884 -68.536808917392
961 -0.047623289935290816 -68.5344812931493 -0.047203149646520615 -68.58401206703851
962 -0.04765113890171051 -68.58213243205101 -0.0487071342766285 -68.63271920131514
963 -0.047625122405588624 -68.6297575544566 -0.04744012709707022 -68.68015932841222
964 -0.04758329000324011 -68.67734084445985 -0.047783019579946996 -68.72794234799217
965 -0.04763459637761116 -68.72497544083745 -0.047770272754132745 -68.7757126207463
966 -0.047990276291966436 -68.77296571712942 -0.04312359988689422 -68.8188362206332
967 -0.047775625437498095 -68.82074134256692 -0.0488442936912179 -68.86768051432442
968 -0.047697792574763295 -68.86843913514168 -0.04816299080848694 -68.91584350513291
969 -0.047636579163372515 -68.91607571430505 -0.04663896635174751 -68.96248247148466
970 -0.047712606750428675 -68.96378832105547 -0.05289506800472736 -69.01537753948939
971 -0.04744198452681303 -69.01123030558229 -0.047893127612769607 -69.06327066710216
972 -0.047407915256917475 -69.0586382208392 -0.04744361601769924 -69.11071428311986
973 -0.04746085200458765 -69.10609907284379 -0.04733855351805687 -69.15805283663792
974 -0.047469395026564595 -69.15356846787036 -0.047592176124453545 -69.20564501276237
975 -0.04744255281984806 -69.2010110206902 -0.04653562754392624 -69.2521806403063
976 -0.047514121793210504 -69.24852514248342 -0.04762196410447359 -69.29980260441079
977 -0.04757307469844818 -69.29609821718186 -0.04919424038380384 -69.34899684479458
978 -0.047446316480636595 -69.3435445336625 -0.04762124717235565 -69.39661809196694
979 -0.04745861515402794 -69.39100314881652 -0.04833686053752899 -69.44495495250447
980 -0.04743402265012264 -69.43843717146665 -0.04742997232824564 -69.49238492483272
981 -0.047445292212069036 -69.48588246367872 -0.048478595353662966 -69.54086352018638
982 -0.0474550511687994 -69.53333751484752 -0.04881225191056728 -69.58967577209694
983 -0.04743865132331848 -69.58077616617084 -0.04465325474739075 -69.63432902684433
984 -0.047475092299282554 -69.62825125847012 -0.0490061005577445 -69.68333512740207
985 -0.047529926523566246 -69.67578118499368 -0.047368583269417286 -69.73070371067149
986 -0.04749541860073805 -69.72327660359441 -0.047756279818713665 -69.7784599904902
987 -0.04749430939555168 -69.77077091298996 -0.04666528403759003 -69.82512527452779
988 -0.047555374726653096 -69.81832628771662 -0.04710443168878555 -69.87222970621657
989 -0.04771883711218834 -69.8660451248288 -0.04135307054966688 -69.91358277676623
990 -0.04792588222771883 -69.91397100705652 -0.04700509198009968 -69.96058786874633
991 -0.04799569882452488 -69.96196670588104 -0.048675939068198205 -70.00926380781453
992 -0.04791839998215437 -70.00988510586319 -0.04759370926767588 -70.05685751708221
993 -0.04792073387652636 -70.05780583973971 -0.04780341852456331 -70.10466093560677
994 -0.04791305940598249 -70.1057188991457 -0.047337033413350584 -70.15199796902013
995 -0.047949214652180674 -70.15366811379788 -0.04578975159674883 -70.19778772061687
996 -0.047986752912402154 -70.20165486671029 -0.04503644444048405 -70.24282416505736
997 -0.048098936676979065 -70.24975380338726 -0.0455027274787426 -70.2883268925361
998 -0.04820997081696987 -70.29796377420423 -0.04973092246800661 -70.3380578150041
999 -0.048102068901062014 -70.3460658431053 -0.04966005999594927 -70.38771787500005
1000 -0.04807259626686573 -70.39413843937216 -0.047884365543723106 -70.43560224054377
1001 -0.04801092855632305 -70.44214936792848 -0.04768949076533317 -70.48329173130911
1002 -0.04798590801656246 -70.49013527594504 -0.047960253246128556 -70.53125198455524
1003 -0.04798322394490242 -70.53811849988993 -0.047893229871988297 -70.57914521442723
1004 -0.04797261450439692 -70.58609111439434 -0.04762546606361866 -70.62677068049085
1005 -0.04799201507121324 -70.63408312946555 -0.04795472286641598 -70.67472540335727
1006 -0.04794871751219034 -70.68203184697774 -0.04841235913336277 -70.72313776249064
1007 -0.048567358031868936 -70.73059920500961 -0.05880017969757319 -70.78193794218821
1008 -0.047683227062225345 -70.77828243207183 -0.04767647366970777 -70.82961441585792
1009 -0.04764442965388298 -70.82592686172572 -0.04743756614625454 -70.87705198200418
1010 -0.047651206888258454 -70.87357806861398 -0.04788217879831791 -70.9249341608025
1011 -0.04765860363841057 -70.92123667225239 -0.047402034513652325 -70.97233619531615
1012 -0.047671730257570745 -70.96890840250997 -0.047469216585159305 -71.0198054119013
1013 -0.04768583122640848 -71.01659423373637 -0.04657738208770752 -71.066382793989
1014 -0.047766785323619845 -71.06436101905999 -0.04803518000990152 -71.11441797399891
1015 -0.04771597534418106 -71.11207699440416 -0.046296152845025064 -71.16071412684394
1016 -0.047801542840898034 -71.15987853724506 -0.048050026036798955 -71.20876415288075
1017 -0.0477598812431097 -71.20763841848817 -0.04672645553946495 -71.25549060842022
1018 -0.04782958347350359 -71.25546800196167 -0.04780891090631485 -71.30329951932653
1019 -0.04788114950060844 -71.30334915146229 -0.048192483745515345 -71.35149200307204
1020 -0.047817543521523474 -71.3511666949838 -0.048796403035521504 -71.40028840610756
1021 -0.047738935053348544 -71.39890563003715 -0.04745210967957973 -71.44774051578715
1022 -0.047785206511616704 -71.44669083654877 -0.04786715842783451 -71.49560767421498
1023 -0.047778958640992644 -71.49446979518976 -0.047605260461568835 -71.54321293467655
1024 -0.04778753854334354 -71.5422573337331 -0.04741252511739731 -71.59062545979394
1025 -0.047790457122027875 -71.59004779085514 -0.04707623384892941 -71.63770169364287
1026 -0.04783957116305828 -71.63788736201819 -0.04711270984262228 -71.68481440348549
1027 -0.04786667563021183 -71.68575403764841 -0.04732259195297957 -71.73213699543847
1028 -0.047897064313292506 -71.7336511019617 -0.04788416121155024 -71.78002115665002
1029 -0.04787968825548887 -71.78153079021719 -0.04782959595322609 -71.82785075260325
1030 -0.04792616106569767 -71.82945695128289 -0.0486378351226449 -71.8764885877259
1031 -0.04783513974398375 -71.87729209102687 -0.04953052587807179 -71.92601911360397
1032 -0.04773714281618595 -71.92502923384306 -0.04822991155087948 -71.97424902515485
1033 -0.04771052300930023 -71.97273975685236 -0.047601810097694396 -72.02185083525254
1034 -0.04778622034937143 -72.02052597720173 -0.049750155210494994 -72.07160099046303
1035 -0.04757314249873161 -72.06809911970046 -0.047531329840421674 -72.11913232030345
1036 -0.04762474112212658 -72.11572386082258 -0.04933077748864889 -72.1684630977921
1037 -0.04764566235244274 -72.16336952317502 -0.04755503349006176 -72.21601813128215
1038 -0.04755854289978743 -72.21092806607481 -0.047040749713778494 -72.26305888099593
1039 -0.047585536167025565 -72.25851360224183 -0.042753284052014354 -72.30581216504794
1040 -0.04791316296905279 -72.30642676521089 -0.04718679916113615 -72.35299896420908
1041 -0.04800972081720829 -72.35443648602809 -0.049087231419980525 -72.40208619562905
1042 -0.04792502000927925 -72.40236150603737 -0.04696683660149574 -72.44905303223055
1043 -0.047914902493357656 -72.45027640853073 -0.048074961826205256 -72.49712799405675
1044 -0.04797771293669939 -72.49825412146743 -0.04774205517023802 -72.54487004922699
1045 -0.047900663875043395 -72.54615478534247 -0.047310271114110944 -72.5921803203411
1046 -0.047892803139984605 -72.59404758848245 -0.04761148635298014 -72.63979180669408
1047 -0.04793555121868849 -72.64198313970114 -0.04776287749409676 -72.68755468418817
1048 -0.047929534874856475 -72.689912674576 -0.04783517625182867 -72.73538986044
1049 -0.047957643866539 -72.73787031844253 -0.048072106763720514 -72.78346196720372
1050 -0.047869833186268806 -72.7857401516288 -0.0478296035900712 -72.8312915707938
1051 -0.04789314121007919 -72.83363329283888 -0.04739064294844866 -72.87868221374224
1052 -0.047896863892674446 -72.88153015673156 -0.04868878610432148 -72.92737099984656
1053 -0.048028676956892016 -72.92955883368845 -0.04541748259216547 -72.97278848243873
1054 -0.04794089067727327 -72.97749972436571 -0.04561763107776642 -73.01840611351649
1055 -0.04804841354489327 -73.0255481379106 -0.04795350637286901 -73.06635961988935
1056 -0.04802418146282435 -73.07357231937343 -0.04819308165460825 -73.11455270154396
1057 -0.04801659490913153 -73.12158891428255 -0.04811174590140581 -73.16266444744537
1058 -0.047982283495366575 -73.16957119777793 -0.05017179902642965 -73.2128362464718
1059 -0.047834030352532864 -73.21740522813046 -0.047953113354742526 -73.26078935982653
1060 -0.04777707103639841 -73.26518229916685 -0.04910295680165291 -73.30989231662818
1061 -0.04776612054556608 -73.31294841971241 -0.0481221754103899 -73.35801449203856
1062 -0.04775358960032463 -73.36070200931273 -0.04773300848901272 -73.40574750052758
1063 -0.04777249041944742 -73.40847449973218 -0.048509113118052484 -73.45425661364564
1064 -0.047743107005953786 -73.45621760673814 -0.04747253488749266 -73.50172914853313
1065 -0.04770567659288645 -73.50392328333102 -0.04829109907150268 -73.55002024760464
1066 -0.04771269802004099 -73.55163598135105 -0.04830697365105152 -73.59832722125569
1067 -0.04768226649612188 -73.59931824784718 -0.047087278217077255 -73.64541449947276
1068 -0.04769501220434904 -73.64701326005152 -0.04756324905902147 -73.69297774853179
1069 -0.0477893341332674 -73.6948025941848 -0.0445667989552021 -73.73754454748699
1070 -0.04801893923431635 -73.7428215334191 -0.051398640498518944 -73.78894318798551
1071 -0.04782682489603758 -73.79064835831514 -0.04855179823935032 -73.83749498622485
1072 -0.04777098409831524 -73.83841934241346 -0.05290980748832226 -73.89040479371317
1073 -0.04736023880541325 -73.88577958121887 -0.04652014896273613 -73.93692494267592
1074 -0.04744438007473946 -73.9332239612936 -0.04773612022399902 -73.98466106289992
1075 -0.047617880441248414 -73.98084184173486 -0.047193679586052896 -74.03185474248598
1076 -0.04746775049716234 -74.02830959223202 -0.04939212072640657 -74.08124686321239
1077 -0.04744879174977541 -74.07575838398179 -0.04779068008065224 -74.12903754329304
1078 -0.047393006086349485 -74.12315139006814 -0.04737607184797525 -74.17641361514102
1079 -0.04743301812559366 -74.17058440819373 -0.04698214400559664 -74.22339575914661
1080 -0.04751228224486113 -74.2180966904386 -0.04720127750188112 -74.2705970366485
1081 -0.04751138035207987 -74.26560807079068 -0.04766325410455465 -74.31826029075305
1082 -0.04751624297350645 -74.31312431376418 -0.04725306648761034 -74.36551335724066
1083 -0.04752722885459661 -74.36065154261877 -0.047528304345905784 -74.41304166158656
1084 -0.04757901765406132 -74.40823056027283 -0.04735496491193771 -74.4603966264985
1085 -0.04756328202784062 -74.45579384230066 -0.048896148428320886 -74.50929277492682
1086 -0.04750240053981543 -74.50329624284048 -0.047530129179358484 -74.55682290410618
1087 -0.047512357495725153 -74.5508086003362 -0.04793258011341095 -74.6047554842196
1088 -0.047517182491719726 -74.59832578282791 -0.04752641562372446 -74.65228189984332
1089 -0.04752766601741314 -74.64585344884533 -0.04716848116368055 -74.699450381007
1090 -0.04755356069654226 -74.69340700954187 -0.04780598096549511 -74.74725636197249
1091 -0.047570585086941716 -74.74097759462882 -0.045672727189958094 -74.79292908916244
1092 -0.04762961138039827 -74.78860720600922 -0.04823781661689282 -74.84116690577933
1093 -0.04762105718255043 -74.83622826319177 -0.04760222919285297 -74.88876913497218
1094 -0.047582867182791234 -74.88381113037457 -0.047503880597651 -74.93627301556982
1095 -0.04769701212644577 -74.93150814250102 -0.048469881527125835 -74.98474289709695
1096 -0.047626387886703016 -74.97913453038773 -0.047063395380973816 -75.03180629247792
1097 -0.04765655510127544 -75.026791085489 -0.04766005948185921 -75.07946635195978
1098 -0.047677960619330405 -75.07446904610832 -0.04552326388657093 -75.12498961584635
1099 -0.047790555469691756 -75.12225960157801 -0.048004643991589546 -75.17299425983794
1100 -0.04778552167117596 -75.17004512324918 -0.04728884622454643 -75.22028310606248
1101 -0.047758350521326064 -75.2178034737705 -0.048822151497006416 -75.26910525755949
1102 -0.04772126842290163 -75.2655247421934 -0.049210884049534796 -75.31831614160902
1103 -0.04764284063130617 -75.31316758282472 -0.04744216147810221 -75.36575830308712
1104 -0.04767583031207323 -75.36084341313679 -0.04785944614559412 -75.41361774923271
1105 -0.04769217409193516 -75.40853558722873 -0.04784789774566889 -75.46146564697838
1106 -0.04768628217279911 -75.45622186940153 -0.04733459036797285 -75.50880023734635
1107 -0.04786706026643515 -75.50408892966797 -0.04413459673523903 -75.55293483408158
1108 -0.04773781392723322 -75.5518267435952 -0.04875349700450897 -75.6016883310861
1109 -0.047747897915542126 -75.59957464151074 -0.04887858405709267 -75.65056691514319
1110 -0.04762115851044655 -75.6471958000212 -0.0475555706769228 -75.69812248582011
1111 -0.04764496851712465 -75.69484076853831 -0.047629914805293085 -75.7457524006254
1112 -0.047666413336992265 -75.74250718187531 -0.04934650082141161 -75.79509890144682
1113 -0.047541029006242755 -75.79004821088155 -0.04724285826086998 -75.8423417597077
1114 -0.047598390839993954 -75.83764660172154 -0.04682632852345705 -75.88916808823114
1115 -0.04762156754732132 -75.88526816926887 -0.04739452041685581 -75.936562608648
1116 -0.04767782837152481 -75.93294599764039 -0.048674310371279714 -75.98523691901929
1117 -0.048217455111444 -75.98116345275183 -0.03146959701552987 -76.01670651603482
1118 -0.048399214260280134 -76.02956266701212 -0.047815068252384664 -76.0645215842872
1119 -0.0483887730166316 -76.07795144002874 -0.04809858817607164 -76.11262017246328
1120 -0.048360733687877654 -76.12631217371661 -0.049519090354442595 -76.16213926281772
1121 -0.048307630605995654 -76.1746198043226 -0.04694515578448773 -76.2090844186022
1122 -0.048336700163781644 -76.22295650448639 -0.04806266240775585 -76.25714708100996
1123 -0.048527096211910245 -76.2714836006983 -0.05366543475538492 -76.31081251576535
1124 -0.04804383143782616 -76.31952743213613 -0.04748390167951584 -76.35829641744486
1125 -0.048104577139019965 -76.36763200927514 -0.04776624888181687 -76.40606266632668
1126 -0.048088097386062144 -76.4157201066612 -0.047335950471460816 -76.45339861679814
1127 -0.048094228468835355 -76.46381433513004 -0.04847224224358797 -76.50187085904173
1128 -0.04806695394217968 -76.51188128907222 -0.04815252721309662 -76.55002338625482
1129 -0.04804528318345547 -76.55992657225568 -0.04812818579375744 -76.59815157204858
1130 -0.048021243698894975 -76.60794781595457 -0.047989160567522046 -76.6461407326161
1131 -0.048050420545041564 -76.65599823649961 -0.047631996870040896 -76.69377272948614
1132 -0.0480298113077879 -76.7040280478074 -0.047365108504891396 -76.74113783799103
1133 -0.048063477501273155 -76.75209152530867 -0.04828266967087984 -76.78942050766192
1134 -0.048012903146445754 -76.80010442845511 -0.047911299578845504 -76.83733180724076
1135 -0.04799186624586582 -76.84809629470098 -0.04719860665500164 -76.88453041389576
1136 -0.04840118829160929 -76.89649748299259 -0.050087196938693526 -76.93461761083445
1137 -0.04799217619001865 -76.94448965918261 -0.0488051762804389 -76.98342278711489
1138 -0.04789898172020912 -76.99238864090282 -0.04650502298027277 -77.02992781009516
1139 -0.048002482019364835 -77.04039112292219 -0.046515090949833394 -77.076442901045
1140 -0.04801497589796781 -77.08840609882016 -0.048532283306121825 -77.12497518435111
1141 -0.047983890026807786 -77.13638998884697 -0.049296032451093194 -77.17427121680221
1142 -0.04795982576906681 -77.18434981461604 -0.0464725736528635 -77.22074379045507
1143 -0.047992405481636524 -77.23234222009768 -0.050821499340236186 -77.2715652897953
1144 -0.04785964544862509 -77.2802018655463 -0.04802550170570612 -77.31959079150101
1145 -0.04785695038735867 -77.32805881593366 -0.04774266835302114 -77.36733345985404
1146 -0.04782242644578218 -77.37588124237944 -0.04876245129853487 -77.41609591115257
1147 -0.04776730686426163 -77.4236485492437 -0.048024962097406386 -77.46412087324997
1148 -0.04776461608707905 -77.47141316533077 -0.04935176391154528 -77.51347263716151
1149 -0.04768125507980585 -77.51909442041058 -0.04774067271500826 -77.56121330987652
1150 -0.04767188560217619 -77.56676630601275 -0.0483468022197485 -77.60956011209628
1151 -0.047600044310092925 -77.61436635032284 -0.04786551352590322 -77.65742562562218
1152 -0.047649750113487245 -77.66201610043633 -0.047681218944489956 -77.70510684456667
1153 -0.047641972452402113 -77.70965807288873 -0.04849192332476378 -77.75359876789143
1154 -0.0476216396316886 -77.75727971252041 -0.04606554061174393 -77.79966430850318
1155 -0.04767848737537861 -77.8049581998958 -0.04686161708086729 -77.84652592558405
1156 -0.04775385223329067 -77.85271205212908 -0.04742000792175531 -77.8939459335058
1157 -0.04773528445512056 -77.9004473365842 -0.04692245125770569 -77.9408683847635
1158 -0.04778458420187235 -77.94823192078607 -0.04746963679790497 -77.9883380215614
1159 -0.047797704488039015 -77.9960296252741 -0.047386320680379866 -78.03572434224178
1160 -0.04779399018734694 -78.04382361546145 -0.04786588102579117 -78.08359022326756
1161 -0.047785444930195806 -78.09160906039165 -0.04791588895022869 -78.13150611221779
1162 -0.047825686261057855 -78.13943474665271 -0.049563646875321866 -78.18106975909312
1163 -0.04814036060124636 -78.18757510725396 -0.04857132453471422 -78.22964108362784
1164 -0.047964565455913544 -78.23553967270988 -0.048377861455082896 -78.27801894508292
1165 -0.0477953914552927 -78.28333506416517 -0.047650136053562164 -78.32566908113648
1166 -0.04798607565462589 -78.33132113981979 -0.050380376353859904 -78.37604945749034
1167 -0.047592725977301596 -78.37891386579709 -0.047801639325916766 -78.42385109681625
1168 -0.0476407153531909 -78.42655458115028 -0.04896802958101034 -78.47281912639725
1169 -0.047585132718086245 -78.47413971386837 -0.04740557186305523 -78.52022469826031
1170 -0.04760098364204168 -78.52174069751041 -0.04722788035869598 -78.567452578619
1171 -0.04760517068207264 -78.56934586819249 -0.047527064010500907 -78.61497964262949
1172 -0.04762305822223425 -78.61696892641471 -0.0473435340449214 -78.66232317667442
1173 -0.04762966334819794 -78.66459858976292 -0.04766305238008499 -78.70998622905451
1174 -0.0476354643702507 -78.71223405413316 -0.04739088118076325 -78.75737711023527
1175 -0.04764109216630459 -78.75987514629946 -0.04725968986749649 -78.80463680010277
1176 -0.0476823877543211 -78.80755753405379 -0.049022923968732354 -78.8536597240715
1177 -0.047570265270769595 -78.85512779932455 -0.04952680133283138 -78.90318652540434
1178 -0.047496193647384645 -78.90262399297194 -0.047595939598977566 -78.95078246500331
1179 -0.047529717534780504 -78.95015371050673 -0.047098273411393166 -78.99788073841471
1180 -0.04754029009491205 -78.99769400060164 -0.04767490066587925 -79.04555563908059
1181 -0.04757609162479639 -79.04527009222643 -0.04492031466215849 -79.09047595374275
1182 -0.047683114372193816 -79.09295320659862 -0.04739058371633291 -79.13786653745909
1183 -0.047654717415571216 -79.14060792401419 -0.047189391776919366 -79.18505592923601
1184 -0.04767462369054556 -79.18828254770473 -0.0479355962947011 -79.23299152553072
1185 -0.047702350094914435 -79.23598489779964 -0.04715503714978695 -79.28014656268051
1186 -0.047728233598172666 -79.28371313139782 -0.04813146311789751 -79.32827802579841
1187 -0.04777599684894085 -79.33148912824676 -0.04829952996224165 -79.37657755576065
1188 -0.047708739340305326 -79.37919786758707 -0.04905650559812784 -79.42563406135878
1189 -0.047625689581036565 -79.4268235571681 -0.04778235834091902 -79.4734164196997
1190 -0.047644606605172155 -79.47446816377328 -0.04592903312295675 -79.51934545282266
1191 -0.047693358920514586 -79.52216152269379 -0.04743645898997784 -79.56678191181264
1192 -0.04775735158473253 -79.56991887427853 -0.04728161841630936 -79.61406353022895
1193 -0.04774930998682976 -79.61766818426536 -0.04769059587270021 -79.66175412610164
1194 -0.04774650111794472 -79.6654146853833 -0.04714170042425394 -79.70889582652589
1195 -0.04779461678117514 -79.71320930216447 -0.046335884183645246 -79.75523171070954
1196 -0.04788892976939678 -79.76109823193387 -0.04726560786366463 -79.8024973185732
1197 -0.04788781329989433 -79.80898604523377 -0.05094907358288765 -79.85344639215609
1198 -0.04779077600687742 -79.85677682124064 -0.0468866340816021 -79.90033302623769
1199 -0.047785453125834466 -79.90456227436648 -0.04892129004001618 -79.9492543162777
1200 -0.04772334452718496 -79.95228561889367 -0.048554238863289356 -79.99780855514099
1201 -0.047677360102534296 -79.99996297899621 -0.0475621959194541 -80.04537075106045
1202 -0.04768426474183798 -80.04764724373804 -0.04768621157854795 -80.093056962639
1203 -0.04769795425236225 -80.0953451979904 -0.046680515818297866 -80.13973747845729
1204 -0.04768460988998413 -80.14302980788038 -0.046441307105123994 -80.18617878556242
1205 -0.04815866257995367 -80.19118847046033 -0.04299831222742796 -80.22917709778984
1206 -0.048009530454874036 -80.23919800091521 -0.04995482452213764 -80.27913192231198
1207 -0.04793966338038445 -80.2871376642956 -0.04734143242239952 -80.32647335473438
1208 -0.04786869660019875 -80.3350063608958 -0.048022801987826824 -80.3744961567222
1209 -0.047906357981264594 -80.38291271887707 -0.048734656721353534 -80.42323081344355
1210 -0.04790644198656082 -80.43081916086362 -0.0470382634550333 -80.47026907689859
1211 -0.04785174783319235 -80.47867090869681 -0.04801236074417829 -80.51828143764277
1212 -0.047898413799703124 -80.52656932249651 -0.046168557927012445 -80.56444999556979
1213 -0.047950697131454945 -80.57452001962797 -0.0480911074206233 -80.6125411029904
1214 -0.0479851933196187 -80.62250521294759 -0.04887182638049126 -80.6614129293709
1215 -0.047892709262669086 -80.67039792221026 -0.04796747360378504 -80.70938040297469
1216 -0.047854560613632205 -80.71825248282389 -0.04848813712596893 -80.75786854010066
1217 -0.04785712957382202 -80.76610961239771 -0.04822828751057386 -80.80609682761123
1218 -0.04782381411641836 -80.81393342651413 -0.047121459245681764 -80.85321828685692
1219 -0.047831811010837555 -80.86176523752496 -0.0477724302560091 -80.90099071711292
1220 -0.04784894436597824 -80.90961418189094 -0.047622045129537584 -80.94861276224246
1221 -0.04775023236870766 -80.95736441425966 -0.04714624378830194 -80.99575900603077
1222 -0.047881306149065495 -81.00524572040872 -0.047160915471613406 -81.04291992150237
1223 -0.04792349468916655 -81.0531692150979 -0.048005272075533865 -81.0909251935779
1224 -0.04790878351777792 -81.10107799861568 -0.04757771175354719 -81.13850290533145
1225 -0.04790085684508085 -81.14897885546075 -0.04762411061674356 -81.18612701594819
1226 -0.047911925427615645 -81.19689078088837 -0.04779090620577335 -81.23391792215396
1227 -0.04790021311491728 -81.24479099400328 -0.04754292517900467 -81.28146084733297
1228 -0.04788354355841875 -81.2926745375617 -0.04791245199739933 -81.32937329933037
1229 -0.047887051850557326 -81.34056158941225 -0.047562189772725104 -81.37693548910309
1230 -0.04786640219390392 -81.38842799160615 -0.04708713535219431 -81.42402262445529
1231 -0.04792277161031962 -81.43635076321647 -0.047965331561863424 -81.47198795601716
1232 -0.04794444367289543 -81.48429520688936 -0.04908215422183275 -81.521070110239
1233 -0.04783993028104305 -81.5321351371704 -0.04796213284134865 -81.56903224308034
1234 -0.04785346146672964 -81.57998859863713 -0.04706997219473123 -81.61610221527508
1235 -0.04787785448133945 -81.62786645311847 -0.04770089611411095 -81.66380311138919
1236 -0.047886771894991395 -81.67575322501347 -0.047704847902059554 -81.71150795929124
1237 -0.0479034710675478 -81.72365669608101 -0.0467333035543561 -81.7582412628456
1238 -0.04796416107565164 -81.77162085715666 -0.04717419445514679 -81.80541545730075
1239 -0.047934438474476336 -81.81955529563113 -0.047409030795097354 -81.85282448809585
1240 -0.048002812452614306 -81.86755810808374 -0.04593835398554802 -81.8987628420814
1241 -0.04803218487650156 -81.91559029296025 -0.04847167786210775 -81.9472345199435
1242 -0.04796669166535139 -81.9635569846256 -0.047474428452551364 -81.99470894839605
1243 -0.04801720548421144 -82.01157419010981 -0.04757728967815637 -82.04228623807421
1244 -0.048029153421521184 -82.05960334353134 -0.051200628839433195 -82.09348686691365
1245 -0.047820725850760935 -82.10742406938209 -0.04745582211762667 -82.14094268903128
1246 -0.04787714146077633 -82.15530121084286 -0.047135659493505955 -82.18807834852478
1247 -0.047828673385083675 -82.20312988422795 -0.0482049111276865 -82.23628325965247
1248 -0.04788879994302988 -82.25101868417097 -0.04732128344476223 -82.28360454309723
1249 -0.047862484492361544 -82.29888116866333 -0.047847363352775577 -82.33145190645
1250 -0.04784044399857521 -82.34672161266191 -0.048586003854870795 -82.38003791030486
1251 -0.047811849229037764 -82.39453346189094 -0.04666909594088793 -82.42670700624575
1252 -0.04782453514635563 -82.4423579970373 -0.04695844650268555 -82.47366545274843
1253 -0.047915324196219446 -82.49027332123353 -0.047880038246512414 -82.52154549099495
1254 -0.04790610279887915 -82.5381794240324 -0.048069890961050986 -82.569615381956
1255 -0.04793656673282385 -82.58611599076524 -0.04784067999571562 -82.61745606195171
1256 -0.04791853353381157 -82.63403452429905 -0.04759071934968233 -82.6650467813014
1257 -0.04789486546069384 -82.68192938975974 -0.04752085357904434 -82.71256763488044
1258 -0.04795216284692287 -82.72988155260667 -0.045486108399927616 -82.75805374328037
1259 -0.04805815313011408 -82.77793970573678 -0.04830326847732067 -82.8063570117577
1260 -0.04803719725459814 -82.82597690299139 -0.049773321487009525 -82.8561303332447
1261 -0.04793306551873684 -82.87390996851012 -0.04828510992228985 -82.904415443167
1262 -0.04789109081029892 -82.92180105932042 -0.048951941542327404 -82.95336738470932
1263 -0.04785198420286178 -82.96965304352328 -0.047871987149119374 -83.00123937185845
1264 -0.04785614442080259 -83.01750918794409 -0.046814029663801195 -83.04805340152225
1265 -0.04790113586932421 -83.06541032381341 -0.04811504371464252 -83.0961684452369
1266 -0.04789361730217934 -83.11330394111559 -0.04731412511318922 -83.14348257035009
1267 -0.04795277453958988 -83.16125671565518 -0.04969848971813917 -83.19318106006823
1268 -0.04776318501681089 -83.20901990067199 -0.048842276073992254 -83.24202333614222
1269 -0.04770733080804348 -83.25672723148003 -0.047446907870471476 -83.28947024401269
1270 -0.047754278779029845 -83.30448151025905 -0.04774531852453947 -83.33721556253722
1271 -0.04772470686584711 -83.3522062171249 -0.04832206666469574 -83.38553762920192
1272 -0.04772462286055088 -83.39993083998546 -0.05060553699731827 -83.43614316619924
1273 -0.04760320782661438 -83.44753404781207 -0.04881232660263777 -83.48495549280189
1274 -0.04747286569327116 -83.49500691350534 -0.04788163378834724 -83.53283712659024
1275 -0.04747557118535042 -83.54248248469068 -0.047536027058959006 -83.58037315364919
1276 -0.04749880079180002 -83.58998128548248 -0.04691457394510508 -83.6272877275943
1277 -0.047502050176262856 -83.63748333565874 -0.04779511075466871 -83.67508283834896
1278 -0.04753779545426369 -83.685021131113 -0.047346508130431175 -83.72242934647939
1279 -0.047537261806428435 -83.73255839291943 -0.04792926739901304 -83.7703586138784
1280 -0.04755135327577591 -83.78010974619521 -0.04735391717404127 -83.81771253105244
1281 -0.04757663644850254 -83.8276863826437 -0.04754370059818029 -83.86525623165062
1282 -0.04770054332911968 -83.87538692597282 -0.0486603943631053 -83.91391662601373
1283 -0.047555177845060824 -83.92294210381787 -0.04713432788848877 -83.96105095390222
1284 -0.047541933879256246 -83.97048403769713 -0.04778049346059561 -84.00883144736281
1285 -0.04753157757222652 -84.01801561526936 -0.046898857690393925 -84.0557303050532
1286 -0.04759009350091219 -84.06560570877028 -0.047017179802060126 -84.10274748485526
1287 -0.04762547668069601 -84.11323118545097 -0.04728709291666746 -84.15003457777192
1288 -0.04764947630465031 -84.16088066175563 -0.0476058404892683 -84.19764041826119
1289 -0.04766063895076513 -84.20854130070639 -0.047720898501574995 -84.24536131676277
1290 -0.047652339562773705 -84.25619364026916 -0.047982129454612735 -84.29334344621738
1291 -0.04765122458338737 -84.30384486485255 -0.04790418110787868 -84.34124762732526
1292 -0.047647306881845 -84.35149217173439 -0.04784586615860462 -84.38909349348387
1293 -0.047663566656410694 -84.3991557383908 -0.04770478289574385 -84.43679827637962
1294 -0.047620073333382605 -84.44677581172418 -0.04753401093184948 -84.48433228731147
1295 -0.047631222009658816 -84.49440703373384 -0.047032544389367104 -84.53136483170084
1296 -0.0476583506911993 -84.54206538442503 -0.04791704285889864 -84.57928187455974
1297 -0.04765129443258047 -84.58971667885761 -0.04722031019628048 -84.62650218475602
1298 -0.047680900804698466 -84.6373975796623 -0.04749193228781223 -84.67399411704383
1299 -0.047694314084947106 -84.68509189374726 -0.04821254108101129 -84.72220665812485
1300 -0.047687315940856935 -84.73277920968812 -0.048169894888997075 -84.77037655301385
1301 -0.047645453363657 -84.78042466305178 -0.047864993661642076 -84.8182415466755
1302 -0.04765587858855724 -84.82808054164033 -0.04828789886087179 -84.86652944553637
1303 -0.04758984502404928 -84.87567038666438 -0.04843708351254463 -84.91496652904891
1304 -0.04759885873645544 -84.92326924540083 -0.04713031183928251 -84.9620968408882
1305 -0.04759278427809477 -84.97086202967893 -0.04709172453731299 -85.0091885654255
1306 -0.04768598657101393 -85.01854801624994 -0.04638930298388004 -85.05557786840939
1307 -0.047794555127620694 -85.06634257137756 -0.04637324381619692 -85.10195111222558
1308 -0.04786197766661644 -85.11420454904417 -0.04702408872544765 -85.14897520095103
1309 -0.047821555845439435 -85.16202610488962 -0.047900639846920966 -85.19687584079794
1310 -0.04783115088939667 -85.20985725577901 -0.051115892827510834 -85.24799173362545
1311 -0.0476471982896328 -85.25750445406865 -0.046266506984829904 -85.29425824061029
1312 -0.047688824310898784 -85.30519327837955 -0.0490018617361784 -85.34326010234646
1313 -0.047657256945967674 -85.35285053532552 -0.04835341610014439 -85.3916135184466
1314 -0.047637272998690604 -85.4004878083242 -0.047383231297135356 -85.43899674974374
1315 -0.04763299934566021 -85.44812080766987 -0.04785563349723816 -85.48685238324097
1316 -0.04764293935149908 -85.49576374702137 -0.04822839517146349 -85.53508077841244
1317 -0.0476185005158186 -85.5433822475372 -0.0480115270242095 -85.58309230543665
1318 -0.04757092352956534 -85.59095317106676 -0.04700674414634705 -85.630099049583
1319 -0.047637568041682246 -85.63859073910844 -0.047682317346334456 -85.67778136692932
1320 -0.04761780258268118 -85.68620854169112 -0.04853379037231207 -85.72631515730164
1321 -0.04757342655211687 -85.73378196824324 -0.04758389852941036 -85.77389905583105
1322 -0.04760464578866959 -85.7813866140319 -0.04765028357505798 -85.8215493394061
1323 -0.04765831306576729 -85.82904492709767 -0.048201803117990494 -85.8697511425241
1324 -0.047766789235174655 -85.87681171633284 -0.04962346721440554 -85.9193746097385
1325 -0.047501942701637746 -85.92431365903448 -0.04790626242756844 -85.96728087216607
1326 -0.04750357158482075 -85.97181723061931 -0.047489358484745024 -86.01477023065081
1327 -0.047512082196772096 -86.01932931281608 -0.04719268847256899 -86.06196291912337
1328 -0.047546389512717724 -86.0668757023288 -0.04764046613126993 -86.10960338525464
1329 -0.0475386206060648 -86.11441432293486 -0.04774048384279013 -86.15734386909743
1330 -0.047546017542481424 -86.16196034047735 -0.04773017205297947 -86.20507404115041
1331 -0.047559996508061884 -86.2095203369854 -0.048047883063554765 -86.25312192421397
1332 -0.04750955831259489 -86.257029895298 -0.046546692959964275 -86.29966861717394
1333 -0.04754122942686081 -86.30457112472486 -0.04726391080766916 -86.34693252798161
1334 -0.047558384202420714 -86.35212950892728 -0.04714167024940252 -86.39407419823101
1335 -0.047551677003502844 -86.39968118593077 -0.047559450194239614 -86.44163364842525
1336 -0.04765336234122515 -86.447334548272 -0.04950505569577217 -86.49113870412103
1337 -0.04764799885451794 -86.49498254712651 -0.04771934133023024 -86.53885804545126
1338 -0.04748206827789545 -86.54246461540441 -0.048227840848267076 -86.58708588629953
1339 -0.0474791631102562 -86.58994377851467 -0.04878808278590441 -86.63587396908544
1340 -0.047487082332372664 -86.63743086084703 -0.047648015059530736 -86.68352198414497
1341 -0.04746313821524382 -86.68489399906228 -0.04755088910460472 -86.73107287324957
1342 -0.04747224096208811 -86.73236624002438 -0.04760585110634565 -86.77867872435591
1343 -0.047472094744443895 -86.77983833476883 -0.04725295547395945 -86.82593167982988
1344 -0.04751637279987335 -86.8273547075687 -0.04734103307127953 -86.87327271290116
1345 -0.04756833165884018 -86.87492303922754 -0.04646147005259991 -86.91973418295376
1346 -0.047619516216218474 -86.92254255544375 -0.047952508367598054 -86.96768669132136
1347 -0.0476157046854496 -86.97015826012921 -0.051983447000384334 -87.01967013832174
1348 -0.04757246933877468 -87.01773072946798 -0.04650643952190876 -87.06617657784365
1349 -0.047413908131420615 -87.0651446375994 -0.04717132244259119 -87.11334790028624
1350 -0.04739498514682054 -87.11253962274623 -0.04808406438678503 -87.16143196467303
1351 -0.04738484062254429 -87.15992446336877 -0.04731040634214878 -87.20874237101518
1352 -0.04739682711660862 -87.20732129048538 -0.04739632736891508 -87.25613869838409
1353 -0.04741108994930983 -87.25473238043469 -0.04682539086788893 -87.30296408925199
1354 -0.0474546080455184 -87.3021869884802 -0.0472580511122942 -87.35022214036428
1355 -0.0475368794053793 -87.34972386788559 -0.04716944340616465 -87.39739158377044
1356 -0.0474941473454237 -87.397218015231 -0.045754489861428736 -87.44314607363187
1357 -0.04762275367975235 -87.44484076891075 -0.04770706593990326 -87.49085313957177
1358 -0.047631672024726866 -87.49247244093547 -0.04567716214805841 -87.53653030171982
1359 -0.04780298434197903 -87.54027542527746 -0.04694667905569076 -87.58347698077552
1360 -0.0478794826194644 -87.58815490789692 -0.0469115050509572 -87.63038848582647
1361 -0.04790484867990017 -87.63605975657683 -0.04858315978199244 -87.67897164560847
1362 -0.047793904319405556 -87.68385366089623 -0.0475687162950635 -87.72654036190353
1363 -0.04783496726304293 -87.73168862815928 -0.04704572949558496 -87.77358609139911
1364 -0.04784425161778927 -87.77953287977707 -0.05155400037765503 -87.82514009177676
1365 -0.04766978565603495 -87.8272026654331 -0.04836455713957548 -87.87350464891634
1366 -0.04757673647254705 -87.87477940190566 -0.04926808401942253 -87.92277273293575
1367 -0.047562685795128345 -87.92234208770078 -0.047335805185139176 -87.9701085381209
1368 -0.04757393393665552 -87.96991602163745 -0.04760221019387245 -88.01771074831477
1369 -0.047584244050085545 -88.01750026568753 -0.04792623929679394 -88.06563698761157
1370 -0.04759258162230253 -88.06509284730983 -0.04750129897147417 -88.11313828658304
1371 -0.047654506750404835 -88.11274735406023 -0.04662909843027592 -88.15976738501331
1372 -0.047656052745878696 -88.16040340680611 -0.047830716148018836 -88.20759810116132
1373 -0.04775207359343767 -88.20815548039955 -0.04965843241661787 -88.25725653357794
1374 -0.04754152428358793 -88.25569700468314 -0.048506796918809415 -88.30576333049676
1375 -0.047506244853138924 -88.30320324953628 -0.04730234593153 -88.35306567642829
1376 -0.0475593626499176 -88.3507626121862 -0.04850026797503233 -88.40156594440332
1377 -0.04747605342417956 -88.39823866561038 -0.04740729164332151 -88.44897323604664
1378 -0.047527429088950156 -88.44576609469932 -0.048030335642397406 -88.49700357168904
1379 -0.047514536418020725 -88.49328063111734 -0.046883686631917956 -88.54388725832095
1380 -0.04756778553128242 -88.54084841664863 -0.04544929042458534 -88.58933654874554
1381 -0.047586258873343466 -88.58843467552197 -0.04851414654403925 -88.63785069528957
1382 -0.04756594188511372 -88.63600061740708 -0.047257238440215586 -88.68510793372978
1383 -0.04761226158589125 -88.68361287899297 -0.046365256421267986 -88.73147319015105
1384 -0.04768806602805853 -88.73130094502103 -0.047734522819519044 -88.77920771297057
1385 -0.047681419923901555 -88.77898236494494 -0.048449660651385784 -88.82765737362196
1386 -0.04769006669521332 -88.82667243164015 -0.0484858326613903 -88.87614320628334
1387 -0.04764151088893413 -88.87431394252908 -0.04756119959056378 -88.9237044058739
1388 -0.04764233957976103 -88.92195628210885 -0.047656791470944884 -88.97136119734485
1389 -0.04766170289367437 -88.96961798500253 -0.04865660145878792 -89.02001779880364
1390 -0.047582007199525836 -89.01719999220205 -0.046689562126994134 -89.06670736093064
1391 -0.04757870268076658 -89.06477869488282 -0.04912639763206243 -89.1158337585627
1392 -0.04763087183237076 -89.11240956671519 -0.04845500010997057 -89.16428875867267
1393 -0.047524611838161944 -89.15993417855334 -0.0477349229156971 -89.21202368158836
1394 -0.04755275826901197 -89.20748693682235 -0.04680937230587005 -89.25883305389424
1395 -0.04757130369544029 -89.25505824051778 -0.048181792721152306 -89.30701484661539
1396 -0.04757223054766655 -89.30263047106546 -0.046293319389224055 -89.35330816600461
1397 -0.0476944962516427 -89.35032496731709 -0.04846391305327415 -89.40177207905788
1398 -0.04761891569942236 -89.39794388301651 -0.04769054725766182 -89.44946262631554
1399 -0.04758756719529629 -89.4455314502118 -0.04796320144087076 -89.4974258277564
1400 -0.047591602243483064 -89.49312305245529 -0.04820301588624716 -89.54562884364265
1401 -0.04766893722116947 -89.54079198967646 -0.04916184563189745 -89.59479068927455
1402 -0.04754897728562355 -89.5883409669621 -0.04871992655098438 -89.64351061582553
1403 -0.047451303154230115 -89.63579227011633 -0.047039713338017465 -89.69055032916356
1404 -0.04750323910266161 -89.683295509219 -0.04818495400249958 -89.73873528316605
1405 -0.047488375753164294 -89.73078388497215 -0.04672428350895643 -89.785459566675
1406 -0.04766747429966926 -89.77845135927183 -0.047684318758547305 -89.83314388543354
1407 -0.04760764464735985 -89.82605900391918 -0.04729569405317306 -89.88043957948672
1408 -0.04761309549212456 -89.87367209941131 -0.04744010046124458 -89.92787967994796
1409 -0.04764032959938049 -89.92131242901068 -0.04722195453941822 -89.97510163448739
1410 -0.04762937296181917 -89.9689418019725 -0.048313187621533873 -90.02341482210892
1411 -0.047607382759451866 -90.01654918473196 -0.047457681968808174 -90.07087250407773
1412 -0.04764290936291218 -90.06419209409486 -0.048294823803007605 -90.11916732788073
1413 -0.047625492140650746 -90.11181758623552 -0.04656786173582077 -90.16573518961656
1414 -0.047645561024546625 -90.15946314726007 -0.04826830327510834 -90.21400349289166
1415 -0.04820927586406469 -90.20767242312414 -0.04759450666606426 -90.26159799955772
1416 -0.047595659457147124 -90.25526808258128 -0.04700730163604021 -90.30860530119377
1417 -0.047644118592143056 -90.30291220117343 -0.047993304394185546 -90.35659860558795
1418 -0.04765607677400112 -90.35056827794743 -0.047452949546277524 -90.40405155513423
1419 -0.047659626416862014 -90.39822790436429 -0.047896839864552024 -90.45194839499878
1420 -0.04763343892991543 -90.44586134329421 -0.047290392220020294 -90.4992387872188
1421 -0.04766352567821741 -90.49352486897243 -0.048337461426854134 -90.54757624864565
1422 -0.04765218328684569 -90.54117705225927 -0.04751004669815302 -90.5950862953438
1423 -0.047636665776371954 -90.58881371803564 -0.0477445537224412 -90.64283084906624
1424 -0.04762760885059834 -90.63644132688624 -0.04775515254586935 -90.69058600161212
1425 -0.0476380467414856 -90.68407937362772 -0.04705468397587538 -90.73764068558799
1426 -0.047686444222927095 -90.73176581785066 -0.04760951530188322 -90.78525020088988
1427 -0.04770830888301134 -90.77947412673367 -0.047715287283062936 -90.83296548817295
1428 -0.04766717366874218 -90.82714130040242 -0.04758107606321573 -90.88054656423616
1429 -0.04772427193820476 -90.87486557234062 -0.047129649110138415 -90.92767621334629
1430 -0.04776140172034502 -90.92262697406098 -0.0476327370852232 -90.97530895043151
1431 -0.04773035924881697 -90.97035733330979 -0.04742827080190182 -91.02273722123341
1432 -0.047799107059836386 -91.01815644036962 -0.04666931573301554 -91.06940653696643
1433 -0.04782551061362028 -91.06598195098324 -0.04807595536112785 -91.11748249232755
1434 -0.04780415203422308 -91.11378610301746 -0.04846578277647495 -91.16594827510403
1435 -0.04780405480414629 -91.1615901578216 -0.04744779784232378 -91.21339607294635
1436 -0.0478237459436059 -91.20941390376521 -0.0472410149872303 -91.26063708793359
1437 -0.047811228036880496 -91.25722513180209 -0.04810511115938425 -91.30874219909298
1438 -0.04781634919345379 -91.30504148099554 -0.048020195215940475 -91.35676239430892
1439 -0.047813234850764275 -91.3528547158463 -0.047687414847314355 -91.40444980915623
1440 -0.04781273826956749 -91.40066745411588 -0.047523046284914015 -91.45197285544114
1441 -0.04782902337610721 -91.44849647749199 -0.04756791889667511 -91.49954077433782
1442 -0.04782697781920433 -91.49632345531118 -0.048012541607022285 -91.54755331594484
1443 -0.047796637192368506 -91.54412009250355 -0.047581300511956214 -91.59513461645679
1444 -0.04783294629305601 -91.5919530387966 -0.0477431682869792 -91.64287778474377
1445 -0.047759915515780446 -91.63971295431239 -0.04810828976333141 -91.69098607450711
1446 -0.0478300504386425 -91.68754300475103 -0.04578159600496292 -91.73676767051207
1447 -0.04786795023828745 -91.73541095498932 -0.04850881602615118 -91.78527648653822
1448 -0.04786152057349682 -91.78327247556281 -0.0475910684093833 -91.83286755494761
1449 -0.04777897018939257 -91.83105144575221 -0.049634914845228195 -91.88250246979284
1450 -0.04775540605187416 -91.87880685180409 -0.047768414579331876 -91.93027088437218
1451 -0.04775315877050161 -91.92656001057459 -0.048676634393632415 -91.9789475187658
1452 -0.04791404642164707 -91.97447405699624 -0.03837326690554619 -92.01732078567136
1453 -0.048344317078590396 -92.02281837407483 -0.04905871599912644 -92.06637950167048
1454 -0.048221745900809763 -92.07104011997563 -0.04543425552546978 -92.11181375719595
1455 -0.048256272077560426 -92.1192963920532 -0.049074089899659154 -92.16088784709561
1456 -0.04826514050364494 -92.16756153255685 -0.048714119382202624 -92.2096019664778
1457 -0.04818510040640831 -92.21574663296326 -0.04752223901450634 -92.25712420549232
1458 -0.048163110949099065 -92.26390974391236 -0.04816485922783613 -92.30528906472016
1459 -0.04816489927470684 -92.31207464318707 -0.04861408490687609 -92.35390314962703
1460 -0.048134084418416025 -92.3602087276055 -0.04844852313399315 -92.40235167276103
1461 -0.04828876331448555 -92.40849749091998 -0.04202613644301891 -92.44437780920404
1462 -0.04849606174975633 -92.45699355266974 -0.04960534404963255 -92.49398315325368
1463 -0.048451732844114304 -92.50544528551386 -0.04720058236271143 -92.54118373561639
1464 -0.04842229038476944 -92.55386757589862 -0.04868636168539524 -92.58987009730178
1465 -0.04831925630569458 -92.60218683220431 -0.047387997061014174 -92.63725809436279
1466 -0.04832420405000448 -92.65051103625431 -0.05100437421351671 -92.68826246857631
1467 -0.04819577056914568 -92.69870680682347 -0.048543678410351274 -92.73680614698667
1468 -0.04815843030810356 -92.74686523713157 -0.049002178758382794 -92.78580832574505
1469 -0.04808315988630056 -92.79494839701788 -0.047881740145385265 -92.83369006589044
1470 -0.04807405192404986 -92.84302244894192 -0.04791677109897137 -92.8816068369894
1471 -0.048088065534830096 -92.89111051447675 -0.048384500481188294 -92.9299913374706
1472 -0.047995036281645295 -92.9391055507584 -0.04794291500002146 -92.97793425247062
1473 -0.047982198745012285 -92.98708774950342 -0.0478614455088973 -93.02579569797952
1474 -0.048005045764148234 -93.03509279526756 -0.04802017174661159 -93.07381586972613
1475 -0.04803343135863543 -93.08312622662619 -0.046775932982563974 -93.1205918027087
1476 -0.04803136996924877 -93.13115759659544 -0.04877537302672863 -93.16936717573543
1477 -0.047945843264460566 -93.1791034398599 -0.048049216903746125 -93.21741639263918
1478 -0.04798086937516928 -93.22708430923507 -0.049278024956583975 -93.26669441759576
1479 -0.04781879987567663 -93.27490310911074 -0.047044001333415505 -93.31373841892918
1480 -0.04788756351917982 -93.32279067262992 -0.04789413455873728 -93.36163255348791
1481 -0.04787380546331406 -93.37066447809323 -0.048618260957300666 -93.4102508144452
1482 -0.047877212241292 -93.41854169033452 -0.04999548960477114 -93.46024630404997
1483 -0.04773274715989828 -93.46627443749442 -0.0466066787019372 -93.50685298275191
1484 -0.04772452265024185 -93.51399896014466 -0.04759636204689741 -93.55444934479881
1485 -0.047702581621706486 -93.56170154176637 -0.04787577353417873 -93.60232511833298
1486 -0.04770096857100725 -93.60940251033738 -0.04763729609549046 -93.64996241442847
1487 -0.047706170938909054 -93.65710868127628 -0.048238297924399376 -93.69820071235287
1488 -0.04770973827689886 -93.70481841955318 -0.0482388922944665 -93.74643960464734
1489 -0.047665405087172985 -93.75248382464035 -0.04776100181043148 -93.79420060645776
1490 -0.047651023231446744 -93.8001348478718 -0.048551175743341446 -93.8427517822011
1491 -0.047645273990929125 -93.84778012186273 -0.047527503967285153 -93.8902792861684
1492 -0.04763232301920652 -93.89541244488193 -0.04806527532637119 -93.93834456149476
1493 -0.0476311607286334 -93.94304360561055 -0.04805883970111609 -93.98640340119587
1494 -0.04763248935341835 -93.99067609496397 -0.0471825173124671 -94.03358591850834
1495 -0.04763511102646589 -94.03831120599044 -0.04712370727211237 -94.08070962578044
1496 -0.0476964320987463 -94.08600763808919 -0.047729997895658016 -94.1284396236761
1497 -0.04767657220363617 -94.13368421029283 -0.047909198328852654 -94.17634882200495
1498 -0.047716647200286386 -94.18140085749312 -0.04794452451169491 -94.22429334651665
1499 -0.047591947577893735 -94.22899280507102 -0.0490977568551898 -94.27339110337184
1500 -0.04757122099399567 -94.27656402606502 -0.04778103120625019 -94.32117213457809
1501 -0.04757327530533075 -94.32413730137034 -0.047585288248956206 -94.36875742282704
1502 -0.04754279758781195 -94.37168009895815 -0.04737975616008043 -94.41613717898713
1503 -0.04759392403066158 -94.41927402298882 -0.04843530561774969 -94.46457248460487
1504 -0.04748289342969656 -94.46675691641852 -0.047423189878463744 -94.51199567448333
1505 -0.047783213108778 -94.51454012952729 -0.04422579109668732 -94.55622146558002
1506 -0.04778274558484554 -94.56232287511213 -0.04828018769621849 -94.60450165327624
1507 -0.047732777148485186 -94.61005565226061 -0.048307377845048904 -94.6528090311213
1508 -0.04780426174402237 -94.65785991400463 -0.0458859084174037 -94.6986949395387
1509 -0.04793698396533728 -94.70579689796998 -0.04761967640370131 -94.7463146159424
1510 -0.04777592774480581 -94.75357282571478 -0.0478777814656496 -94.79419239740804
1511 -0.04777057804167271 -94.80134340375646 -0.047290528751909734 -94.84148292615996
1512 -0.047842221520841124 -94.8491856252773 -0.04843225590884685 -94.8899151820688
1513 -0.047716977261006835 -94.8969026025383 -0.04774474930018187 -94.93765993136898
1514 -0.04771464206278324 -94.94461724460109 -0.04784736689180136 -94.98550729826079
1515 -0.04771968703716993 -94.99233693163826 -0.04744717236608267 -95.03295447062686
1516 -0.04772252831608057 -95.04005945995435 -0.04767941404134035 -95.0806338846682
1517 -0.04772531371563673 -95.08778477366998 -0.04728009421378374 -95.12791397888199
1518 -0.047850209288299084 -95.13563498295828 -0.047887612320482734 -95.17580159120247
1519 -0.04775182828307152 -95.18338681124135 -0.046881609596312046 -95.22268320079878
1520 -0.047771429643034935 -95.23115824088438 -0.047752215154469015 -95.27043541595326
1521 -0.04780035372823477 -95.27895859461262 -0.04833799824118614 -95.31877341419444
1522 -0.047749468497931956 -95.32670806311054 -0.047774589620530605 -95.36654800381497
1523 -0.047705463506281374 -95.37441352661682 -0.047040418907999995 -95.41358842272297
1524 -0.047768895514309406 -95.42218242213113 -0.04759028777480125 -95.46117871049776
1525 -0.0479691369459033 -95.47015155907704 -0.04730863552540541 -95.50848734602317
1526 -0.04780363757163286 -95.51795519664867 -0.046291211247444154 -95.55477855727062
1527 -0.04785030521452427 -95.5658055018632 -0.048221205919981004 -95.60299976319061
1528 -0.04784095399081707 -95.61364645585401 -0.04734298717230558 -95.65034275036291
1529 -0.047875788621604444 -95.66152224447562 -0.04696528185158968 -95.6973080322145
1530 -0.047899461910128595 -95.70942170638575 -0.04774464946240187 -95.7450526816769
1531 -0.04788075517863035 -95.75730246156438 -0.048525969684123996 -95.79357865136102
1532 -0.0478615527972579 -95.80516401436164 -0.04743245262652636 -95.84101110398754
1533 -0.04785898812115193 -95.85302300248279 -0.04791456572711468 -95.88892566971465
1534 -0.04788106847554445 -95.90090407095833 -0.048334811627864835 -95.93726048134252
1535 -0.0478360628709197 -95.94874013382925 -0.047554075345397 -95.98481455668792
1536 -0.047789808735251425 -95.9965299425645 -0.046790707483887674 -96.03160526417182
1537 -0.04790596477687359 -96.04443590734137 -0.047614713199436665 -96.07921997737125
1538 -0.0478982238098979 -96.09233413115126 -0.049022274650633337 -96.12824225202189
1539 -0.047859799861907956 -96.14019393101317 -0.04788899887353182 -96.17613125089542
1540 -0.04784954767674208 -96.18804347868992 -0.047684948146343234 -96.22381619904176
1541 -0.047850610315799715 -96.23589408900573 -0.04832724370062351 -96.27214344274239
1542 -0.04782157074660063 -96.28371565975233 -0.04883823934942484 -96.32098168209181
1543 -0.047796409018337725 -96.33151206877066 -0.048277185671031474 -96.36925886776284
1544 -0.047724586352705954 -96.37923665512336 -0.047176798433065416 -96.41643566619591
1545 -0.04781046621501446 -96.42704712133838 -0.048025351762771604 -96.46446101795868
1546 -0.0478055477142334 -96.47485266905261 -0.04816426187753677 -96.51262527983621
1547 -0.04777297712862492 -96.52262564618124 -0.048154229670763014 -96.56077950950697
1548 -0.047744468227028845 -96.57037011440826 -0.04751172345131636 -96.6082912329583
1549 -0.0477940633893013 -96.61816417779757 -0.045763475075364116 -96.65405470803366
1550 -0.047897792980074884 -96.66606197077765 -0.047665313631296155 -96.70172002166495
1551 -0.04783596098423004 -96.71389793176188 -0.04700786881148815 -96.74872789047645
1552 -0.04790104851126671 -96.76179898027314 -0.0470087930560112 -96.79573668353245
1553 -0.048024598881602286 -96.80982357915474 -0.0469661183655262 -96.84270280189799
1554 -0.04796343538910151 -96.85778701454385 -0.04901893176138401 -96.89172173365937
1555 -0.04791864436119795 -96.90570565890505 -0.047582559660077094 -96.93930429331944
1556 -0.047903209924697876 -96.95360886882975 -0.04616686161607504 -96.98547115493551
1557 -0.04794476516544819 -97.0015536339952 -0.04757073074579239 -97.0330418856813
1558 -0.0480176342651248 -97.04957126826032 -0.047849815152585504 -97.08089170083389
1559 -0.04792919363826513 -97.09750046189859 -0.04541558902710676 -97.12630728986099
1560 -0.048069870099425316 -97.14557033199802 -0.04800736904144287 -97.17431465890243
1561 -0.04809005595743656 -97.19366038795545 -0.047861849330365656 -97.22217650823279
1562 -0.04807767644524574 -97.24173806440069 -0.05085519142448902 -97.27303169965728
1563 -0.04783318545669317 -97.28957124985739 -0.048576158843934535 -97.32160785850121
1564 -0.04789621457457542 -97.33746746443197 -0.047804934158921245 -97.36941279266013
1565 -0.047866923920810225 -97.38533438835277 -0.04716383405029774 -97.41657662671042
1566 -0.047906901128590106 -97.43324128948136 -0.047445204295217994 -97.46402183100564
1567 -0.04793620090931654 -97.48117749039068 -0.04741644281893968 -97.51143827382458
1568 -0.047876976616680625 -97.52905446700736 -0.04660374205559492 -97.55804201588018
1569 -0.04795664194971323 -97.57701110895707 -0.04739540908485651 -97.60543742496503
1570 -0.04799722172319889 -97.62500833068026 -0.04857967719435692 -97.65401710215939
1571 -0.047950738668441774 -97.6729590693487 -0.0483587346971035 -97.70237583685649
1572 -0.047942530177533624 -97.72090159952624 -0.04738681111484766 -97.74976264797134
1573 -0.04792572688311338 -97.76882732640935 -0.048345011100172995 -97.7981076590715
1574 -0.047886181809008124 -97.81671350821836 -0.048951052129268646 -97.84705871120077
1575 -0.04778992217034102 -97.8645034303887 -0.04714964050799608 -97.89420835170877
1576 -0.047865033708512784 -97.91236846409721 -0.04914568662643433 -97.9433540383352
1577 -0.047800208628177646 -97.96016867272539 -0.04903069082647562 -97.99238472916167
1578 -0.04772897958755493 -98.00789765231295 -0.0479597432538867 -98.04034447241555
1579 -0.04771604537963867 -98.05561369769259 -0.047221579030156134 -98.0875660514457
1580 -0.04772582016885281 -98.10333951786144 -0.047318265214562415 -98.13488431666026
1581 -0.04773951675742864 -98.15107903461887 -0.046930499561131 -98.18181481622139
1582 -0.04773713480681181 -98.19881616942568 -0.04759274441748858 -98.22940756063888
1583 -0.04782328475266695 -98.24663945417835 -0.048010312020778656 -98.27741787265965
1584 -0.047860809788107875 -98.29450026396646 -0.04955424629151821 -98.32697211895118
1585 -0.04771790001541376 -98.34221816398187 -0.04863537512719631 -98.37560749407837
1586 -0.04765108413994312 -98.38986924812181 -0.04730770830065012 -98.42291520237902
1587 -0.04770904947072267 -98.43757829759254 -0.05026981718838215 -98.4731850195674
1588 -0.04759574607014656 -98.48517404366268 -0.04983932711184025 -98.52302434667924
1589 -0.04747185669839382 -98.53264590036108 -0.04802034627646208 -98.5710446929557
1590 -0.047496721521019934 -98.58014262188209 -0.04970591589808464 -98.62075060885378
1591 -0.04734833315014839 -98.62749095503224 -0.04697293918579817 -98.66772354803958
1592 -0.047392613254487514 -98.67488356828673 -0.04745241664350033 -98.71517596468307
1593 -0.0473790155723691 -98.7222625838591 -0.04729265160858631 -98.76246861629166
1594 -0.047451131977140903 -98.76971371583625 -0.047897556237876414 -98.81036617252953
1595 -0.04740635361522436 -98.81712006945148 -0.048785108514130114 -98.85915128104365
1596 -0.047362439706921576 -98.86448250915839 -0.047145378217101096 -98.90629665926075
1597 -0.04737802240997553 -98.91186053156837 -0.047500361874699595 -98.95379702113544
1598 -0.047433055192232135 -98.9592935867606 -0.046601895987987516 -99.00039891712343
1599 -0.047494482807815076 -99.00678806956842 -0.04831016957759857 -99.04870908670104
1600 -0.047466113790869714 -99.05425418335929 -0.04771627616137266 -99.0964253628624
1601 -0.047396250441670416 -99.10165043380096 -0.04787024743854999 -99.14429561030096
1602 -0.0474394291639328 -99.14908986296489 -0.04603949412703514 -99.19033510442799
1603 -0.0475248783826828 -99.19661474134757 -0.04760966692119837 -99.23794477134919
1604 -0.04752604831010103 -99.24414078965768 -0.04795151446014643 -99.28589628580934
1605 -0.04750797506421804 -99.2916487647219 -0.0479297861456871 -99.33382607195503
1606 -0.04747602064162493 -99.33912478536352 -0.047991770505905154 -99.38181784246093
1607 -0.047470162995159625 -99.38659494835868 -0.04736082181334496 -99.42917866427427
1608 -0.04751220196485519 -99.43410715032353 -0.048037920333445075 -99.47721658460772
1609 -0.04748200681060553 -99.48158915713414 -0.04787142798304558 -99.52508801259076
1610 -0.04751211274415255 -99.5291012698783 -0.048158010467886925 -99.57324602305864
1611 -0.04749420937150717 -99.5765954792498 -0.047167007625102994 -99.62041303068375
1612 -0.04754972849041224 -99.62414520774021 -0.04727113042026758 -99.66768416110402
1613 -0.04756088946014643 -99.67170609720036 -0.04722104668617248 -99.7149052077902
1614 -0.04753509256988764 -99.71924118977024 -0.049015986174345015 -99.76392119396453
1615 -0.047570386156439784 -99.76681157592668 -0.04792902357876301 -99.8118502175433
1616 -0.04756685812026262 -99.81437843404694 -0.046912442147731784 -99.85876265969102
1617 -0.04765044115483761 -99.86202887520179 -0.04838306959718466 -99.9071457292882
1618 -0.04758656416088343 -99.90961543936267 -0.04760735239833593 -99.95475308168653
1619 -0.04741380047053099 -99.9570292398332 -0.04497491382062435 -99.99972799550716
1620 -0.04777340944856405 -100.00480264928177 -0.04517266359180212 -100.04490065909896
1621 -0.0478644447401166 -100.05266709402188 -0.047115000896155834 -100.09201565999511
1622 -0.04783976133912802 -100.10050685536102 -0.04805961772799492 -100.14007527772311
1623 -0.047835113294422624 -100.14834196865544 -0.04747929740697145 -100.18755457513008
1624 -0.047928324341773985 -100.19627029299721 -0.051217861287295816 -100.23877243641738
1625 -0.047880981117486954 -100.2441512741147 -0.04912633411586285 -100.28789877053325
1626 -0.047762672416865826 -100.29191394653157 -0.04877171199768782 -100.33667048253093
1627 -0.04769756849855185 -100.33961151503011 -0.047800696827471255 -100.3844711793584
1628 -0.04768578317016363 -100.38729729820028 -0.048144640401005745 -100.4326158197594
1629 -0.04764188136905432 -100.43493917956934 -0.046249885112047195 -100.47886570487145
1630 -0.04773884117603302 -100.48267802074537 -0.04840198419988155 -100.52726768907134
1631 -0.047700575366616246 -100.53037859611199 -0.04832713101059198 -100.57559482008193
1632 -0.047689267247915265 -100.5780678633599 -0.04697935730218887 -100.62257417738412
1633 -0.04776225667446852 -100.62583012003438 -0.04591623339802027 -100.66849041078214
1634 -0.047825369797647 -100.67365548983203 -0.04792066272348165 -100.71641107350563
1635 -0.04780927281826734 -100.7214647626503 -0.04677940625697374 -100.7631904797626
1636 -0.047929771803319456 -100.76939453445362 -0.04826250933110714 -100.81145298909371
1637 -0.0478145532310009 -100.81720908768463 -0.04774127919226885 -100.85919426828598
1638 -0.04858668260276318 -100.86579577028739 -0.043057888932526114 -100.9022521572185
1639 -0.04803014304488897 -100.91382591333227 -0.046759968437254426 -100.94901212565576
1640 -0.0479976138100028 -100.96182352714227 -0.04809494223445654 -100.99710706789021
1641 -0.04796279836446047 -101.00978632550674 -0.048526338674128054 -101.04563340656433
1642 -0.047918017208576205 -101.05770434271531 -0.048215357773005965 -101.09384876433734
1643 -0.04787308275699616 -101.1055774254723 -0.047130323201417926 -101.14097908753875
1644 -0.04787582289427519 -101.15345324836657 -0.04751362092792988 -101.18849270846668
1645 -0.047886624932289124 -101.20133987329886 -0.04789874833077192 -101.23639145679745
1646 -0.04791089966893196 -101.2492507729678 -0.04758021607995033 -101.2839716728774
1647 -0.04789417218416929 -101.29714494515197 -0.04802426043897867 -101.33199593331638
1648 -0.04788132067769766 -101.34502626582967 -0.04822553135454655 -101.38022146467092
1649 -0.04782325327396393 -101.39284951910363 -0.04744362253695726 -101.42766508720788
1650 -0.047853085212409496 -101.44070260431604 -0.04805373065173626 -101.47571881785962
1651 -0.04784980360418558 -101.48855240792022 -0.047299322485923764 -101.52301814034554
1652 -0.047875048406422135 -101.53642745632665 -0.04709444046020508 -101.57011258080574
1653 -0.04789686165750027 -101.58432431798416 -0.04891255330294371 -101.61902513410868
1654 -0.047843364998698235 -101.63216768298285 -0.048268621973693374 -101.66729375608237
1655 -0.047816597111523154 -101.67998428009437 -0.0474850507453084 -101.71477880682768
1656 -0.047820535488426685 -101.7278048155828 -0.048122688196599483 -101.76290149502428
1657 -0.047874740883708 -101.77567955646651 -0.04689086247235537 -101.80979235749663
1658 -0.04791023544967175 -101.82358979191619 -0.04864326436072588 -101.85843562185735
1659 -0.047826063446700574 -101.8714158553629 -0.048063392750918865 -101.90649901460827
1660 -0.047797627933323386 -101.91921348329622 -0.04786571208387613 -101.95436472669215
1661 -0.047823066264390944 -101.9670365495606 -0.047884168289601806 -102.00224889498175
1662 -0.04771432615816593 -102.01475087571878 -0.04807405546307564 -102.05032295044482
1663 -0.047776385024189946 -102.06252726074297 -0.04821142554283142 -102.09853437598765
1664 -0.04774268958717585 -102.11026995033015 -0.04725759550929069 -102.14579197149695
1665 -0.047766046784818175 -102.15803599711496 -0.0477433018386364 -102.19353527333558
1666 -0.047738063521683215 -102.20577406063664 -0.045686583034694195 -102.23922185637028
1667 -0.04787479974329471 -102.25364886037994 -0.048162296414375305 -102.28738415278465
1668 -0.04784712959080935 -102.30149598997075 -0.048186647891998294 -102.33557080067665
1669 -0.04782420843839645 -102.34932019840915 -0.047760654054582116 -102.38333145473123
1670 -0.04782089926302433 -102.39714109767218 -0.04851286727935076 -102.43184432201059
1671 -0.04780001398175955 -102.44494111165393 -0.04820478595793247 -102.48004910796853
1672 -0.04776592701673508 -102.49270703867067 -0.04763961136341095 -102.52768871933193
1673 -0.04779039565473795 -102.54049743432542 -0.047758417949080464 -102.57544713728102
1674 -0.047764009423553945 -102.58826144374898 -0.047570071369409564 -102.62301720865042
1675 -0.04779160618782043 -102.63605304993679 -0.047452811151742935 -102.67047001980217
1676 -0.04780635144561529 -102.6838594013824 -0.0479128260165453 -102.71838284581871
1677 -0.04781440459191799 -102.73167380597432 -0.04642441459000111 -102.76480726040872
1678 -0.0478196756914258 -102.77949348166575 -0.046604369021952155 -102.81141162943067
1679 -0.04790989570319652 -102.82740337736895 -0.04790907762944698 -102.8593207070601
1680 -0.0478727076202631 -102.87527608498921 -0.048221831768751146 -102.90754253882886
1681 -0.04786710720509291 -102.9231431921943 -0.047636254131793974 -102.95517879296065
1682 -0.04779092669486999 -102.97093411888918 -0.048122881725430486 -103.00330167468609
1683 -0.04780840873718262 -103.01874252762636 -0.048361924663186076 -103.05166359934927
1684 -0.047821862064301966 -103.06656438969065 -0.04732066411525011 -103.09898426346452
1685 -0.04782583247870207 -103.11439022216936 -0.0477947473526001 -103.14677901081711
1686 -0.047830731607973576 -103.16222095377734 -0.04831076171249151 -103.1950897725296
1687 -0.047849325276911256 -103.21007027905425 -0.04948442373424768 -103.24457419626384
1688 -0.04794210307300091 -103.25801238212725 -0.05178430452942848 -103.29635850079327
1689 -0.04753899965435267 -103.3055513817816 -0.047232487425208095 -103.34359098821848
1690 -0.047568412870168685 -103.35311979465176 -0.048371892794966696 -103.39196288101344
1691 -0.04751020614057779 -103.40063000079233 -0.047594102658331396 -103.43955698367178
1692 -0.047531673312187196 -103.44816167410453 -0.048097018338739875 -103.48765400201052
1693 -0.04746573772281408 -103.49562741182734 -0.041366742365062235 -103.52902074437557
1694 -0.047784408554434776 -103.54341182038178 -0.04725880306214094 -103.57627954743771
1695 -0.04772950615733862 -103.59114132653912 -0.048045067116618156 -103.62432461455433
1696 -0.047704041562974454 -103.6388453681021 -0.047078375890851024 -103.67140299044517
1697 -0.04774944856762886 -103.68659481666973 -0.04780091736465693 -103.71920390780983
1698 -0.047770444117486474 -103.73436526078721 -0.04836815558373928 -103.76757206339357
1699 -0.04771873950958252 -103.78208400029679 -0.04749457184225321 -103.81506663523582
1700 -0.047755182906985286 -103.82983918320377 -0.04751009624451399 -103.86257673148033
1701 -0.04776173923164606 -103.87760092243542 -0.04814499467611313 -103.91072172615644
1702 -0.04775684755295515 -103.92535776998838 -0.048398124426603316 -103.95911985058304
1703 -0.04773591384291649 -103.9730936838313 -0.047900032438337806 -104.00701988302137
1704 -0.04771249014884234 -104.02080617398013 -0.04855651091784239 -104.05557639393922
1705 -0.04769512470811606 -104.06850129868825 -0.04889174271374941 -104.10446813665297
1706 -0.04763775859028101 -104.11613905727853 -0.047184287756681445 -104.15165242440965
1707 -0.047652187384665014 -104.1637912446632 -0.04747309423983097 -104.19912551864948
1708 -0.04767177440226078 -104.21146301906546 -0.04745425768196583 -104.24657977633144
1709 -0.04767608102411032 -104.25913910008957 -0.04793267138302326 -104.29451244771447
1710 -0.04768358413130045 -104.30682268422088 -0.04350970555096865 -104.33802215326544
1711 -0.04785781837999821 -104.35468050260087 -0.04857995454221964 -104.38660210780766
1712 -0.04783802181482315 -104.4025185244157 -0.047551941499114035 -104.43415404930677
1713 -0.04786159135401249 -104.4503801157697 -0.04991301093250513 -104.48406706023927
1714 -0.047744559869170186 -104.49812467563888 -0.04605869315564633 -104.53012575339491
1715 -0.04773824959993363 -104.54586292523881 -0.046408314071595666 -104.57653406746651
1716 -0.04776532799005508 -104.59362825322886 -0.04800650049000978 -104.62454056795652
1717 -0.04771290849894285 -104.6413411617278 -0.048863986320793626 -104.67340455427731
1718 -0.04771596603095531 -104.68905712775874 -0.047846662998199466 -104.72125121727551
1719 -0.04771162550896406 -104.73676875326771 -0.04727440383285284 -104.76852562110837
1720 -0.04773486778140068 -104.78450362104911 -0.04784594755619764 -104.81637156866456
1721 -0.04780724234879017 -104.83231086339791 -0.05025109983980656 -104.86662266850438
1722 -0.047598421759903434 -104.87990928515781 -0.04699177891016006 -104.91361444741453
1723 -0.04767549186944962 -104.92758477702726 -0.04886924717575312 -104.96248369459029
1724 -0.047642392292618754 -104.97522716931988 -0.04309821985661984 -105.0055819144469
1725 -0.047856264561414716 -105.0230834338813 -0.047830761224031446 -105.05341267567094
1726 -0.04785472061485052 -105.07093815449615 -0.04850664716213941 -105.10191932283308
1727 -0.047882179357111455 -105.11882033385326 -0.04661064483225345 -105.14852996766534
1728 -0.04787040371447802 -105.16669073756775 -0.04772334843873978 -105.19625331610408
1729 -0.047898568026721475 -105.21458930559447 -0.04782720636576414 -105.24408052246984
1730 -0.047893392853438854 -105.26248269844791 -0.05006233993917704 -105.29414286240902
1731 -0.04774301256984472 -105.31022571101775 -0.04773063324391842 -105.34187349565293
1732 -0.04777937699109316 -105.35800508800884 -0.047074165940284726 -105.38894766159322
1733 -0.04780479203909636 -105.40580988004794 -0.047993071377277374 -105.4369407329705
1734 -0.047766548953950404 -105.45357642900188 -0.048730925843119624 -105.48567165881362
1735 -0.047770995646715164 -105.5013474246486 -0.04623689595609903 -105.53190855476971
1736 -0.04775553531944752 -105.54910295996805 -0.04796404503285885 -105.57987259980257
1737 -0.047781902365386486 -105.59688486233344 -0.04936178158968687 -105.62923438139225
1738 -0.04770549815148115 -105.64459036048493 -0.048249752074480054 -105.67748413346673
1739 -0.04764115009456873 -105.69223151057949 -0.04746607784181833 -105.72495021130855
1740 -0.047691773436963555 -105.73992328401646 -0.04714749660342932 -105.77209770791198
1741 -0.04769839029759169 -105.78762167431405 -0.047411870397627356 -105.8195095783096
1742 -0.04767379816621542 -105.83529547248027 -0.04660442899912596 -105.86611400730874
1743 -0.047766975685954095 -105.88306244816623 -0.04836952406913042 -105.91448353137787
1744 -0.04772188663482666 -105.93078433480106 -0.04792941752821207 -105.96241294890608
1745 -0.04770953357219696 -105.97849386837326 -0.04855894837528467 -106.01097189728137
1746 -0.047660203836858275 -106.02615407221012 -0.04765638113021851 -106.05862827841159
1747 -0.04766844902187586 -106.07382252123199 -0.047720788046717644 -106.10634906645831
1748 -0.04766407646238804 -106.12148659769437 -0.04750621449202299 -106.15385528095032
1749 -0.047667532972991464 -106.16915413066737 -0.04760947711765766 -106.20146475806798
1750 -0.04771469328552484 -106.2168688239529 -0.04661843869835138 -106.24808319676633
1751 -0.04774217065423727 -106.26461099460712 -0.04814686197787523 -106.2962300587442
1752 -0.04773632138967514 -106.3123473159968 -0.04785242322832346 -106.34408248197252
1753 -0.047735593467950824 -106.36008290946475 -0.04749786928296089 -106.39158035125548
1754 -0.04775063525885344 -106.4078335447236 -0.048127174377441406 -106.43970752563293
1755 -0.04771287441253662 -106.45554641913614 -0.04691710919141769 -106.48662463482434
1756 -0.04770012330263853 -106.50324654243877 -0.04702001921832562 -106.53364465404266
1757 -0.04779748003929853 -106.55104402247807 -0.048338863626122476 -106.58198351766879
1758 -0.04782248567789793 -106.59886650815596 -0.048665260151028636 -106.63064877781981
1759 -0.04776468388736248 -106.64663119204333 -0.047724221087992194 -106.6783729989078
1760 -0.04778633620589971 -106.69441752824923 -0.04735267013311386 -106.72572566904091
1761 -0.048379619047045706 -106.74279714729627 -0.05291757863014936 -106.77864324767106
1762 -0.04749891385436058 -106.79029606115063 -0.04747183248400688 -106.82611508015506
1763 -0.04728085938841105 -106.83757692053904 -0.047998011112213135 -106.87411309126728
1764 -0.04729486014693975 -106.88487178068597 -0.049075791426002977 -106.92318888269328
1765 -0.04719882775098085 -106.93207060843694 -0.04812402427196503 -106.97131290696525
1766 -0.04719992689788342 -106.97927053533483 -0.047779678367078304 -107.01909258533233
1767 -0.04717440400272608 -107.02644493933757 -0.04980297684669495 -107.06889556217902
1768 -0.047112399525940415 -107.07355733886351 -0.04684505816549063 -107.11574062034451
1769 -0.04719022493809462 -107.1207475638016 -0.04733612425625324 -107.16307674460076
1770 -0.047187569178640844 -107.16793513298025 -0.04689540844410658 -107.20997215304486
1771 -0.04724326003342867 -107.21517839301367 -0.04743549730628729 -107.25740765035114
1772 -0.04725273326039314 -107.26243112627407 -0.04702331908047199 -107.3044309694316
1773 -0.04732642266899347 -107.30975754894305 -0.048247873596847055 -107.35267884302846
1774 -0.04729392770677805 -107.35705147664983 -0.04766607861965895 -107.40034492164811
1775 -0.04729230459779501 -107.40434378124762 -0.04731945749372244 -107.44766437914184
1776 -0.04732710961252451 -107.45167089086014 -0.04693100731819868 -107.49459538646003
1777 -0.04733135029673576 -107.49900224115687 -0.04778653532266617 -107.5423819217827
1778 -0.04737161975353956 -107.5463738609104 -0.04718945845961571 -107.58957138024232
1779 -0.047379357181489466 -107.59375321809189 -0.04749986529350281 -107.63707124553582
1780 -0.04739533420652151 -107.64114855229842 -0.04792098104953766 -107.68499222658536
1781 -0.04738658126443625 -107.68853513356285 -0.04747137259691954 -107.73246359918228
1782 -0.04746326897293329 -107.73599840253578 -0.047687425091862676 -107.78015102427415
1783 -0.047421842254698275 -107.78342024479048 -0.04720230102539062 -107.82735332529954
1784 -0.0474244212731719 -107.83084466606365 -0.04738549217581749 -107.87473881747536
1785 -0.047449317015707496 -107.87829398307936 -0.04769677948206663 -107.92243559695743
1786 -0.0474253261461854 -107.92571930922554 -0.048325587064027786 -107.97076118402146
1787 -0.04737267717719078 -107.97309198640274 -0.04771688599139452 -108.01847807001285
1788 -0.04740229863673449 -108.02049428503948 -0.047025719471275804 -108.06550378948413
1789 -0.04747945908457041 -108.06797374412405 -0.04503271635621786 -108.11053650584034
1790 -0.04754836317151785 -108.11552210729556 -0.04754818044602871 -108.15808468628637
1791 -0.04754560682922602 -108.1630677141248 -0.04635057412087917 -108.20443526040725
1792 -0.047644125297665596 -108.21071183942246 -0.047816225327551365 -108.2522514857348
1793 -0.04760867189615965 -108.25832051131862 -0.04690231997519732 -108.29915380571
1794 -0.04768712315708399 -108.3060076344757 -0.047655117511749265 -108.34680892322176
1795 -0.04771794509142637 -108.35372557956713 -0.04624643679708242 -108.39305536001883
1796 -0.047800537571310996 -108.40152611713843 -0.04777339156717062 -108.44082875158601
1797 -0.04777363203465938 -108.4492997491731 -0.04856244176626205 -108.48939119335228
1798 -0.04774611555039883 -108.49704586472349 -0.048043249361217025 -108.53743444271349
1799 -0.0477436862885952 -108.54478955101209 -0.04662528671324253 -108.58405972942673
1800 -0.04773039892315865 -108.59251994993525 -0.04477479085326195 -108.62883452028
1801 -0.04788634721189737 -108.64040629714715 -0.04924050495028496 -108.67807502523029
1802 -0.04777844864875078 -108.68818474579591 -0.048731627874076366 -108.72680665310436
1803 -0.04773323256522417 -108.73591797836113 -0.04726181495934725 -108.7740684680637
1804 -0.04778478108346462 -108.7837027594446 -0.04769118092954159 -108.82175964899325
1805 -0.04777771532535553 -108.83148047476995 -0.047671292722225186 -108.86943094171548
1806 -0.047787000238895413 -108.87926747500885 -0.04761755727231502 -108.9170484989878
1807 -0.04781747106462717 -108.92708494607348 -0.047076508216559884 -108.96412500720436
1808 -0.04783517848700285 -108.97492012456048 -0.04612544756382704 -109.01025045476818
1809 -0.04793233145028353 -109.02285245601077 -0.04843904692679644 -109.05868950169499
1810 -0.04791274443268776 -109.07076520044346 -0.04815263133496046 -109.10684213302994
1811 -0.04791798256337643 -109.11868318300684 -0.046754708886146544 -109.15359684191608
1812 -0.04796340055763722 -109.16664658356447 -0.049014062993228434 -109.2026109049093
1813 -0.04792830981314182 -109.21457489337762 -0.048088081367313865 -109.25069898627662
1814 -0.04790554568171501 -109.26248043905933 -0.04789117034524679 -109.29859015662187
1815 -0.04790754169225693 -109.31038798075159 -0.04745364580303431 -109.3460438024249
1816 -0.047921814024448395 -109.35830979477603 -0.04842561203986406 -109.39446941446477
1817 -0.04789710659533739 -109.40620690137138 -0.04807538464665413 -109.44254479911142
1818 -0.04791429471224547 -109.45412119608362 -0.04764450695365667 -109.49018930606508
1819 -0.04791581891477108 -109.5020370149984 -0.049462652020156386 -109.53965195808523
1820 -0.04802115429192781 -109.55005816929032 -0.051736875995993616 -109.59138883408123
1821 -0.047591231763362885 -109.59764940105369 -0.04768181852996349 -109.6390706526112
1822 -0.047617445699870586 -109.64526684675356 -0.047678271494805816 -109.686748924106
1823 -0.04765396099537611 -109.69292080774893 -0.04782938752323389 -109.73457831162924
1824 -0.047622892633080484 -109.74054370038202 -0.0480960613116622 -109.7826743729409
1825 -0.04758245535194874 -109.78812615573396 -0.04686777871102095 -109.82954215165192
1826 -0.0476421669125557 -109.83576832264652 -0.04890499711036682 -109.87844714876229
1827 -0.04766973573714495 -109.88343805838366 -0.04711832813918591 -109.92556547690148
1828 -0.04760293532162905 -109.9310409937053 -0.04702438414096832 -109.97258986104245
1829 -0.047670732252299786 -109.9787117259576 -0.046881293319165705 -110.01947115436161
1830 -0.04768109917640686 -110.026392825134 -0.047630004771053794 -110.06710115913266
1831 -0.047674100287258624 -110.07406692542125 -0.04737839978188276 -110.11447955891454
1832 -0.04768428709357977 -110.12175121251482 -0.04687745962291956 -110.16135701853746
1833 -0.04775238558650017 -110.16950359810133 -0.04709771256893873 -110.2084547311064
1834 -0.04777144957333803 -110.21727504767466 -0.04946504402905703 -110.25791977513546
1835 -0.04775800462812185 -110.26503305230278 -0.04570597466081381 -110.30362574979628
1836 -0.04779724683612585 -110.31283029913891 -0.04796488098800182 -110.35159063078429
1837 -0.04780391063541174 -110.36063420977432 -0.04843130130320787 -110.4000219320875
1838 -0.047737729549407956 -110.40837193932373 -0.04833295177668333 -110.44835488386418
1839 -0.047731360606849196 -110.45610329993058 -0.046813535131514074 -110.4951684189957
1840 -0.047794750146567824 -110.50389805007714 -0.04796728305518627 -110.54313570205089
1841 -0.04777506608515978 -110.5516731161623 -0.047648056782782076 -110.59078375883367
1842 -0.04776578024029732 -110.5994388964026 -0.047792522422969344 -110.63857628125663
1843 -0.04775251541286707 -110.64719141181547 -0.04751395732164383 -110.68609023857827
1844 -0.04781096614897251 -110.69500237796444 -0.047480144165456296 -110.73357038274374
1845 -0.04774088878184557 -110.74274326674629 -0.04725220296531916 -110.78082258570906
1846 -0.04780072141438722 -110.79054398816068 -0.04607520774006844 -110.82689779344913
1847 -0.04795029181987047 -110.83849427998055 -0.04854252189397812 -110.87544031534311
1848 -0.04779111854732036 -110.88628539852787 -0.04715200662612915 -110.92259232196925
1849 -0.04786488767713308 -110.93415028620501 -0.04787914343178272 -110.97047146540103
1850 -0.04784331861883402 -110.98199360482384 -0.04858666658401489 -111.01905813198505
1851 -0.04778547994792461 -111.02977908477176 -0.04799445290118456 -111.06705258488623
1852 -0.047812288999557494 -111.07759137377131 -0.0425077123567462 -111.10956029724298
1853 -0.048017142713069914 -111.12560851648438 -0.04832046739757061 -111.15788076464055
1854 -0.047957241907715796 -111.17356575839209 -0.04787055943161249 -111.20575132407217
1855 -0.047921900451183316 -111.22148765884327 -0.05128725338727236 -111.25703857745944
1856 -0.047810578159987925 -111.26929823700326 -0.0479873163625598 -111.305025893822
1857 -0.047778887674212456 -111.31707712467747 -0.047684956900775434 -111.35271085072279
1858 -0.04775464981794357 -111.36483177449541 -0.04865667205303907 -111.40136752277583
1859 -0.04772497061640024 -111.41255674511181 -0.0483971081674099 -111.44976463094324
1860 -0.04770240988582373 -111.46025915499764 -0.04768900480121374 -111.49745363574445
1861 -0.04770403373986483 -111.5079631887375 -0.04736709389835596 -111.54482072964281
1862 -0.04770060759037733 -111.55566379632788 -0.046598047763109204 -111.59141877740592
1863 -0.047761259414255616 -111.60342505574214 -0.04488491304218769 -111.6363036904481
1864 -0.0480046134442091 -111.65142966918634 -0.04459438808262348 -111.68089807853073
1865 -0.04809839092195034 -111.69952806010829 -0.047888318076729774 -111.72878639660746
1866 -0.04808771423995495 -111.74761577434825 -0.04772779680788517 -111.77651419341535
1867 -0.048080108128488064 -111.79569588247674 -0.04795580562204123 -111.82446999903739
1868 -0.048030846007168296 -111.8437267284839 -0.04768471363931894 -111.8721547126767
1869 -0.04806226585060358 -111.8917889943345 -0.04801340065896511 -111.92016811333566
1870 -0.048045921884477136 -111.93983491621898 -0.048390192538499834 -111.96855830587417
1871 -0.0480118315666914 -111.98784674778568 -0.047676187194883826 -112.01623449306905
1872 -0.04804431591182947 -112.0358910636975 -0.04834751430898905 -112.06458200737804
1873 -0.04798865094780922 -112.08387971464532 -0.04832192976027727 -112.11290393713831
1874 -0.047964290156960486 -112.13184400480228 -0.04705000389367342 -112.15995394103199
1875 -0.04801090788096189 -112.17985491268324 -0.048724519275128844 -112.20867846030711
1876 -0.04797174818813801 -112.22782666087137 -0.04791195932775736 -112.25659041963488
1877 -0.04796231109648943 -112.27578897196786 -0.04776157196611166 -112.30435199160098
1878 -0.04797089770436287 -112.32375986967222 -0.04763764329254627 -112.35198963489353
1879 -0.04795591123402119 -112.37171578090624 -0.04784340877085924 -112.39983304366439
1880 -0.04796021319925785 -112.4196759941055 -0.04837223961949348 -112.44820528328388
1881 -0.04794726837426424 -112.46762326247976 -0.048453342914581296 -112.49665862619847
1882 -0.047869786620140076 -112.5154930490999 -0.04824999943375587 -112.54490862563222
1883 -0.0479112571105361 -112.56340430621044 -0.0488858925178647 -112.59379451815008
1884 -0.047910547628998754 -112.61131485383945 -0.04833810366690159 -112.64213262181698
1885 -0.048125993274152276 -112.6594408471136 -0.05073748491704464 -112.69287010673403
1886 -0.04752300065010786 -112.7069638477637 -0.04626127611845732 -112.73913138285249
1887 -0.04757845234125853 -112.75454230010496 -0.047333902306854726 -112.78646528515935
1888 -0.04761519860476256 -112.80215749870972 -0.047932401113212106 -112.83439768627257
1889 -0.04762121867388487 -112.8497787173836 -0.04781957250088453 -112.88221725877345
1890 -0.04759796112775803 -112.89737667851136 -0.04742425251752138 -112.92964151129097
1891 -0.04760629814118147 -112.94498297665254 -0.04786659348756075 -112.97750810477852
1892 -0.04761047288775444 -112.9925934495403 -0.048456345684826374 -113.02596445046335
1893 -0.047781473584473134 -113.04037492312477 -0.042846564576029776 -113.06881101503937
1894 -0.047735628485679624 -113.08811055161046 -0.04746162761002779 -113.1162726426494
1895 -0.047722496651113035 -113.13583304826157 -0.047573068924248216 -113.16384571157366
1896 -0.04773938544094562 -113.18357243370252 -0.047421430610120295 -113.21126714218377
1897 -0.047756049409508707 -113.23132848311204 -0.04735775645822286 -113.258624898642
1898 -0.047737017087638375 -113.27906550019968 -0.047951619140803814 -113.3065765177828
1899 -0.04775928352028132 -113.32682478371996 -0.04786733668297529 -113.35444385446577
1900 -0.04773762598633766 -113.3745624097063 -0.047538038715720175 -113.40198189318149
1901 -0.04776414223015309 -113.42232655193645 -0.0477083683013916 -113.44969026148287
1902 -0.04776211474090815 -113.47008866667736 -0.047190419770777224 -113.49688068125364
1903 -0.047768601961433885 -113.51785726863879 -0.047479826025664806 -113.54436050727931
1904 -0.04777735602110624 -113.56563462465989 -0.04802268277853727 -113.59238319005784
1905 -0.047748302854597566 -113.6133829275145 -0.0479011757299304 -113.64028436578778
1906 -0.04775074813514948 -113.66113367564964 -0.047655404545366764 -113.68793977033314
1907 -0.047750399075448514 -113.70888407472509 -0.047889070585370064 -113.73582884091851
1908 -0.04775132667273283 -113.75663540139783 -0.047698927111923695 -113.78352776803044
1909 -0.047742240503430365 -113.80437764190125 -0.047606134228408335 -113.83113390225884
1910 -0.047777032293379304 -113.85215467419464 -0.048047572188079354 -113.87918147444692
1911 -0.04770868830382824 -113.89986336249846 -0.04793892931193113 -113.92712040375885
1912 -0.047734827548265454 -113.94759819004673 -0.04722162093967199 -113.97434202469852
1913 -0.047774781472980976 -113.99537297151971 -0.04818991273641586 -114.02253193743493
1914 -0.04770217947661877 -114.04307515099633 -0.04693978764116764 -114.0694717250761
1915 -0.04777215663343668 -114.09084730762977 -0.04820192474871874 -114.11767364982482
1916 -0.04777129776775837 -114.13861860539753 -0.04701084345579147 -114.16468449328062
1917 -0.047803721763193606 -114.18642232716071 -0.047431489638984206 -114.2121159829196
1918 -0.047810941189527514 -114.23423326835024 -0.0479466125369072 -114.2600625954565
1919 -0.04780939035117626 -114.28204265870141 -0.04799998439848423 -114.30806257985499
1920 -0.04779372476041317 -114.32983638346182 -0.047746018320322034 -114.35580859817532
1921 -0.0477917842566967 -114.37762816771853 -0.04831559956073761 -114.40412419773605
1922 -0.04776214137673378 -114.42539030909526 -0.04775283895432949 -114.45187703669038
1923 -0.04779767543077469 -114.47318798452604 -0.04760090745985508 -114.49947794415023
1924 -0.047777951881289485 -114.52096593640732 -0.04844470955431461 -114.54792265370455
1925 -0.04775423612445593 -114.56872017253178 -0.04861647319048643 -114.59653912689504
1926 -0.04768630508333445 -114.61640647761512 -0.04763755705207586 -114.64417668394711
1927 -0.047682673670351505 -114.66408915128547 -0.04769648723304272 -114.69187317118015
1928 -0.047690792754292485 -114.71177994403976 -0.04677279070019722 -114.73864596188035
1929 -0.04772187117487192 -114.75950181521463 -0.04708352405577898 -114.78572948593613
1930 -0.047769392095506194 -114.80727120731014 -0.04801233112812042 -114.83374181706425
1931 -0.047770673595368865 -114.8550418809055 -0.048308308608829974 -114.88205012567308
1932 -0.047752848081290725 -114.90279472898679 -0.047666786797344686 -114.92971691247043
1933 -0.04773189648985863 -114.95052662547666 -0.04692300818860531 -114.97663992065903
1934 -0.04779348485171795 -114.99832011032838 -0.04697546772658825 -115.02361538838561
1935 -0.0478022251278162 -115.04612233545619 -0.0473878214135766 -115.07100320979919
1936 -0.04783741105347872 -115.09395974650967 -0.05127777010202408 -115.1222809799012
1937 -0.04765241928398609 -115.14161216579366 -0.04729937184602022 -115.16958035174723
1938 -0.04769548960030079 -115.18930765539396 -0.04774257056415081 -115.21732292231138
1939 -0.04767605010420084 -115.23698370549816 -0.04798784498125315 -115.26531076729263
1940 -0.04767818562686443 -115.28466189112503 -0.048304634541273116 -115.3136154018339
1941 -0.04764168076217175 -115.3323035718872 -0.04793598297983408 -115.36155138481374
1942 -0.04763452149927616 -115.37993809338647 -0.04814298953860998 -115.40969437435234
1943 -0.04761105887591839 -115.42754915226239 -0.04819882903248072 -115.45789320338483
1944 -0.04760043118149042 -115.47514958344388 -0.0482973350211978 -115.50619053840603
1945 -0.04753874819725752 -115.52268833164113 -0.04754579160362482 -115.55373633000966
1946 -0.0475688099861145 -115.57025714162725 -0.047728602029383185 -115.60146493203904
1947 -0.047562663070857526 -115.61781980469812 -0.04791215769946575 -115.64937708973851
1948 -0.04756856132298708 -115.6653883660211 -0.04845251329243183 -115.69782960303094
1949 -0.04752778466790915 -115.71291615068901 -0.04830772913992405 -115.74613733217086
1950 -0.047494325786828995 -115.76041047647584 -0.047017724812030794 -115.7931550569829
1951 -0.04755962770432234 -115.80797010418016 -0.04760750327259302 -115.84076256025548
1952 -0.04754503183066845 -115.85551513601082 -0.047298320941627024 -115.8880608811971
1953 -0.04753762818872929 -115.90305276419956 -0.047489893063902854 -115.935550774261
1954 -0.04760131500661373 -115.95065407920617 -0.048492681980133054 -115.98404345624114
1955 -0.04754632953554392 -115.99820040874172 -0.04736013542860747 -116.03140359166974
1956 -0.04757142141461372 -116.04577183015634 -0.0484437657520175 -116.07984735742176
1957 -0.04756851885467768 -116.09334034901102 -0.04696534126996994 -116.12681269869172
1958 -0.04756727609783411 -116.14090762510885 -0.04837457146495581 -116.17518727015668
1959 -0.047544140554964545 -116.18845176566381 -0.046461719647049905 -116.22164898980374
1960 -0.04766510333865881 -116.23611686900247 -0.04695393349975348 -116.26860292330349
1961 -0.04767643567174673 -116.28379330467422 -0.044790780358016494 -116.3133937036615
1962 -0.04774016942828894 -116.33153347410251 -0.04984810128808022 -116.36324180494958
1963 -0.04768038094043732 -116.37921385504295 -0.04743619747459889 -116.41067800242418
1964 -0.04770397525280714 -116.42691783029575 -0.04759157113730907 -116.45826957356148
1965 -0.047719386965036394 -116.47463721726079 -0.04752161856740713 -116.50579119212888
1966 -0.047700085490942 -116.52233730275174 -0.047603927180171014 -116.55339511930906
1967 -0.047716026194393635 -116.57005332894613 -0.048168480023741723 -116.6015635993328
1968 -0.04771910030394792 -116.61777242925008 -0.04738515447825194 -116.64894875381106
1969 -0.04773241225630045 -116.66550484150638 -0.04829734731465578 -116.69724610112571
1970 -0.04768293742090464 -116.71318777892728 -0.04835870675742626 -116.74560480788314
1971 -0.04769898150116205 -116.76088676042843 -0.045909042470157146 -116.7915138503533
1972 -0.04777284152805805 -116.80865960195649 -0.04686820916831493 -116.8383820595216
1973 -0.04776041284203529 -116.85642001479853 -0.04664348624646664 -116.88502554576807
1974 -0.0479200467467308 -116.90434006154526 -0.047812858037650584 -116.93283840380572
1975 -0.047821301780641076 -116.9521613633259 -0.04790399484336376 -116.98074239864908
1976 -0.0478419803082943 -117.00000334363419 -0.04711184501647949 -117.02785424366556
1977 -0.04785678461194039 -117.04786012824613 -0.04836296606808901 -117.07621720973364
1978 -0.04784399215131998 -117.09570412039744 -0.04779330864548683 -117.12401051837912
1979 -0.04784814324229956 -117.14355226363975 -0.048028563521802424 -117.17203908190092
1980 -0.047852689027786256 -117.19140495266754 -0.04976436085999012 -117.22180344276092
1981 -0.04780078250914812 -117.23920573517668 -0.04675336051732302 -117.26855680327824
1982 -0.04780428670346737 -117.28701002188015 -0.04543212987482548 -117.31398893315307
1983 -0.04791261479258537 -117.33492263667273 -0.04698603320866823 -117.36097496636174
1984 -0.04797692913562059 -117.38289956580834 -0.04839010201394558 -117.40936506837568
1985 -0.04793387223035097 -117.43083343803869 -0.04736739546060562 -117.45673246383629
1986 -0.047940769232809544 -117.4787742072715 -0.04830844048410654 -117.5050409043204
1987 -0.04788210596889257 -117.5266563132404 -0.04739768672734499 -117.55243859104775
1988 -0.04793305229395628 -117.57458936553435 -0.04768663588911295 -117.60012522693685
1989 -0.04791175313293934 -117.62250111866729 -0.04765540100634098 -117.64778062794319
1990 -0.04803456366062164 -117.67053568232791 -0.04468637723475695 -117.69246700517795
1991 -0.04802462235093117 -117.71856030467885 -0.04856010675430298 -117.74102711193225
1992 -0.04800999686121941 -117.76657030154007 -0.04666736852377653 -117.78769448045603
1993 -0.0480750473216176 -117.81464534886169 -0.04592027273029089 -117.83361475318631
1994 -0.048192772269248965 -117.86283812113093 -0.04800999779254198 -117.88162475097886
1995 -0.04816113039851189 -117.91099925152945 -0.04841435644775629 -117.93003910742661
1996 -0.04814066719263792 -117.95913991872209 -0.048274850100278856 -117.9783139575269
1997 -0.04809290282428265 -118.00723282154637 -0.04836579468101263 -118.02667975220791
1998 -0.048058964498341086 -118.0552917860447 -0.04864500667899847 -118.07532475888691
1999 -0.048009544238448144 -118.10330133028316 -0.04833763167262077 -118.12366239055953
2000 -0.04798374194651842 -118.15128507222968 -0.048166297003626825 -118.17182868756316
