# Supplementary material for: Learning nonequilibrium statistical mechanics and dynamical phase transitions
Source: Nat Commun. 2024 Feb 6;15:1117. doi: 10.1038/s41467-024-45172-8 (PMC10847122; doi:10.1038/s41467-024-45172-8)
Supplement: Supplementary file 4 — Supplementary Data 1 [file 41467_2024_45172_MOESM4_ESM.zip › DPT-main/PlotTemplate/plot_KL_divergence/out/finite_time_less_epochs/SE/L4_D2W32K5_E10BS1k/logs-0.05/log.txt]

21 -0.16289232894778252 -3.9055323019623764 -0.16248895451426507 -3.90499374717474
41 -0.12747438699007035 -6.772038231790069 -0.1350952960550785 -6.780678457021715
61 -0.10089199803769588 -9.027409575134518 -0.11583442278206349 -9.043610670417547
81 -0.08230459876358509 -10.837915381789207 -0.09868557751178741 -10.855589777603742
101 -0.0701369721442461 -12.347612648084757 -0.0786099225282669 -12.3575074352324
121 -0.062439128383994104 -13.663641587644817 -0.0682956874370575 -13.6711093166843
141 -0.0574311189353466 -14.85554414615035 -0.05957592912018299 -14.860109849460418
161 -0.053900666534900665 -15.963844665884974 -0.057030555047094825 -15.978419212251893
181 -0.05172169785946608 -17.01536923628301 -0.05348325911909342 -17.03315942585467
201 -0.05005966797471047 -18.029232426919048 -0.05115439370274544 -18.053285361826408
221 -0.04899190738797188 -19.017724475823343 -0.04952825419604778 -19.046145197935388
241 -0.04847849439829588 -19.992871352843935 -0.048832974210381505 -20.01674868427216
261 -0.048446370661258696 -20.961000674217935 -0.04777047708630562 -20.96843860298394
281 -0.047572558373212816 -21.919623087905347 -0.04726456608623266 -21.93813571780919
301 -0.04735804889351129 -22.87003169339151 -0.047378021851181985 -22.889543430693433
321 -0.04747387953102589 -23.818068069033338 -0.04733803290873766 -23.828330460004494
341 -0.047267277538776395 -24.765939240716413 -0.04681685175746679 -24.775985848344842
361 -0.04720195364207029 -25.711775134876383 -0.04775560069829225 -25.71873759143052
381 -0.04722114447504282 -26.657071916386492 -0.04785363171249628 -26.65791369955984
401 -0.04750467985868454 -27.602608184516438 -0.04687135275453329 -27.591601305268675
421 -0.04699826911091805 -28.54396464843304 -0.046556802466511726 -28.542005803436012
441 -0.04714701883494854 -29.483278113044808 -0.04742398988455534 -29.47527053747324
461 -0.046983218379318716 -30.425593124516315 -0.04650332853198051 -30.415407875739014
481 -0.046565154753625396 -31.36385495495052 -0.046284204535186294 -31.364069677703053
501 -0.04693391155451536 -32.30096779931337 -0.046823308989405635 -32.29352378416804
521 -0.04658273383975029 -33.23733081705866 -0.04635083023458719 -33.23669649362562
541 -0.046886988915503025 -34.17297404184937 -0.04699535947293043 -34.16918181795624
561 -0.046952813118696216 -35.10992045737803 -0.04706803411245346 -35.104386335797614
581 -0.04680867176502943 -36.04699269142002 -0.04672122765332461 -36.044191530533126
601 -0.046694361977279185 -36.981966875866064 -0.0465528717264533 -36.98565481789409
621 -0.04689154345542192 -37.91781174689532 -0.046634528785943985 -37.91749595683066
641 -0.04692137073725462 -38.85842549875378 -0.04691867530345917 -38.854924726858705
661 -0.047221549414098264 -39.8018814522773 -0.04727013725787401 -39.785530153103146
681 -0.04690251648426056 -40.74271450825036 -0.04691005777567625 -40.730970210581994
701 -0.04684528857469559 -41.68112651426345 -0.04700562320649624 -41.670436971075816
721 -0.04690069574862719 -42.61881099101156 -0.046988893300294876 -42.607667555473725
741 -0.04695643335580826 -43.5570597941056 -0.04722429681569338 -43.54320440515872
761 -0.046893107891082766 -44.49565836098046 -0.04700812492519617 -44.48161608148363
781 -0.047025872580707076 -45.4359478186816 -0.047129514440894124 -45.417575193196505
801 -0.04709685407578945 -46.378721540421246 -0.04723337255418301 -46.35228379815814
821 -0.04705414567142725 -47.315934833884235 -0.047129123285412786 -47.28885401394215
841 -0.0469049621373415 -48.25702548194676 -0.04715799298137426 -48.22876489460464
861 -0.047188074328005314 -49.198945382423695 -0.04699241779744625 -49.161066310293926
881 -0.047040417604148385 -50.14256793055684 -0.04688967876136303 -50.09958769157525
901 -0.046983614936470984 -51.08335688281805 -0.04682810511440039 -51.040091204456935
921 -0.04662050064653158 -52.02133026383819 -0.0466868182644248 -51.98544499110426
941 -0.04692064970731735 -52.955580751411624 -0.047112852707505225 -52.91770611628886
961 -0.04681308940052986 -53.891682905331244 -0.04691565278917551 -53.85796761270609
981 -0.04668913949280977 -54.827372553944585 -0.047327836602926256 -54.80001161880788
1001 -0.04703685473650694 -55.764976098947216 -0.04743686132133007 -55.72956591472026
1021 -0.04695941284298897 -56.70202358178792 -0.04710291530936957 -56.66770308315751
1041 -0.04692627415060997 -57.6411736624315 -0.046987239830195905 -57.603783550672205
1061 -0.046948854252696036 -58.58009717203674 -0.046959050744771955 -58.54090175982563
1081 -0.04681271556764841 -59.51859918478874 -0.04651851337403059 -59.48174592778086
1101 -0.0471905454993248 -60.46036403831092 -0.04677199497818947 -60.41130247283726
1121 -0.04665506910532713 -61.39726117067039 -0.04625710733234882 -61.360106362961204
1141 -0.04705774541944265 -62.33463633414359 -0.047006938979029654 -62.28836067095394
1161 -0.04674295354634524 -63.27139737345279 -0.0472631324082613 -63.23400190882381
1181 -0.046567514166235925 -64.20590864010155 -0.04687937814742327 -64.17374849114562
1201 -0.046921515837311745 -65.14065672717987 -0.04684540294110775 -65.10271587017921
1221 -0.04710103962570429 -66.08149789571763 -0.04720848947763443 -66.03645565640178
1241 -0.04731616843491793 -67.02468955498192 -0.047330604679882524 -66.97018082905555
1261 -0.046848537586629393 -67.96654114462436 -0.04687282089143992 -67.91619095746424
1281 -0.04702077507972717 -68.90480942334982 -0.046987243741750714 -68.85066378079352
1301 -0.04662133976817131 -69.84255009908232 -0.04693536218255758 -69.79714391697198
1321 -0.04678563363850117 -70.77921743132178 -0.04654032550752163 -70.73110963255166
1341 -0.04660558085888624 -71.71362796537585 -0.04673794470727444 -71.67140677366405
1361 -0.04697453808039427 -72.64905911143875 -0.0467243317514658 -72.60076438393442
1381 -0.04665397088974714 -73.58509892057633 -0.04674708023667336 -73.54531120266763
1401 -0.046713584661483766 -74.51959595438097 -0.046932737529277804 -74.48248498123135
1421 -0.04670774955302477 -75.45450007673357 -0.046895269118249414 -75.4191814592108
1441 -0.047002178989350794 -76.392389254272 -0.047094762697815894 -76.35189083758742
1461 -0.046589489467442034 -77.3276076158509 -0.046866589970886705 -77.29686136711388
1481 -0.0466464813798666 -78.25582070834936 -0.04673900082707405 -78.23331863563506
1501 -0.046680328994989397 -79.188937253505 -0.046713105589151385 -79.17112654969092
1521 -0.046406807377934456 -80.1183529155329 -0.04633957576006651 -80.11402767505496
1541 -0.04686631578952074 -81.05340160578491 -0.046616422943770885 -81.04118653666221
1561 -0.04656919594854116 -81.98724456988276 -0.04654684942215681 -81.98553526662283
1581 -0.04670201446861029 -82.92083926834165 -0.04670762438327074 -82.91956449430431
1601 -0.04666043464094401 -83.85570033546537 -0.04677105452865362 -83.85606368966394
1621 -0.04707156680524349 -84.79525250326843 -0.04766629692167044 -84.78710329420856
1641 -0.04705816116183996 -85.73723070919516 -0.04715275447815657 -85.72455863710485
1661 -0.047022869810462 -86.67576989103112 -0.04697872344404459 -86.66220105215899
1681 -0.04710754714906216 -87.61608072072274 -0.04716199990361929 -87.5978617994114
1701 -0.04685999043285847 -88.55490653142338 -0.046973494440317155 -88.53931901007883
1721 -0.04671015944331884 -89.49088848624385 -0.04703925214707851 -89.48023217543948
1741 -0.04684267826378345 -90.42760326545695 -0.0466760765761137 -90.41342090070236
1761 -0.04688174072653055 -91.36585326958455 -0.046865681558847426 -91.35052350293829
1781 -0.04674312211573124 -92.30119853466755 -0.04679503887891769 -92.29064557626828
1801 -0.04644155111163854 -93.23402176871905 -0.046153361536562444 -93.23422385808065
1821 -0.04681061450392008 -94.17002032510946 -0.04639486670494079 -94.16626433022304
1841 -0.04694848526269198 -95.10852612871686 -0.04705263823270798 -95.10030851140601
1861 -0.046801506727933886 -96.0458456709982 -0.04655227418988943 -96.04031130410712
1881 -0.04695430677384138 -96.98495655916642 -0.046910366602241994 -96.97403053361901
1901 -0.04666725117713213 -97.91989099085339 -0.04672453813254833 -97.91626585740576
1921 -0.04688495211303234 -98.85435484908531 -0.0472135940566659 -98.8513827536253
1941 -0.046502116695046426 -99.79226898122589 -0.046640431694686416 -99.7944137195123
1961 -0.04677984621375799 -100.72446726802747 -0.046428382769227027 -100.72693010736236
1981 -0.04685345347970724 -101.66061554923664 -0.04659942574799061 -101.6624759487806
