# Supplementary material for: Learning nonequilibrium statistical mechanics and dynamical phase transitions
Source: Nat Commun. 2024 Feb 6;15:1117. doi: 10.1038/s41467-024-45172-8 (PMC10847122; doi:10.1038/s41467-024-45172-8)
Supplement: Supplementary file 4 — Supplementary Data 1 [file 41467_2024_45172_MOESM4_ESM.zip › DPT-main/PlotTemplate/plot_KL_divergence/out/finite_time_less_epochs/SE/L4_D2W32K5_E10BS1k/logs-0.10/log.txt]

21 -0.15454167053103446 -3.64959237203002 -0.15562576726078986 -3.650461848080158
41 -0.12431763708591462 -6.40763308852911 -0.12963949665427207 -6.412657363712788
61 -0.1007401704788208 -8.63564713075757 -0.11674397550523281 -8.649084395170215
81 -0.0831003412604332 -10.454961347952489 -0.10018769800662994 -10.469979436695576
101 -0.07093686535954476 -11.981938578188426 -0.07866567932069302 -11.987246026098727
121 -0.06304155141115189 -13.312653716281062 -0.06646049693226815 -13.311565351858738
141 -0.057745573855936524 -14.513399215415124 -0.058934330381453036 -14.511520580388607
161 -0.05418370719999075 -15.626705759949989 -0.05731404721736908 -15.62845341973007
181 -0.05160762909799814 -16.68105280213058 -0.053975052759051324 -16.68504625987262
201 -0.049896453693509105 -17.694000350497667 -0.05119415745139122 -17.701427233591676
221 -0.04887967612594366 -18.679478634148843 -0.04827695991843939 -18.679936131276186
241 -0.047937192395329474 -19.648318525403745 -0.048979509808123115 -19.653197482787068
261 -0.047304680198431016 -20.600446916930384 -0.0477941695600748 -20.602711368352168
281 -0.046707496605813505 -21.539366419054566 -0.04619613960385323 -21.548972352780392
301 -0.045816293358802794 -22.467179651558403 -0.046980683133006094 -22.50028813611715
321 -0.04616629034280777 -23.388693684339525 -0.045724503323435785 -23.414447465725228
341 -0.04607846569269895 -24.31256074048579 -0.04590790793299675 -24.34206574149428
361 -0.04615564085543156 -25.238807552494112 -0.046577471494674685 -25.261923168599587
381 -0.045970738492906095 -26.159731010720133 -0.04562238808721304 -26.18848297316579
401 -0.04580761007964611 -27.076237053051596 -0.04565743114799261 -27.111769016459565
421 -0.04612094387412071 -27.99444442205132 -0.04615564532577991 -28.027314711734636
441 -0.04572102725505829 -28.91115043070168 -0.04575724583119154 -28.952066945284585
461 -0.045909774489700794 -29.828551807999617 -0.04595232382416725 -29.868353075720357
481 -0.04591892138123512 -30.74750699978322 -0.04633246324956417 -30.787880862317976
501 -0.04590136539191007 -31.66728104427456 -0.0460210420191288 -31.708101461268953
521 -0.04577685445547104 -32.5846401464194 -0.04588477369397879 -32.63086795471608
541 -0.04564295541495085 -33.498464072309424 -0.04508839659392834 -33.55058561488987
561 -0.04565705358982086 -34.41096224077046 -0.045691804960370064 -34.470461333170554
581 -0.04559844173491001 -35.32244131602347 -0.04570563584566116 -35.389775121957115
601 -0.045546393282711505 -36.232839383743716 -0.04536484498530626 -36.310244171693974
621 -0.04575339742004871 -37.14666681066158 -0.04540184158831835 -37.22552956175065
641 -0.045738947577774525 -38.06232227720325 -0.045690782368183136 -38.14208830222492
661 -0.0456832779571414 -38.977435545623344 -0.045700722746551035 -39.06064617782833
681 -0.0459765026345849 -39.89443715997044 -0.045675338432192805 -39.97458424530925
701 -0.046267438866198066 -40.81807672586295 -0.04737878870218992 -40.89198789466176
721 -0.046440799906849864 -41.738665708340726 -0.04866809658706188 -41.81370103247468
741 -0.04623600021004677 -42.66043513454498 -0.045618748664855956 -42.724757060967434
761 -0.046044328995049 -43.58301567565651 -0.04560207277536392 -43.64809776768094
781 -0.0460481908172369 -44.50301257949323 -0.046094434522092345 -44.56775475647306
801 -0.045826543122529984 -45.423457224667075 -0.045852879993617535 -45.49040664955978
821 -0.045752251707017424 -46.33792555946856 -0.04543532133102417 -46.41245754901324
841 -0.04593433625996113 -47.255150768719616 -0.045633765682578084 -47.32673348877583
861 -0.04612934086471796 -48.17723636161536 -0.04587122891098261 -48.24367486312988
881 -0.04588111881166697 -49.09537822622805 -0.04567543026059866 -49.1648906309158
901 -0.04585062190890312 -50.010497629828755 -0.04569591786712408 -50.08215004298838
921 -0.046259403601288794 -50.92948501762004 -0.04604718051850796 -50.99247143138202
941 -0.046195737458765505 -51.85406529717148 -0.046300791390240195 -51.91336733680221
961 -0.0462918471544981 -52.78466927707198 -0.04586599357426167 -52.827783298864986
981 -0.046484953723847866 -53.70984016917648 -0.04669430553913116 -53.74331035837535
1001 -0.04604853857308626 -54.63594548907132 -0.0461463451385498 -54.66990134362135
1021 -0.045737247727811334 -55.55450020078571 -0.045779430866241456 -55.59446234572682
1041 -0.04573137555271387 -56.46767012923958 -0.045848175697028634 -56.51271608341488
1061 -0.045526327565312386 -57.38003730326894 -0.04565140027552843 -57.434357496164765
1081 -0.045992571488022806 -58.29589463490995 -0.04583065360784531 -58.34273982793095
1101 -0.04603606630116701 -59.217603431269566 -0.04606253895908594 -59.25856064390393
1121 -0.046024459041655065 -60.13944348171358 -0.0459885822609067 -60.177615989930935
1141 -0.045797742903232574 -61.057906382344704 -0.045978039130568506 -61.10094526000323
1161 -0.04587551970034838 -61.971693952381656 -0.04597816299647093 -62.01872333120556
1181 -0.04622532371431589 -62.8946500778199 -0.04596916045993567 -62.9281472630799
1201 -0.04604002498090267 -63.817042854055835 -0.04606158789247274 -63.85216015987099
1221 -0.04599784556776285 -64.73716601394128 -0.04601384550333023 -64.77068813256919
1241 -0.04569162204861641 -65.65186834800997 -0.04563417099416256 -65.6946103911847
1261 -0.04571657236665487 -66.56894683521249 -0.04523576311767101 -66.61113111171872
1281 -0.04590003360062837 -67.48653904441751 -0.04579691011458635 -67.52742729745806
1301 -0.045675219409167765 -68.40200342182077 -0.045646538771688935 -68.45022553671151
1321 -0.045677118748426435 -69.31602561883633 -0.045356832630932334 -69.36839958876371
1341 -0.04570045880973339 -70.23084930628545 -0.04540496226400137 -70.28564000129698
1361 -0.045838113874197006 -71.14626759905376 -0.04587824773043394 -71.20125679727643
1381 -0.04575852770358324 -72.06431655008352 -0.045485235005617144 -72.12206126544623
1401 -0.04584612678736448 -72.98074716776615 -0.04558381102979183 -73.03811164759101
1421 -0.04587094821035862 -73.89840002898131 -0.045806176401674746 -73.9560401774943
1441 -0.04576131198555231 -74.81636792439971 -0.045603539794683456 -74.87668009679766
1461 -0.04586807545274496 -75.73056649807846 -0.04581103716045618 -75.79518891870975
1481 -0.045964792370796204 -76.64850914459682 -0.04595808032900095 -76.71193956397472
1501 -0.046142049692571165 -77.56944370977588 -0.046475932188332084 -77.62663166113198
1521 -0.046264230459928515 -78.49365016743548 -0.0465441282838583 -78.53994479719553
1541 -0.04577874541282654 -79.41415097862487 -0.04603785444051027 -79.47061480414128
1561 -0.04599884394556284 -80.33244905844336 -0.046259396336972715 -80.38509576860818
1581 -0.04606150723993778 -81.25156087782236 -0.04624195247888565 -81.3033639688045
1601 -0.045953789725899696 -82.17215625829998 -0.04603223782032728 -82.22468664292248
1621 -0.04599848482757807 -83.08960730358962 -0.046111994236707685 -83.14165805242953
1641 -0.04558946341276169 -84.00581130888314 -0.04537796806544066 -84.06611463632431
1661 -0.04591171238571405 -84.92079340834174 -0.04585685320198536 -84.97727686502037
1681 -0.045770331472158435 -85.83823465462775 -0.045730422250926495 -85.89884284324941
1701 -0.045757475681602953 -86.75431878175588 -0.04565566275268793 -86.81753575094041
1721 -0.04598382245749235 -87.67360666319726 -0.046199836768209934 -87.73239117320621
1741 -0.04613682515919208 -88.5962650835514 -0.046279701963067056 -88.64680272601541
1761 -0.04619156792759895 -89.51814193911846 -0.04646988585591316 -89.56343464013186
1781 -0.04580855779349804 -90.43931147791439 -0.045450964197516444 -90.48892154879864
1801 -0.045840469747781755 -91.35627649016672 -0.04561892114579678 -91.40786258634178
1821 -0.045714911073446274 -92.27111631166181 -0.04572886638343334 -92.32741972021752
1841 -0.04578375797718763 -93.1871976086869 -0.04553492106497288 -93.24251672439273
1861 -0.046193639375269414 -94.10799829643213 -0.04645779430866241 -94.15293909534812
1881 -0.04615987949073315 -95.03097250629207 -0.0464142307639122 -95.0716046040878
1901 -0.04626036863774061 -95.95753445252767 -0.046346991509199145 -95.98677693549547
1921 -0.04603050164878368 -96.88024983480562 -0.04591756891459227 -96.9095175929368
1941 -0.0460545502603054 -97.80406335275612 -0.04628608729690313 -97.82681876625868
1961 -0.04607016500085592 -98.7277207510545 -0.04608957301825285 -98.74632880967111
1981 -0.04585674181580544 -99.64698152076444 -0.04580625742673874 -99.66795104909689
