# Supplementary material for: Learning nonequilibrium statistical mechanics and dynamical phase transitions
Source: Nat Commun. 2024 Feb 6;15:1117. doi: 10.1038/s41467-024-45172-8 (PMC10847122; doi:10.1038/s41467-024-45172-8)
Supplement: Supplementary file 4 — Supplementary Data 1 [file 41467_2024_45172_MOESM4_ESM.zip › DPT-main/PlotTemplate/plot_KL_divergence/out/finite_time_less_epochs/SE/L4_D2W32K5_E10BS1k/logs-0.15/log.txt]

21 -0.1456768237054348 -3.393686608970165 -0.14808910489082336 -3.3961753971874713
41 -0.12031027600169182 -6.028601265698669 -0.12385740876197815 -6.032015017420053
61 -0.0997647725045681 -8.21134823746979 -0.11871525943279267 -8.227591782808306
81 -0.0835233137011528 -10.028553537651895 -0.09567574001848697 -10.038028768450022
101 -0.07174987271428108 -11.567595207318663 -0.07559520676732064 -11.568917020410302
121 -0.0636238031089306 -12.91152298338711 -0.06471201553940772 -12.908736359700564
141 -0.058109667897224423 -14.120827287808059 -0.05622052047401667 -14.116149882599712
161 -0.05427341274917126 -15.238791869953277 -0.05629748851060867 -15.239665868505833
181 -0.05153024308383465 -16.293863404914738 -0.05169560313224793 -16.294602158106862
201 -0.04965557977557182 -17.305219381302592 -0.051350681111216545 -17.307973108813172
221 -0.048479259200394156 -18.282254494726658 -0.04835802223533392 -18.283012902364142
241 -0.04747173190116882 -19.238858432881536 -0.04758527595549822 -19.238441382534813
261 -0.046959050372242926 -20.18268363699317 -0.04791670609265566 -20.172596603259453
281 -0.04613321591168642 -21.114921558089556 -0.04598307181149721 -21.108397532626995
301 -0.045901468768715856 -22.034335284121326 -0.0453387726098299 -22.03034555166961
321 -0.04560509528964758 -22.948787687346332 -0.04578168094158173 -22.94327019434423
341 -0.04547553900629282 -23.858980300277466 -0.04506641272455454 -23.85174782387913
361 -0.04527475759387016 -24.76933814380317 -0.04520258139818907 -24.757625709660367
381 -0.04553021658211946 -25.674960094131524 -0.04567895047366619 -25.653092538192883
401 -0.045163876563310626 -26.58123548794538 -0.04539726860821247 -26.563020839728434
421 -0.04500245694071055 -27.485494909249248 -0.045534218288958074 -27.470825608819744
441 -0.045208048447966574 -28.387266393564648 -0.045019728131592274 -28.362438910827063
461 -0.0451277619227767 -29.29029258470982 -0.04501605983823538 -29.26497328858825
481 -0.045055311545729636 -30.195024666376405 -0.045400630496442315 -30.163562342897087
501 -0.045169330202043056 -31.096593269333233 -0.04477061480283737 -31.059610630013076
521 -0.04540959224104881 -32.00242499727754 -0.04555379617959261 -31.95688653830441
541 -0.0451259819790721 -32.904139197990276 -0.04430646188557148 -32.86014882605524
561 -0.04545924309641123 -33.8089665904641 -0.045654353499412534 -33.750406756624585
581 -0.04532577414065599 -34.71647404953836 -0.045456471294164656 -34.65164579320699
601 -0.04478578567504883 -35.61674222219734 -0.044668388366699216 -35.56104114744814
621 -0.04466545041650534 -36.513496938906584 -0.04439106360077858 -36.463746351562456
641 -0.04498603530228138 -37.41102972719816 -0.045347951166331765 -37.3555543029681
661 -0.04501498937606811 -38.31289035137741 -0.04510869085788727 -38.25196433104576
681 -0.04491899237036705 -39.212755498290036 -0.044396844878792766 -39.151609978824865
701 -0.04496170300990343 -40.11160683911291 -0.04457960184663534 -40.04934883825482
721 -0.04490696843713522 -41.011583177000254 -0.04491991065442562 -40.94871599972249
741 -0.04473188612610102 -41.908685315214065 -0.04468115400522947 -41.851638248749104
761 -0.04479284435510635 -42.80644584745165 -0.044926767796278 -42.74564095195386
781 -0.04480772241950035 -43.7010238986462 -0.04481302630156279 -43.644452981837134
801 -0.04528484046459198 -44.60096415635195 -0.04544768538326025 -44.53230684753512
821 -0.04505719132721424 -45.503603903390456 -0.04532430451363325 -45.43433375898754
841 -0.04494039174169302 -46.40384808294471 -0.04479071218520403 -46.334288110025284
861 -0.044924000091850755 -47.30422913394866 -0.0452299065887928 -47.23317279871558
881 -0.04473552405834198 -48.20045232847329 -0.04528836272656918 -48.135935675539116
901 -0.04509050138294697 -49.09848174247886 -0.04576103687286377 -49.02600919716063
921 -0.04491601698100567 -49.994902565330214 -0.04529250487685203 -49.926196599006694
941 -0.044791031070053576 -50.89611490126695 -0.04480194449424744 -50.82716156225655
961 -0.044815396331250666 -51.79211478270587 -0.04492362700402737 -51.72417071368548
981 -0.044977624155581 -52.690907023474566 -0.04505349975079298 -52.619286369532375
1001 -0.044740989618003366 -53.58864880315958 -0.04472195357084274 -53.521601582877366
1021 -0.04502950087189674 -54.487889526225615 -0.0449871564283967 -54.413086306676284
1041 -0.044796605780720714 -55.38535066079347 -0.04473422449082136 -55.31600916683676
1061 -0.04489199072122574 -56.28311574701221 -0.04442793782800436 -56.212824727222326
1081 -0.04493582919239998 -57.181250763311986 -0.0450140917673707 -57.10893886778503
1101 -0.04487895369529724 -58.08324020896107 -0.044682180136442186 -58.007553962245574
1121 -0.04475041516125202 -58.979783731140195 -0.044582482986152173 -58.90750388242302
1141 -0.04481319766491652 -59.875463015586135 -0.04447871651500464 -59.804295303299995
1161 -0.04461633823812008 -60.77035501468926 -0.04464819207787514 -60.70723368320611
1181 -0.044602881744503976 -61.663099852390566 -0.04414450004696846 -61.60529006030408
1201 -0.0447287691757083 -62.557431945390974 -0.04462264236062765 -62.50101792141793
1221 -0.0449376080185175 -63.451691575720886 -0.04426942598074675 -63.395077134296265
1241 -0.045087221637368204 -64.35155184771862 -0.045098308473825455 -64.29136939998713
1261 -0.04498558789491654 -65.25444867759938 -0.044904437474906446 -65.18876680005339
1281 -0.044840036891400814 -66.15284143742171 -0.044995495676994325 -66.09029732160266
1301 -0.04501765575259924 -67.04901295136659 -0.044685985520482065 -66.98416865244502
1321 -0.0451046722009778 -67.94757649283855 -0.04499450512230396 -67.88078186083581
1341 -0.0449184812605381 -68.84910667929798 -0.044966252893209456 -68.7816047109663
1361 -0.045146233215928075 -69.75066517200318 -0.04533594772219658 -69.67480015847826
1381 -0.044870274141430855 -70.65255993362513 -0.04537348989397287 -70.57926168795672
1401 -0.04481347240507603 -71.5499718353152 -0.044410144723951814 -71.47667845357206
1421 -0.0449651138857007 -72.44754523281003 -0.04510105662047863 -72.37277517076573
1441 -0.04502398911863566 -73.34928878750647 -0.04517469760030508 -73.26898353267451
1461 -0.04503295328468084 -74.25177077502005 -0.045255588926374914 -74.16548870112736
1481 -0.045168013870716096 -75.15587992500508 -0.04549247268587351 -75.06126554831849
1501 -0.045170735381543634 -76.06039618812494 -0.045347476936876775 -75.95946736857282
1521 -0.04513142891228199 -76.96199019309124 -0.04523114673793316 -76.85767204854622
1541 -0.044854045286774634 -77.86324536520979 -0.045184450410306456 -77.76216987371429
1561 -0.04495000820606947 -78.76037470828733 -0.04492576010525227 -78.65826607365148
1581 -0.04494182821363211 -79.65836016461247 -0.04505425933748484 -79.55568085014801
1601 -0.04533527679741382 -80.56508017703885 -0.045458150655031206 -80.444500553794
1621 -0.04515966940671205 -81.46996863950035 -0.0455959202721715 -81.34740408826599
1641 -0.04488158300518989 -82.37261309139419 -0.045168863423168656 -82.24896719139049
1661 -0.04502126146107912 -83.27213062588115 -0.04458965808153152 -83.14478599224219
1681 -0.04488884322345257 -84.16874560844141 -0.045001763850450516 -84.04600945413095
1701 -0.04481778293848038 -85.06539145838458 -0.04500820264220238 -84.94591919444483
1721 -0.044974181428551675 -85.96265995483834 -0.04501368701457977 -85.83956568781264
1741 -0.04525424260646105 -86.86500911302855 -0.0456607211381197 -86.73071514368034
1761 -0.04511934164911509 -87.76939191650587 -0.04503713361918926 -87.63043912202097
1781 -0.04513400327414274 -88.67352358531193 -0.0452209260314703 -88.5273128284139
1801 -0.04525787439197302 -89.57600308563545 -0.04517650064080954 -89.42309557050439
1821 -0.045050804316997525 -90.47866648379697 -0.04516630824655295 -90.32496288437368
1841 -0.04492328837513924 -91.37904671672717 -0.04500648491084576 -91.22654138021139
1861 -0.0447057344019413 -92.27638873178499 -0.04481640867888927 -92.1289371186864
1881 -0.04477550033479929 -93.17128572314964 -0.04478450044989586 -93.02531427871403
1901 -0.04470075462013483 -94.06857911329703 -0.04490678980946541 -93.92577209845152
1921 -0.04474726766347885 -94.96263342872247 -0.04483348783105612 -94.82062299363282
1941 -0.044728693552315235 -95.85732080079597 -0.044887170940637586 -95.71925563793597
1961 -0.04480606261640787 -96.75465692393463 -0.0444390319287777 -96.61514914110272
1981 -0.0448323231190443 -97.6507242953403 -0.044532385841012004 -97.51292345747318
