# Supplementary material for: Learning nonequilibrium statistical mechanics and dynamical phase transitions
Source: Nat Commun. 2024 Feb 6;15:1117. doi: 10.1038/s41467-024-45172-8 (PMC10847122; doi:10.1038/s41467-024-45172-8)
Supplement: Supplementary file 4 — Supplementary Data 1 [file 41467_2024_45172_MOESM4_ESM.zip › DPT-main/PlotTemplate/plot_KL_divergence/out/finite_time_less_epochs/SE/L4_D2W32K5_E10BS1k/logs-0.20/log.txt]

21 -0.13662896677851677 -3.14322898760438 -0.13975654616951944 -3.146335636079312
41 -0.11556666903197765 -5.645068720355631 -0.11757362335920334 -5.646500445902348
61 -0.09811771921813488 -7.767386702075602 -0.11563912369310855 -7.7841908965259785
81 -0.08350817039608956 -9.570204634591942 -0.09603479206562042 -9.583034243807196
101 -0.07230751439929009 -11.116391960158948 -0.07526364177465439 -11.11944494508207
121 -0.06413701474666596 -12.471780143305663 -0.06695323996245861 -12.470617921650412
141 -0.058551618829369545 -13.69258088599891 -0.058938746340572834 -13.685828429833057
161 -0.054452615603804586 -14.816816158033912 -0.05419148188084364 -14.811770251020793
181 -0.051491197943687436 -15.872973839007322 -0.04989833831787109 -15.871232238784437
201 -0.0493653878569603 -16.87858680225909 -0.04971591643989086 -16.884122067689894
221 -0.047861891239881514 -17.849039688520133 -0.04558095540851355 -17.855753022246063
241 -0.0468011723831296 -18.793998839333646 -0.04556045178323984 -18.807493961788712
261 -0.04594808593392372 -19.72070990372448 -0.04612055998295546 -19.7390721315518
281 -0.045870868116617204 -20.63719151504337 -0.04509449452161789 -20.642414667643603
301 -0.045122147910296916 -21.546938993409274 -0.04464203659445047 -21.5542098134756
321 -0.04510881993919611 -22.44863520301878 -0.04486200045794249 -22.444593930616975
341 -0.04501114245504141 -23.34704834185541 -0.041926059313118456 -23.341510786302386
361 -0.04438779689371586 -24.234817054867744 -0.044592087529599665 -24.237281058728698
381 -0.04422390442341566 -25.120118190720678 -0.04344835951924324 -25.117497219331568
401 -0.04392638299614191 -26.00262256432325 -0.045316002890467645 -26.008532901294537
421 -0.04384496733546257 -26.879114108718937 -0.04357023388147354 -26.888517650589353
441 -0.04403859637677669 -27.75930745843799 -0.043743225000798705 -27.761937579140067
461 -0.0437397338449955 -28.635645373724415 -0.043581257201731206 -28.64698619060217
481 -0.0436092684045434 -29.507663427107055 -0.04357691872864962 -29.529110756702707
501 -0.043956914357841013 -30.383285561017708 -0.04336377792060375 -30.39920343346893
521 -0.044365846551954746 -31.26750600412489 -0.04443271402269602 -31.268351772613826
541 -0.04411674998700619 -32.15082410480829 -0.04338521882891655 -32.14943529553712
561 -0.044096465595066546 -33.03373843468726 -0.04413390997797251 -33.02747373972089
581 -0.04399839155375958 -33.915036786533896 -0.044281082786619665 -33.906009463779625
601 -0.04385318774729967 -34.79528438188137 -0.043446939811110495 -34.78634459208698
621 -0.04366274848580361 -35.67083451766522 -0.04370226617902517 -35.66775943581017
641 -0.0440360076725483 -36.54549815934152 -0.04393723476678133 -36.534144423529526
661 -0.044082140922546385 -37.4294380143285 -0.043991264700889585 -37.411886552348776
681 -0.0437341321259737 -38.305500778555896 -0.04338848572224378 -38.29480242561554
701 -0.04376895036548376 -39.18119594678285 -0.043780159391462806 -39.17062347251926
721 -0.04352517332881689 -40.05407424699518 -0.043114634416997435 -40.05164004992698
741 -0.04355406146496534 -40.92590088415893 -0.04329965952783823 -40.928104276210135
761 -0.04364910442382097 -41.799957478791505 -0.043644179776310923 -41.801248631626436
781 -0.04370594881474972 -42.673555399291246 -0.04406679160892964 -42.679026095010414
801 -0.043786457180976866 -43.54999366328124 -0.04362613745033741 -43.5535065980629
821 -0.04369103126227856 -44.4248379511759 -0.04365911018103361 -44.43178307320929
841 -0.04341556206345558 -45.29844820853329 -0.04333755355328321 -45.3145109005273
861 -0.04348725602030754 -46.16633711699402 -0.042994041368365286 -46.187923876382484
881 -0.04390951301902533 -47.04170037657027 -0.04376732297241688 -47.05380840543664
901 -0.043801576271653174 -47.92050227262084 -0.043677878193557264 -47.93336102813488
921 -0.043601547926664354 -48.793047155812424 -0.043692957051098345 -48.81492529995748
941 -0.0433968348428607 -49.66357444487516 -0.04306359961628914 -49.695039881765936
961 -0.04406658597290516 -50.53901419285688 -0.04420000221580267 -50.557380822487275
981 -0.04398546908050775 -51.41827267110351 -0.044327242858707906 -51.436144708097075
1001 -0.043882944993674754 -52.29721897467974 -0.043895923718810084 -52.31430111322559
1021 -0.04376780930906534 -53.174937218055156 -0.04381065424531698 -53.193484954722294
1041 -0.043995675817132 -54.05524396486582 -0.04433093387633562 -54.063785212300786
1061 -0.043661381117999554 -54.93171411529183 -0.043898476846516134 -54.948087091371484
1081 -0.043633914180099966 -55.80441565699877 -0.043382599204778674 -55.82503564916557
1101 -0.04380140211433172 -56.680388064309966 -0.04351421128958464 -56.69682780299343
1121 -0.04370657000690699 -57.555118587613116 -0.043248110264539716 -57.57692317049957
1141 -0.043654130212962626 -58.42805988546463 -0.04357927609235048 -58.45465296637272
1161 -0.043681849539279935 -59.30370823964478 -0.0435489596799016 -59.33011403772986
1181 -0.04377423543483019 -60.179216290637854 -0.043362585455179216 -60.20240364447241
1201 -0.043942016921937464 -61.059292587265375 -0.044263952411711216 -61.075507253222234
1221 -0.043327834084630014 -61.9340906061232 -0.043262789584696294 -61.96536367628731
1241 -0.043654600344598296 -62.80340380594132 -0.044142980687320234 -62.83510887380699
1261 -0.044057230837643145 -63.681786002218715 -0.04393267389386892 -63.7015745829792
1281 -0.043719445914030076 -64.56292084548622 -0.04342949073761702 -64.58551387712373
1301 -0.04380684681236744 -65.43725872393699 -0.04392191991209984 -65.46038422584546
1321 -0.04394121430814266 -66.31562682650987 -0.04381084945052862 -66.33495573513221
1341 -0.044134514220058915 -67.19615060426295 -0.04425295144319534 -67.20499803442519
1361 -0.044121215119957924 -68.08098730258644 -0.0442690821364522 -68.08155277967461
1381 -0.04389994572848081 -68.96160546913742 -0.04370602183043957 -68.96247577164328
1401 -0.04383230581879616 -69.83871963154525 -0.04404565580189228 -69.84103335682309
1421 -0.04415146894752979 -70.72016803510485 -0.044362198747694495 -70.71115971356636
1441 -0.044020782597362994 -71.59912793543187 -0.04386183600872755 -71.58937390521173
1461 -0.04412396363914013 -72.47877405844626 -0.04458346553146839 -72.46410335861148
1481 -0.044017571955919266 -73.36123939827085 -0.04400737658143043 -73.3422276183963
1501 -0.04385798536241055 -74.2390410695225 -0.04375957287847996 -74.22135226763787
1521 -0.04401707481592894 -75.11638133302331 -0.04428930133581162 -75.09416462276131
1541 -0.0439817164093256 -75.99842374790461 -0.04400005489587784 -75.9710013097152
1561 -0.0439600458368659 -76.87621992547065 -0.04414008632302284 -76.84745211154221
1581 -0.04361757747828961 -77.75082661677152 -0.043891653418540955 -77.73063719663766
1601 -0.043735763244330886 -78.62453582808374 -0.04373465608805418 -78.60490037612614
1621 -0.043656473606824876 -79.496375875175 -0.04393263775855303 -79.48213649224489
1641 -0.043820690363645554 -80.36943639274689 -0.04372905492782593 -80.35494749192148
1661 -0.04383720736950636 -81.24666613638402 -0.04360838457942009 -81.23028278239073
1681 -0.043694705702364445 -82.12416355572643 -0.04365637488663197 -82.11153770275422
1701 -0.043815570510923864 -83.00070250295107 -0.04386824741959572 -82.98473822232343
1721 -0.043938273936510085 -83.87819213904446 -0.04383718427270651 -83.8573298655451
1741 -0.043814153969287874 -84.75514041166763 -0.044363788515329364 -84.73821112550802
1761 -0.04403667077422142 -85.63412312921147 -0.04391309265047312 -85.60754530578856
1781 -0.044132165238261224 -86.51676120664936 -0.04426282923668623 -86.48060344494887
1801 -0.04392608925700188 -87.39992663208407 -0.04379134979099035 -87.36235187482096
1821 -0.04392961226403713 -88.27790027391177 -0.044319214299321175 -88.23909434247767
1841 -0.04400971382856369 -89.15769080016773 -0.043865307793021203 -89.11216152030981
1861 -0.043941944092512134 -90.03912819046538 -0.04407878667116165 -89.99126373771587
1881 -0.04402192123234272 -90.91857268251489 -0.04355293028056621 -90.86448657438169
1901 -0.043888134136796 -91.79504032954584 -0.04414328392595053 -91.74501041360209
1921 -0.043968924507498744 -92.67455669287602 -0.043426111526787284 -92.61906037162998
1941 -0.04391839914023876 -93.55331866629432 -0.043835927918553355 -93.49762523919354
1961 -0.0440359553322196 -94.43339535091084 -0.044186870381236074 -94.36908722221864
1981 -0.04386217780411243 -95.3124834707008 -0.043672403506934646 -95.25075256209833
