# Supplementary material for: Learning nonequilibrium statistical mechanics and dynamical phase transitions
Source: Nat Commun. 2024 Feb 6;15:1117. doi: 10.1038/s41467-024-45172-8 (PMC10847122; doi:10.1038/s41467-024-45172-8)
Supplement: Supplementary file 4 — Supplementary Data 1 [file 41467_2024_45172_MOESM4_ESM.zip › DPT-main/PlotTemplate/plot_KL_divergence/out/finite_time_less_epochs/SE/L4_D2W32K5_E10BS1k/logs-0.25/log.txt]

21 -0.12736675664782524 -2.8990004703402517 -0.13146213442087173 -2.903133331239223
41 -0.1101741224527359 -5.258538176864385 -0.10674737244844437 -5.255520608276128
61 -0.09563562609255313 -7.3057522542774676 -0.1119785688817501 -7.321548506245015
81 -0.08296401724219322 -9.08178386725485 -0.09193025343120098 -9.090086032077666
101 -0.07257621511816978 -10.627905227988954 -0.07543112188577653 -10.629519107565281
121 -0.06464540734887123 -11.991858734935517 -0.06598549261689186 -11.990583945810794
141 -0.05877375099807978 -13.21977518349886 -0.058561297692358495 -13.221677455119789
161 -0.05453624408692122 -14.347784038819377 -0.052325539849698545 -14.352446086332199
181 -0.051540246419608596 -15.40482939369977 -0.04756545182317495 -15.403702757507558
201 -0.04927285891026258 -16.411860468424855 -0.04665398616343737 -16.417754326947033
221 -0.047825253754854205 -17.381635033525523 -0.046858804486691955 -17.383780989609665
241 -0.04657284747809172 -18.32571632005275 -0.04734439328312874 -18.326488691195856
261 -0.04518607370555401 -19.240786381065856 -0.04350993540138006 -19.25886771474035
281 -0.04507511649280786 -20.142860298231252 -0.04400702752172947 -20.146614871546646
301 -0.044335403479635715 -21.037041479349146 -0.04386381730437279 -21.0455230638385
321 -0.04398382287472487 -21.920987174287447 -0.043684105202555654 -21.924472576938587
341 -0.04361279308795929 -22.798571988940246 -0.04363324251025915 -22.8001218467951
361 -0.04346808493137359 -23.66806136984379 -0.04338383376598358 -23.670096242614104
381 -0.04327614679932594 -24.533660151250672 -0.04284175187349319 -24.53711733408275
401 -0.04298577532172203 -25.396417976543315 -0.043128084205091 -25.404284926690192
421 -0.043387077003717425 -26.26088452786208 -0.04260179251432419 -26.257255546376147
441 -0.043220178224146366 -27.122506395913664 -0.04306312892585993 -27.117150320671524
461 -0.042928083799779415 -27.98174287043512 -0.04311970211565495 -27.982398130930978
481 -0.04303963892161846 -28.842817222885795 -0.04320138283073902 -28.8388340458274
501 -0.043236921168863775 -29.705527046322825 -0.04215325154364109 -29.686237428709877
521 -0.042997592873871324 -30.566092113778 -0.04347545299679041 -30.55098660960795
541 -0.04311894755810499 -31.42515988778323 -0.04264780916273594 -31.403419901989412
561 -0.04301140289753676 -32.28489748053253 -0.04321097265928984 -32.26521603688599
581 -0.04290210753679276 -33.14496805630625 -0.04233681950718164 -33.12038833759726
601 -0.042546961829066275 -33.999285287410025 -0.04221859090030193 -33.98329410329462
621 -0.04273888543248176 -34.852805990539515 -0.04319442808628082 -34.83344512935728
641 -0.04283553995192051 -35.711744783818745 -0.0431073559448123 -35.68903659451754
661 -0.04310081414878368 -36.5691679539159 -0.04340714942663908 -36.53410006109627
681 -0.04277711510658264 -37.427847831882545 -0.042377637885510924 -37.394827328994865
701 -0.04283167999237776 -38.2849197888747 -0.04320418480783701 -38.24662361089138
721 -0.04256421253085137 -39.14051768537613 -0.04243431631475687 -39.10677186381069
741 -0.04261444881558418 -39.99194522835316 -0.042751959338784215 -39.96440521199255
761 -0.04262777790427208 -40.84382095988842 -0.04266939852386713 -40.820175956748415
781 -0.04280119370669126 -41.69587278421971 -0.04255391880869865 -41.67270643953231
801 -0.04277226775884628 -42.54904945902529 -0.042969231680035594 -42.52912879176434
821 -0.04229193739593029 -43.402309449017075 -0.04237159416079521 -43.39068378712978
841 -0.042442544177174565 -44.252832269668595 -0.04270351678133011 -44.23875796440983
861 -0.04240444619208574 -45.10117637403311 -0.04272388704121113 -45.095574464276375
881 -0.04258925504982471 -45.95384205356243 -0.04208018388599157 -45.94494352675967
901 -0.042507431097328664 -46.80163545347752 -0.04248006623238325 -46.80105670411133
921 -0.04252900928258896 -47.65148770604284 -0.04258374124765396 -47.658302588201984
941 -0.04261180106550455 -48.50157322380692 -0.042156932130455974 -48.508159460872335
961 -0.04255976546555758 -49.354982845671465 -0.04244738332927227 -49.36836561299853
981 -0.04262973386794329 -50.20457439795135 -0.04239997379481793 -50.21980845555655
1001 -0.042542478255927565 -51.0563237916678 -0.04209422133862972 -51.07414278816426
1021 -0.04272002596408129 -51.90854391735046 -0.0425469608977437 -51.92603576071555
1041 -0.04262556526809931 -52.76429127790032 -0.04284415394067764 -52.78681411221619
1061 -0.04275457356125116 -53.617335037887095 -0.04252893831580877 -53.63665784411128
1081 -0.04257440324872732 -54.47395395860075 -0.042463344521820545 -54.493665347620805
1101 -0.042721784487366674 -55.32564340829849 -0.04280959144234657 -55.34194128401574
1121 -0.042780883982777594 -56.18179141208529 -0.0427452003583312 -56.194828436523636
1141 -0.0426633233204484 -57.03682748321443 -0.042764028534293175 -57.05083553958681
1161 -0.04223396256566048 -57.885724899359055 -0.04166327435523272 -57.91453802436587
1181 -0.04224636722356081 -58.73265796583146 -0.04236002564430237 -58.7720390288159
1201 -0.04250134527683258 -59.58239415008576 -0.04228900969028473 -59.62095160931349
1221 -0.042495333775877955 -60.43323590606452 -0.04256328325718641 -60.47320184279234
1241 -0.04262379631400108 -61.284052196145076 -0.042162966541945936 -61.326299142465004
1261 -0.042727212980389596 -62.138464059494446 -0.04252392388880253 -62.17547843176873
1281 -0.04224081002175808 -62.987782234698535 -0.042539984546601774 -63.042907574400324
1301 -0.042684640362858774 -63.83640093002467 -0.042656644433736804 -63.88332571852954
1321 -0.042833500914275645 -64.69367344304916 -0.04294114131480455 -64.73700227998198
1341 -0.042718582414090635 -65.54653992652891 -0.042264878191053866 -65.59333618935199
1361 -0.04260768946260214 -66.39832265246659 -0.042987551912665366 -66.45297283101826
1381 -0.04282739106565714 -67.2519775841385 -0.04314651936292648 -67.30038608144967
1401 -0.04278734847903252 -68.10867118518796 -0.042505910992622374 -68.15474410336464
1421 -0.042648482136428356 -68.96316529680038 -0.04268982075154781 -69.0163642209023
1441 -0.04271677397191524 -69.81570154689246 -0.04226321205496788 -69.86916826739908
1461 -0.04278330449014902 -70.6709087584167 -0.04310362264513969 -70.7216414919123
1481 -0.04267345890402794 -71.52425243258467 -0.04239343274384737 -71.57800572756679
1501 -0.042901338450610636 -72.3783638698979 -0.04279767200350761 -72.423158849217
1521 -0.04261150676757097 -73.232367036119 -0.043169590272009374 -73.28948416989299
1541 -0.04246526937931776 -74.08385058790434 -0.0422693895176053 -74.14623569156977
1561 -0.04287132751196623 -74.93639996256668 -0.043014374934136866 -74.98990475051109
1581 -0.04253186602145433 -75.78904052320857 -0.042836923897266385 -75.85282300058755
1601 -0.042809304967522624 -76.64435422122466 -0.04288808517158031 -76.69693801607937
1621 -0.04272960685193539 -77.49971285052582 -0.04285530745983124 -77.55144017152487
1641 -0.042930845730006696 -78.35624166186884 -0.04234485030174255 -78.39973525274544
1661 -0.04279197696596384 -79.21240756604801 -0.04315557777881622 -79.25663110855965
1681 -0.04245696179568768 -80.06348896604011 -0.04256728943437338 -80.11840164642777
1701 -0.042552003264427186 -80.91441323794407 -0.04248577523976564 -80.97122969049957
1721 -0.042741012200713156 -81.76944107431898 -0.0429560462012887 -81.82044739667325
1741 -0.042991426214575766 -82.62492338083662 -0.042902258411049846 -82.66573061831294
1761 -0.042717459984123705 -83.48241665475048 -0.04274098202586174 -83.52822820190339
1781 -0.04257907457649708 -84.3347986211998 -0.04292509891092777 -84.38698974885045
1801 -0.0426319221034646 -85.18668511491248 -0.042784744314849375 -85.23715532813218
1821 -0.04302592165768147 -86.04301733616718 -0.042814286425709724 -86.07845163978635
1841 -0.04289086777716875 -86.90248193778075 -0.042683149501681325 -86.93384320605546
1861 -0.04281154815107584 -87.76048745103157 -0.04278327878564596 -87.78919780980796
1881 -0.04256834574043751 -88.6136727686969 -0.042176108062267306 -88.65003343466671
1901 -0.042563452012836935 -89.46433345694071 -0.04264709148555994 -89.50786183141176
1921 -0.042538916878402236 -90.31720577571517 -0.04275244791060686 -90.36390138305727
1941 -0.042479182593524456 -91.16900745201835 -0.04272821191698313 -91.22051262483004
1961 -0.04247603788971901 -92.01902411561437 -0.04289839342236519 -92.07502478063107
1981 -0.04233428705483675 -92.86698452793044 -0.04208331946283579 -92.93430914338678
