# Supplementary material for: Learning nonequilibrium statistical mechanics and dynamical phase transitions
Source: Nat Commun. 2024 Feb 6;15:1117. doi: 10.1038/s41467-024-45172-8 (PMC10847122; doi:10.1038/s41467-024-45172-8)
Supplement: Supplementary file 4 — Supplementary Data 1 [file 41467_2024_45172_MOESM4_ESM.zip › DPT-main/PlotTemplate/plot_KL_divergence/out/finite_time_less_epochs/SE/L4_D2W32K5_E10BS1k/logs-0.30/log.txt]

21 -0.11830706000328065 -2.6649944730103017 -0.1231461476534605 -2.6697169985622167
41 -0.10435380861163139 -4.877753326296806 -0.0967282135039568 -4.8701757654547695
61 -0.09243940822780132 -6.8374254669994095 -0.10343187265098094 -6.84776652380824
81 -0.08175489157438279 -8.572163705527778 -0.08706171102821827 -8.578330531716345
101 -0.07249726504087448 -10.107151639834042 -0.07189327999949455 -10.108487129583954
121 -0.06500291638076305 -11.47525847181677 -0.06353358589112759 -11.474828275293113
141 -0.05921174269169569 -12.711081342399114 -0.05818844791501761 -12.713500591740015
161 -0.05472745504230261 -13.84557419121265 -0.050040805153548716 -13.852119537815454
181 -0.05156921073794365 -14.90537497680634 -0.04612129814922809 -14.91117300502956
201 -0.049281752295792104 -15.913265846855937 -0.047076656855642794 -15.913605208508672
221 -0.04752290826290846 -16.87910507805645 -0.04553312622010708 -16.883064896054567
241 -0.04603315144777298 -17.811796503514046 -0.04305437970906496 -17.820694372989234
261 -0.04507921617478132 -18.722089249268162 -0.04145941101014614 -18.730120653100304
281 -0.044357255287468436 -19.615294646657986 -0.04298437740653753 -19.624564458057275
301 -0.0436043631285429 -20.493663529120376 -0.04173006284981966 -20.501522140018626
321 -0.04331870973110199 -21.36201694011687 -0.042155482620000836 -21.36835761573164
341 -0.043180645629763606 -22.226022142171843 -0.041774839721620084 -22.221604243479643
361 -0.04239137060940266 -23.081529471836962 -0.04237699694931507 -23.08898220118133
381 -0.042140566371381284 -23.926615944318456 -0.04186893384903669 -23.936291645839788
401 -0.042003057152032855 -24.76572502069174 -0.04163593202829361 -24.779962529242013
421 -0.0420039338991046 -25.60638030096887 -0.04221362136304378 -25.616908727772504
441 -0.042095059901475905 -26.448057240620244 -0.04190111886709928 -26.44969334937629
461 -0.04174330588430166 -27.284806634299446 -0.04154347144067287 -27.296088763140105
481 -0.0417911609634757 -28.121783166006185 -0.04128189980983734 -28.130860762484346
501 -0.04145997501909733 -28.954900243319553 -0.041813432984054086 -28.97318783700463
521 -0.041774908639490606 -29.78809822145848 -0.04191274084150791 -29.79845913145688
541 -0.041979311406612395 -30.62648327872156 -0.04130723886191845 -30.623698143288458
561 -0.04205599930137396 -31.467930552363384 -0.04164076186716557 -31.453543010167742
581 -0.04164680168032646 -32.30562800467014 -0.04209439642727375 -32.29553807992484
601 -0.04184547420591116 -33.140462233498695 -0.04202521052211523 -33.1242560651153
621 -0.041486278362572196 -33.97333958502858 -0.04146566316485405 -33.96332076136022
641 -0.041364673525094986 -34.80229979846626 -0.04174080863595009 -34.79766242541372
661 -0.04171104934066534 -35.631064215861244 -0.04633050076663494 -35.63188690114764
681 -0.04194165766239166 -36.466278077103176 -0.04058176875114441 -36.44318102411923
701 -0.041746946051716805 -37.302236365713156 -0.042071668058633806 -37.28158639259634
721 -0.04131714962422848 -38.13292612377553 -0.04033780265599489 -38.12442604899404
741 -0.04158260617405176 -38.96289944276213 -0.04164804499596357 -38.95039739534256
761 -0.04114839676767588 -39.79137733876705 -0.04140894394367933 -39.79109705798325
781 -0.04128699209541083 -40.61572384200989 -0.04092242643237114 -40.61836418509479
801 -0.041628888621926305 -41.4462905479595 -0.04210763983428478 -41.444096886366545
821 -0.04142736028879881 -42.274060050211844 -0.041946681402623656 -42.279848112910905
841 -0.041526760905981064 -43.10289261341095 -0.041271036863327025 -43.10637201014898
861 -0.04165135137736797 -43.93404452260583 -0.0414382753893733 -43.93398715667419
881 -0.041433461010456085 -44.764529196545475 -0.040871864557266234 -44.77157808225595
901 -0.04127308614552021 -45.593538371101 -0.04105353355407715 -45.607129465974786
921 -0.041409287601709366 -46.42085093129423 -0.04200565982609987 -46.43508351836345
941 -0.04129407200962305 -47.24651281628755 -0.04113270565867424 -47.26983959246418
961 -0.04119589403271675 -48.07264935299751 -0.040897978097200395 -48.103926887735625
981 -0.041614548116922376 -48.90331632271405 -0.04184531141072512 -48.924800091050464
1001 -0.041520732641220096 -49.7339306319132 -0.041674709506332876 -49.75643359925588
1021 -0.0418010275810957 -50.56943275909867 -0.041589548252522944 -50.57852494865647
1041 -0.041748649813234805 -51.40609939657147 -0.04212180040776729 -51.41037031561127
1061 -0.0418135479092598 -52.238364429771835 -0.04201591815799475 -52.24081851057698
1081 -0.04150833040475845 -53.07208684198553 -0.041516521759331224 -53.07909505050618
1101 -0.041348188929259774 -53.90347788017238 -0.04159703999757767 -53.91340706869948
1121 -0.04128384906798601 -54.72912937663491 -0.0412103783339262 -54.74608810152846
1141 -0.04133643340319395 -55.556816417723844 -0.041125322319567205 -55.57709444966155
1161 -0.04143504332751036 -56.38681336268777 -0.04145957753062248 -56.40549772921939
1181 -0.04150907099246979 -57.2177761981263 -0.04176276754587889 -57.235453496873255
1201 -0.04148993790149689 -58.047282615303935 -0.04140444006770849 -58.0657284107058
1221 -0.04142713695764542 -58.87739344537251 -0.04174224343150854 -58.89902711566525
1241 -0.04169103614985943 -59.70953184906386 -0.0417786730453372 -59.72357718311237
1261 -0.04173810295760631 -60.54405017923557 -0.041743450425565244 -60.55277774855482
1281 -0.04139530956745148 -61.378010608442054 -0.04128331262618303 -61.39476150386022
1301 -0.041323987580835816 -62.20584423635149 -0.04127549882978201 -62.225616813637195
1321 -0.04166803527623415 -63.036191274970705 -0.04179418515414 -63.0481155676766
1341 -0.04167023878544569 -63.871288887038766 -0.04156964439898729 -63.87657669894384
1361 -0.04172792583703995 -64.70756182894102 -0.04183267541229725 -64.70874878838646
1381 -0.04161974359303713 -65.5404927521943 -0.041739130206406114 -65.5420474408193
1401 -0.04156444352120161 -66.37310457993291 -0.041425914876163004 -66.37460238188493
1421 -0.04144717026501894 -67.20237964075052 -0.04152978267520666 -67.21080308612426
1441 -0.041385987959802154 -68.03184069544074 -0.04131808001548052 -68.04286962635805
1461 -0.041619937494397165 -68.86357106678187 -0.041299010440707204 -68.867212184891
1481 -0.04134649466723204 -69.69187418371439 -0.04173337128013373 -69.70964734684665
1501 -0.041578639298677444 -70.52076879870147 -0.04122492875903845 -70.53154114093623
1521 -0.04169185347855091 -71.35198832545427 -0.04191210418939591 -71.35929442290207
1541 -0.041924056597054005 -72.18801336046309 -0.041624707914888856 -72.18232466001055
1561 -0.041894588991999625 -73.02577369771899 -0.041586163267493245 -73.01455661486825
1581 -0.04140901546925306 -73.8575551303104 -0.041276796534657476 -73.85605587624006
1601 -0.04126483574509621 -74.68374122492973 -0.04199804235249758 -74.69375436920666
1621 -0.041557473689317705 -75.51419373527175 -0.04167137276381254 -75.51750156991174
1641 -0.04152985922992229 -76.34585291482516 -0.04160428140312433 -76.3481083955615
1661 -0.04126975107938051 -77.17508195117122 -0.04160670191049576 -77.18633947614572
1681 -0.041513937339186666 -78.00343254916376 -0.041909364983439445 -78.01110151596359
1701 -0.0414726123213768 -78.83302886374302 -0.04182358551770449 -78.84391248747696
1721 -0.0416721286252141 -79.66488515436659 -0.04206499867141247 -79.66804585065678
1741 -0.04157642498612404 -80.49690039996068 -0.041478585451841354 -80.50049140304316
1761 -0.04137619212269783 -81.32642159461983 -0.04168227594345808 -81.3370333932339
1781 -0.04126569163054228 -82.15106434822091 -0.04169238619506359 -82.17237851209929
1801 -0.04158300179988146 -82.97920087259271 -0.041641009785234925 -82.99440823346367
1821 -0.04151776097714901 -83.81078409124173 -0.04161529596894979 -83.82662203386415
1841 -0.04159872774034738 -84.64298454951503 -0.04179329052567482 -84.65418071411538
1861 -0.041576117649674414 -85.47528087180115 -0.042252262309193614 -85.48879481870667
1881 -0.041772808879613876 -86.3101506369189 -0.04176356717944145 -86.31272097211315
1901 -0.04174943454563618 -87.14496091678744 -0.041681426204741 -87.14432064965352
1921 -0.041853506676852704 -87.98033950421963 -0.04170022588223219 -87.97035324629378
1941 -0.041777138225734235 -88.81729402188215 -0.0415162542834878 -88.80350398365391
1961 -0.041588233597576615 -89.65060451962057 -0.04140012077987194 -89.63909089248605
1981 -0.04177836328744888 -90.48442089650784 -0.04167081695050001 -90.4644405119119
