# Supplementary material for: Learning nonequilibrium statistical mechanics and dynamical phase transitions
Source: Nat Commun. 2024 Feb 6;15:1117. doi: 10.1038/s41467-024-45172-8 (PMC10847122; doi:10.1038/s41467-024-45172-8)
Supplement: Supplementary file 4 — Supplementary Data 1 [file 41467_2024_45172_MOESM4_ESM.zip › DPT-main/PlotTemplate/plot_KL_divergence/out/finite_time_less_epochs/SE/L4_D2W32K5_E10BS1k/logs-0.35/log.txt]

21 -0.1093788981437683 -2.441315284371376 -0.11508774794638157 -2.4470392584800718
41 -0.0981256376951933 -4.504587775096298 -0.08931377083063126 -4.495860136672853
61 -0.08858123496174812 -6.365247283130886 -0.10099550634622574 -6.378565219417212
81 -0.07979038432240486 -8.043532219529153 -0.08206273689866066 -8.046981419995424
101 -0.0719024546444416 -9.555200067162515 -0.06862922012805939 -9.553890687599775
121 -0.06518067605793476 -10.919788390398027 -0.06317507103085518 -10.914923661574717
141 -0.05957583859562874 -12.16137879677117 -0.06662924066185952 -12.166922315955157
161 -0.055277913063764575 -13.304568093642597 -0.060338495671749114 -13.31235534437
181 -0.051838028244674206 -14.371129425987608 -0.053665436990559104 -14.377655470371238
201 -0.04932452496141195 -15.380407814309006 -0.04781341087073088 -15.379721573367704
221 -0.04740369599312544 -16.347076884470884 -0.05037873722612858 -16.35191189814358
241 -0.04589697550982237 -17.277831173129385 -0.05092425774782896 -17.287823569215824
261 -0.04484213385730982 -18.18360465317965 -0.04899149741977453 -18.186023068428018
281 -0.04371737018227577 -19.068240329250692 -0.04813730921596289 -19.0781737456098
301 -0.04285292364656925 -19.932799165323374 -0.04414905104786158 -19.947426140122086
321 -0.04249810967594385 -20.784166928566986 -0.041958642192184925 -20.79425743073222
341 -0.04219928812235594 -21.63066067248583 -0.04145695399492979 -21.634729983471303
361 -0.04185191094875336 -22.47047115080059 -0.04095924813300371 -22.469203950278423
381 -0.041321285627782346 -23.302991519682113 -0.04112438466399908 -23.309826713427857
401 -0.04109231438487768 -24.126378005929293 -0.041204597987234595 -24.139071912132167
421 -0.04084724076092243 -24.94607578087598 -0.041445803828537464 -24.964024942927026
441 -0.040689073875546454 -25.762506344169385 -0.03980106897652149 -25.7826759273186
461 -0.04045635648071766 -26.576660630293194 -0.04054701253771782 -26.605566147342287
481 -0.040449301898479464 -27.385372229106736 -0.0398229219019413 -27.41811622269448
501 -0.040410833433270454 -28.19304000977428 -0.040953862480819225 -28.233689174242276
521 -0.04065273143351078 -29.002176890149723 -0.04073828104883433 -29.038257380761173
541 -0.04062311034649611 -29.814747687242935 -0.042001541890203956 -29.846375875361225
561 -0.04035907983779907 -30.625564232841153 -0.04109451174736023 -30.661407557874874
581 -0.04054810293018818 -31.435248139873167 -0.04108952470123768 -31.468213662877634
601 -0.04050399325788021 -32.24695288334044 -0.04156299233436585 -32.27613871805365
621 -0.04028036128729582 -33.05667653847489 -0.03974708411842585 -33.091735988855305
641 -0.040489974059164525 -33.86644745580855 -0.040781771019101146 -33.8949072796851
661 -0.04047444146126509 -34.67734666615727 -0.040275797992944715 -34.703736092150166
681 -0.04047549292445183 -35.48700719438495 -0.04037455301731825 -35.511460926011154
701 -0.040403736382722856 -36.29820545464756 -0.03994813393801451 -36.323300033062644
721 -0.03990943189710379 -37.10376696772876 -0.039560123905539514 -37.145437621325215
741 -0.040099486522376535 -37.903391653485635 -0.040258755907416344 -37.94912863411006
761 -0.04039652552455664 -38.70735216494653 -0.040507808327674866 -38.75202231686558
781 -0.04027075245976448 -39.5155955575407 -0.0401757188141346 -39.56054493393745
801 -0.04063371792435646 -40.32459572851662 -0.04079033862799406 -40.360352203063606
821 -0.04043001253157854 -41.13512273337695 -0.040183861181139945 -41.17147111166263
841 -0.040226449444890025 -41.94307523183528 -0.039811833389103414 -41.987469046376575
861 -0.04038557279855013 -42.74758079573517 -0.04106262605637312 -42.78955771531902
881 -0.040424570254981515 -43.556164034642336 -0.04059279635548592 -43.59731454513959
901 -0.040572034381330016 -44.36663755178456 -0.04063290022313595 -44.400315912254065
921 -0.040476591885089876 -45.17968690637504 -0.04043364599347114 -45.20873228255648
941 -0.04024254251271486 -45.98809926789258 -0.04063577931374311 -46.026194712147024
961 -0.04024771451950073 -46.79343898706141 -0.03995114900171757 -46.833395368419474
981 -0.040521742217242716 -47.599839023314445 -0.04074465427547693 -47.63394141457964
1001 -0.040248466096818446 -48.40735225807879 -0.03994013946503401 -48.44772961623956
1021 -0.040155144035816194 -49.21077119186525 -0.039853596687316896 -49.25963662788261
1041 -0.0403159586712718 -50.01607222165915 -0.04034612216055393 -50.06381701976049
1061 -0.04047705326229334 -50.82414088826627 -0.0405579837039113 -50.86839961316425
1081 -0.04055810868740082 -51.63581262137741 -0.04044674336910248 -51.67391816973676
1101 -0.040409918688237664 -52.4464415576309 -0.04076144397258759 -52.488105703703965
1121 -0.04063098635524511 -53.256914686225365 -0.04034673403948545 -53.288173491693954
1141 -0.04053731113672256 -54.06669531688097 -0.04040038250386715 -54.09714360609642
1161 -0.04068560302257538 -54.88011966720226 -0.0409432103857398 -54.900888490118
1181 -0.04067392311990261 -55.69505029860887 -0.04034342169761658 -55.70850680544963
1201 -0.040557244420051576 -56.50752208810301 -0.04020103234797716 -56.52018528860056
1221 -0.04016811568289995 -57.31472743209453 -0.040297397412359715 -57.339726296625955
1241 -0.040298042632639405 -58.12007883489134 -0.03971740193665028 -58.143114923499446
1261 -0.04038689229637384 -58.92733321767302 -0.04028758779168129 -58.94875080194316
1281 -0.0403587868437171 -59.73692253287883 -0.0406804708763957 -59.75764950625591
1301 -0.040496156364679334 -60.54373165834696 -0.04067574944347143 -60.56170068979256
1321 -0.040264842472970484 -61.35232615489515 -0.04028012957423925 -61.377306425198846
1341 -0.04016250763088465 -62.158130014501545 -0.04033486321568489 -62.19098189994686
1361 -0.04020459596067667 -62.96201832648371 -0.04006915166974068 -62.99675405714654
1381 -0.040522299148142336 -63.7699939442799 -0.040228739753365515 -63.79487432632589
1401 -0.040261812321841714 -64.57727776467807 -0.04064307007938624 -64.6108869265764
1421 -0.04034592434763908 -65.38191119302071 -0.04068691618740559 -65.41622938811766
1441 -0.040184135921299456 -66.18628058936454 -0.039928742498159406 -66.22841810937956
1461 -0.0401894073933363 -66.98740755002957 -0.04012586269527674 -67.0354444799943
1481 -0.040062211267650125 -67.7902290146799 -0.04033322390168905 -67.84797546789031
1501 -0.04042842481285334 -68.59776473455139 -0.04044940620660782 -68.64400556236482
1521 -0.04022563062608242 -69.40546977408236 -0.0405572110787034 -69.4583873827008
1541 -0.040484645031392576 -70.21389312390247 -0.04030748344957828 -70.25871325451858
1561 -0.04036430325359106 -71.02326644100256 -0.04014544133096933 -71.07180488631106
1581 -0.040187187120318414 -71.8292178560049 -0.04022080730646849 -71.88298347350182
1601 -0.040047597512602805 -72.6329535204918 -0.040401136875152587 -72.69390076398827
1621 -0.04009230900555849 -73.43446981254972 -0.04094721619039774 -73.49917607847578
1641 -0.04028345849364996 -74.24025700483475 -0.040672068297863004 -74.30186992865033
1661 -0.0400912681594491 -75.04453559573746 -0.04031319878995419 -75.1153529807923
1681 -0.040129994973540306 -75.84703306648889 -0.039583306200802325 -75.91854912620012
1701 -0.04028727374970913 -76.65166103001691 -0.04042419753968716 -76.72304181437913
1721 -0.04031502343714237 -77.45814161002643 -0.04029351323843002 -77.52973027676316
1741 -0.04043021872639656 -78.26834413446494 -0.04016265422105789 -78.33255058843618
1761 -0.04037401229143143 -79.07700504306708 -0.04088354222476483 -79.1435829278079
1781 -0.04033455066382885 -79.88498873393985 -0.040276524052023886 -79.9529652973634
1801 -0.039885034784674644 -80.68661415129904 -0.039992834255099294 -80.77202053386691
1821 -0.03994903024286032 -81.48559314403686 -0.0401057381182909 -81.57797268442779
1841 -0.039962395653128625 -82.28678860012447 -0.040069393999874595 -82.38543574418844
1861 -0.040211588889360425 -83.08988501317802 -0.040363512746989724 -83.18738019037964
1881 -0.040038935281336306 -83.89332401137803 -0.04029929246753454 -84.00169303882839
1901 -0.040207620896399024 -84.69583594594157 -0.04065988939255476 -84.80492516402126
1921 -0.040422916412353516 -85.50279750972992 -0.040368955582380295 -85.60378036592127
1941 -0.040453435853123665 -86.31170872636146 -0.04022194277495146 -86.40902347993075
1961 -0.040179130434989926 -87.11670573949822 -0.04031287506222725 -87.22574740778626
1981 -0.04037911519408226 -87.92306255139417 -0.03988057505339384 -88.02704438995542
