# Supplementary material for: Learning nonequilibrium statistical mechanics and dynamical phase transitions
Source: Nat Commun. 2024 Feb 6;15:1117. doi: 10.1038/s41467-024-45172-8 (PMC10847122; doi:10.1038/s41467-024-45172-8)
Supplement: Supplementary file 4 — Supplementary Data 1 [file 41467_2024_45172_MOESM4_ESM.zip › DPT-main/PlotTemplate/plot_KL_divergence/out/finite_time_less_epochs/SE/L4_D2W32K5_E10BS1k/logs-0.40/log.txt]

21 -0.10077797770500183 -2.2299639038741588 -0.10733560547232628 -2.2365235470235345
41 -0.09173688851296902 -4.143667638674378 -0.08303775042295455 -4.135096178203821
61 -0.08413849249482155 -5.896896922215818 -0.09459521695971489 -5.9077001765370385
81 -0.07712500542402267 -7.505254874005913 -0.07832481563091279 -7.507948238402605
101 -0.07067141234874726 -8.978850621730086 -0.06441677175462246 -8.972449488937857
121 -0.06471110694110394 -10.327894798666236 -0.06460689753293991 -10.330839394405483
141 -0.05973174721002579 -11.567169611528511 -0.0727082833647728 -11.581669231690466
161 -0.05554399155080318 -12.714386714994902 -0.06628304645419121 -12.727342843823132
181 -0.05209581349045038 -13.785167684033503 -0.06100643966346979 -13.801485322602089
201 -0.049366346932947634 -14.796088431961827 -0.05575256403535604 -14.812310274690384
221 -0.04716994818300009 -15.759325448609882 -0.054013476707041264 -15.779027908295392
241 -0.045654107630252835 -16.687656468711793 -0.05300074014812708 -16.70329867899418
261 -0.04458237290382385 -17.589251112006608 -0.05035904068499804 -17.59114619139582
281 -0.04334342870861292 -18.469673552922906 -0.05030663479119539 -18.47526314873248
301 -0.04249804895371199 -19.327650363557037 -0.049195606634020804 -19.34036740195006
321 -0.04189070016145706 -20.170495705865317 -0.04434257354587316 -20.181526792235672
341 -0.041559550911188126 -21.0040187627077 -0.045491750538349154 -21.00103415306658
361 -0.041095199063420296 -21.831144455261516 -0.041701089777052405 -21.82352657951415
381 -0.04068095199763775 -22.647737602889528 -0.04009296577423811 -22.64622257165611
401 -0.040554816089570525 -23.459751479141406 -0.04041382782161236 -23.449248315393927
421 -0.0401488346979022 -24.265975625999264 -0.03975159954279661 -24.25976617075502
441 -0.039945708401501176 -25.067647538334125 -0.0393091756850481 -25.063166551105674
461 -0.039965946972370145 -25.87042264007031 -0.04043489582836628 -25.85647850986569
481 -0.039642251655459405 -26.66830344013869 -0.038845537975430486 -26.66103600002824
501 -0.039523483626544474 -27.459057415649287 -0.038614416122436525 -27.457328240387127
521 -0.03949943911284208 -28.248283637501295 -0.03966791890561581 -28.252064539305852
541 -0.03933694716542959 -29.037169308215386 -0.03884373158216477 -29.047685834951686
561 -0.03934849724173546 -29.824695371463893 -0.039351025223731996 -29.837628270499387
581 -0.03911703042685986 -30.609322351031 -0.04026011452078819 -30.63579082954673
601 -0.03938350882381201 -31.394423742964857 -0.03797182217240334 -31.40919552873818
621 -0.03950865939259529 -32.18504747729748 -0.03929013404995203 -32.187156476080396
641 -0.03927994202822447 -32.975308752246214 -0.04075122363865376 -32.9818730238825
661 -0.03909801058471203 -33.76096868310124 -0.038980900309979916 -33.773619295656665
681 -0.03907769117504358 -34.544716084189716 -0.03928378131240606 -34.560496729239794
701 -0.03921498991549015 -35.32998906560243 -0.03844856694340706 -35.33841327410188
721 -0.039132825843989846 -36.11345241926612 -0.039447644539177415 -36.12770814429967
741 -0.03901852890849113 -36.895597194507715 -0.039130639471113685 -36.9154768111184
761 -0.03915469441562891 -37.67644837740808 -0.039404536597430706 -37.69146801009773
781 -0.0392112035304308 -38.461208931170404 -0.03894897121936083 -38.474105219729246
801 -0.03925404250621796 -39.24586560130119 -0.03919982388615608 -39.25974989421664
821 -0.03937626145780086 -40.03202889095992 -0.039410192891955374 -40.04124806337057
841 -0.039738236553967 -40.82289910018444 -0.03926698584109545 -40.812117807939636
861 -0.03933026921004057 -41.612393764778986 -0.03993729259818792 -41.61191991176454
881 -0.03936681635677815 -42.39852643013001 -0.03945070188492537 -42.39696887489404
901 -0.03953602947294712 -43.189094730839166 -0.03893768675625324 -43.17657814584668
921 -0.039452356100082395 -43.98021021001044 -0.03883880712091923 -43.96183379963035
941 -0.039087731204926965 -44.76587829422208 -0.03981691598892212 -44.76089271306986
961 -0.039376924932003024 -45.55169778484852 -0.03923559207469225 -45.53637435827398
981 -0.03959380183368921 -46.34135490376502 -0.039762983843684194 -46.31539356056596
1001 -0.03948505371809006 -47.129510400258 -0.0394103042781353 -47.10398089420045
1021 -0.03898248691111803 -47.91421524491161 -0.03857799544930458 -47.903431491367456
1041 -0.039172795973718165 -48.695927312970156 -0.03872814830392599 -48.680196727812216
1061 -0.03902824204415083 -49.47936833500864 -0.03933083619922399 -49.469086673296914
1081 -0.038998641446232794 -50.25946660581976 -0.03894480913877487 -50.25348666831842
1101 -0.03898395597934723 -51.042616830393676 -0.038716711662709714 -51.04075781274576
1121 -0.03916368782520294 -51.82382612731308 -0.039138264022767544 -51.82046441920091
1141 -0.03904367070645094 -52.60636395402253 -0.03891935031861067 -52.60779496617603
1161 -0.03898752983659506 -53.386016559414585 -0.039116951264441015 -53.39525957051652
1181 -0.03892877567559481 -54.1662206793204 -0.03847257569432259 -54.18222202900784
1201 -0.039093934930860996 -54.94599870722742 -0.03946795891970396 -54.9618975460528
1221 -0.03912562485784292 -55.728528860956445 -0.03906759358942509 -55.74345878232256
1241 -0.039101220294833185 -56.51198189090938 -0.039243437722325324 -56.53028306104228
1261 -0.03884771447628736 -57.29072362631562 -0.03839490339159966 -57.323222389630835
1281 -0.03897634204477072 -58.07036290783437 -0.039064615964889526 -58.10375613532947
1301 -0.03883415646851063 -58.85176249779764 -0.03871907163411379 -58.89175824504333
1321 -0.03873621579259634 -59.62802871223542 -0.03880383558571339 -59.68083422519253
1341 -0.0388834273442626 -60.40507045332347 -0.0384256161749363 -60.46009713765219
1361 -0.03929126150906086 -61.187739674001975 -0.039467749558389185 -61.23294452354298
1381 -0.03911290615797043 -61.97265086919073 -0.038676036335527894 -62.02201398871826
1401 -0.03938152343034744 -62.76000227779155 -0.03900833148509264 -62.797221845947085
1421 -0.03921001832932234 -63.54503249041739 -0.039158625341951844 -63.586608415096876
1441 -0.039428246393799785 -64.33226280286911 -0.03900161702185869 -64.36494254395353
1461 -0.039511415734887124 -65.12139004133645 -0.039322004094719885 -65.14637573845675
1481 -0.03924177661538124 -65.91127230692655 -0.03930611107498407 -65.94047465156753
1501 -0.039243610389530656 -66.69788428805768 -0.039136073738336566 -66.72472679354242
1521 -0.03923618011176586 -67.48255443926901 -0.039011705480515954 -67.51039810702196
1541 -0.03913885038346052 -68.26762662902476 -0.03915312197059393 -68.29630031939587
1561 -0.03909312635660171 -69.04847209118304 -0.03919459711760283 -69.08358393702645
1581 -0.03894083295017481 -69.83049683403222 -0.03933637961745262 -69.87395074293006
1601 -0.03922858033329248 -70.61241926997901 -0.03953901119530201 -70.65081119667725
1621 -0.039008787646889684 -71.39439856037502 -0.03912547305226326 -71.43993750680224
1641 -0.03909680731594563 -72.17609937638049 -0.03868095390498638 -72.22298628017293
1661 -0.03925663381814957 -72.9601507985965 -0.039726649038493635 -73.00470450557758
1681 -0.03929325994104147 -73.74621351808314 -0.03874289859086275 -73.78576352614898
1701 -0.03927558902651072 -74.53140436951072 -0.0390142222866416 -74.57267875503737
1721 -0.03927003499120474 -75.31692415531721 -0.038811891339719296 -75.35586834382255
1741 -0.03930415455251932 -76.10314397700127 -0.03944319114089012 -76.14060006812204
1761 -0.03936545662581921 -76.88829973749813 -0.03998600784689188 -76.92369588669378
1781 -0.03960572481155396 -77.67807577401393 -0.04031810071319342 -77.69995610304166
1801 -0.0393501378595829 -78.4672851821407 -0.039726766385138036 -78.49118946734806
1821 -0.03946194034069776 -79.25501495860507 -0.03932876251637936 -79.27333625946184
1841 -0.039154145307838915 -80.04159656371912 -0.039063753001391886 -80.06816475931547
1861 -0.039234036952257155 -80.8256098575889 -0.03908632341772318 -80.85157737676046
1881 -0.039443713799119 -81.61405954044301 -0.03978286813944578 -81.62939990628502
1901 -0.0395200040191412 -82.40346646364765 -0.03986944444477558 -82.4099068766459
1921 -0.03929268270730972 -83.19197095036495 -0.03931755274534225 -83.20199081283053
1941 -0.039057628437876704 -83.9752416722475 -0.03935815896838903 -83.9941501500084
1961 -0.03944430891424418 -84.75953887049096 -0.03927616961300373 -84.76643376592537
1981 -0.03919149786233902 -85.54685877300786 -0.03943593911826611 -85.55739370919756
