# Supplementary material for: Learning nonequilibrium statistical mechanics and dynamical phase transitions
Source: Nat Commun. 2024 Feb 6;15:1117. doi: 10.1038/s41467-024-45172-8 (PMC10847122; doi:10.1038/s41467-024-45172-8)
Supplement: Supplementary file 4 — Supplementary Data 1 [file 41467_2024_45172_MOESM4_ESM.zip › DPT-main/PlotTemplate/plot_KL_divergence/out/finite_time_less_epochs/SE/L4_D2W32K5_E10BS1k/logs-0.45/log.txt]

21 -0.09250664077699185 -2.0314287737011907 -0.09982838630676269 -2.038746639713645
41 -0.08528152406215668 -3.7983951751142744 -0.07753928825259208 -3.7900334473699338
61 -0.07927705496549606 -5.4394603855907935 -0.08688723146915436 -5.447394590824841
81 -0.07379240356385708 -6.967232406511906 -0.07358168549835682 -6.96810310706496
101 -0.06866854690015316 -8.388682679086926 -0.06303512826561927 -8.382803524285551
121 -0.06380449049174786 -9.709952736645937 -0.061595707572996615 -9.707241329737004
141 -0.059519963711500166 -10.939160528965294 -0.0695378340780735 -10.943213634379203
161 -0.05568121373653412 -12.085998823307454 -0.06762764789164066 -12.092638134956356
181 -0.05244233515113592 -13.162461151555181 -0.06116831358522177 -13.157645240798596
201 -0.04967894516885281 -14.180609209462999 -0.0561431372538209 -14.176997652091087
221 -0.04748960174620152 -15.151084536500274 -0.054492416232824324 -15.146686062403024
241 -0.04585295915603638 -16.082483413070435 -0.050196748413145545 -16.06653010491282
261 -0.04444932285696268 -16.985397480800746 -0.04732124041765928 -16.9662741791457
281 -0.04318246524780989 -17.861195461265748 -0.044793015159666535 -17.842567643523225
301 -0.04220575857907534 -18.714000605233018 -0.04457827173173427 -18.69574769362808
321 -0.04144317731261253 -19.547983736544847 -0.042796972393989566 -19.536142023839066
341 -0.04100941233336926 -20.37096313759685 -0.04168100450187921 -20.35187900010497
361 -0.04044487364590168 -21.185704949870715 -0.04383874293416738 -21.168761880323295
381 -0.039952709898352624 -21.99010625965894 -0.04173407331109047 -21.97276511751116
401 -0.03936073444783687 -22.785121392831222 -0.04002200085669756 -22.775966279394922
421 -0.03924612645059824 -23.572348225116748 -0.039610841870307924 -23.56288587469607
441 -0.03910518679767847 -24.354855880141272 -0.0399831585586071 -24.34296868918463
461 -0.039031576551496985 -25.13748063538224 -0.04020094405859709 -25.12064878037199
481 -0.03899744022637606 -25.91672228779644 -0.04091528207063675 -25.900290937628593
501 -0.03871937114745379 -26.69096517208964 -0.0391085047274828 -26.675567559059708
521 -0.038801843859255315 -27.46473458372057 -0.03882362954318523 -27.44390666438267
541 -0.038537451438605784 -28.238646430522213 -0.03854018338024616 -28.217055473942324
561 -0.03827075120061636 -29.010011084005246 -0.03767962567508221 -28.992161396611493
581 -0.03825963716953993 -29.777402164600804 -0.03793628085404634 -29.760102887917316
601 -0.03830060064792633 -30.543130272626886 -0.038458457589149474 -30.52640750119464
621 -0.03843227904289961 -31.311180596239872 -0.03812085408717394 -31.28600275898354
641 -0.038279516994953154 -32.077066441439094 -0.03848068565130234 -32.053684924263514
661 -0.03844668585807085 -32.84403083901852 -0.03817691318690777 -32.81435923324898
681 -0.038343748450279234 -33.612277382239704 -0.03785705529153347 -33.57886244663968
701 -0.03829596098512411 -34.37870321646334 -0.038691248185932635 -34.34447682658209
721 -0.03826438896358013 -35.145735634118346 -0.03814911395311356 -35.10832156920802
741 -0.038442610390484334 -35.91413538400085 -0.037666273303329945 -35.8656164136715
761 -0.037982658483088017 -36.67804091107103 -0.0381783451884985 -36.64657237967474
781 -0.038144838996231556 -37.438747612200714 -0.03851139154285192 -37.401070682983814
801 -0.03823597487062216 -38.20208805613223 -0.03748373929411173 -38.16080218916757
821 -0.03840458057820797 -38.96783742979173 -0.03808119613677263 -38.92004199614747
841 -0.038328255712985995 -39.73585067428653 -0.03815890494734049 -39.68490849724038
861 -0.03836650960147381 -40.50212135799235 -0.03793593179434538 -40.44309313287956
881 -0.038304205425083636 -41.27048098128294 -0.037036115676164626 -41.210261861886806
901 -0.037959630414843556 -42.03312481325123 -0.03909772709012031 -41.98686555204913
921 -0.037886709347367285 -42.79100882913919 -0.03646996021270752 -42.74691980099305
941 -0.03789937160909176 -43.54927309118213 -0.03929693903774023 -43.5138165150769
961 -0.03800546061247587 -44.30652237888427 -0.03708387520164251 -44.26712307939306
981 -0.03823504187166691 -45.069781261309984 -0.037788822501897815 -45.02230133386329
1001 -0.03805115297436714 -45.83248579502107 -0.037887601926922795 -45.79136920860038
1021 -0.03798219375312328 -46.59227096028628 -0.03757912777364254 -46.556165801081804
1041 -0.03827450983226299 -47.35409271921964 -0.038283590227365494 -47.3086081868969
1061 -0.0380975054576993 -48.11819268986583 -0.0385785149410367 -48.07502799695359
1081 -0.03830666765570641 -48.88238678760826 -0.038199000991880894 -48.83169286074119
1101 -0.038207074999809264 -49.64641195200383 -0.03852558992803097 -49.59861521450805
1121 -0.03809919897466898 -50.40848637018353 -0.03883448652923107 -50.36264074342327
1141 -0.038090027123689654 -51.17154406961055 -0.03877135328948498 -51.12465723110363
1161 -0.03812533896416426 -51.932969505526145 -0.03742656894028187 -51.882089637499305
1181 -0.03803472332656384 -52.69631341304631 -0.03910830803215504 -52.650619690958415
1201 -0.037835996598005295 -53.45684392452242 -0.03740910403430462 -53.41528144879268
1221 -0.038152141496539116 -54.216416349820804 -0.03848049025982618 -54.16812445847321
1241 -0.03819120451807976 -54.979006167687494 -0.037552261538803575 -54.92623580181974
1261 -0.03834959175437689 -55.74563446342947 -0.03852898832410574 -55.685250456910616
1281 -0.0380401436239481 -56.509288497641705 -0.037281234934926036 -56.45683662565428
1301 -0.03786220662295818 -57.27036444097761 -0.03896273858845234 -57.227474750857844
1321 -0.03833902403712273 -58.032594261877264 -0.03701609447598457 -57.96983729274949
1341 -0.03818685077130794 -58.79780249502514 -0.03863744903355837 -58.735891865473285
1361 -0.03824024442583322 -59.56159903425726 -0.038441159203648566 -59.495630571153065
1381 -0.03810536116361618 -60.32578749246899 -0.03826955128461122 -60.26344809560112
1401 -0.037888392247259615 -61.086053267121336 -0.038201956823468206 -61.03431937517605
1421 -0.03810273576527834 -61.84638380780818 -0.038260132819414136 -61.79140613125645
1441 -0.03818105198442936 -62.608494128659395 -0.0377385089173913 -62.54852977516137
1461 -0.03850301709026098 -63.3745661400259 -0.03833999168127775 -63.294436546880846
1481 -0.03847716376185417 -64.14599839374428 -0.03876252733170986 -64.05814304882671
1501 -0.03848395813256502 -64.91664370149377 -0.037973170168697834 -64.82135853981605
1521 -0.038344969227910045 -65.68478095754985 -0.039899020455777645 -65.59022843604913
1541 -0.03827141765505075 -66.45230737123642 -0.037274673208594324 -66.35284543624152
1561 -0.03848777413368225 -67.2191835921258 -0.038209472224116324 -67.10621521761644
1581 -0.03835089262574911 -67.98822091706099 -0.037810757756233215 -67.87145568383863
1601 -0.03831600360572338 -68.75595312435182 -0.03848862163722515 -68.63448900720111
1621 -0.038228509947657585 -69.51937366984787 -0.03817021232098341 -69.39955936660994
1641 -0.03800959680229425 -70.28281374182554 -0.03777830544859171 -70.16762698041279
1661 -0.03806844111531973 -71.04533682931215 -0.038552184030413626 -70.92897581020371
1681 -0.03808844555169344 -71.80674095116552 -0.03802953995764256 -71.68885597707707
1701 -0.037884040549397466 -72.56624495349821 -0.03832110278308391 -72.45963445203382
1721 -0.03775283880531788 -73.32406921554355 -0.03740182351320982 -73.22601125361403
1741 -0.0377408416941762 -74.07941859364504 -0.038549067080020906 -73.98958629341801
1761 -0.03790548164397478 -74.83583340924226 -0.03631597198545933 -74.74175162864856
1781 -0.038211490400135516 -75.5981352230533 -0.039353224262595174 -75.49460690105342
1801 -0.03808544594794512 -76.36065938118834 -0.03798516597598791 -76.25828857021413
1821 -0.038115741312503816 -77.12244879435737 -0.03865599259734154 -77.01979612139996
1841 -0.03813681360334158 -77.88508404120792 -0.03706125058233738 -77.7800055251458
1861 -0.03818919658660889 -78.64919426050031 -0.03827661592513323 -78.54092777790515
1881 -0.038147041387856004 -79.41169889047734 -0.03831949755549431 -79.30366696929573
1901 -0.038042718358337876 -80.17372917179009 -0.03806270696222782 -80.07055040085702
1921 -0.03799208980053663 -80.93359595481296 -0.0382719587534666 -80.83458814462661
1941 -0.03806272950023413 -81.69444031100709 -0.03801768328994513 -81.59096984630465
1961 -0.03810013420879841 -82.45546664688726 -0.03837272431701422 -82.35141172455633
1981 -0.03819706235080957 -83.21924744117993 -0.038855099305510524 -83.10954202888543
