# Supplementary material for: Learning nonequilibrium statistical mechanics and dynamical phase transitions
Source: Nat Commun. 2024 Feb 6;15:1117. doi: 10.1038/s41467-024-45172-8 (PMC10847122; doi:10.1038/s41467-024-45172-8)
Supplement: Supplementary file 4 — Supplementary Data 1 [file 41467_2024_45172_MOESM4_ESM.zip › DPT-main/PlotTemplate/plot_KL_divergence/out/finite_time_less_epochs/SE/L4_D2W32K5_E10BS1k/logs-0.50/log.txt]

21 -0.08467221781611442 -1.8464108638465406 -0.09199561513960361 -1.853630119934678
41 -0.07890369892120361 -3.4712712105363606 -0.07272054105997086 -3.464594950154422
61 -0.07417272664606571 -4.9977348066866405 -0.07796388119459152 -5.000943909585474
81 -0.06997759640216827 -6.436767460405829 -0.07267613224685192 -6.439188999682663
101 -0.06597251258790493 -7.7940974187105905 -0.06300380509346723 -7.789656702242792
121 -0.06212038043886423 -9.072702087275683 -0.05887631922960281 -9.06783742122352
141 -0.05855175033211708 -10.276874743588268 -0.06892134621739388 -10.28709778822958
161 -0.0552701085805893 -11.411141625791787 -0.06472995392978191 -11.420063873752948
181 -0.052220660261809826 -12.482960588112475 -0.05692521631717682 -12.488532385602591
201 -0.04963223785161972 -13.49992233160883 -0.049401075951755045 -13.49959594272077
221 -0.04755575638264418 -14.470341889001427 -0.04860574807971716 -14.47250785920769
241 -0.04578277748078108 -15.401482450030743 -0.04563871659338474 -15.397673841752109
261 -0.04423366729170084 -16.300806739740064 -0.04462057407945395 -16.301771103404455
281 -0.042953398637473585 -17.172039357572785 -0.04456041362136602 -17.176068946160367
301 -0.041970011219382285 -18.02018430642783 -0.04557691980153322 -18.026030600629745
321 -0.04110961593687534 -18.84935921616852 -0.04501456283032894 -18.863663464412088
341 -0.040520050935447215 -19.663111301138994 -0.03836579881608486 -19.672727753035723
361 -0.039859861321747306 -20.464971944876012 -0.0406421871855855 -20.47484273482114
381 -0.03956415336579085 -21.2578879121691 -0.0388810446485877 -21.257307794317605
401 -0.039009439013898375 -22.04280803967267 -0.038469929434359076 -22.04593194127083
421 -0.0386594258248806 -22.817805368267006 -0.03920003455132246 -22.8268742058426
441 -0.03820221871137619 -23.58586816657334 -0.038851441070437434 -23.6022249996662
461 -0.03820870090276003 -24.3505548108369 -0.03848859127610922 -24.36187218874691
481 -0.03807073123753071 -25.114036212116474 -0.03866721354424953 -25.120902410149565
501 -0.03773928601294756 -25.8714426074177 -0.03676238246262074 -25.882437149249007
521 -0.037833651341497895 -26.627377787604928 -0.038592076115310195 -26.632472502440212
541 -0.03753082398325205 -27.381019584089522 -0.03733369391411543 -27.39245846234262
561 -0.03741541355848312 -28.13001296948642 -0.03826216459274292 -28.145688665285707
581 -0.03748062122613192 -28.878168493695558 -0.035972665250301364 -28.890740270540114
601 -0.03729623574763537 -29.62500848211348 -0.03801969736814499 -29.64702570009976
621 -0.037429526634514335 -30.37376865949481 -0.03700433988124132 -30.3837135631591
641 -0.03726472817361355 -31.12116470150649 -0.03909258861094713 -31.13358045313507
661 -0.03741638213396072 -31.86787239350378 -0.03569397926330566 -31.86610765401274
681 -0.037243221141397956 -32.61483825910835 -0.03686789590865373 -32.61659341305494
701 -0.03690241202712059 -33.35652764085678 -0.03774407766759395 -33.374249678850184
721 -0.037018765695393085 -34.09624289795755 -0.03660728763788938 -34.10832661017777
741 -0.03688297811895609 -34.83529486935583 -0.03626915402710438 -34.852360018156475
761 -0.03690718952566385 -35.57474040333179 -0.03713986519724131 -35.593421427160514
781 -0.03685156721621752 -36.31410217583178 -0.037347549386322496 -36.334526675567034
801 -0.03690609857439995 -37.05124900452792 -0.03717229887843132 -37.07307018134744
821 -0.03716645389795303 -37.792923084273944 -0.036285864748060705 -37.804423305578545
841 -0.03712605498731136 -38.535849818773585 -0.03794352225959301 -38.54510215520858
861 -0.03719370774924755 -39.28005643505605 -0.03735269773751497 -39.27870111055672
881 -0.037336714938282965 -40.02417965978386 -0.03625502660870552 -40.01594295501708
901 -0.03707332573831081 -40.76687833722682 -0.037367785908281805 -40.76589454840866
921 -0.0371046045795083 -41.5098713675514 -0.036647236533463 -41.503663439489884
941 -0.03711081221699715 -42.25350032355636 -0.0357789458706975 -42.24338861079884
961 -0.03723693247884512 -42.99757747426629 -0.03695229049772024 -42.978587760683126
981 -0.03709217682480812 -43.74176464769988 -0.036389530263841154 -43.72089810213072
1001 -0.03704573195427656 -44.483352618105705 -0.03634694367647171 -44.46518445750696
1021 -0.03708129562437534 -45.22649715524165 -0.03636934664100409 -45.20573858032001
1041 -0.03709955308586359 -45.96752369422466 -0.03605343848466873 -45.944481684733155
1061 -0.03683138955384493 -46.70795609205962 -0.035218450054526326 -46.693750365544076
1081 -0.03700580503791571 -47.44624891858549 -0.03790143989026547 -47.42676703231406
1101 -0.0368958093225956 -48.185227502696236 -0.03676243890076876 -48.1710517526604
1121 -0.036949800327420235 -48.92343848198655 -0.03728654757142067 -48.91079184850675
1141 -0.036946969106793404 -49.6614586055279 -0.03667411133646965 -49.64851138619703
1161 -0.03693425562232733 -50.40137598514559 -0.03695293292403221 -50.3894002835266
1181 -0.037049971707165244 -51.14118550922722 -0.03666981402784586 -51.122183852177095
1201 -0.0370478693395853 -51.882336097396916 -0.03691555615514517 -51.86384660406036
1221 -0.03676009383052588 -52.620320855267344 -0.037059396505355835 -52.61217403942719
1241 -0.037034828402101996 -53.35971382725984 -0.03650874271988869 -53.33855011649431
1261 -0.03704156689345837 -54.10003389511258 -0.0383666941896081 -54.07990074791015
1281 -0.03699930664151907 -54.84031371474266 -0.038017436116933825 -54.81837236694992
1301 -0.037241789512336254 -55.58442489095031 -0.03791366331279278 -55.54842640766876
1321 -0.03713639285415411 -56.32726394925264 -0.0364421121776104 -56.28937029913072
1341 -0.037012660317122935 -57.06825191825626 -0.03725043311715126 -57.0323466163129
1361 -0.03706043902784586 -57.809939709119476 -0.037261566147208214 -57.77075309548531
1381 -0.03688794318586588 -58.550475138053265 -0.03701087385416031 -58.51668490134183
1401 -0.03707729242742062 -59.29061124119905 -0.039082061499357224 -59.250723393075205
1421 -0.0370442371815443 -60.03234343361106 -0.03709023259580135 -59.989581929892346
1441 -0.03683279361575842 -60.7721125649288 -0.036031405255198476 -60.73612788710747
1461 -0.037156172655522825 -61.51224850118157 -0.03726146686822176 -61.46241730339828
1481 -0.03702771551907062 -62.25322307851163 -0.0367627089843154 -62.207916725240686
1501 -0.036900650896131995 -62.99249558486042 -0.037161605432629585 -62.95134996622804
1521 -0.03677928019315004 -63.72911302596329 -0.03646423220634461 -63.69445987958464
1541 -0.03688148446381092 -64.46472525149582 -0.03727390356361866 -64.42867378145459
1561 -0.03681628070771694 -65.20165514554827 -0.036670248582959176 -65.17169562764468
1581 -0.03677598275244236 -65.93803987670691 -0.03829577080905437 -65.91306277625267
1601 -0.0369015296921134 -66.67472914420071 -0.03628875724971294 -66.6459737202153
1621 -0.03696523327380419 -67.41479534823452 -0.036221488006412984 -67.38386240117258
1641 -0.03702886663377285 -68.15532331969594 -0.036390462704002854 -68.11945173684514
1661 -0.03705896176397801 -68.89689554926015 -0.03707322776317597 -68.85721153635538
1681 -0.03725339639931917 -69.64159887842843 -0.03699049036949873 -69.58939862959093
1701 -0.037110313028097155 -70.38846275825063 -0.03676536064594984 -70.33371569570158
1721 -0.03697807230055332 -71.1289510011674 -0.036600535921752456 -71.08151127751921
1741 -0.036814633198082446 -71.8683777058498 -0.03628681544214487 -71.82603974379603
1761 -0.0368343397974968 -72.6050253149123 -0.036467254348099234 -72.56559970192616
1781 -0.03689348716288805 -73.34329179804784 -0.03627432510256767 -73.30266754403715
1801 -0.037059078179299834 -74.08524713236852 -0.036956224404275415 -74.0352560862899
1821 -0.03714307006448507 -74.82972379699366 -0.03656730130314827 -74.77018535435204
1841 -0.0370299493893981 -75.57202971875681 -0.036663698963820934 -75.51442708019167
1861 -0.03716649208217859 -76.31290275491787 -0.03663648217916489 -76.24833059627561
1881 -0.037158488668501376 -77.05653123166422 -0.03685911670327187 -76.98695653975007
1901 -0.037057754769921306 -77.79893651083121 -0.03716968707740307 -77.73429739046837
1921 -0.037191303260624406 -78.54002222027641 -0.03775954265147448 -78.46798387262967
1941 -0.03710217792540789 -79.2828346889467 -0.03712335117161274 -79.21201899610462
1961 -0.03709108792245388 -80.02549371644865 -0.03629775531589985 -79.95438945367934
1981 -0.037112803757190706 -80.76747843809437 -0.036727139912545684 -80.69277160484349
