# Supplementary material for: Learning nonequilibrium statistical mechanics and dynamical phase transitions
Source: Nat Commun. 2024 Feb 6;15:1117. doi: 10.1038/s41467-024-45172-8 (PMC10847122; doi:10.1038/s41467-024-45172-8)
Supplement: Supplementary file 4 — Supplementary Data 1 [file 41467_2024_45172_MOESM4_ESM.zip › DPT-main/PlotTemplate/plot_KL_divergence/out/finite_time_less_epochs/SE/L4_D2W32K5_E10BS1k/logs-0.55/log.txt]

21 -0.07730697058141231 -1.674250412359834 -0.08456475138664246 -1.6815113488584756
41 -0.07256819903850556 -3.1621518887579447 -0.06811303645372391 -3.1573424901813274
61 -0.06889993697404861 -4.5736606240272515 -0.07016963697969913 -4.574713114649058
81 -0.06574254669249058 -5.9183615591377015 -0.06958978548645973 -5.921173616126177
101 -0.06274919882416725 -7.201341912150382 -0.06142036374658346 -7.19679663106799
121 -0.05983158443123102 -8.424812835268675 -0.05297558382153511 -8.412604782544076
141 -0.05701899565756321 -9.590762523002923 -0.06352956891059876 -9.592573114670813
161 -0.0544245881959796 -10.702203934825954 -0.06519774459302426 -10.703188434056937
181 -0.051794879324734214 -11.76168173681944 -0.05882068127393723 -11.764472039788961
201 -0.049466658011078836 -12.77256298121064 -0.052099340967833994 -12.776477105729283
221 -0.04745968021452427 -13.740142090991135 -0.050070625729858875 -13.745500898920001
241 -0.04566852673888207 -14.66991051062941 -0.04315111804753542 -14.67581767868251
261 -0.04418002311140299 -15.567078124545507 -0.04435941521078348 -15.580916879512369
281 -0.04276983197778463 -16.436099042370902 -0.04357003699988127 -16.454632560163734
301 -0.041704241372644904 -17.28122303225099 -0.045632244646549226 -17.30758139435201
321 -0.04095249380916357 -18.105291745625426 -0.042944641783833504 -18.128070965223007
341 -0.0401189710944891 -18.912665868364265 -0.033208754099905494 -18.93126469664275
361 -0.03958890698850155 -19.71024404149502 -0.04158296417444944 -19.72486126469448
381 -0.03911013379693031 -20.49505097027868 -0.035301230102777484 -20.50416395300999
401 -0.038646481744945047 -21.270422993041567 -0.03863208703696728 -21.278206522855903
421 -0.0381494652479887 -22.03681019283831 -0.03704785965383053 -22.045968806091697
441 -0.03797930106520653 -22.799750544317064 -0.03808883298188448 -22.797313941922038
461 -0.037624149583280087 -23.554960279352954 -0.03723753169178963 -23.554033028986304
481 -0.03735735733062029 -24.305134169571094 -0.03799596913158894 -24.303910725843163
501 -0.0371245089918375 -25.050462498143307 -0.03695512879639864 -25.04500904502347
521 -0.03667024578899145 -25.787785018049174 -0.03683952447026968 -25.79597079558297
541 -0.03642543163150549 -26.519344877265382 -0.03826221637427807 -26.54364186106248
561 -0.036378616280853746 -27.249635428190224 -0.03880244642496109 -27.27260521976275
581 -0.036547769978642466 -27.979116711206732 -0.037097916938364506 -28.001689472701376
601 -0.03626099396497011 -28.703648289293046 -0.039253752678632736 -28.72784159248692
621 -0.03619464822113514 -29.427319923974565 -0.032402072288095954 -29.449918879289157
641 -0.03618559874594211 -30.151584284007544 -0.0374218637123704 -30.178451490867864
661 -0.036370519548654556 -30.876754578389228 -0.033775624074041846 -30.886835474241508
681 -0.036542003974318504 -31.606053300574427 -0.037351112253963946 -31.60253651980309
701 -0.03639734797179699 -32.33475855682046 -0.0353206817060709 -32.32588111814109
721 -0.03640784248709679 -33.06227015517652 -0.036870533414185044 -33.046042051166275
741 -0.03608857896178961 -33.78672602213919 -0.03577278554439545 -33.78063216097649
761 -0.035907504893839357 -34.50739830229432 -0.03684401027858257 -34.51020241100337
781 -0.03597424309700727 -35.22659527286888 -0.034886888414621356 -35.22484339941288
801 -0.035982264950871465 -35.94693638700992 -0.03709091618657112 -35.948272451944604
821 -0.03576157409697771 -36.665134984813626 -0.03419781699776649 -36.67446408309037
841 -0.035904902033507824 -37.38031744156033 -0.036637124791741374 -37.38742820601905
861 -0.035791661217808725 -38.09812293555589 -0.036037702858448026 -38.1111437965184
881 -0.03580171130597591 -38.81309158578515 -0.03616594895720482 -38.8273659203201
901 -0.03582834918051958 -39.52945457976311 -0.03714030906558037 -39.546760825440224
921 -0.035848246142268184 -40.24593461453914 -0.035483247973024844 -40.262808666378206
941 -0.035923455841839314 -40.96254737693816 -0.036394924484193326 -40.97964490316802
961 -0.03598495293408632 -41.681501911580554 -0.035471292585134505 -41.69441021326923
981 -0.035864928364753725 -42.40063574519008 -0.03534821793437004 -42.412701218016394
1001 -0.03604884780943394 -43.11815609093756 -0.03564568664878607 -43.12154121994967
1021 -0.0360772754997015 -43.83891091924162 -0.0361493868753314 -43.84288282282646
1041 -0.035870269499719144 -44.557837751507776 -0.034761586040258405 -44.564352762699095
1061 -0.03594712130725384 -45.27558994069696 -0.034685828164219855 -45.28234870806332
1081 -0.035467671044170854 -45.988675829768184 -0.034719984978437424 -46.02593228593465
1101 -0.0355230649933219 -46.69722773078829 -0.035480885021388534 -46.736586515605424
1121 -0.0357024097815156 -47.41091085560622 -0.035390957817435266 -47.446263892762346
1141 -0.03589742537587881 -48.127988525293794 -0.03675691280514002 -48.15816822629421
1161 -0.03593456260859966 -48.84701363369828 -0.03601114135235548 -48.87287672078236
1181 -0.03594400193542242 -49.56507820412522 -0.03586665019392967 -49.58802117621524
1201 -0.036042144149541856 -50.284163959696954 -0.034306260757148266 -50.303679593000545
1221 -0.035888935625553134 -51.00405727531766 -0.03608401399105787 -51.03010189766063
1241 -0.03579704184085131 -51.72068137135361 -0.03538119215518236 -51.749481837917116
1261 -0.035571562498807906 -52.43501380812381 -0.03629675712436438 -52.4809888093732
1281 -0.03589913789182901 -53.14847020879393 -0.03584940936416388 -53.18317368989807
1301 -0.03598724640905857 -53.86760885473347 -0.03553880266845226 -53.89178278790784
1321 -0.03596599288284778 -54.587826812826165 -0.03602822758257389 -54.61170945046468
1341 -0.0359170064330101 -55.30911495145416 -0.035573648475110534 -55.32952374862505
1361 -0.03612007517367601 -56.030207300558736 -0.036156724020838735 -56.03954330338164
1381 -0.036092692986130714 -56.751812683604705 -0.03624776490032673 -56.75931075429543
1401 -0.03591213934123516 -57.470035262592184 -0.03712424430996179 -57.48756224149838
1421 -0.035984098166227343 -58.188975067623 -0.035949131660163405 -58.19886905951425
1441 -0.03581349588930607 -58.908422163873965 -0.03583013918250799 -58.92273109527305
1461 -0.03576113134622574 -59.62393176388 -0.035188646055758 -59.64190284004435
1481 -0.03572932854294777 -60.33781824577605 -0.03557864930480718 -60.361319058109096
1501 -0.03588118068873882 -61.0538990527392 -0.035357245989143846 -61.070588431041706
1521 -0.035825401172041894 -61.77098381668334 -0.03635289222002029 -61.79578142249959
1541 -0.035882496275007725 -62.48727731648837 -0.03547418061643839 -62.50735111320393
1561 -0.0358435645699501 -63.20442897249016 -0.03569149561226368 -63.225951612088835
1581 -0.0357451219111681 -63.921480380557504 -0.036576942168176176 -63.947956672776506
1601 -0.035706860944628716 -64.63612734414639 -0.03696014415472746 -64.6671703102999
1621 -0.03589421715587378 -65.35127188619227 -0.034458510018885134 -65.37358263833454
1641 -0.035938031040132046 -66.07097727935762 -0.03622668944299221 -66.09001728640875
1661 -0.036117814108729364 -66.78972881920635 -0.03639306090772152 -66.79795104330411
1681 -0.036006892658770086 -67.51102646440266 -0.03587739486247301 -67.52127157757062
1701 -0.035698020830750465 -68.22820658050479 -0.0356423482298851 -68.2524078444578
1721 -0.035696142353117466 -68.94191774204377 -0.035233049839735034 -68.96977765457706
1741 -0.03565496932715177 -69.65470269657675 -0.03526878599077463 -69.68779132077472
1761 -0.03571624010801315 -70.36932910736654 -0.035830233432352546 -70.40508751841261
1781 -0.035384854301810265 -71.08114810902627 -0.035068985633552076 -71.13493885425851
1801 -0.03569393437355757 -71.79210783652967 -0.03430377952754497 -71.84066595481711
1821 -0.035852822661399844 -72.50837801434106 -0.036530909687280656 -72.55131938504056
1841 -0.035846859216690063 -73.2241148024798 -0.03574521448463201 -73.26906093964355
1861 -0.035628375969827174 -73.93856093790386 -0.03639594092965126 -73.99670007107783
1881 -0.035456362180411816 -74.64826319646093 -0.03549432978034019 -74.72144796187061
1901 -0.035570325888693334 -75.358230708167 -0.036038724891841414 -75.43457205919552
1921 -0.03554241172969341 -76.06960796192294 -0.035553290508687496 -76.15326510900633
1941 -0.035656098276376724 -76.78230691943322 -0.03619786947965622 -76.86575061986224
1961 -0.03574604336172342 -77.49714815765627 -0.03599607367068529 -77.57735644588249
1981 -0.03574384246021509 -78.2129255076871 -0.03704947233200073 -78.29459585463631
