# Supplementary material for: Learning nonequilibrium statistical mechanics and dynamical phase transitions
Source: Nat Commun. 2024 Feb 6;15:1117. doi: 10.1038/s41467-024-45172-8 (PMC10847122; doi:10.1038/s41467-024-45172-8)
Supplement: Supplementary file 4 — Supplementary Data 1 [file 41467_2024_45172_MOESM4_ESM.zip › DPT-main/PlotTemplate/plot_KL_divergence/out/finite_time_less_epochs/SE/L4_D2W32K5_E10BS1k/logs-0.60/log.txt]

21 -0.07037573419511318 -1.5154385700821877 -0.07704825475811958 -1.5221583470702171
41 -0.06649776883423328 -2.8738459825515745 -0.06317607313394547 -2.870459616929294
61 -0.06365070790052414 -4.172858583927155 -0.06343370601534844 -4.1729813180863875
81 -0.06128317657858133 -5.42091105077416 -0.06473934501409531 -5.424424949474635
101 -0.05902301501482725 -6.622327728755776 -0.05813302043825388 -6.6212767321616415
121 -0.05686012338846922 -7.7793581312522315 -0.05138937532901764 -7.773517425730827
141 -0.05473065916448831 -8.893243091739716 -0.058989789336919785 -8.897058655880395
161 -0.05283794533461332 -9.966114365495745 -0.0628255883231759 -9.970970685966314
181 -0.05080664120614529 -10.999654202163224 -0.05812281724065542 -11.000224298425023
201 -0.04886584598571062 -11.994797228835527 -0.05006154105067253 -11.990828556008644
221 -0.04714066926389933 -12.953420734405524 -0.04522161688655615 -12.949211316183213
241 -0.04557586200535298 -13.87851797118784 -0.04161175340414047 -13.875576209835714
261 -0.04421509858220816 -14.77471413556487 -0.04130227975547314 -14.76593500059099
281 -0.04277757853269577 -15.644695693254477 -0.045304772444069386 -15.651516308821746
301 -0.04187744166702032 -16.490126606822017 -0.042531253397464754 -16.488497397117328
321 -0.04093984160572291 -17.317525606974975 -0.03652374967932701 -17.30970340613277
341 -0.03997764009982348 -18.126200216263545 -0.03943443968892098 -18.12628404516728
361 -0.03910295385867357 -18.916818544827418 -0.037601222097873685 -18.93402386363597
381 -0.03865912053734064 -19.69409393165262 -0.03620098419487476 -19.702137901447724
401 -0.03796430677175522 -20.45951297860594 -0.03715229760855436 -20.482736658677474
421 -0.037578755989670753 -21.21375150587411 -0.03927653692662716 -21.236166044324648
441 -0.037198924086987974 -21.961919777654124 -0.04012980386614799 -21.98922888878733
461 -0.03686198424547911 -22.701790787279624 -0.042169423587620256 -22.736206782609226
481 -0.036399284936487676 -23.435129050351694 -0.03055570013821125 -23.46657151747495
501 -0.03614895865321159 -24.16161258742215 -0.038488762266933915 -24.20017566159368
521 -0.03587919045239687 -24.88097953554245 -0.03364218790084124 -24.926691276952624
541 -0.03567452318966389 -25.597082583233735 -0.03691503349691629 -25.657241179235285
561 -0.035362031869590284 -26.307860086672036 -0.03529800660908222 -26.38130263052881
581 -0.03547136560082435 -27.017264656163785 -0.03548603150993586 -27.081823444645863
601 -0.03555928822606802 -27.72813076283786 -0.035432939417660236 -27.783180951420228
621 -0.03552861139178276 -28.438836694881353 -0.034722729586064816 -28.486260438989856
641 -0.03514799289405346 -29.146476680971716 -0.03644338473677635 -29.214996334072215
661 -0.035187678225338456 -29.849529856070905 -0.03417535331100226 -29.918334152363247
681 -0.035069011896848676 -30.552078670449593 -0.03549221139401197 -30.624224554467947
701 -0.034968923218548296 -31.2530887935311 -0.035421255975961685 -31.332903982046997
721 -0.034861112013459206 -31.950224250741346 -0.034411652758717534 -32.038475186564035
741 -0.03499427791684866 -32.64782535545534 -0.03516028020530939 -32.73084820583465
761 -0.03497599959373474 -33.347956558316994 -0.03410436771810055 -33.43135309312494
781 -0.0350221173837781 -34.04806067440664 -0.03509279675781727 -34.12912599202245
801 -0.03497141432017088 -34.749665215797776 -0.03450476974248886 -34.83146939184516
821 -0.03480492178350687 -35.44813964515929 -0.0347774401307106 -35.53806696590035
841 -0.03490676451474428 -36.1456615140662 -0.03488313294947147 -36.231031615845865
861 -0.03495392613112926 -36.84434353616093 -0.034514510072767735 -36.926555938832465
881 -0.034940329007804395 -37.54339865222576 -0.035125051997601985 -37.627458216249956
901 -0.034872649051249024 -38.241700782999445 -0.03322181086987257 -38.32541518118232
921 -0.03486774601042271 -38.93789629507814 -0.03474005106836557 -39.02491540331393
941 -0.0347274424508214 -39.6319595303387 -0.034822579100728036 -39.72643664255739
961 -0.034624405391514304 -40.3263946462423 -0.03467623479664326 -40.42947658710183
981 -0.03448525257408619 -41.017931911163075 -0.03562687989324331 -41.13179435934873
1001 -0.034633058309555056 -41.70951377153401 -0.033405722677707674 -41.82194848777727
1021 -0.03453360553830862 -42.40249917227781 -0.034330358169972895 -42.5233680012636
1041 -0.034475264884531495 -43.0923336386681 -0.034536158479750154 -43.22283118972557
1061 -0.034764797799289225 -43.786778570897916 -0.03465790618211031 -43.906258317083136
1081 -0.03484384994953871 -44.48483715187761 -0.035125736705958845 -44.59813801292329
1101 -0.03481063935905695 -45.181684133037955 -0.035307294502854344 -45.295722662284966
1121 -0.03465200979262591 -45.87703224327418 -0.035002418980002406 -46.00065749865024
1141 -0.03448355607688427 -46.56894323900344 -0.034458494000136855 -46.70553997363895
1161 -0.034643152728676796 -47.25962280444802 -0.03497612588107586 -47.39578609168529
1181 -0.034740008786320685 -47.95303672682494 -0.03439967893064022 -48.08427903149276
1201 -0.03486247006803751 -48.65066011827438 -0.03498551156371832 -48.77704315297304
1221 -0.034663602150976656 -49.346923729218524 -0.03460562042891979 -49.48380547352132
1241 -0.0346362454816699 -50.03973810859023 -0.03455802220851183 -50.183494722284344
1261 -0.034480040147900584 -50.73014102764425 -0.033598401583731174 -50.887953482475105
1281 -0.03450653161853552 -51.41876955106852 -0.032622696831822395 -51.58067563595248
1301 -0.034560170583426954 -52.10746285449711 -0.032644296251237395 -52.274998166691496
1321 -0.034756096079945564 -52.79977086745199 -0.03515560142695904 -52.96233709361401
1341 -0.034753985702991486 -53.49663931671526 -0.033583810180425645 -53.65771316513416
1361 -0.03470900449901819 -54.19111136142161 -0.03597532231360674 -54.35719787161795
1381 -0.03480210527777672 -54.88592269122597 -0.035826435498893264 -55.05295599056406
1401 -0.03475008774548769 -55.581047821789944 -0.03562627155333757 -55.7495797309093
1421 -0.03456934243440628 -56.273246016539595 -0.034773475490510464 -56.453124930616454
1441 -0.03470682539045811 -56.96549854930487 -0.03479676768183708 -57.14283574884758
1461 -0.0347319196909666 -57.66125366035845 -0.03440042976289988 -57.83703947477042
1481 -0.034677605517208575 -58.35669074859466 -0.034594003297388556 -58.534760251082474
1501 -0.034854145161807536 -59.05157292950895 -0.03416357021778822 -59.22243830692023
1521 -0.03475832939147949 -59.74761879649011 -0.03433069940656423 -59.92284976877274
1541 -0.03468534983694553 -60.44135579541324 -0.034724092297255996 -60.62249543806541
1561 -0.03485914934426546 -61.137271621078234 -0.03489152956753969 -61.31142232185235
1581 -0.03474204856902361 -61.83192789610474 -0.03495450560003519 -62.011871662084076
1601 -0.03497503120452165 -62.53016416318713 -0.034691722504794596 -62.697170165367474
1621 -0.035015114955604075 -63.23131790254265 -0.035209810361266136 -63.391434232797515
1641 -0.034920011274516584 -63.93176366128027 -0.03549647685140371 -64.09112725099556
1661 -0.03503522984683514 -64.63077215757221 -0.036191072314977646 -64.78404028015218
1681 -0.03479445297271013 -65.33014016859231 -0.03547249846160412 -65.49260742636405
1701 -0.03481104392558336 -66.02665765974669 -0.03593650683760643 -66.18868319839245
1721 -0.034653633646667 -66.72115580905226 -0.03504199255257845 -66.88997230194518
1741 -0.034619932249188426 -67.41443088091906 -0.03524974305182695 -67.58934098370386
1761 -0.034646881744265556 -68.10865810960527 -0.03434778116643429 -68.28391190553097
1781 -0.034638085216283795 -68.80199392661449 -0.034234406612813476 -68.97930006096153
1801 -0.034812817350029945 -69.49727654587475 -0.034086575359106065 -69.66518569579364
1821 -0.03465557433664799 -70.19225997142492 -0.033784820698201656 -70.36961145559341
1841 -0.03484090249985457 -70.88675592672077 -0.03447082806378603 -71.0567042551005
1861 -0.03475634418427944 -71.58337553013114 -0.03510183747857809 -71.75737886531293
1881 -0.03474671319127083 -72.27882886473085 -0.03402445800602436 -72.45497332634419
1901 -0.03469853773713112 -72.97346231136468 -0.03393248841166496 -73.15339693231519
1921 -0.034720417112112045 -73.6682355487719 -0.03378549925982952 -73.84786246428281
1941 -0.03469629269093275 -74.36212779283518 -0.03331338781863451 -74.54657431496322
1961 -0.03495840597897768 -75.05836853198701 -0.034053939394652843 -75.22904369840414
1981 -0.03487992603331804 -75.75636635255061 -0.03502203989773989 -75.9295055430384
