# Supplementary material for: Learning nonequilibrium statistical mechanics and dynamical phase transitions
Source: Nat Commun. 2024 Feb 6;15:1117. doi: 10.1038/s41467-024-45172-8 (PMC10847122; doi:10.1038/s41467-024-45172-8)
Supplement: Supplementary file 4 — Supplementary Data 1 [file 41467_2024_45172_MOESM4_ESM.zip › DPT-main/PlotTemplate/plot_KL_divergence/out/finite_time_less_epochs/SE/L4_D2W32K5_E10BS1k/logs-0.65/log.txt]

21 -0.06393848042935132 -1.3693541267886757 -0.0702441044151783 -1.3756939325481652
41 -0.060753355547785756 -2.6060182085260752 -0.05828572884202003 -2.6034089962020524
61 -0.05852872803807259 -3.7967090371996157 -0.05738344546407461 -3.795598689839245
81 -0.05677946638315916 -4.948958836309611 -0.06072968002408743 -4.951835538074374
101 -0.055097752064466474 -6.066489506885406 -0.054475968703627586 -6.063925615884366
121 -0.05350619126111269 -7.151168441958722 -0.04906544964760542 -7.145552262477579
141 -0.051929740607738493 -8.20440331753343 -0.05141288153827191 -8.202941178344194
161 -0.05050253439694643 -9.22724086549133 -0.05661673396825791 -9.233960988186302
181 -0.04903559014201164 -10.220875899679964 -0.05363159384578466 -10.22069266419858
201 -0.04764846283942461 -11.186705034598711 -0.048770620860159396 -11.179671128839257
221 -0.046288364380598065 -12.125355373322968 -0.04106923099607229 -12.111532943323256
241 -0.045015949010849 -13.037239797972148 -0.0415362847968936 -13.02723455615342
261 -0.043754382990300655 -13.924147659912709 -0.04242269191890955 -13.920819437131291
281 -0.0426678903400898 -14.78833322096616 -0.04995321463793516 -14.787608344294135
301 -0.041669979132711886 -15.63095309082419 -0.030158502142876388 -15.619364298786971
321 -0.04075378477573395 -16.45425730254502 -0.04033979102969169 -16.450410454906528
341 -0.039925801753997806 -17.259854468703278 -0.037490423768758774 -17.256128565780816
361 -0.039200902171432975 -18.04963304642589 -0.03787199072539806 -18.046580903418363
381 -0.03848004247993231 -18.82570139542223 -0.03821917027235031 -18.83229571431875
401 -0.03783601764589548 -19.58763249348849 -0.04154601935297251 -19.605250611901276
421 -0.037443580105900764 -20.340247119776905 -0.04356788322329521 -20.35204400178045
441 -0.03698246367275715 -21.085912239737812 -0.03814179766923189 -21.088447891641405
461 -0.0367621760815382 -21.823868893831964 -0.03356316946446895 -21.817722353059793
481 -0.03633828964084387 -22.554977357015 -0.035834317281842235 -22.548552108276624
501 -0.036086210422217845 -23.278693757019923 -0.03505529146641493 -23.27018303042276
521 -0.03550340328365564 -23.9939159683883 -0.03480431251227856 -24.007275127898893
541 -0.0352072199806571 -24.700091025605783 -0.034524177014827725 -24.72715624487027
561 -0.03513824995607138 -25.40386353675274 -0.034563633054494856 -25.42308248253539
581 -0.035279886424541475 -26.107717729359848 -0.034872051887214185 -26.105899503547697
601 -0.03505755942314863 -26.81327417772262 -0.03485472183674574 -26.808924243412914
621 -0.034774213843047616 -27.512202563695595 -0.03533940184861421 -27.51592823592947
641 -0.0344651285558939 -28.20532294400035 -0.035283754020929335 -28.223287109378738
661 -0.03430764693766832 -28.89305996969341 -0.03634854927659035 -28.92043092204259
681 -0.03431556150317192 -29.579999146424207 -0.03462381139397621 -29.60591897657143
701 -0.03425252959132195 -30.265853082574875 -0.03525116164237261 -30.291866493597638
721 -0.034227180108428 -30.949642680212825 -0.03493559882044792 -30.976301356218766
741 -0.03424483072012663 -31.6345629090443 -0.03685747068375349 -31.661345929931866
761 -0.034251601248979566 -32.32042953204362 -0.03580419346690178 -32.33754005124795
781 -0.03423506319522858 -33.00496574603017 -0.03336840346455574 -33.01810915498065
801 -0.03403146024793387 -33.68761532269414 -0.03488872293382883 -33.713071074429905
821 -0.03412483222782612 -34.36926727201786 -0.03479883540421724 -34.382550582662226
841 -0.034247816726565364 -35.05260591153053 -0.03590949326753616 -35.06007794849575
861 -0.034048153646290304 -35.73535502701996 -0.03741013668477535 -35.751966417394584
881 -0.033918132074177265 -36.4148766864091 -0.03291812539100647 -36.43210649769753
901 -0.03371298350393772 -37.09111247602849 -0.03359202705323696 -37.12044959831984
921 -0.03379216585308313 -37.766763186641015 -0.03345276210457086 -37.79376980243251
941 -0.03403643984347582 -38.445584602653945 -0.035033736191689965 -38.45805236538871
961 -0.03403332140296698 -39.125809468142656 -0.03401571325957775 -39.13316981950773
981 -0.03397624511271715 -39.80794894937423 -0.03509093746542931 -39.814673834852854
1001 -0.034047053940594194 -40.48880777563896 -0.03439139910042286 -40.48411982003597
1021 -0.034131517820060256 -41.171976014971676 -0.03493686243891716 -41.15552855934947
1041 -0.03401394970715046 -41.854639288969295 -0.033796675689518454 -41.84015145655721
1061 -0.03410187661647797 -42.535011938586784 -0.032944700121879576 -42.51102046901361
1081 -0.03422693442553282 -43.219256024435126 -0.03304099589586258 -43.18153225034476
1101 -0.0339943865314126 -43.90071090999987 -0.03304256852716207 -43.86930177574979
1121 -0.03384437989443541 -44.578236103989155 -0.03281886745244265 -44.5559444371611
1141 -0.03390342444181442 -45.2545740464702 -0.031763842329382896 -45.227530428767224
1161 -0.033744913153350355 -45.9312171353027 -0.03342107143253088 -45.916128638200476
1181 -0.03362288009375334 -46.60424857567993 -0.03315789829939604 -46.60170582663269
1201 -0.03352421876043081 -47.276608895696675 -0.03397989477962256 -47.284862810187064
1221 -0.033556802198290825 -47.947903120145185 -0.033819019608199594 -47.95780195696282
1241 -0.033568977005779745 -48.62010639701036 -0.033395630121231076 -48.632408120669446
1261 -0.03369056209921837 -49.29212196860458 -0.033590293303132054 -49.30132004525513
1281 -0.03365596421062946 -49.966158786043486 -0.03254782203584909 -49.97954249102623
1301 -0.033756366558372976 -50.63955531753595 -0.030151632614433765 -50.647169013973325
1321 -0.03377100769430399 -51.31380755137647 -0.032076956890523436 -51.32704574959351
1341 -0.033683718927204606 -51.98921310063447 -0.031699870713055134 -52.008846190478636
1361 -0.03357044607400894 -52.66145472414787 -0.030023925472050905 -52.68984815739093
1381 -0.03377913683652878 -53.33536146301771 -0.03545321524143219 -53.359359527844916
1401 -0.03390494324266911 -54.011285248026184 -0.03509305324405432 -54.02696486590428
1421 -0.0337204122915864 -54.68811400122932 -0.03447185941040516 -54.713553311023844
1441 -0.03362465277314186 -55.36174646206191 -0.03354391567409039 -55.392820305470366
1461 -0.03363321069628 -56.03538961578151 -0.03417622186243534 -56.07280661826951
1481 -0.033737127855420115 -56.7089554866775 -0.0341715008020401 -56.74057446317743
1501 -0.03360806871205568 -57.38263398334375 -0.03403730671852827 -57.42475709365677
1521 -0.03360714465379715 -58.05434085819861 -0.03383986484259367 -58.100622351374426
1541 -0.033682013489305974 -58.72752698883405 -0.03382889684289694 -58.769213095586714
1561 -0.03373837284743786 -59.40246184598646 -0.03377701416611671 -59.446762127336086
1581 -0.03376368023455143 -60.07783540990195 -0.034283941984176634 -60.11904383227226
1601 -0.03376068361103535 -60.75353824067852 -0.03431684672832489 -60.795869479514636
1621 -0.0338374013081193 -61.42965079192063 -0.03408855479210615 -61.465373108908516
1641 -0.03386494927108288 -62.10728180352589 -0.03339019492268562 -62.13728936780244
1661 -0.0338466364890337 -62.78428980242451 -0.033320050314068796 -62.81329038329423
1681 -0.033922042697668076 -63.46148138493289 -0.03348105065524578 -63.48431837847457
1701 -0.03377661071717739 -64.13844710700205 -0.03332771509885788 -64.16666635964067
1721 -0.033785580098628996 -64.81352249365288 -0.033974291384220125 -64.8444734494202
1741 -0.03377583976835012 -65.48893572296934 -0.033351771719753745 -65.52241996424273
1761 -0.03371337782591581 -66.1638989102094 -0.0332542147487402 -66.20023954994979
1781 -0.03374167419970035 -66.84009051322923 -0.03366586174815893 -66.8731355778873
1801 -0.03360744789242744 -67.51412136033161 -0.03381033670157194 -67.55833971779792
1821 -0.03375524319708347 -68.18908911515014 -0.03468262013047933 -68.22615898605433
1841 -0.03355167116969824 -68.86156646125004 -0.03279606252908707 -68.91236005872483
1861 -0.03381113689392805 -69.53549790568634 -0.033898447267711164 -69.5748318850062
1881 -0.03386341650038958 -70.2121913610025 -0.03299145810306072 -70.2438162784091
1901 -0.03371340502053499 -70.8886023452504 -0.03208073973655701 -70.92781667476508
1921 -0.03410351295024157 -71.56837950516481 -0.03219677787274122 -71.58385716807086
1941 -0.03384064342826605 -72.24655527919516 -0.033488848619163035 -72.27604208914555
1961 -0.03404001481831074 -72.92563293445842 -0.03298081941902638 -72.93754033315918
1981 -0.033976527489721776 -73.60418538562942 -0.03348321411758661 -73.61379429632787
