# Supplementary material for: Learning nonequilibrium statistical mechanics and dynamical phase transitions
Source: Nat Commun. 2024 Feb 6;15:1117. doi: 10.1038/s41467-024-45172-8 (PMC10847122; doi:10.1038/s41467-024-45172-8)
Supplement: Supplementary file 4 — Supplementary Data 1 [file 41467_2024_45172_MOESM4_ESM.zip › DPT-main/PlotTemplate/plot_KL_divergence/out/finite_time_less_epochs/SE/L4_D2W32K5_E10BS1k/logs-0.70/log.txt]

21 -0.057988840714097024 -1.2354357942938803 -0.06381917260587215 -1.2412720507010817
41 -0.055230474285781386 -2.3581876244395974 -0.05356249902397394 -2.356439689546824
61 -0.053595046140253545 -3.445550917834043 -0.05257951281964779 -3.4445976290851843
81 -0.0522807415574789 -4.503388031385838 -0.054659442976117134 -4.505737044103444
101 -0.05100528206676245 -5.53505825214088 -0.050406749732792376 -5.5349532280117275
121 -0.04988068621605635 -6.542802934907377 -0.047260891646146774 -6.540151644684378
141 -0.04876567404717207 -7.528312011621893 -0.04859774708747864 -7.52531818263233
161 -0.04773553013801575 -8.492199547216298 -0.053992795012891295 -8.49673357140273
181 -0.046693428233265874 -9.435425789095465 -0.050333436019718646 -9.434001989662645
201 -0.04568648729473353 -10.358464220352474 -0.045051281712949275 -10.353185701370236
221 -0.04470602963119745 -11.261578170768916 -0.04003824610263109 -11.252919817343356
241 -0.04374716412276029 -12.145649969950316 -0.043255438655614854 -12.142165169678629
261 -0.042861557006835936 -13.011022372730075 -0.045317850448191165 -13.007668751850725
281 -0.041968760639429094 -13.858587275631727 -0.040699181519448756 -13.857891938462854
301 -0.0411891533061862 -14.68901696801186 -0.029600195400416852 -14.675973743200306
321 -0.04041649159044027 -15.504012768343095 -0.04077918753027916 -15.49616919755936
341 -0.03975577745586634 -16.305865267105407 -0.03752943240106106 -16.28566628918052
361 -0.03913473691791296 -17.094345622509724 -0.037468298152089116 -17.066367658227684
381 -0.03845689464360476 -17.86886668596418 -0.039533321745693684 -17.847827191464606
401 -0.03791964948177338 -18.631701732240636 -0.04398801662027836 -18.61244666036219
421 -0.037483433820307256 -19.385439687594793 -0.027397868037223817 -19.34594426546246
441 -0.03697088770568371 -20.12919451650234 -0.03605445474386215 -20.095443360693753
461 -0.036531181633472444 -20.863569104671495 -0.03503414560109377 -20.8255293821916
481 -0.03607052359730005 -21.589384792931398 -0.03539855889976025 -21.555484795942906
501 -0.03562369644641876 -22.305192709155406 -0.03428522367030382 -22.28515011500567
521 -0.035479911416769025 -23.015559620037696 -0.03458183966577053 -22.982158682681625
541 -0.03515512812882662 -23.722980909235797 -0.03595625422894955 -23.69364951569588
561 -0.03489356841892004 -24.422881180793063 -0.03745063040405512 -24.397024535574026
581 -0.03453419022262096 -25.117802752368174 -0.03621333353221416 -25.095290985610344
601 -0.03426491096615791 -25.805734559893633 -0.031621321104466915 -25.78917751787231
621 -0.03416508324444294 -26.490106175281134 -0.03226035088300705 -26.466296041198092
641 -0.03402049448341131 -27.171698733791732 -0.03255602363497019 -27.150375597924008
661 -0.03383427523076534 -27.85106110759082 -0.033342076651752 -27.840407937206344
681 -0.0336279395967722 -28.526005193963673 -0.03245224766433239 -28.52516740402208
701 -0.033580171130597594 -29.19905102364721 -0.03349813539534807 -29.19362326469274
721 -0.03351574372500181 -29.868852384015945 -0.03299989644438028 -29.86978575224059
741 -0.03333198707550764 -30.5377053068951 -0.03383227437734604 -30.55045788809658
761 -0.0333763400092721 -31.205674237385416 -0.0337609302252531 -31.203794899024086
781 -0.033437153324484825 -31.87540015652779 -0.03145848959684372 -31.860671778768314
801 -0.03341553714126348 -32.54422034304592 -0.03496041148900986 -32.531773144565534
821 -0.03342839721590281 -33.21308630947027 -0.03265618868172169 -33.18713108729573
841 -0.03337747342884541 -33.88221354801211 -0.03473855499178171 -33.85933214901018
861 -0.03329245038330555 -34.54866670314227 -0.03358199205249548 -34.52114636125045
881 -0.033181820437312125 -35.21399044413123 -0.032342209666967395 -35.18798731500283
901 -0.033021075464785096 -35.874587398022435 -0.03368133679032326 -35.86035907762125
921 -0.03295726981014013 -36.53439609985803 -0.03279975857585669 -36.5256482371129
941 -0.032898975536227226 -37.19269107766454 -0.03304527923464775 -37.18911430323495
961 -0.032819193601608274 -37.85010035112506 -0.033418542519211766 -37.85177413169293
981 -0.03281450644135475 -38.50726985931403 -0.033321171440184115 -38.511786503903544
1001 -0.03291086908429861 -39.165543704852524 -0.03346643466502428 -39.16570610757914
1021 -0.03281831778585911 -39.82161259371794 -0.03264522980898619 -39.826116848923235
1041 -0.03285137172788381 -40.477201807499 -0.03265428189188242 -40.47987933233376
1061 -0.03270465563982725 -41.13351726457484 -0.03363206908106804 -41.14823575299229
1081 -0.032779366709291935 -41.78814901411542 -0.03345192577689886 -41.805345273297235
1101 -0.03263735864311457 -42.44134036637849 -0.032846296578645705 -42.47253583529959
1121 -0.03284973595291376 -43.09668812304742 -0.03255742508918047 -43.11477038208391
1141 -0.03290072344243526 -43.75427087619908 -0.03281181510537863 -43.76392242200667
1161 -0.033163303323090074 -44.41583946309991 -0.03258528020232916 -44.40509162293741
1181 -0.033008857257664205 -45.07657799553133 -0.03293000403791666 -45.07132426192979
1201 -0.032909327559173106 -45.735493243858286 -0.032982207275927065 -45.736372915655316
1221 -0.033115345425903796 -46.3959975255654 -0.03423502501100302 -46.38373939460136
1241 -0.03300508931279182 -47.05791811700917 -0.03433948419988155 -47.040562572423305
1261 -0.03292458225041628 -47.71824994310744 -0.03371617756783962 -47.70670767910772
1281 -0.033047035522758963 -48.379110020585436 -0.03481449075043201 -48.35497683593996
1301 -0.03307288512587547 -49.04185303226121 -0.03399543892592192 -49.008343662880286
1321 -0.03309630267322063 -49.70335022751248 -0.034112300537526605 -49.663795784022575
1341 -0.033083696477115156 -50.365392657183165 -0.03442907202988863 -50.319355687126425
1361 -0.03321253005415201 -51.02737829145048 -0.03704426661133766 -50.971924975793726
1381 -0.03318542707711458 -51.69054631739859 -0.03519880995154381 -51.63008059216655
1401 -0.0331689765676856 -52.352912552282255 -0.0353805810213089 -52.285556543152694
1421 -0.033043472282588485 -53.01452451460067 -0.03141423063352704 -52.94953832821914
1441 -0.03293695989996195 -53.67364692166452 -0.03367167729884386 -53.60982711454847
1461 -0.03304025661200285 -54.33438321836298 -0.03233048692345619 -54.2618722384795
1481 -0.03310879841446877 -54.99491305891429 -0.03349209204316139 -54.916076914314104
1501 -0.03317111656069756 -55.65763302035634 -0.03219022452831268 -55.56446526441716
1521 -0.03298051692545414 -56.32016619406645 -0.03289366625249386 -56.23230246491722
1541 -0.03291923515498638 -56.98065110556786 -0.03306210432201624 -56.892521008476535
1561 -0.032870561629533765 -57.63756877630956 -0.0331465007737279 -57.553969902079466
1581 -0.032550377771258354 -58.291627518273955 -0.03311415426433086 -58.23262500697739
1601 -0.03268861267715693 -58.94416640903809 -0.03214311338961125 -58.88313430240371
1621 -0.03284639548510313 -59.60062565058478 -0.03329012654721737 -59.53055076915765
1641 -0.03290751222521067 -60.25848121847965 -0.03290728442370892 -60.18423220450052
1661 -0.032812788337469104 -60.915223024599335 -0.03295705895870924 -60.84716953234741
1681 -0.03275851141661405 -61.57189021315434 -0.032781329937279224 -61.5062491530552
1701 -0.03241767771542072 -62.224086652323685 -0.032514506578445436 -62.184519125148604
1721 -0.03254964556545019 -62.87344164084652 -0.032589764893054964 -62.83164812372992
1741 -0.032621024549007414 -63.524239540845244 -0.032798666320741174 -63.48485238132992
1761 -0.03262840341776609 -64.17601146437237 -0.03270648755133152 -64.1393419160507
1781 -0.03265758603811264 -64.82959839217374 -0.0309245596639812 -64.79255951791995
1801 -0.032623949088156225 -65.48284426573673 -0.03142493329942227 -65.45441508460786
1821 -0.03271269183605909 -66.1366676172242 -0.03131984099745751 -66.10339707192027
1841 -0.03267683461308479 -66.79022403396671 -0.03265097197145224 -66.75955864964048
1861 -0.0327421385794878 -67.44496146775785 -0.031795890629291536 -67.41123139373953
1881 -0.03276416100561619 -68.1005691688508 -0.03163107763975859 -68.0668552170507
1901 -0.032908669859170916 -68.7579363251105 -0.030329237692058086 -68.71166844079262
1921 -0.03289306256920099 -69.41533660702409 -0.030220924783498047 -69.37318417327468
1941 -0.032830184511840346 -70.07270754277708 -0.031582077220082286 -70.02972437972191
1961 -0.03292862083762884 -70.72951525319371 -0.03232976961880922 -70.67891693627452
1981 -0.032779833488166335 -71.38644146248699 -0.03253536876291037 -71.34597435947495
