# Supplementary material for: Learning nonequilibrium statistical mechanics and dynamical phase transitions
Source: Nat Commun. 2024 Feb 6;15:1117. doi: 10.1038/s41467-024-45172-8 (PMC10847122; doi:10.1038/s41467-024-45172-8)
Supplement: Supplementary file 4 — Supplementary Data 1 [file 41467_2024_45172_MOESM4_ESM.zip › DPT-main/PlotTemplate/plot_KL_divergence/out/finite_time_less_epochs/SE/L4_D2W32K5_E10BS1k/logs-0.75/log.txt]

21 -0.05246689934283495 -1.1131028546020387 -0.057609773427248004 -1.118242919445038
41 -0.0501912945881486 -2.1303982483223076 -0.04892629701644182 -2.1290384244173772
61 -0.04890844151377678 -3.1203440327197307 -0.04766990188509226 -3.119009689241648
81 -0.04790644515305757 -4.0879675174131975 -0.04957708101719618 -4.089021044038236
101 -0.04699697718024254 -5.036285080201923 -0.04752936754375696 -5.03556776214391
121 -0.04613672327250242 -5.967279666289683 -0.04684473015367985 -5.966312459111214
141 -0.04531850442290306 -6.881839270144698 -0.04253919888287783 -6.878068246319892
161 -0.044606824219226834 -7.7812175277620526 -0.04499406386166811 -7.779983162693681
181 -0.04391289390623569 -8.666221681050951 -0.04866081587970257 -8.667744820192459
201 -0.04323476701974869 -9.537572750076652 -0.04532150216400623 -9.537440706789498
221 -0.04253020565956831 -10.39506935477257 -0.04028249755501747 -10.393536484241485
241 -0.04193057045340538 -11.23939564675093 -0.03884561210870743 -11.23007119242102
261 -0.04126862846314907 -12.07115792129189 -0.03765976242721081 -12.061516006849708
281 -0.04060166273266077 -12.890084538049999 -0.045371741987764835 -12.89540634136647
301 -0.040086100809276104 -13.696706041134899 -0.03732951506972313 -13.69365470763296
321 -0.039419352635741235 -14.49136815406382 -0.03207249753177166 -14.487838887237015
341 -0.03895651344209909 -15.274224396795029 -0.03520486280322075 -15.266559885255996
361 -0.038357697613537314 -16.046928541176015 -0.03868964165449142 -16.04907172117383
381 -0.03789446242153645 -16.80873358342796 -0.04355197064578533 -16.81304675508291
401 -0.037402421794831754 -17.560309795849015 -0.03984624184668064 -17.5681505329907
421 -0.03699543606489897 -18.303298921324302 -0.023460799269378184 -18.289413923211406
441 -0.03656121753156185 -19.037765409424892 -0.04266347903758287 -19.04826656635851
461 -0.03602753300219774 -19.762362955138084 -0.03225197996944189 -19.77837197538465
481 -0.035683732107281686 -20.479676389507944 -0.03538931254297495 -20.490198464877896
501 -0.035312670096755025 -21.190404308959835 -0.03394284751266241 -21.20057196030392
521 -0.035192147642374036 -21.894631673023106 -0.0342863904312253 -21.884349708724766
541 -0.03482453487813473 -22.59454677347094 -0.03803910985589028 -22.589875099714853
561 -0.03471053671091795 -23.2890855172649 -0.04064280278980732 -23.270517427939932
581 -0.03459352869540453 -23.982753559388215 -0.03753308206796646 -23.95348114678637
601 -0.03417633082717657 -24.669755492918185 -0.03410693034529686 -24.645456909202043
621 -0.033898928016424176 -25.349382417090233 -0.028579238336533308 -25.324059327319272
641 -0.033818770200014114 -26.025917074456803 -0.032030714116990565 -25.98818150293083
661 -0.03353388421237469 -26.699160463176657 -0.03277971725910902 -26.675476134102794
681 -0.033352242596447465 -27.36743028871715 -0.03167211785912514 -27.349315727967767
701 -0.03319261223077774 -28.03294118177146 -0.032702780328691006 -28.010656472761173
721 -0.0330845408141613 -28.697014282085014 -0.03248432818800211 -28.67206079717724
741 -0.033123170211911204 -29.35878584850581 -0.033868059515953064 -29.322461887262747
761 -0.0330192169174552 -30.019122933968916 -0.03384357560425997 -29.980348319653416
781 -0.03297799341380596 -30.67938949652017 -0.03372546955943108 -30.62959106592461
801 -0.03277776576578617 -31.33622606415302 -0.03660427834838629 -31.301157703623172
821 -0.032737087458372116 -31.98986626472325 -0.0345591563731432 -31.941258020419628
841 -0.03263702355325222 -32.64322066903115 -0.03675033561885357 -32.597563760262005
861 -0.03239927068352699 -33.295273307897176 -0.03521904814988375 -33.25977585809307
881 -0.0323645006865263 -33.94296294301751 -0.03139523332938552 -33.911887083016346
901 -0.032341294921934605 -34.59005351532254 -0.03158304169774055 -34.557875454332695
921 -0.032306105457246305 -35.23735169358555 -0.03326845020055771 -35.20171654149891
941 -0.03231245279312134 -35.883792608417615 -0.031238004192709924 -35.843658384401365
961 -0.03228134047240019 -36.529080726206345 -0.032135185226798056 -36.48992511779072
981 -0.03227755017578602 -37.17444374226037 -0.03227268308401108 -37.13163949297741
1001 -0.03234123215079308 -37.820902031101326 -0.032158656790852544 -37.7650241249241
1021 -0.03221902288496494 -38.466512544080665 -0.03293251730501652 -38.416566604841506
1041 -0.03222980517894029 -39.11171282064175 -0.03299517743289471 -39.05557333193719
1061 -0.03200600817799568 -39.75442315936094 -0.03255512788891792 -39.71598184965549
1081 -0.03203073218464851 -40.39502103496347 -0.032449509017169476 -40.351415536645774
1101 -0.03201543912291527 -41.03610785361385 -0.03276748172938824 -40.992903654277285
1121 -0.03193212747573852 -41.67564993184065 -0.03366098571568728 -41.64237477118145
1141 -0.03204006366431713 -42.31516530960803 -0.03255645129829645 -42.26781706772741
1161 -0.032038945145905016 -42.95572676546877 -0.03363128788769245 -42.91087545063342
1181 -0.032025153376162054 -43.59691160004591 -0.033836303651332854 -43.553304706048166
1201 -0.03193829953670502 -44.23665235675876 -0.03562327679246664 -44.20239817705
1221 -0.03205056507140398 -44.87658246606593 -0.034284508228302 -44.83088418757539
1241 -0.031926711276173594 -45.515432117506904 -0.03370204530656338 -45.475813598651406
1261 -0.03188271950930357 -46.15370233729486 -0.03390339016914368 -46.11926832748572
1281 -0.031724795885384086 -46.78975879326465 -0.03309555295854807 -46.77200928321104
1301 -0.03183759767562151 -47.42684270590545 -0.0339335510507226 -47.40340940654273
1321 -0.03196970708668232 -48.06508703641595 -0.032766947709023955 -48.02882698979223
1341 -0.03192087598145008 -48.703978060930986 -0.032868058420717716 -48.67262555500489
1361 -0.03199540860950947 -49.343804652430116 -0.03366936706006527 -49.30069469185543
1381 -0.031971140392124654 -49.9838696366176 -0.03332673516124487 -49.945083028450576
1401 -0.03197458535432816 -50.62279554679988 -0.03375564180314541 -50.58368924800303
1421 -0.03204258028417826 -51.26204986944792 -0.03154816161841154 -51.21245898641643
1441 -0.03191105052828789 -51.90205800198015 -0.03254897259175778 -51.86186514962462
1461 -0.03201366178691387 -52.54170514605936 -0.03202314935624599 -52.48997829882426
1481 -0.03186320215463638 -53.18154785819349 -0.03194086402654648 -53.14033111054448
1501 -0.03195618856698275 -53.82012769430871 -0.03161931503564119 -53.770196488033946
1521 -0.031833346001803875 -54.45735551174725 -0.03158110696822405 -54.41715498706323
1541 -0.03182776905596256 -55.094498718529884 -0.031286975275725125 -55.05349513087419
1561 -0.031788460165262225 -55.73141924515361 -0.03103864090517163 -55.69799132244659
1581 -0.03175395336002111 -56.3668535063974 -0.03205366320908069 -56.34097553137688
1601 -0.03178425468504429 -57.00299249282102 -0.0311964089050889 -56.975928452983474
1621 -0.03183904625475407 -57.63904517991464 -0.030985104944556953 -57.60919073084366
1641 -0.03166772648692131 -58.273325796797835 -0.030113144870847465 -58.26242936756459
1661 -0.031838728860020635 -58.9076321519911 -0.030399402603507042 -58.88482062313704
1681 -0.03186420630663633 -59.544323467370106 -0.029801857750862838 -59.51704602651296
1701 -0.031878727860748766 -60.181567695084944 -0.030195035226643085 -60.15347731271757
1721 -0.03170715495944023 -60.817154406942414 -0.03099194783717394 -60.81006433339788
1741 -0.031739907525479796 -61.45048379795623 -0.03155156653374434 -61.445021349657324
1761 -0.031688868813216683 -62.085530654806625 -0.0310217653401196 -62.08721510274336
1781 -0.03169681280851364 -62.7191689261235 -0.030435125716030596 -62.72333501167597
1801 -0.031686116196215156 -63.35313354125243 -0.030939164757728576 -63.359250727295894
1821 -0.03165221177041531 -63.98644486228001 -0.031485064700245854 -64.00383705040443
1841 -0.03177414294332266 -64.62099236110224 -0.031004836969077586 -64.6290849445388
1861 -0.03178788274526596 -65.25624303361401 -0.031335083115845916 -65.26603862904017
1881 -0.03181421663612127 -65.89191767433658 -0.030724483635276557 -65.90349217625341
1901 -0.031828895956277845 -66.528609811049 -0.030583321023732422 -66.53688418604439
1921 -0.03180047497153282 -67.1653171363287 -0.030978424567729236 -67.1744464668446
1941 -0.031812652759253976 -67.8017703562044 -0.03137892670929432 -67.81057044193156
1961 -0.031757377274334433 -68.4372698186897 -0.03231054116040468 -68.45380154009916
1981 -0.031811759993433955 -69.07334645269442 -0.03171280678361654 -69.08730920376269
