# Supplementary material for: Learning nonequilibrium statistical mechanics and dynamical phase transitions
Source: Nat Commun. 2024 Feb 6;15:1117. doi: 10.1038/s41467-024-45172-8 (PMC10847122; doi:10.1038/s41467-024-45172-8)
Supplement: Supplementary file 4 — Supplementary Data 1 [file 41467_2024_45172_MOESM4_ESM.zip › DPT-main/PlotTemplate/plot_KL_divergence/out/finite_time_less_epochs/SE/L4_D2W32K5_E10BS1k/logs-0.80/log.txt]

21 -0.047471916489303115 -1.001784753985703 -0.052433067187666896 -1.0067181712016462
41 -0.045456556417047975 -1.921590337529778 -0.04499275889247656 -1.9208096455782644
61 -0.044493493437767026 -2.820386811718345 -0.04347263239324093 -2.8193557625636445
81 -0.04372298624366522 -3.7019502032548184 -0.04439517203718424 -3.7027938464656462
101 -0.043037935718894006 -4.568862787261605 -0.044243940897285935 -4.571009487658738
121 -0.04240477532148361 -5.422917942702772 -0.04317636396735906 -5.4252580568194375
141 -0.04181946143507957 -6.265181397087873 -0.04011316355317831 -6.266484304890035
161 -0.04131228681653738 -7.096613655798138 -0.03984855059534311 -7.0979983620345575
181 -0.04082748591899872 -7.918114924244586 -0.04173140656203032 -7.923478093743323
201 -0.04036602173000574 -8.730087967403232 -0.04349471982568502 -8.737460526451466
221 -0.03996611125767231 -9.533070272020996 -0.0404039666056633 -9.53242254927754
241 -0.039535028673708436 -10.327661488205193 -0.041047876514494416 -10.328892170079046
261 -0.039189287647604945 -11.114775708504018 -0.03552908655256033 -11.098430612310763
281 -0.03877773601561785 -11.894057596288615 -0.036178044602274896 -11.881988593004639
301 -0.038351933285593984 -12.664564423821858 -0.04010521546006203 -12.659990705549719
321 -0.037953317537903784 -13.42743041701614 -0.04406293556094169 -13.429000207409262
341 -0.03758226577192545 -14.18202569577842 -0.033223727717995644 -14.174856943264604
361 -0.037207011878490445 -14.929580312594759 -0.03724115043878555 -14.930734732188283
381 -0.03687509894371033 -15.669633206725106 -0.030785120371729136 -15.671599314268674
401 -0.03646139167249203 -16.402540018223213 -0.036621430329978465 -16.41457244157791
421 -0.03616782482713461 -17.128650435246506 -0.04262136220932007 -17.140685580670826
441 -0.035855299606919286 -17.84881464559583 -0.03977911341935396 -17.853355643711982
461 -0.03557368759065867 -18.563310723565504 -0.030692930333316326 -18.560632973350586
481 -0.035199502296745774 -19.270106624066802 -0.03366300724446773 -19.273977694287904
501 -0.034946934692561625 -19.971615793742213 -0.03455981109291315 -19.969666647259153
521 -0.03456907887011766 -20.666492148116205 -0.03548880908638239 -20.68611429752783
541 -0.03435902167111635 -21.35566649306563 -0.04000350330024958 -21.37748844018207
561 -0.03409836031496525 -22.040465975180243 -0.041541285999119285 -22.062595303915455
581 -0.03383843041956425 -22.71966926939783 -0.03362828660756349 -22.743201192282154
601 -0.0337389612570405 -23.3953103367239 -0.031069774366915225 -23.40928737567739
621 -0.03335239682346582 -24.06493469867853 -0.036228271946310994 -24.10712006464602
641 -0.03314278908073902 -24.729445150494545 -0.03600265458226204 -24.775293732527658
661 -0.03290018402040005 -25.38884224221108 -0.03204848319292068 -25.437820819020285
681 -0.03291121069341898 -26.04754710625855 -0.03349085859954357 -26.07202401133255
701 -0.032869620248675346 -26.704622079618243 -0.034809953533113 -26.715503152180478
721 -0.032681723684072496 -27.359928659163383 -0.03287590183317661 -27.377513819653554
741 -0.03261278234422207 -28.013610294647485 -0.03621244095265865 -28.026996705122308
761 -0.032576176524162295 -28.665349991433292 -0.035398033633828166 -28.66878491658719
781 -0.03248868752270937 -29.315221374668152 -0.03342837002128363 -29.302996392920633
801 -0.03230409119278192 -29.96284633204338 -0.034170858561992645 -29.958803447708508
821 -0.0321123655885458 -30.60646216645834 -0.032594355568289754 -30.607069925405106
841 -0.031981653161346914 -31.248200269415943 -0.0356636805459857 -31.257697551790653
861 -0.03185419756919146 -31.8864540878683 -0.031707424111664294 -31.89320708736779
881 -0.03181757032871246 -32.5230255950242 -0.03191381581127643 -32.531536919716764
901 -0.031611470878124236 -33.15719016343353 -0.032432638481259345 -33.181431300938144
921 -0.03149884715676308 -33.788258884102085 -0.03056279132142663 -33.827165805827846
941 -0.031321610976010564 -34.416343078110344 -0.03136926330626011 -34.4664276139811
961 -0.0313456516712904 -35.04413698697461 -0.032106786407530306 -35.09501306563619
981 -0.031359387934207915 -35.67057913681491 -0.03263615109026432 -35.718169761728504
1001 -0.031232541333884 -36.297056115046146 -0.03152217511087656 -36.354978955630216
1021 -0.031286572199314834 -36.923045712150625 -0.031768270395696165 -36.971325002796945
1041 -0.031244230177253484 -37.54874547123907 -0.03083622148260474 -37.599800593592214
1061 -0.03119297120720148 -38.173077885340874 -0.0309537167660892 -38.2329213905148
1081 -0.03127881027758121 -38.7982621675357 -0.030957754515111447 -38.846439650468504
1101 -0.03129497403278947 -39.424758044444 -0.0318204615265131 -39.464425576385075
1121 -0.031154186744242907 -40.04943454591555 -0.03172313310205936 -40.100363845564395
1141 -0.031188474781811238 -40.67276247935367 -0.030999832972884177 -40.72258678423238
1161 -0.03126916838809848 -41.29733637431632 -0.03119606161490083 -41.33667245041575
1181 -0.031241342425346375 -41.92214746940877 -0.0312874760478735 -41.958824100438456
1201 -0.03126067025586963 -42.54690614901481 -0.03174286112189293 -42.57971652289848
1221 -0.031150098983198406 -43.17136616148053 -0.030438794009387492 -43.216468806751024
1241 -0.031145009864121675 -43.79418832808731 -0.03171760495752096 -43.83772034151475
1261 -0.03123149536550045 -44.41865669367832 -0.029501404613256454 -44.444056773465086
1281 -0.031147135701030493 -45.042202717065784 -0.03254262264817953 -45.07903658021236
1301 -0.03125760834664106 -45.66617873739449 -0.029746882244944574 -45.679103273060115
1321 -0.03127102293074131 -46.2919560681097 -0.03269134033471346 -46.300829751510115
1341 -0.03114936137571931 -46.91673110043629 -0.030800032988190652 -46.93122127344826
1361 -0.031100505497306585 -47.53922933815044 -0.031116573605686426 -47.55706320917227
1381 -0.031080900970846415 -48.16210475722326 -0.03137125782668591 -48.18266286673016
1401 -0.030999988410621883 -48.78208967139943 -0.03072117380797863 -48.813129338901405
1421 -0.031090610194951296 -49.40278281848876 -0.03034816635772586 -49.42029780792065
1441 -0.031172802858054637 -50.02479042960329 -0.03147625140845776 -50.03785266969347
1461 -0.031240446865558623 -50.6487521047704 -0.031325924769043924 -50.65733434306451
1481 -0.03132865158841014 -51.27512477589773 -0.030919002275913952 -51.26472726045171
1501 -0.03145820219069719 -51.902611478604406 -0.029808127880096437 -51.86903203576796
1521 -0.031310370471328494 -52.52962016388778 -0.02936382694169879 -52.50177167411886
1541 -0.031172534544020893 -53.154642059560885 -0.03041738849133253 -53.141809021867736
1561 -0.031146622635424136 -53.77819012748079 -0.032708623073995115 -53.7697437996044
1581 -0.030967503506690263 -54.39854454547169 -0.031096794083714484 -54.40246624480926
1601 -0.030921352747827768 -55.01725568780677 -0.03188660722225904 -55.02947018342086
1621 -0.03105609640479088 -55.636542602535364 -0.031160226091742516 -55.63406624477351
1641 -0.03096589269116521 -56.25708144428211 -0.03091449085623026 -56.25795131986954
1661 -0.03104313127696514 -56.87728871777657 -0.030746564827859403 -56.87304115314028
1681 -0.031033528223633765 -57.497934550326356 -0.030845178570598365 -57.49285239987068
1701 -0.031021192204207182 -58.11782895838847 -0.03092747665941715 -58.11569436378769
1721 -0.031073656864464283 -58.73853330817078 -0.032438635267317294 -58.73328903513022
1741 -0.03100940100848675 -59.35961875803774 -0.03039504447951913 -59.35927000669755
1761 -0.030987077672034503 -59.97881209990015 -0.031576501578092574 -59.98205057475709
1781 -0.030902956798672675 -60.597519813105514 -0.03154694773256779 -60.61094317212694
1801 -0.030867198668420314 -61.215382426139 -0.03132032640278339 -61.23299536844709
1821 -0.030994868371635675 -61.8339786612429 -0.031030024122446775 -61.84334830651053
1841 -0.031023691035807134 -62.4540478812531 -0.03144185207784176 -62.456438292935424
1861 -0.031001113075762986 -63.07394466130066 -0.030908594746142624 -63.07753836847837
1881 -0.030884693562984466 -63.69294750783594 -0.03157310131937265 -63.7087159520946
1901 -0.030842377059161662 -64.31144838137554 -0.031312421336770056 -64.33177567739034
1921 -0.030818944331258535 -64.92906005065889 -0.029987145215272903 -64.9535038085654
1941 -0.030821572989225388 -65.54564369758592 -0.03160579651594162 -65.57736141355703
1961 -0.030894328467547895 -66.16260566050191 -0.030149974022060634 -66.18674332918592
1981 -0.030906101781874896 -66.78114664927128 -0.033953424729406836 -66.80806535203001
