# Supplementary material for: Learning nonequilibrium statistical mechanics and dynamical phase transitions
Source: Nat Commun. 2024 Feb 6;15:1117. doi: 10.1038/s41467-024-45172-8 (PMC10847122; doi:10.1038/s41467-024-45172-8)
Supplement: Supplementary file 4 — Supplementary Data 1 [file 41467_2024_45172_MOESM4_ESM.zip › DPT-main/PlotTemplate/plot_KL_divergence/out/finite_time_less_epochs/SE/L4_D2W32K5_E10BS1k/logs-0.85/log.txt]

21 -0.04286753423511982 -0.900557881779969 -0.04745319448411465 -0.9051769081503153
41 -0.0410924194380641 -1.730668600089848 -0.04078063555061817 -1.7304166067391633
61 -0.040357360243797304 -2.544638751260936 -0.03959385883063078 -2.543950128182769
81 -0.03975745253264904 -3.345447891019284 -0.039653840474784374 -3.3457862818613653
101 -0.03927508220076561 -4.135279540158807 -0.04033222980797291 -4.1367760131135585
121 -0.03882610462605953 -4.916010625660417 -0.039460785873234275 -4.9159772146493195
141 -0.038439849577844146 -5.688439186662434 -0.03792754653841257 -5.686482370831072
161 -0.038079466484487054 -6.453420946002005 -0.03698416892439127 -6.450653104111552
181 -0.037765886075794695 -7.211568772047756 -0.03661029767245054 -7.2083236418664445
201 -0.037415080703794956 -7.963205898180604 -0.0379529919475317 -7.964439051598308
221 -0.037125463411211965 -8.708372358977794 -0.03861238844692707 -8.711857115104795
241 -0.03682550247758627 -9.447929393127561 -0.037897619605064395 -9.45465914104134
261 -0.036617150902748107 -10.182516634650527 -0.035106169246137145 -10.178639447223397
281 -0.036381267569959165 -10.91236412599683 -0.03535026758909225 -10.905138455610723
301 -0.03610767796635628 -11.637049872055647 -0.034624471329152584 -11.63162054056302
321 -0.035901186801493165 -12.35693796109408 -0.03712524604052305 -12.34819996831939
341 -0.03567730728536844 -13.07238791864365 -0.03661697525531053 -13.061740473378451
361 -0.03544027376919985 -13.783594124391673 -0.035014476627111435 -13.774954992998392
381 -0.035190930403769013 -14.489724134095011 -0.028097788523882627 -14.481789998337627
401 -0.03493713866919279 -15.19095172099769 -0.0363634305074811 -15.195797822531308
421 -0.034667850285768506 -15.88730470519513 -0.0334779117256403 -15.90164624536409
441 -0.03453632052987814 -16.579697553254658 -0.03327054418623447 -16.580269708391267
461 -0.03433246240019798 -17.26866513136774 -0.03709687013179064 -17.277321489993476
481 -0.034118816070258615 -17.953212639503175 -0.04434845801442862 -17.97784775998443
501 -0.03392403833568096 -18.633227032050478 -0.03563192076981068 -18.658858492411667
521 -0.03382073193788528 -19.310270076431326 -0.023260855488479136 -19.317882221098987
541 -0.03362687192857265 -19.984032837487742 -0.03224623184651136 -19.990325323678544
561 -0.03339723460376263 -20.65407140459864 -0.032333117350935935 -20.66931770462542
581 -0.03316311668604612 -21.319680752605194 -0.031092510931193827 -21.34167470531537
601 -0.03296985700726509 -21.98100170828402 -0.03377540726214647 -22.018302939925327
621 -0.032933613657951354 -22.639990655891594 -0.035006243735551834 -22.655972864385678
641 -0.03275743965059519 -23.29635588172823 -0.04314841572195292 -23.328350911010034
661 -0.0324366956949234 -23.94773179981857 -0.039066177979111674 -24.00203983020035
681 -0.0322804594412446 -24.59533157292752 -0.03375557493418455 -24.656708847265666
701 -0.032333940640091895 -25.241949943080524 -0.03315284270793199 -25.269004470482443
721 -0.03223806247115135 -25.887797388993175 -0.03260713405907154 -25.904710078891345
741 -0.03219330385327339 -26.532275857031312 -0.034623984806239606 -26.531668264325692
761 -0.032030248641967775 -27.17361914869395 -0.035461669228971 -27.182117899879792
781 -0.031780811958014965 -27.811226398311526 -0.03422452751547098 -27.843339968845225
801 -0.03175037335604429 -28.446053981594712 -0.034646150283515455 -28.475421749521022
821 -0.031623595580458644 -29.07875476907936 -0.029427903704345226 -29.100378989707654
841 -0.031495547853410244 -29.709552284330105 -0.029424657858908177 -29.729644072242056
861 -0.0313899926841259 -30.338858642987883 -0.030202213022857905 -30.36009711520744
881 -0.03133261380717158 -30.966559239570035 -0.03092283960431814 -30.98805339485405
901 -0.03129928642883897 -31.59342740634455 -0.029992564022541045 -31.60620745839549
921 -0.031248822715133427 -32.219604851491745 -0.031028744857758285 -32.222815676219746
941 -0.031288422830402854 -32.84549137651919 -0.03230511359870434 -32.82476088944821
961 -0.03122441740706563 -33.470849661249666 -0.03315011002123356 -33.45166305992752
981 -0.031077949702739714 -34.09339924016968 -0.034977972693741324 -34.08838307140394
1001 -0.030969234928488732 -34.71362001774834 -0.035014725662767886 -34.71552158175037
1021 -0.03085824176669121 -35.3327573284507 -0.0375161474570632 -35.340670416224754
1041 -0.030825768131762743 -35.949465112853815 -0.035020452179014686 -35.958428839780375
1061 -0.030730985477566718 -36.56406019516292 -0.03289018552750349 -36.57255769940093
1081 -0.030687199812382458 -37.17821161868053 -0.032938556559383866 -37.18222349714486
1101 -0.03062721211463213 -37.791898543108275 -0.03272984120994806 -37.80857467129824
1121 -0.030602394416928292 -38.40408294284719 -0.032308125495910646 -38.41103880321603
1141 -0.030628077778965236 -39.01618878692391 -0.03344525694847107 -39.02631346108387
1161 -0.030626522190868855 -39.628141593746875 -0.03272067997604609 -39.628884754795536
1181 -0.030592140275985003 -40.239858621358906 -0.03288242183625698 -40.247805797215506
1201 -0.030625422205775975 -40.851601891405906 -0.03380294255912304 -40.84772276850412
1221 -0.03052160320803523 -41.46294611617927 -0.03329570647329092 -41.46983187347645
1241 -0.030453341361135245 -42.072207375429606 -0.031992248818278314 -42.07917293002825
1261 -0.03046780563890934 -42.682127697207086 -0.033826947957277295 -42.679382503218925
1281 -0.030553656723350288 -43.292371662706195 -0.032798073068261144 -43.27799610970539
1301 -0.03052185708656907 -43.90345861697577 -0.03139678183943033 -43.879734300449485
1321 -0.03047565380111337 -44.513864321913644 -0.030468536727130412 -44.488598808087396
1341 -0.030424025561660527 -45.122977802716264 -0.029931703675538303 -45.09995695641261
1361 -0.03041422348469496 -45.7314068106004 -0.030592563934624194 -45.71300439201293
1381 -0.03035510955378413 -46.33895104648553 -0.030849443282932043 -46.32407817877825
1401 -0.03029397679492831 -46.94518655389556 -0.029847839940339328 -46.944314195308785
1421 -0.03022256474941969 -47.55058887684725 -0.030243459343910217 -47.563394015561734
1441 -0.030092508159577848 -48.152290102560144 -0.031248993519693614 -48.18669827999543
1461 -0.03015320301055908 -48.75474042985596 -0.029530240409076213 -48.780949844885576
1481 -0.030204835161566735 -49.35873721977704 -0.030767410527914762 -49.37694203630087
1501 -0.030213816650211812 -49.963219794444825 -0.028208899404853584 -49.975729414541256
1521 -0.030254411790519953 -50.56787207387396 -0.0332742765545845 -50.57971836235374
1541 -0.030110339075326918 -51.171478247828844 -0.027823887020349502 -51.197778040636315
1561 -0.030136677995324136 -51.77437141602866 -0.03239638078957796 -51.80112114520744
1581 -0.030097566545009613 -52.376455092243916 -0.030771880876272917 -52.4080280113034
1601 -0.030066810455173253 -52.97791989389814 -0.029631623066961765 -53.01501155998559
1621 -0.030121214408427476 -53.5799685861916 -0.029412842355668545 -53.60840884158388
1641 -0.030129334051162006 -54.18186505427591 -0.031169442273676396 -54.21169995004313
1661 -0.030157154239714146 -54.78488729782411 -0.028928179200738667 -54.80613166904079
1681 -0.030099065974354744 -55.38740267399707 -0.02986822249367833 -55.41986364182087
1701 -0.0301373228430748 -55.990331540163695 -0.029622370190918446 -56.01909255031498
1721 -0.03009428046643734 -56.59275757530714 -0.029868267197161912 -56.62638953654096
1741 -0.03012341819703579 -57.19523884067321 -0.02986203571781516 -57.23099437160418
1761 -0.030152503680437804 -57.79844352044174 -0.03089825650677085 -57.82647201661022
1781 -0.030113002564758063 -58.40079026529573 -0.030250514578074216 -58.43524282760918
1801 -0.03009389415383339 -59.00312279807412 -0.029542795941233636 -59.037261506076895
1821 -0.03009197199717164 -59.604647976998315 -0.029430797137320042 -59.63943036645651
1841 -0.030192878376692534 -60.20809416621931 -0.030413931608200072 -60.230326114036146
1861 -0.030085858888924122 -60.81122045814998 -0.03052708962932229 -60.848906428832564
1881 -0.03009535148739815 -61.41302939429887 -0.030305810272693634 -61.44861689787359
1901 -0.030114077683538198 -62.01589628020309 -0.03045081039890647 -62.047422654461116
1921 -0.030117145832628013 -62.61886105528109 -0.030901655927300452 -62.64688926441596
1941 -0.03019556272774935 -63.22232586136094 -0.02810742296278477 -63.244373187050236
1961 -0.030139859300106764 -63.825249674264406 -0.03049241183325648 -63.855934272520265
1981 -0.03019143221899867 -64.428063165024 -0.029437555838376282 -64.44921301454306
