# Supplementary material for: Learning nonequilibrium statistical mechanics and dynamical phase transitions
Source: Nat Commun. 2024 Feb 6;15:1117. doi: 10.1038/s41467-024-45172-8 (PMC10847122; doi:10.1038/s41467-024-45172-8)
Supplement: Supplementary file 4 — Supplementary Data 1 [file 41467_2024_45172_MOESM4_ESM.zip › DPT-main/PlotTemplate/plot_KL_divergence/out/finite_time_less_epochs/SE/L4_D2W32K5_E10BS1k/logs-0.90/log.txt]

21 -0.03872020803391933 -0.8088891711086035 -0.04309520088136196 -0.8132575342431665
41 -0.03709198404103518 -1.5570184169337153 -0.03697013519704342 -1.5568997332826258
61 -0.03651820030063391 -2.292839691787958 -0.035951492749154566 -2.2924042601138352
81 -0.03607082553207874 -3.018498334661126 -0.03574258964508772 -3.01846910621971
101 -0.03571241050958633 -3.7360589217394597 -0.03632642086595297 -3.7367203373461972
121 -0.035380334965884684 -4.446685397252443 -0.03579588308930397 -4.447536400519313
141 -0.03511138297617435 -5.151356497779493 -0.03522133771330118 -5.15126602202654
161 -0.03482612129300833 -5.850620198063559 -0.03461087234318257 -5.852319370210174
181 -0.034607776626944545 -6.544712965004151 -0.03410810213536024 -6.545664517208937
201 -0.03438109196722507 -7.234568932279949 -0.03391259089112282 -7.236760420538489
221 -0.03420796748250723 -7.920515867695216 -0.035148981213569644 -7.924037287011747
241 -0.03406114596873522 -8.60315981153399 -0.036014212481677535 -8.601468828041114
261 -0.03391427956521511 -9.28287626821548 -0.03580667357891798 -9.27810709485785
281 -0.03371852319687605 -9.959041132219141 -0.03543705344200134 -9.957768374588348
301 -0.033586319908499716 -10.63197029326112 -0.03347350880503654 -10.627012851089248
321 -0.03343964982777834 -11.302107671648272 -0.032820151187479496 -11.297313542664059
341 -0.03332455325871706 -11.969661356322472 -0.03245165888220072 -11.960857718996712
361 -0.033162730373442174 -12.634341669268911 -0.03254958484321833 -12.630968555063022
381 -0.03305525667965412 -13.29643925130368 -0.03440536316484213 -13.292312052939103
401 -0.03299909736961126 -13.957194893993446 -0.03584104236215353 -13.93777044815944
421 -0.03290001265704632 -14.615961134247494 -0.0277126781642437 -14.589811110589666
441 -0.032742286659777166 -15.27173211295159 -0.03355605136603117 -15.252571903914225
461 -0.032649458758533 -15.925653241388511 -0.03106852238997817 -15.899171412456793
481 -0.03251829780638218 -16.577444579824817 -0.03280388619750738 -16.558244068827495
501 -0.03247000053524971 -17.226759584061814 -0.032665344141423705 -17.19218809362502
521 -0.03237163107842207 -17.875539403967565 -0.033899016492068765 -17.8360621476546
541 -0.03228862471878528 -18.522161860950295 -0.03164601791650057 -18.47682663332671
561 -0.03215811215341091 -19.16633593272418 -0.03121147407218814 -19.121714956965306
581 -0.032099127769470215 -19.808786517567935 -0.028799162805080415 -19.751474109105764
601 -0.031990963593125345 -20.449498950131236 -0.03155173268169165 -20.396863238979133
621 -0.0318723313510418 -21.087841194309295 -0.032895973324775694 -21.04352099532262
641 -0.0317475413903594 -21.723974395170806 -0.03596089761704206 -21.68334471834824
661 -0.03165046405047178 -22.358009650185696 -0.03769704271107912 -22.326901470310986
681 -0.0315671743825078 -22.98930138796567 -0.03852339722216129 -22.965710449405012
701 -0.03151925653219223 -23.619276950228954 -0.033473143354058266 -23.582753301085905
721 -0.03134221425279975 -24.247865520417683 -0.027293925639241934 -24.21811194815673
741 -0.03129779333248735 -24.874152728170145 -0.03243502285331488 -24.840614852635188
761 -0.031213014014065267 -25.498909600079042 -0.03073048833757639 -25.455508997617287
781 -0.031155157554894685 -26.122797982022146 -0.03045565206557512 -26.078238841844723
801 -0.031036103796213865 -26.744452678784704 -0.03388032987713814 -26.72075028284453
821 -0.030957757122814657 -27.363932944182274 -0.0342447005212307 -27.339011355908593
841 -0.030961645301431417 -27.983444259129435 -0.03503374215215445 -27.94034628751688
861 -0.030839836690574884 -28.60107008432967 -0.030815469473600386 -28.56218566750177
881 -0.030726232659071685 -29.216770541761047 -0.03654120378196239 -29.19931170702913
901 -0.03067554235458374 -29.829957616887967 -0.0352067518979311 -29.81007056008093
921 -0.03061309503391385 -30.442549296095947 -0.030330013390630482 -30.41445404593833
941 -0.0305130859836936 -31.053764111734907 -0.031399480905383824 -31.03393342667259
961 -0.030419155210256576 -31.6637134414166 -0.025087999179959297 -31.630591943161562
981 -0.03049607127904892 -32.273648155014946 -0.030028646253049372 -32.22701473725028
1001 -0.03047915603965521 -32.883384056016794 -0.031003492791205643 -32.835013147955756
1021 -0.030340035166591405 -33.49184168726205 -0.030927756708115338 -33.46280023292638
1041 -0.030297227390110492 -34.09734966270626 -0.031205320637673138 -34.07105697845108
1061 -0.030280192475765945 -34.70305762095377 -0.031312640942633155 -34.6687681346666
1081 -0.030242859106510877 -35.307896944042305 -0.03081852113828063 -35.2680994790513
1101 -0.0301614991389215 -35.91220062067734 -0.03184466008096933 -35.87241264251062
1121 -0.03011569818481803 -36.51583142485472 -0.031255969777703285 -36.47694248813205
1141 -0.030142753291875123 -37.11895872345197 -0.032664614543318746 -37.06622056984343
1161 -0.03015957111492753 -37.72137587964538 -0.03170987349003553 -37.649721739674
1181 -0.030154322925955056 -38.32476999284702 -0.030176931247115134 -38.23582308995538
1201 -0.03019590973854065 -38.927986322809026 -0.029929141607135536 -38.82126166424714
1221 -0.030140196718275548 -39.530880866851675 -0.030612635146826505 -39.425745266629384
1241 -0.029951489716768264 -40.13196593271568 -0.031213127356022597 -40.06190959508532
1261 -0.029930780362337827 -40.73100546067579 -0.033508109860122204 -40.65848962296732
1281 -0.02992299757897854 -41.32979320455341 -0.03291040901094675 -41.25439367392099
1301 -0.029823316261172295 -41.92671176381408 -0.0337602386251092 -41.8690469546709
1321 -0.02981789391487837 -42.52359412908554 -0.031734677217900756 -42.45610738736575
1341 -0.029736772645264864 -43.11901077581568 -0.033272610418498515 -43.062141706095986
1361 -0.029739165026694537 -43.713835910707694 -0.03759519848972559 -43.6644129593391
1381 -0.02971034189686179 -44.30753866033627 -0.03349679447710514 -44.264919797936464
1401 -0.02961313836276531 -44.899786227103306 -0.031849723868072034 -44.857933428930146
1421 -0.029606277775019407 -45.492329933028664 -0.0307389329187572 -45.44923675921749
1441 -0.029633503593504428 -46.085742204543195 -0.031829283200204374 -46.03817483796742
1461 -0.029644920956343412 -46.67917817961423 -0.03179717492312193 -46.62263549775822
1481 -0.02960893390700221 -47.27158042555672 -0.03284781109541655 -47.21693421336829
1501 -0.02962608989328146 -47.86383048305285 -0.03229962792247534 -47.80481198900387
1521 -0.029521355498582126 -48.455469024926394 -0.030908933933824302 -48.40907728229655
1541 -0.029500522930175067 -49.045900862757094 -0.030645697098225354 -49.006973875826276
1561 -0.029467006400227546 -49.63550719795745 -0.029539889097213744 -49.58883182038557
1581 -0.029421092383563517 -50.224414146319006 -0.02971191518008709 -50.18774904436436
1601 -0.029514342173933984 -50.814327608700815 -0.030214139353483917 -50.75352964154448
1621 -0.02951088221743703 -51.40461504505943 -0.02959655085578561 -51.3415565694217
1641 -0.029519351106137036 -51.994341762643266 -0.029666436463594438 -51.92571264770817
1661 -0.029494001436978577 -52.58469985164698 -0.029703923501074314 -52.523422523541406
1681 -0.029489513114094736 -53.17444853484626 -0.029540330916643143 -53.11115881321024
1701 -0.029539238568395375 -53.765591750759576 -0.029618823435157537 -53.68547797831709
1721 -0.02950136912986636 -54.35557279707858 -0.029673930909484624 -54.27874190215954
1741 -0.02951870746910572 -54.94543715789908 -0.02985217934474349 -54.86526518142783
1761 -0.029440005868673326 -55.535517281200654 -0.029578899033367634 -55.46717940554955
1781 -0.029394591972231866 -56.12386185340575 -0.02940971851348877 -56.05885953833351
1801 -0.029388308990746737 -56.711745554301814 -0.030064104497432707 -56.65175515091979
1821 -0.02938284995034337 -57.29951703753315 -0.02968226633965969 -57.23115296079777
1841 -0.0293671615421772 -57.88732052370899 -0.030474146641790868 -57.823436857061466
1861 -0.02939903102815151 -58.4749122471548 -0.030217074789106846 -58.40181753044017
1881 -0.029452990181744097 -59.063452435657325 -0.03108668029308319 -58.98683906127699
1901 -0.02950893444940448 -59.65310612265015 -0.032129495218396184 -59.56820257152432
1921 -0.0294327761977911 -60.24221693705761 -0.03148275800049305 -60.17193355564961
1941 -0.02942013693973422 -60.831070661544736 -0.03183081578463316 -60.7558010153007
1961 -0.0294231248088181 -61.41925442675121 -0.03285710029304027 -61.34408865044827
1981 -0.029417726024985314 -62.00724268686019 -0.03219103943556547 -61.92860650536606
