# Supplementary material for: Learning nonequilibrium statistical mechanics and dynamical phase transitions
Source: Nat Commun. 2024 Feb 6;15:1117. doi: 10.1038/s41467-024-45172-8 (PMC10847122; doi:10.1038/s41467-024-45172-8)
Supplement: Supplementary file 4 — Supplementary Data 1 [file 41467_2024_45172_MOESM4_ESM.zip › DPT-main/PlotTemplate/plot_KL_divergence/out/finite_time_less_epochs/SE/L4_D2W32K5_E10BS1k/logs-0.95/log.txt]

21 -0.03492468390613794 -0.725911752320826 -0.039123833552002905 -0.7300807058811187
41 -0.033434806205332276 -1.3993025830015542 -0.033438014425337316 -1.3992422441020607
61 -0.03299547415226698 -2.0633099306374794 -0.032653703913092615 -2.0630271349102256
81 -0.03265486322343349 -2.7195832399651416 -0.032314176112413405 -2.7189596297219394
101 -0.03237544670701027 -3.369653359428048 -0.032381429336965084 -3.3697163030505175
121 -0.03212663698941469 -4.014642172493041 -0.03257706202566624 -4.014799637906252
141 -0.03195758312940598 -4.655425177328289 -0.032295254059135914 -4.654838048107919
161 -0.03177989292889834 -5.292455373331903 -0.031873326562345025 -5.290041269548233
181 -0.03162052650004625 -5.926555395498872 -0.031788450479507444 -5.923318814299996
201 -0.031486346013844015 -6.557760796137153 -0.03117531230673194 -6.553225735854353
221 -0.031301123835146424 -7.185928754601626 -0.03085678145289421 -7.186754577700043
241 -0.031144347321242095 -7.810376478359101 -0.031355650164186954 -7.818356515280898
261 -0.031060333549976348 -8.43218877669424 -0.03188585173338652 -8.440179759077724
281 -0.030980563536286355 -9.05244070366025 -0.03261292576789856 -9.057495680637654
301 -0.030917871464043855 -9.671673739049586 -0.031925762072205544 -9.672504263650623
321 -0.030847841501235963 -10.289527498185638 -0.03160290122032165 -10.28824490504339
341 -0.030778191704303026 -10.905770194716757 -0.031628713756799695 -10.902956284210083
361 -0.030741676967591048 -11.52098704911769 -0.0304466157220304 -11.507546031568195
381 -0.030730547849088907 -12.13570031262935 -0.031194490753114222 -12.111062824912363
401 -0.030733433738350868 -12.749817857053138 -0.030423113144934177 -12.711239417921748
421 -0.03063315534964204 -13.363254635315398 -0.030250116903334855 -13.327687881048766
441 -0.0305605317465961 -13.975326064694682 -0.03027790877968073 -13.937585932668295
461 -0.030519920401275158 -14.586418306082496 -0.029779834020882846 -14.54051141217351
481 -0.030493078287690878 -15.19677778305487 -0.03002600707113743 -15.141557495761667
501 -0.030406589061021803 -15.805847312416892 -0.029804690275341272 -15.754628978669652
521 -0.030360876210033895 -16.413379013165837 -0.030714910477399826 -16.3558308553882
541 -0.030273284018039703 -17.01985674072058 -0.031086744833737613 -16.96901486003772
561 -0.030215907003730537 -17.6250303408131 -0.03219145443290472 -17.575160913076253
581 -0.03020570771768689 -18.228979858383536 -0.029781812615692616 -18.171613661106676
601 -0.03013739679008722 -18.83199769547209 -0.029592159576714037 -18.770774947386236
621 -0.030095788277685644 -19.434600746911016 -0.02985775489360094 -19.370228556171057
641 -0.030077725928276778 -20.036413958482438 -0.03211575523018837 -19.970922880526633
661 -0.030065843276679514 -20.638034497201442 -0.02911513363942504 -20.556613889615985
681 -0.029982531256973744 -21.23853128654882 -0.03209961336106062 -21.170357170235366
701 -0.029945181030780078 -21.83757596937939 -0.03326045740395785 -21.773516664002088
721 -0.029871973674744368 -22.435421460960058 -0.03209192603826523 -22.37421382283791
741 -0.029812852386385202 -23.032193021755663 -0.030532933305948973 -22.975723252352317
761 -0.029767791647464036 -23.62755112983286 -0.031493953242897985 -23.574015589430914
781 -0.029727876000106335 -24.222037485707546 -0.028155907709151506 -24.16431653946637
801 -0.029714657925069332 -24.81634089155122 -0.030226299352943898 -24.756541361473484
821 -0.02963538747280836 -25.40952861886471 -0.030034576449543236 -25.36022457489742
841 -0.02961149448528886 -26.002439917251454 -0.03003135146573186 -25.94514287393538
861 -0.02959873331710696 -26.59432806074618 -0.028229664638638498 -26.528521895594864
881 -0.02958619212731719 -27.18608853127806 -0.03188516106456518 -27.118281843233824
901 -0.02955001126974821 -27.77754013398661 -0.031652741599828005 -27.706877016555495
921 -0.029544360656291246 -28.3687338227406 -0.033119410276412964 -28.29252575933931
941 -0.02955386210232973 -28.95958652347325 -0.029670854937285183 -28.858535050926708
961 -0.029518729820847512 -29.550334564689525 -0.026622136868536473 -29.446015969896667
981 -0.029453751910477877 -30.140189106017324 -0.029041611962020396 -30.05753030120394
1001 -0.029389479383826255 -30.72904950194059 -0.030095701571553946 -30.656704479875035
1021 -0.029314880445599555 -31.316394695639598 -0.0307746441103518 -31.259321679128327
1041 -0.029278550297021866 -31.902208899892845 -0.03129231510683894 -31.845672242669384
1061 -0.029263017047196627 -32.48751763971521 -0.032470323517918585 -32.428005289239806
1081 -0.029215065855532886 -33.07244827542452 -0.03139639059081674 -33.01752353846095
1101 -0.02920627538114786 -33.656585326232 -0.029564033821225168 -33.602898715855545
1121 -0.02914007706567645 -34.2400870089419 -0.02900518858805299 -34.20495491144246
1141 -0.029142159223556518 -34.82308768583461 -0.02962599406018853 -34.77661640136502
1161 -0.02905548131093383 -35.405203785467876 -0.030176771339029074 -35.37604529024102
1181 -0.028993021231144667 -35.98571280436589 -0.02695904215797782 -35.97365942099132
1201 -0.02896991204470396 -36.56530401473864 -0.03022645553573966 -36.560630537057285
1221 -0.028971002716571093 -37.14479709435255 -0.023964052461087702 -37.13856175686233
1241 -0.028964831680059432 -37.724006114061915 -0.032073129899799824 -37.721109518641605
1261 -0.029007168579846622 -38.30377105511724 -0.0270983018912375 -38.277532518142834
1281 -0.02898024832829833 -38.88354815440252 -0.027798022516071795 -38.85576423234307
1301 -0.028963583521544933 -39.46332104243337 -0.029741342924535275 -39.43810053425843
1321 -0.02891120659187436 -40.04167928621171 -0.02926146602258086 -40.02275358508342
1341 -0.028921722527593376 -40.62011964097618 -0.03149063307791948 -40.595074535207836
1361 -0.028924372885376214 -41.19840180408209 -0.02768075056374073 -41.16965987444856
1381 -0.028894229792058468 -41.77648029942065 -0.02928646057844162 -41.748974003130584
1401 -0.028917287662625312 -42.35450750673189 -0.027728159818798302 -42.31645051143134
1421 -0.028925561998039483 -42.93291709600016 -0.028380479384213685 -42.88381906268188
1441 -0.028941919654607774 -43.51160571090877 -0.02833320926874876 -43.446422941098
1461 -0.028895633574575186 -44.09005770115182 -0.029775240179151296 -44.03952860650607
1481 -0.028863510210067035 -44.66765892067924 -0.029811893589794636 -44.61810403126294
1501 -0.028885367698967455 -45.245450002886365 -0.02811634624376893 -45.18101882203484
1521 -0.028876275569200516 -45.82308092471211 -0.030710987467318773 -45.753563008504
1541 -0.028867961652576924 -46.40096942009403 -0.028098115976899863 -46.32556630889887
1561 -0.028881878405809403 -46.97854156577957 -0.029393403232097624 -46.89920336180371
1581 -0.028820384200662373 -47.555535404197855 -0.026409670244902372 -47.48718783981172
1601 -0.02876755753532052 -48.13140599457544 -0.03305403962731361 -48.07860343693763
1621 -0.02877223426476121 -48.706997507065495 -0.02577966721728444 -48.64246810548946
1641 -0.028741937410086394 -49.282427274342574 -0.029351407568901776 -49.22369188261225
1661 -0.02868482396006584 -49.856622668076255 -0.02846562024205923 -49.81873143683193
1681 -0.028669012431055307 -50.43015613080929 -0.029929219093173743 -50.39430294162599
1701 -0.028680040314793587 -51.00397495077919 -0.03051881343126297 -50.96300836247396
1721 -0.028648657724261284 -51.577204123418745 -0.028985129576176404 -51.54100915803576
1741 -0.028579115774482487 -52.14940032940354 -0.028034260403364895 -52.13113933526913
1761 -0.028601763769984245 -52.721355507057105 -0.029038336127996445 -52.70127924722623
1781 -0.028587217908352613 -53.29352465048427 -0.02734302543103695 -53.27573276399638
1801 -0.028613128419965505 -53.86558379856866 -0.028596637956798076 -53.836955867847465
1821 -0.028552576154470443 -54.43674557572227 -0.028369477670639753 -54.42081262930301
1841 -0.02858331725001335 -55.008108850475374 -0.028364212065935136 -54.97980064232839
1861 -0.02856895001605153 -55.57958421045912 -0.027882753312587737 -55.54857189306064
1881 -0.028552672639489175 -56.15071262856942 -0.02895284192636609 -56.13069133148535
1901 -0.028583774250000714 -56.72176518207413 -0.02740533035248518 -56.692042282084074
1921 -0.02852953989058733 -57.29285981813443 -0.030457931850105525 -57.28115673507571
1941 -0.028484953567385674 -57.863063013739854 -0.026416955050081015 -57.863749572401936
1961 -0.02845411980524659 -58.43236170979214 -0.028763233125209807 -58.444984331308
1981 -0.02848371574655175 -59.00193719733503 -0.028123342804610728 -58.99962303251966
