# Supplementary material for: Learning nonequilibrium statistical mechanics and dynamical phase transitions
Source: Nat Commun. 2024 Feb 6;15:1117. doi: 10.1038/s41467-024-45172-8 (PMC10847122; doi:10.1038/s41467-024-45172-8)
Supplement: Supplementary file 4 — Supplementary Data 1 [file 41467_2024_45172_MOESM4_ESM.zip › DPT-main/PlotTemplate/plot_KL_divergence/out/finite_time_less_epochs/SE/L4_D2W32K5_E10BS1k/logs-1.00/log.txt]

21 -0.03144486304372549 -0.6509417468681932 -0.035427301004529 -0.6549204152077437
41 -0.030099288467317818 -1.2563117852434518 -0.030091601889580488 -1.2563997108489282
61 -0.029752868041396142 -1.8544449124485252 -0.029693634435534477 -1.854522037599237
81 -0.029491915833204985 -2.4467610411345952 -0.02936209999024868 -2.4463788312859838
101 -0.029285783320665358 -3.03439214080572 -0.02909452598541975 -3.034221049491316
121 -0.029106813855469225 -3.61827279916033 -0.029144378192722798 -3.6182388547807935
141 -0.028957875072956087 -4.198785473406313 -0.029269698169082405 -4.19979430390522
161 -0.028824588004499673 -4.7764244778081775 -0.029117317870259285 -4.777615854144098
181 -0.0287139275111258 -5.351807388383893 -0.029026482347398998 -5.352921971958132
201 -0.02863049926236272 -5.925016356259583 -0.028560430370271207 -5.924893372319639
221 -0.028575609158724546 -6.497076442558316 -0.028504314087331294 -6.494146497361362
241 -0.028539028950035572 -7.067956216447053 -0.028298029396682977 -7.059499576315283
261 -0.02843982372432947 -7.6377924053929735 -0.028072823677212 -7.6298087080940595
281 -0.028362206276506187 -8.205627649929376 -0.028125402890145777 -8.199501025676728
301 -0.028311681188642978 -8.772209324594588 -0.02829619999974966 -8.765050545427949
321 -0.028239069692790508 -9.337464167084546 -0.028589736949652434 -9.331600474566223
341 -0.028187063056975603 -9.901618192344907 -0.028787474799901246 -9.89688080251217
361 -0.028148177545517683 -10.464722677413377 -0.02848910614848137 -10.457175732217731
381 -0.028110692370682956 -11.027478169463578 -0.028412759117782117 -11.01871221261099
401 -0.028082581143826245 -11.589521493948999 -0.0285076554864645 -11.580656258203089
421 -0.028047669027000666 -12.150755898933859 -0.028309926763176917 -12.140236048772927
441 -0.028035842534154653 -12.711603818833833 -0.02817432153970003 -12.697195739205922
461 -0.028043121565133333 -13.272673532739288 -0.02825926700606942 -13.252478624787177
481 -0.028002479299902915 -13.833048023749145 -0.027923649083822964 -13.81259316699579
501 -0.027949250768870115 -14.392703510541466 -0.028193564526736735 -14.373933922778814
521 -0.02793427314609289 -14.951601454056796 -0.027934024482965468 -14.928176944795998
541 -0.027916759625077246 -15.510334215313192 -0.02795380586758256 -15.483628003951166
561 -0.027902449108660222 -16.068560770060863 -0.027440363075584173 -16.038266466837378
581 -0.02787532676011324 -16.626225081086158 -0.02801767224445939 -16.598343126848345
601 -0.027827519923448563 -17.183056238014252 -0.027764485962688924 -17.16019835118205
621 -0.027769568283110856 -17.73908019950614 -0.027788637764751913 -17.722247884422554
641 -0.027729831729084255 -18.293955216836192 -0.028088081069290637 -18.283024353906526
661 -0.027697730530053376 -18.84835934853182 -0.0272490750066936 -18.83842148017139
681 -0.027654556091874838 -19.401782509591435 -0.02807126408442855 -19.401876068674042
701 -0.027675398718565704 -19.95486559858546 -0.028103132266551256 -19.951464123371995
721 -0.02763816574588418 -20.507919448427852 -0.027582881320267916 -20.509174116887163
741 -0.027662162855267524 -21.060949620511387 -0.027159602288156746 -21.051930701080725
761 -0.027634765394032 -21.613978927303105 -0.02757911430671811 -21.60945735797287
781 -0.027636739145964383 -22.166852199658752 -0.028078435547649862 -22.159895892627546
801 -0.02761991014704108 -22.719376702979204 -0.02689430546015501 -22.709817060455688
821 -0.027606282941997053 -23.272138311434542 -0.027778542414307595 -23.2613756558858
841 -0.027563462499529123 -23.82385262288155 -0.02743224836885929 -23.821026262082178
861 -0.027536514028906823 -24.37467178720982 -0.02746163187548518 -24.374149807821976
881 -0.027541579958051444 -24.925470119528487 -0.027911718375980853 -24.92370174052195
901 -0.027505963388830424 -25.475893150921923 -0.024793105199933052 -25.478486723266553
921 -0.027532265149056913 -26.026346684619796 -0.02492683716118336 -26.027188726887122
941 -0.027472977992147207 -26.576009017881013 -0.026884122658520936 -26.59212317150088
961 -0.027501737326383592 -27.125573214236645 -0.031010578013956548 -27.143314745556584
981 -0.027494227420538662 -27.67541136043147 -0.02615411104634404 -27.678913160879194
1001 -0.02746915128082037 -28.22506536291913 -0.028176146652549507 -28.232954607717716
1021 -0.02745260363444686 -28.774495383817708 -0.02732857223600149 -28.786630932241696
1041 -0.027439165208488703 -29.323362795263527 -0.027671200782060625 -29.337611628696337
1061 -0.02740961955860257 -29.87166642639786 -0.027117867209017276 -29.894616571348177
1081 -0.027424436062574387 -30.419725724309675 -0.027162380702793597 -30.43737918371336
1101 -0.027414995431900024 -30.968124431464812 -0.027389193419367075 -30.98766490705312
1121 -0.027414306811988354 -31.516301657725116 -0.02735953452065587 -31.53745454158635
1141 -0.027413705829530954 -32.06450927201658 -0.027539741527289153 -32.085823402926344
1161 -0.027418705355376004 -32.61281401356682 -0.027389646042138338 -32.62922952827066
1181 -0.02738756248727441 -33.160738072451196 -0.027246444206684827 -33.18328767428175
1201 -0.02742057703435421 -33.70879510892556 -0.027567374613136054 -33.723439379502096
1221 -0.027416002377867697 -34.25723819117994 -0.027749045006930827 -34.26897514509038
1241 -0.02741306331008673 -34.805238051619384 -0.027082081511616708 -34.81435325015337
1261 -0.027429501712322234 -35.35368298403921 -0.027260324358940123 -35.353359279595324
1281 -0.027430157456547023 -35.90258509069683 -0.027923227194696663 -35.90004223780707
1301 -0.027451759856194257 -36.45128626879307 -0.02713659582659602 -36.43797287573108
1321 -0.027405953034758568 -36.99971082182603 -0.027448216453194618 -36.99424758129755
1341 -0.027399165090173483 -37.5478174701333 -0.027399348746985196 -37.5477249248419
1361 -0.027387118060141803 -38.09559162398799 -0.027228765189647675 -38.09903918807397
1381 -0.02737928247079253 -38.64334544027223 -0.02733139172196388 -38.650913064880314
1401 -0.027337545435875653 -39.19052154449745 -0.02718421220779419 -39.20862290882506
1421 -0.027394483052194118 -39.737780727166665 -0.02713673086836934 -39.74103542440572
1441 -0.027373707666993142 -40.28546169819309 -0.027272972837090494 -40.29080293127338
1461 -0.02735592471435666 -40.833012688439304 -0.02757813548669219 -40.83697305466051
1481 -0.02733469558879733 -41.37967613385987 -0.027810927014797926 -41.38957516611558
1501 -0.027317626774311064 -41.92624882096421 -0.027105627488344906 -41.942001540074166
1521 -0.027339116111397742 -42.47267053276297 -0.026406974252313375 -42.4808597690892
1541 -0.027325958665460347 -43.01924825524907 -0.02647985527291894 -43.03307321132166
1561 -0.02732420787215233 -43.56585310958323 -0.025994118209928273 -43.57262817625893
1581 -0.02736454177647829 -44.113075398839975 -0.027155882585793732 -44.11023955638525
1601 -0.02735698828473687 -44.660344809293726 -0.027542959805577992 -44.65847539319661
1621 -0.0273356725461781 -45.207149126566925 -0.02790615940466523 -45.21508788787764
1641 -0.02731409315019846 -45.75372018655758 -0.02699302798137069 -45.76275237021039
1661 -0.027335177455097438 -46.30033264337105 -0.027860012371093035 -46.299418027466196
1681 -0.027330278325825928 -46.847157073765956 -0.028147149085998534 -46.84553306414748
1701 -0.027334266807883978 -47.394034922681705 -0.027564479596912862 -47.392793109221415
1721 -0.027309362962841987 -47.940589852910435 -0.027226645033806562 -47.94527158592829
1741 -0.027276499755680562 -48.4865135266445 -0.02701362958177924 -48.49800462336281
1761 -0.027303528878837822 -49.03243789440015 -0.027395068760961296 -49.040012996131566
1781 -0.02729761553928256 -49.578441492374935 -0.027546530589461327 -49.58619685792366
1801 -0.027293306775391102 -50.12436974914739 -0.02741178488358855 -50.13137104348283
1821 -0.02730026077479124 -50.67032396579155 -0.027227392233908177 -50.67079531284985
1841 -0.027278523333370684 -51.21606759140262 -0.027776778023689986 -51.22710950109181
1861 -0.02729120720177889 -51.76153818583108 -0.026154081244021653 -51.76841048947541
1881 -0.027293496020138263 -52.30738950353108 -0.026932860258966684 -52.31224036761564
1901 -0.027302515879273414 -52.8534156731329 -0.02731691412627697 -52.85435700002129
1921 -0.027301688492298127 -53.399498250149115 -0.027120966371148823 -53.397447106475035
1941 -0.027332665212452412 -53.94584883218624 -0.028401832468807696 -53.931633960222854
1961 -0.02732902206480503 -54.492517899628645 -0.027553442120552062 -54.479918722948085
1981 -0.027314264699816702 -55.03893161620937 -0.02726404145359993 -55.02990610082636
