# Supplementary material for: Learning nonequilibrium statistical mechanics and dynamical phase transitions
Source: Nat Commun. 2024 Feb 6;15:1117. doi: 10.1038/s41467-024-45172-8 (PMC10847122; doi:10.1038/s41467-024-45172-8)
Supplement: Supplementary file 4 — Supplementary Data 1 [file 41467_2024_45172_MOESM4_ESM.zip › DPT-main/PlotTemplate/plot_KL_divergence/out/finite_time_less_epochs/SE/L4_D2W32K5_E10BS1k/logs-1.05/log.txt]

21 -0.028338829707354306 -0.5833943671546877 -0.032119767367839815 -0.5871765851043166
41 -0.027060944493860005 -1.1270566100254658 -0.02703180043026805 -1.1269879192113876
61 -0.02680329084396362 -1.6653914810158312 -0.026790062244981528 -1.6651424875482914
81 -0.02659435346722603 -2.199149530008435 -0.02653662646189332 -2.1990510261617597
101 -0.026431731600314378 -2.729296160396189 -0.026247914787381886 -2.728984307590872
121 -0.026283571589738132 -3.2562751803547143 -0.026212174352258442 -3.2577079848386354
141 -0.026184601243585348 -3.7807555803097785 -0.02633443968370557 -3.7826484126038866
161 -0.026085107866674662 -4.303336867690088 -0.0263246551156044 -4.305165251530708
181 -0.025995855405926704 -4.824318802822382 -0.0261979709379375 -4.827076744008811
201 -0.025946765579283236 -5.343714796938003 -0.026091222558170556 -5.345517473760995
221 -0.02588622150942683 -5.86199028333649 -0.025937101803719997 -5.864293229486795
241 -0.025855652615427972 -6.379360641911626 -0.02586788097396493 -6.379967402666808
261 -0.02581841479986906 -6.896104583144189 -0.025792762637138367 -6.895142870955169
281 -0.025748680625110865 -7.411900717671962 -0.025632297713309528 -7.413267718069256
301 -0.025719431042671204 -7.926756041962657 -0.025620898697525263 -7.927859562635423
321 -0.025676525291055442 -8.440823272522547 -0.025588359404355287 -8.442589959222822
341 -0.02563508413732052 -8.953905910719191 -0.025476100295782088 -8.956987957470114
361 -0.025570795685052872 -9.465755082387481 -0.025694818887859582 -9.475393025018272
381 -0.025569939240813255 -9.97721814224497 -0.025764708872884512 -9.986257745046165
401 -0.025534093379974365 -10.488355829380456 -0.025848729815334082 -10.499766463600093
421 -0.02551931720227003 -10.998803897853945 -0.025693337339907883 -11.009736572206014
441 -0.02549311565235257 -11.508947464637458 -0.02559499191120267 -11.522338528372343
461 -0.02551086088642478 -12.019161398150027 -0.0255988048389554 -12.028367531578983
481 -0.02549242777749896 -12.52921692924574 -0.025695399008691312 -12.539043202437457
501 -0.025480679888278245 -13.038986635860056 -0.025450314208865166 -13.048386798705899
521 -0.025480876490473748 -13.548576131369918 -0.025509387720376253 -13.55647867303341
541 -0.025484238285571337 -14.058137184102092 -0.025526143983006476 -14.064064140990371
561 -0.02547765476629138 -14.567805063351988 -0.02566181607544422 -14.57137392284348
581 -0.025461347494274377 -15.077042661048475 -0.025674864090979098 -15.081643395405255
601 -0.02546023894101381 -15.586291124019773 -0.025570599548518657 -15.589054408669465
621 -0.025454400572925806 -16.095562477689235 -0.02544128354638815 -16.09683653498068
641 -0.025424706004559993 -16.60435295617208 -0.025519413501024248 -16.60790432440117
661 -0.025416279677301645 -17.112813883088528 -0.02543035428971052 -17.116783764958374
681 -0.025422089733183384 -17.621251353621478 -0.0255354942753911 -17.62257444327697
701 -0.025410987436771393 -18.129774676542727 -0.025214754790067673 -18.131950634904204
721 -0.02541648577898741 -18.638139421865333 -0.025586020760238172 -18.638845873903477
741 -0.025409581046551465 -19.146601883042592 -0.02536534983664751 -19.145834426209323
761 -0.02540520504117012 -19.654728019889433 -0.02554229963570833 -19.65508639831095
781 -0.025409332104027273 -20.16284316601231 -0.025233304221183063 -20.158688032440825
801 -0.025391947571188213 -20.670799220167087 -0.025188818015158175 -20.668846688605825
821 -0.025391178019344807 -21.178431669156986 -0.02542400350794196 -21.176297412998952
841 -0.025395863130688666 -21.686342465877516 -0.02533915936946869 -21.68219636138527
861 -0.025379701051861048 -22.194066813308723 -0.025421668123453856 -22.19131981423122
881 -0.025362665206193923 -22.70164992045609 -0.025361156184226276 -22.702057680301337
901 -0.0253645827062428 -23.20880218455566 -0.025528560858219862 -23.207656526751784
921 -0.02536959433928132 -23.71616548867894 -0.02519949870184064 -23.711989692784822
941 -0.025366671849042177 -24.22361432258037 -0.025238193199038507 -24.21987249497322
961 -0.025375118479132652 -24.73092747144398 -0.025323282182216644 -24.72393563045187
981 -0.02537423837929964 -25.238364689983396 -0.02551011061295867 -25.231268016528315
1001 -0.025370823964476586 -25.74585133343932 -0.02551178792491555 -25.737296835426214
1021 -0.02537149963900447 -26.253285392560027 -0.025225505139678715 -26.243606357276413
1041 -0.02536460440605879 -26.76065488466989 -0.02553172130137682 -26.750651281326984
1061 -0.02537796404212713 -27.268131836876236 -0.025312085077166556 -27.25439607677979
1081 -0.02537513095885515 -27.77565137855705 -0.025295896176248788 -27.761697511002396
1101 -0.025382809434086086 -28.28322135563936 -0.025351826660335065 -28.26493444992227
1121 -0.025386572629213334 -28.790939190052406 -0.025356665812432767 -28.7708640495315
1141 -0.02536903163418174 -29.298444566316856 -0.02536533270031214 -29.280734011810257
1161 -0.025369948707520962 -29.805943321064063 -0.02530180523172021 -29.787286057323207
1181 -0.02534207748249173 -30.312888383120256 -0.025063255056738853 -30.297565188165752
1201 -0.025325799360871315 -30.819671574514313 -0.025308027397841215 -30.809773650020357
1221 -0.025315067172050475 -31.32603025948625 -0.02528996616601944 -31.3170409962535
1241 -0.025336407031863926 -31.832566277403348 -0.02542528696358204 -31.82056842073798
1261 -0.025305835623294116 -32.33901606462893 -0.025611401814967395 -32.33221393767744
1281 -0.025328460708260538 -32.84522263463584 -0.02541633090004325 -32.83494804436339
1301 -0.025329331494867803 -33.351765186898376 -0.02535227043554187 -33.340150722954405
1321 -0.02533629070967436 -33.858474477194214 -0.02536530150100589 -33.84562505288048
1341 -0.0253561170771718 -34.36524109570305 -0.025290391221642495 -34.346985244005914
1361 -0.02535364404320717 -34.872276369389105 -0.025379809830337764 -34.85253210384398
1381 -0.025346242170780898 -35.37926275702191 -0.02554882438853383 -35.35942642902955
1401 -0.025349784176796675 -35.88626235397529 -0.025546910986304284 -35.86521194996312
1421 -0.02536190738901496 -36.393240595422654 -0.02540794061496854 -36.36775873219594
1441 -0.025351848173886537 -36.900379492714976 -0.025599929317831994 -36.877059932891285
1461 -0.02535665025934577 -37.40731057506052 -0.025713849999010562 -37.38072573710232
1481 -0.02534385845065117 -37.91421233769505 -0.02588615631684661 -37.89146794751286
1501 -0.02534848088398576 -38.421000116597845 -0.025443713087588547 -38.39523028815164
1521 -0.025342155806720258 -38.927838040515766 -0.025239888485521077 -38.9022560288198
1541 -0.025329210981726646 -39.434577208384866 -0.024811506643891333 -39.41127366581928
1561 -0.025324327778071164 -39.941110603511326 -0.025331396702677013 -39.91783892950039
1581 -0.02530259406194091 -40.44734880812466 -0.025352884363383055 -40.42890532733871
1601 -0.025317936018109322 -40.953606865089384 -0.025434672366827726 -40.93164758812635
1621 -0.0253086369484663 -41.459830001462244 -0.025303843710571528 -41.43853854322804
1641 -0.025294436234980823 -41.96577246868981 -0.025271913968026638 -41.948368116840705
1661 -0.025302601046860218 -42.47195021053776 -0.025250277668237685 -42.453356222063285
1681 -0.025295020919293164 -42.97804548442364 -0.025116387382149698 -42.96107985507695
1701 -0.02530172998085618 -43.48391223940999 -0.025177735555917024 -43.464480719156555
1721 -0.025312796328216793 -43.990073714498436 -0.025234109442681073 -43.968384522572144
1741 -0.02528837090358138 -44.4960425641388 -0.025375201459974052 -44.47809742111712
1761 -0.025305621046572923 -45.002028898894814 -0.02527965921908617 -44.98231594366952
1781 -0.02530130445957184 -45.508149144519166 -0.02539553977549076 -45.4889750755392
1801 -0.02528410740196705 -46.01402783421804 -0.025324947200715542 -45.99772762749346
1821 -0.025264859292656185 -46.5194390364923 -0.024907580483704804 -46.50651961732659
1841 -0.02525641620159149 -47.02457891516392 -0.02523699253797531 -47.014933667331974
1861 -0.025263378489762546 -47.529797860886966 -0.02508651530370116 -47.52181642437356
1881 -0.025262787751853467 -48.035076164547434 -0.025200340524315835 -48.02754669543358
1901 -0.025265377666801214 -48.54036852736032 -0.025316243153065444 -48.53225712450223
1921 -0.025271883700042963 -49.04580851672224 -0.02527156276628375 -49.03729355651887
1941 -0.02527800342068076 -49.55131459804257 -0.02509264824911952 -49.54346895357595
1961 -0.025258533377200364 -50.056579495407696 -0.024990255944430828 -50.051719706505544
1981 -0.025271946936845778 -50.56181457107893 -0.025055974908173084 -50.55662075113507
