# Supplementary material for: Learning nonequilibrium statistical mechanics and dynamical phase transitions
Source: Nat Commun. 2024 Feb 6;15:1117. doi: 10.1038/s41467-024-45172-8 (PMC10847122; doi:10.1038/s41467-024-45172-8)
Supplement: Supplementary file 4 — Supplementary Data 1 [file 41467_2024_45172_MOESM4_ESM.zip › DPT-main/PlotTemplate/plot_KL_divergence/out/finite_time_less_epochs/SE/L4_D2W32K5_E10BS1k/logs-1.10/log.txt]

21 -0.025525427237153054 -0.5225461316294968 -0.029161139763891696 -0.52620478766039
41 -0.024295081850141287 -1.0102851713076233 -0.02432202585041523 -1.010369286686182
61 -0.02408626889809966 -1.4939865777269004 -0.024089157208800317 -1.4943641270510846
81 -0.023933392576873304 -1.9740698019973932 -0.02398581700399518 -1.9746115311980244
101 -0.023838551063090564 -2.451659391075373 -0.02380064046010375 -2.4509242830798024
121 -0.023735651466995477 -2.927354223001748 -0.023752124793827534 -2.926190094184131
141 -0.023638886772096156 -3.401188255101441 -0.023636195901781322 -3.4006924035958948
161 -0.023572675976902248 -3.8732871577143655 -0.023590857069939374 -3.8733501021750274
181 -0.0235035995952785 -4.343955772556363 -0.02354520056396723 -4.344813302531838
201 -0.023454997688531876 -4.813506764546037 -0.023529085237532853 -4.814643303863702
221 -0.02344931000843644 -5.282713692542165 -0.023571572452783584 -5.281185081880538
241 -0.023394831456243992 -5.751127333100887 -0.023511979263275862 -5.751091681141404
261 -0.02335868254303932 -6.2186097717843944 -0.023439359758049248 -6.219210208673028
281 -0.023334374744445087 -6.685538010671735 -0.02341175628826022 -6.68571555195376
301 -0.02333760680630803 -7.152313529141247 -0.023398013692349194 -7.150403913762418
321 -0.0232988340780139 -7.618608580064027 -0.02331020012497902 -7.617198727838692
341 -0.02328931987285614 -8.0845349015668 -0.023363014310598375 -8.081933336239302
361 -0.023256907425820827 -8.54980989955365 -0.023226363491266964 -8.5490242421627
381 -0.023245584964752198 -9.014882185589515 -0.023278726637363432 -9.01351878112182
401 -0.02323761712759733 -9.479586392082274 -0.023201484326273204 -9.47798807220533
421 -0.02322288304567337 -9.944103258289397 -0.023197657242417336 -9.942688374500715
441 -0.023218967579305173 -10.408579235430809 -0.023253797739744186 -10.406624440476294
461 -0.02322666347026825 -10.873123153951019 -0.02324454188346863 -10.868068792391563
481 -0.023208664543926717 -11.337482798099515 -0.023166267760097982 -11.3330974006094
501 -0.02319685826078057 -11.801496595144267 -0.023143401183187962 -11.798006268125025
521 -0.023195246513932944 -12.265448946412643 -0.023171385750174522 -12.259812620840965
541 -0.023180835600942373 -12.729069283697747 -0.02318559233099222 -12.724556163325905
561 -0.02317820964381099 -13.19267349606379 -0.0231519540771842 -13.18760461406782
581 -0.023158509377390148 -13.656024279631671 -0.02315181791782379 -13.65296797659248
601 -0.02315277075394988 -14.11909221149981 -0.023123733606189488 -14.116230119578537
621 -0.02315308852121234 -14.58224880499765 -0.02314308350905776 -14.577883593179282
641 -0.023155453149229288 -15.045331983175124 -0.023133549280464648 -15.040091911889606
661 -0.023166400939226152 -15.508565833047028 -0.023110929410904646 -15.500461468286804
681 -0.023155627120286227 -15.9717915803194 -0.023124038241803646 -15.96420528115704
701 -0.02313507189974189 -16.43467438938096 -0.023095328640192748 -16.428435986768452
721 -0.023148727044463156 -16.89751994311809 -0.02312300829216838 -16.890166234504424
741 -0.023138510715216398 -17.360428641736497 -0.023142925836145876 -17.35300468131899
761 -0.023140428867191077 -17.823126001749173 -0.023122897464782 -17.81524061439558
781 -0.023117322660982608 -18.28561297887935 -0.023121643997728824 -18.28018142664804
801 -0.02313399435952306 -18.74813824957235 -0.023132216930389405 -18.74059897242112
821 -0.023143415898084642 -19.210927365533994 -0.023190202470868827 -19.201831883192046
841 -0.02314096558839083 -19.673765919823186 -0.02318699434399605 -19.66436631055547
861 -0.023111488297581674 -20.13639102838932 -0.023156405612826347 -20.130066363606577
881 -0.023106108885258436 -20.598621033597723 -0.023098317440599203 -20.592585919331736
901 -0.02310221120715141 -21.060780853405586 -0.023132369574159383 -21.055336196161786
921 -0.023113444913178682 -21.522970853559663 -0.023130644392222167 -21.51646377611903
941 -0.023113704472780227 -21.98527326043694 -0.023142379242926836 -21.978611813858123
961 -0.023098250292241572 -22.447325977403665 -0.023107300139963628 -22.442872265074367
981 -0.023093089926987886 -22.9091345722787 -0.023124095518141985 -22.90617496967312
1001 -0.023094975389540195 -23.371022299397726 -0.02309810947626829 -23.366906527243522
1021 -0.023084697872400285 -23.832882865145784 -0.02310386663302779 -23.830932497046863
1041 -0.02309522507712245 -24.294711934123168 -0.023073057737201454 -24.291184659861
1061 -0.023099114652723074 -24.756663429643936 -0.023123931232839824 -24.752598414849466
1081 -0.023106327932327985 -25.218759613670386 -0.023121255077421667 -25.21332214977589
1101 -0.02309626154601574 -25.680766292475138 -0.023140916414558888 -25.67643732614813
1121 -0.023124990239739417 -26.142882369644923 -0.023101912811398506 -26.13529633171854
1141 -0.02311967946588993 -26.60521536404265 -0.023133862763643265 -26.597528069186936
1161 -0.023126977495849133 -27.067753550037725 -0.02313056690618396 -27.057652699854202
1181 -0.02311926046386361 -27.530196999199674 -0.023102921061217786 -27.521341495309002
1201 -0.023108851443976165 -27.9923336625099 -0.023096468299627304 -27.98443882642311
1221 -0.02308985199779272 -28.454214625805587 -0.023081193678081036 -28.44903533216563
1241 -0.02310330718755722 -28.91611208347601 -0.023082044534385206 -28.90912351934236
1261 -0.023104075342416763 -29.378132667764987 -0.023124360386282204 -29.371584234293525
1281 -0.023113878443837166 -29.840369988884742 -0.023151312582194807 -29.83275988595558
1301 -0.023109445348381996 -30.302644457668027 -0.023111884761601687 -30.294870456121853
1321 -0.023102459963411093 -30.76471719099204 -0.023084790911525488 -30.756862517446265
1341 -0.02311469605192542 -31.227024753950488 -0.023133935872465372 -31.21666980488224
1361 -0.023115320317447185 -31.689258304983333 -0.02310185516253114 -31.678278680425116
1381 -0.02312069609761238 -32.15159698883067 -0.02313428753986955 -32.13919560881329
1401 -0.023125706426799297 -32.614043068047565 -0.023137045465409754 -32.600904139783204
1421 -0.02312542162835598 -33.07659057779234 -0.023126900661736727 -33.06257894551378
1441 -0.023112954571843147 -33.53902340494092 -0.023104829713702202 -33.526529669389085
1461 -0.02311231354251504 -34.0012787423096 -0.023088611010462046 -33.98875266332174
1481 -0.02310698004439473 -34.46346275052053 -0.02310477588325739 -34.45072907106945
1501 -0.02309910338371992 -34.92555633392184 -0.023066831380128862 -34.91430024877185
1521 -0.023092154879122972 -35.387441988009954 -0.023071689624339344 -35.37645292794326
1541 -0.023087154142558575 -35.84917679140345 -0.02305916426703334 -35.839475499000336
1561 -0.023084360640496016 -36.31094093518331 -0.023043535742908718 -36.30187770258628
1581 -0.02308721113950014 -36.772585001029064 -0.023081911355257036 -36.76327478913584
1601 -0.023087619245052336 -37.23437876394018 -0.023075368348509075 -37.22555072000243
1621 -0.023091479297727348 -37.69613824421538 -0.023071780148893595 -37.68655400518322
1641 -0.023097567819058896 -38.157944749854494 -0.023084101174026726 -38.14818780161434
1661 -0.02308829138055444 -38.61972646359353 -0.02318124594166875 -38.61095703979949
1681 -0.023101338651031256 -39.081596516724666 -0.023113905638456344 -39.07059711525212
1701 -0.023106529098004102 -39.54364995118229 -0.023097795248031617 -39.53200864717359
1721 -0.02311302423477173 -40.00576304132119 -0.023095924872905016 -39.99281069273123
1741 -0.023101947363466026 -40.46787852225826 -0.023127252329140903 -40.4566209930926
1761 -0.023096551839262246 -40.9297508392483 -0.023111962247639894 -40.91850872701029
1781 -0.02309248158708215 -41.391615100111814 -0.02313476437702775 -41.38128679329523
1801 -0.023092076275497676 -41.8534735343419 -0.023041178844869135 -41.843282496090914
1821 -0.023084472864866257 -42.31519089350476 -0.02314800154417753 -42.30618208972731
1841 -0.023081008158624173 -42.7768191864714 -0.02302343687042594 -42.76956886360416
1861 -0.023085725586861373 -43.23854672433809 -0.023075731191784143 -43.23043509181583
1881 -0.02308607203885913 -43.70029384791851 -0.023108920082449913 -43.69284799331793
1901 -0.023086804430931807 -44.16199995120987 -0.023057542461901902 -44.154537897370695
1921 -0.02307893829420209 -44.623633830714965 -0.02306316513568163 -44.61728400820859
1941 -0.02307392144575715 -45.085196324717266 -0.02312113894149661 -45.080798153858574
1961 -0.02307949448004365 -45.54680566377938 -0.02300836341455579 -45.54231751281761
1981 -0.02308512283489108 -46.00842419080436 -0.02312930654734373 -46.003052301518565
