# Supplementary material for: Learning nonequilibrium statistical mechanics and dynamical phase transitions
Source: Nat Commun. 2024 Feb 6;15:1117. doi: 10.1038/s41467-024-45172-8 (PMC10847122; doi:10.1038/s41467-024-45172-8)
Supplement: Supplementary file 4 — Supplementary Data 1 [file 41467_2024_45172_MOESM4_ESM.zip › DPT-main/PlotTemplate/plot_KL_divergence/out/finite_time_less_epochs/SE/L4_D2W32K5_E10BS1k/logs-1.15/log.txt]

21 -0.022963149938732386 -0.46778544280678036 -0.026329990942031145 -0.47115000328049067
41 -0.021810620091855526 -0.9051201784983278 -0.021813639905303717 -0.9051028396934271
61 -0.021651368215680124 -1.3394438157789403 -0.021732518915086985 -1.339319243747741
81 -0.021526772622019054 -1.7711116358637806 -0.021549545973539353 -1.7711623354814947
101 -0.02143767410889268 -2.200646993517875 -0.0213581926189363 -2.2004525574855505
121 -0.021388718951493503 -2.6286731854081142 -0.021332202199846505 -2.627385562378913
141 -0.021304382476955652 -3.0555403162725265 -0.021206248179078103 -3.054605329409242
161 -0.021244671382009982 -3.481098764110356 -0.021206212881952523 -3.481106442585588
181 -0.021215595584362746 -3.9057812299579378 -0.021215509343892335 -3.9049337160773576
201 -0.021172632463276386 -4.329589348100126 -0.02124444218352437 -4.329582786746322
221 -0.02113173035904765 -4.752587534766644 -0.021242852229624985 -4.753994375001639
241 -0.02111812736839056 -5.174920170474799 -0.021186597552150487 -5.175826079025865
261 -0.02109053647145629 -5.596932307071984 -0.02116254298016429 -5.598308491334318
281 -0.021052196715027095 -6.018332542292775 -0.021112784184515475 -6.021600878983735
301 -0.021044810023158788 -6.439395349565895 -0.021088058408349753 -6.4427773693576444
321 -0.02104216841980815 -6.860292454902085 -0.02105036675930023 -6.863326613884417
341 -0.021024038083851337 -7.280859402846549 -0.02105948217213154 -7.28465905971825
361 -0.020997661165893078 -7.701059558615094 -0.02103079538792372 -7.7067186713218705
381 -0.020980846509337424 -8.120829487498852 -0.02100134687498212 -8.128242129180581
401 -0.0209853439591825 -8.54052458899096 -0.02100648293271661 -8.547248298581685
421 -0.020987071469426154 -8.960278050228956 -0.020992346853017808 -8.966524445638054
441 -0.0209984271787107 -9.380137781426313 -0.021008527372032404 -9.384709215071043
461 -0.021000464912503958 -9.800097233522688 -0.021008393820375205 -9.803664644341907
481 -0.02099031712859869 -10.22005495037884 -0.020992116164416076 -10.224038228392594
501 -0.02098273439332843 -10.639904672279958 -0.021026190742850302 -10.643559083435678
521 -0.02099764971062541 -11.059768297895792 -0.021018647495657204 -11.061560697481033
541 -0.020991566218435766 -11.479590255208318 -0.021011521760374307 -11.481153262220325
561 -0.020987389143556356 -11.899310712143786 -0.021007250994443893 -11.900653160363436
581 -0.020988008473068476 -12.31902970606462 -0.02099244575947523 -12.319363482668994
601 -0.020997336041182278 -12.738821780961015 -0.021001584082841872 -12.737862631678576
621 -0.0209992659278214 -13.158878797013315 -0.021021019946783782 -13.156367610953742
641 -0.020990235917270183 -13.57873021224514 -0.02100379541516304 -13.575965308956798
661 -0.020983877405524255 -13.998546958994124 -0.020990488305687904 -13.996024885401123
681 -0.020984067022800444 -14.418192015867685 -0.020977779198437928 -14.414953258913004
701 -0.020966292638331652 -14.837522732280204 -0.02096175942569971 -14.836133841052646
721 -0.020963232684880494 -15.25676741581411 -0.020963194221258162 -15.255600965302431
741 -0.0209557032212615 -15.675933538191027 -0.020950315054506063 -15.67521578809246
761 -0.020945894811302424 -16.095038255024704 -0.02092197062447667 -16.095396144222462
781 -0.020943585317581892 -16.51398654552177 -0.020902908872812986 -16.514399484172458
801 -0.02095721513032913 -16.933038822654645 -0.02094919215887785 -16.932467859704037
821 -0.02095918506383896 -17.35218736846 -0.0209514276124537 -17.3513244527392
841 -0.020961728412657976 -17.7714153769426 -0.020940919779241084 -17.770338904019443
861 -0.0209444148465991 -18.190405586641276 -0.02093711672350764 -18.190905559249213
881 -0.020934876427054404 -18.609220966137944 -0.020915268827229737 -18.61053060265257
901 -0.020936792623251675 -19.02790920473635 -0.02094168569892645 -19.029404186457388
921 -0.020927519258111715 -19.446527147013693 -0.020934428088366985 -19.44933327585458
941 -0.020933891739696266 -19.8651416725479 -0.020929688680917026 -19.86760823652148
961 -0.020927808433771133 -20.28382844757288 -0.020923510659486055 -20.287371264770627
981 -0.020926505140960217 -20.70239250492304 -0.02095707496628165 -20.706234672293068
1001 -0.02093259710818529 -21.12098059803247 -0.02095451196655631 -21.12455877456814
1021 -0.020930549781769513 -21.53970073545351 -0.020921885315328837 -21.54324477482586
1041 -0.02092462982982397 -21.95828259373083 -0.0209120262414217 -21.962936578877258
1061 -0.020923465210944413 -22.376734029781062 -0.020919811073690654 -22.382209177501487
1081 -0.020934091415256262 -22.79537902483716 -0.020917275082319976 -22.799618873372655
1101 -0.020936138182878494 -23.214055882394312 -0.020932433567941187 -23.217841637507064
1121 -0.020938078686594964 -23.632813959103064 -0.02092352556064725 -23.6364477559924
1141 -0.020935683604329826 -24.051562590431406 -0.020953243784606456 -24.055762343294905
1161 -0.020931727811694147 -24.47013821676372 -0.020927670411765575 -24.47502094442023
1181 -0.02092806827276945 -24.888694163877506 -0.02091750791296363 -24.894283084850734
1201 -0.020906052738428115 -25.306996620632702 -0.020914635714143516 -25.316031593736234
1221 -0.020911798067390918 -25.72515802914276 -0.020872368849813937 -25.734441579878304
1241 -0.02092484775930643 -26.14355809241533 -0.020912413951009512 -26.15169872883704
1261 -0.020938484743237496 -26.562174146715552 -0.02090277783572674 -26.568878979980912
1281 -0.020937851630151272 -26.980854706838723 -0.020955211017280817 -26.987902002502203
1301 -0.020932607632130385 -27.39959743283689 -0.0209060225635767 -27.406867101415955
1321 -0.02093792790547013 -27.818346400838344 -0.02094488013535738 -27.825124206766446
1341 -0.02093236492946744 -28.237082649953656 -0.020925360824912788 -28.24460130045187
1361 -0.02093533556908369 -28.655725877173232 -0.0209431785158813 -28.663224712479817
1381 -0.020931651629507542 -29.074414226599018 -0.02092313366010785 -29.082164375670207
1401 -0.02093589147552848 -29.493162537272994 -0.020931769628077745 -29.500897944439146
1421 -0.020918870437890293 -29.911803043447414 -0.020900110155344008 -29.921267826575736
1441 -0.020923622604459523 -30.330297045316527 -0.020900941733270884 -30.340150940697587
1461 -0.020923608914017677 -30.748751647584122 -0.020913821831345557 -30.759000814706038
1481 -0.0209296066313982 -31.167283158283666 -0.02094930410385132 -31.177265247050624
1501 -0.020927376672625543 -31.5858462111093 -0.02091426234692335 -31.596167075261427
1521 -0.02093710023909807 -32.00451850760727 -0.02092347862198949 -32.01375625692303
1541 -0.02092561237514019 -32.423129173088796 -0.02089190548285842 -32.43337426558133
1561 -0.020925358310341834 -32.84168700855224 -0.020938292518258093 -32.852675936836725
1581 -0.02093066517263651 -33.26029795976354 -0.02091153720393777 -33.27069720672441
1601 -0.020935769099742173 -33.678961225133385 -0.020947352424263953 -33.689355399273325
1621 -0.02093610158190131 -34.09767846539617 -0.02093169977888465 -34.10809498028828
1641 -0.020928820688277484 -34.5163772309199 -0.020940196886658668 -34.52774541368705
1661 -0.02092333761975169 -34.934907633438705 -0.02090553045272827 -34.94692113921045
1681 -0.02091908035799861 -35.35334737272934 -0.020942927803844213 -35.366073276009395
1701 -0.02092683846130967 -35.771802012063574 -0.020941474568098785 -35.78430958082897
1721 -0.020922359731048345 -36.19021868463607 -0.020910896919667722 -36.20350818503645
1741 -0.02093859976157546 -36.60875495150688 -0.020948812551796436 -36.6203616495244
1761 -0.02094863383099437 -37.027678402792695 -0.020982358325272798 -37.03780228821559
1781 -0.020946015790104865 -37.44660502495247 -0.020992244128137827 -37.45698218764737
1801 -0.020951532758772373 -37.86559839928526 -0.020984351448714734 -37.87509303027766
1821 -0.02094271993264556 -38.28452040571722 -0.020982413645833732 -38.29494925336913
1841 -0.020940227806568144 -38.70335653107615 -0.020927269104868175 -38.71395853292198
1861 -0.02094273241236806 -39.12219183845448 -0.020962771400809287 -39.132261784840395
1881 -0.02093719569966197 -39.541042368672805 -0.020954194385558365 -39.552188662625866
1901 -0.020942669920623304 -39.959850171953455 -0.02092696949839592 -39.970568146184114
1921 -0.02094294726848602 -40.3786621638574 -0.02093223100528121 -40.3895163940266
1941 -0.020937429275363684 -40.79746289560573 -0.020949011109769343 -40.80841707726944
1961 -0.020945763494819403 -41.216229035425954 -0.020964144542813302 -41.22657092968006
1981 -0.020944692846387624 -41.63511692555623 -0.020944579597562553 -41.6444811793976
