# Supplementary material for: Learning nonequilibrium statistical mechanics and dynamical phase transitions
Source: Nat Commun. 2024 Feb 6;15:1117. doi: 10.1038/s41467-024-45172-8 (PMC10847122; doi:10.1038/s41467-024-45172-8)
Supplement: Supplementary file 4 — Supplementary Data 1 [file 41467_2024_45172_MOESM4_ESM.zip › DPT-main/PlotTemplate/plot_KL_divergence/out/finite_time_less_epochs/SE/L4_D2W32K5_E10BS1k/logs-1.20/log.txt]

21 -0.020684497989714147 -0.41860891897231334 -0.023929875809699297 -0.4218568648211658
41 -0.01956564709544182 -0.8103623243048785 -0.019597635325044393 -0.8103926027193665
61 -0.019417919777333738 -1.1999387639574708 -0.01947217034175992 -1.2002289109863342
81 -0.019330493174493313 -1.5874474949203432 -0.019350307155400516 -1.5875598803162574
101 -0.019271462876349687 -1.9735656252130864 -0.019206022657454015 -1.9730293749831613
121 -0.01922237277030945 -2.358467241190374 -0.019180440809577703 -2.3577562214806678
141 -0.01917206309735775 -2.742331933137029 -0.01910057766363025 -2.7413134188391264
161 -0.01913443049415946 -3.1253789964132013 -0.01908034924417734 -3.1243547492660575
181 -0.01910177180543542 -3.50769402179867 -0.019054237008094787 -3.5068369750864785
201 -0.01908151004463434 -3.889542424678802 -0.019074278045445682 -3.8881565359421053
221 -0.01905194269493222 -4.270852356962858 -0.01909468611702323 -4.270374954584983
241 -0.019045755080878735 -4.651675663050263 -0.01909763291478157 -4.650637767557051
261 -0.019033348932862282 -5.032445459254085 -0.01912159575149417 -5.030844091717151
281 -0.019017890468239783 -5.412916880100965 -0.019100275449454786 -5.410838408395647
301 -0.01901583429425955 -5.793291331734508 -0.019065314903855324 -5.790394408255814
321 -0.01901710983365774 -6.173718350939452 -0.019074546173214912 -6.169317098893223
341 -0.018999884929507972 -6.5538333195261655 -0.019049121532589197 -6.550210898462683
361 -0.018990488536655904 -6.933736066613345 -0.019031194690614938 -6.929817944578825
381 -0.01897860551252961 -7.3133976345881795 -0.01901780776679516 -7.309406216070056
401 -0.018976065143942834 -7.692933375388381 -0.019019731786102057 -7.688263798225671
421 -0.018983456399291755 -8.07249346701428 -0.01902620689943433 -8.066211216896773
441 -0.018973401747643948 -8.452095167338845 -0.019011076632887126 -8.445940297748896
461 -0.018971038982272148 -8.831592685077338 -0.018989954981952904 -8.824828877858819
481 -0.018958565033972263 -9.210898452904075 -0.018985917139798403 -9.204557149205357
501 -0.01896118260920048 -9.59007731294259 -0.018974270205944777 -9.582764161098744
521 -0.01894260374829173 -9.969122782256452 -0.01893937410786748 -9.963117375131695
541 -0.01893958020955324 -10.347938731126483 -0.018947594985365867 -10.342512853909284
561 -0.018936862237751484 -10.726677087228738 -0.01893924316391349 -10.721300973184407
581 -0.01893178140744567 -11.105371375847598 -0.018940670974552633 -11.100334303546699
601 -0.018936552852392197 -11.484094618074584 -0.01894575310871005 -11.477821256220345
621 -0.018935743626207112 -11.862794894073145 -0.018952139746397735 -11.856441134959468
641 -0.0189296867698431 -12.241455858200773 -0.018922293558716774 -12.235745760984724
661 -0.018930996675044297 -12.620067976135745 -0.018933315854519607 -12.614152404572824
681 -0.018924791365861893 -12.998632932454331 -0.01892141392454505 -12.993123378604661
701 -0.01891181292012334 -13.37693712487815 -0.018914451356977224 -13.37319704322145
721 -0.018918283563107253 -13.755296695884297 -0.01892434395849705 -13.750948334112772
741 -0.01891528144478798 -14.133651098515816 -0.01892015654593706 -14.130034945439558
761 -0.018916884437203407 -14.51197624299673 -0.018913377448916434 -14.50814049988986
781 -0.0189135218039155 -14.890286484267538 -0.01891806274652481 -14.886578431259851
801 -0.018913420662283898 -15.268596887681609 -0.018903702963143587 -15.26482211491094
821 -0.018921953998506068 -15.646989195886974 -0.018923454079777004 -15.642666236124944
841 -0.018919997941702606 -16.025435484107557 -0.018939769454300405 -16.02122807139532
861 -0.018914777599275113 -16.40387620329854 -0.018896655086427926 -16.400179472658795
881 -0.01891335230320692 -16.782198307290653 -0.01891734153032303 -16.778950709104546
901 -0.018909657280892132 -17.160354048851854 -0.01891111843287945 -17.157503113243735
921 -0.018907102290540934 -17.538618280552306 -0.018906157091259958 -17.535980821866552
941 -0.018903515301644802 -17.916786465607565 -0.018909684382379055 -17.914903116226206
961 -0.01891194758936763 -18.29488553144036 -0.018898366671055555 -18.29240659913049
981 -0.018908400926738976 -18.67306018266826 -0.018920429423451422 -18.67123605683447
1001 -0.01890573473647237 -19.05120908198878 -0.018901920132339 -19.04978163028137
1021 -0.018906076066195966 -19.429290050547568 -0.018883298337459564 -19.42832583095879
1041 -0.01890729395672679 -19.807429071702064 -0.01892278641462326 -19.80686718374492
1061 -0.01891534198075533 -20.18568462012335 -0.018915179092437027 -20.18394548129292
1081 -0.018916092347353697 -20.563925675489 -0.01890745246782899 -20.562283303868043
1101 -0.01891407845541835 -20.942206983827045 -0.018916875030845402 -20.940741010196522
1121 -0.018920443020761013 -21.320567684993144 -0.018919497542083264 -21.318335321266215
1141 -0.018918714206665754 -21.698994510620835 -0.018915528431534767 -21.697048663347967
1161 -0.01890985844656825 -22.077262132428586 -0.018919553514569996 -22.076422614231713
1181 -0.018915601167827846 -22.455547132529308 -0.01891069868579507 -22.454145428165795
1201 -0.01890954840928316 -22.833777765464028 -0.018915381375700237 -22.833102208375937
1221 -0.01891483487561345 -23.212039690185325 -0.018916549254208805 -23.21068741045893
1241 -0.018907302524894476 -23.590374553855504 -0.018901408277451993 -23.59049306521194
1261 -0.01890806443989277 -23.968522954359646 -0.018894929066300394 -23.96858626892792
1281 -0.018913771212100982 -24.34673744505271 -0.01891315672546625 -24.346424045879413
1301 -0.018915490433573722 -24.724997093901028 -0.018911922164261342 -24.72468771180139
1321 -0.018908953480422496 -25.103262847196305 -0.018919249810278416 -25.103756297566015
1341 -0.01890467796474695 -25.48136982750147 -0.01891104020178318 -25.482316604815438
1361 -0.018902294524013995 -25.85945365345105 -0.018904382735490798 -25.86081499382856
1381 -0.01889518927782774 -26.237465273495758 -0.01890209214761853 -26.24015535470101
1401 -0.018895642552524804 -26.615359469316893 -0.01889589140191674 -26.618548699468406
1421 -0.018896204698830844 -26.99324344983323 -0.01888665445148945 -26.9969016876072
1441 -0.01890014121308923 -27.371225883625435 -0.018919908814132212 -27.374764980841455
1461 -0.018902141507714985 -27.749240205809464 -0.018889220897108316 -27.752965028025233
1481 -0.01890771696344018 -28.127324551437038 -0.018912451341748238 -28.130755336117016
1501 -0.018906819820404052 -28.505467033106825 -0.018905750010162592 -28.508941488154257
1521 -0.018907589837908745 -28.88365476261823 -0.018914060294628145 -28.8869705507532
1541 -0.01891337977722287 -29.26184478169306 -0.018899330403655767 -29.26471086740497
1561 -0.018912200164049865 -29.640082211699323 -0.01891009183600545 -29.64333132207397
1581 -0.018915253039449454 -30.01827395344153 -0.018931774701923133 -30.02132576406005
1601 -0.01892006965354085 -30.396581040509048 -0.0189372262917459 -30.398944401554797
1621 -0.01891796961426735 -30.774919487349692 -0.018932569213211535 -30.77740263175223
1641 -0.018913980666548015 -31.15327303595841 -0.01890983060002327 -31.156018894538324
1661 -0.018921029381453992 -31.531587221100924 -0.018921127170324327 -31.53388368478049
1681 -0.018922260031104088 -31.910016915854065 -0.018936231452971696 -31.91211838750173
1701 -0.018913524597883223 -32.28830259125678 -0.01890438301488757 -32.29120632437995
1721 -0.01891157990321517 -32.666564845293735 -0.018934386037290096 -32.66992260394624
1741 -0.018915542494505645 -33.04481864022088 -0.018921513669192792 -33.04768676487734
1761 -0.018920364789664745 -33.423160508181866 -0.01890474446117878 -33.425290016364364
1781 -0.01892623184248805 -33.80164995295923 -0.018916751071810723 -33.80306051345549
1801 -0.018929397873580455 -34.180238601565335 -0.01892102397978306 -34.18111309427774
1821 -0.018925359658896922 -34.558714513666885 -0.018910858035087585 -34.55974137978634
1841 -0.018927702214568853 -34.93723741509017 -0.018917483743280172 -34.93784427670767
1861 -0.018925902154296636 -35.315817515552006 -0.018909586872905493 -35.31609423970811
1881 -0.01891772784292698 -35.69424240533259 -0.01892080157995224 -35.695357788261106
1901 -0.01892190221697092 -36.07266134275122 -0.018926154635846616 -36.073619727417906
1921 -0.018918743915855886 -36.4510527025908 -0.01892936760559678 -36.45216291500263
1941 -0.01892062248662114 -36.82944882521402 -0.01892555831000209 -36.830249339062796
1961 -0.018927017413079738 -37.20793885067101 -0.018927098345011474 -37.20800498174512
1981 -0.018920036870986222 -37.5863963323645 -0.018916035443544386 -37.58711306536579
