# Supplementary material for: Learning nonequilibrium statistical mechanics and dynamical phase transitions
Source: Nat Commun. 2024 Feb 6;15:1117. doi: 10.1038/s41467-024-45172-8 (PMC10847122; doi:10.1038/s41467-024-45172-8)
Supplement: Supplementary file 4 — Supplementary Data 1 [file 41467_2024_45172_MOESM4_ESM.zip › DPT-main/PlotTemplate/plot_KL_divergence/out/finite_time_less_epochs/SE/L4_D2W32K5_E10BS1k/logs-1.25/log.txt]

21 -0.018572509847581388 -0.37439336264505985 -0.021635555475950242 -0.3774622638709843
41 -0.017513978760689497 -0.7251182282343508 -0.017536643799394368 -0.7252364792861044
61 -0.017421405389904977 -1.074317093845457 -0.0175019770860672 -1.0745649693533774
81 -0.01734761316329241 -1.4218977209180592 -0.017361219972372055 -1.422080778051167
101 -0.017301473300904036 -1.768361230008304 -0.017304281890392303 -1.768216655123978
121 -0.017259875405579807 -2.113909473177046 -0.01726504201069474 -2.1137035423889747
141 -0.017211293801665306 -2.458590851537884 -0.017170689720660447 -2.4588319922797375
161 -0.017187712714076042 -2.8025618875399245 -0.017157133854925632 -2.803073851857334
181 -0.017175666894763707 -3.1462186495773508 -0.01712665492668748 -3.1460696536116304
201 -0.01714650494977832 -3.4893824202008545 -0.017109873797744514 -3.489776961971074
221 -0.017120349779725076 -3.8320263244211676 -0.017103414330631495 -3.833523275703192
241 -0.017107600439339878 -4.174249123409391 -0.017096458375453948 -4.17605924559757
261 -0.017107617761939763 -4.516361337900161 -0.017122622672468425 -4.517883780505508
281 -0.01709623131901026 -4.858420349564402 -0.01711458032950759 -4.860014858283102
301 -0.01707756072282791 -5.20005307216197 -0.01709805028513074 -5.20297577185556
321 -0.017077962588518857 -5.541562168579545 -0.017093953397125005 -5.544303813762959
341 -0.017081079725176095 -5.883106493670488 -0.017091297823935748 -5.885358946304764
361 -0.01708698654547334 -6.224916376359755 -0.01711260387673974 -6.225992762017992
381 -0.017080452665686606 -6.56665101796388 -0.017110827658325434 -6.567725978139784
401 -0.017079970985651016 -6.908233061339699 -0.017103570234030484 -6.908908802922811
421 -0.01708595473319292 -7.249962102435522 -0.01711080428212881 -7.249740023538466
441 -0.017080768663436174 -7.591698343306774 -0.017100642342120408 -7.590795957390213
461 -0.017076865117996932 -7.933322697412217 -0.017079211305826902 -7.932552220858629
481 -0.017071493621915578 -8.274779702723023 -0.017084418423473836 -8.274080286826933
501 -0.017066796217113732 -8.61613243743777 -0.01707831546664238 -8.615436081308866
521 -0.017057598661631347 -8.957384269312023 -0.01706616785377264 -8.95715511580929
541 -0.017058481648564338 -9.298548290040342 -0.01706304242834449 -9.29824953731149
561 -0.017060944996774196 -9.639716959465296 -0.017058466840535403 -9.638926509395237
581 -0.01705732326954603 -9.980957968439906 -0.017063357401639223 -9.980326595250512
601 -0.017058752849698065 -10.322109835222362 -0.017061286233365537 -10.32132179541513
621 -0.017059163842350244 -10.663284059055153 -0.01706666126847267 -10.66268742373213
641 -0.01704938691109419 -11.004374990426006 -0.017050752602517604 -11.004206358920785
661 -0.01704649580642581 -11.345300650596625 -0.01704808073118329 -11.345449013635516
681 -0.01705443561077118 -11.686361443996434 -0.017051590606570244 -11.68588851960376
701 -0.017053654976189138 -12.027403917349877 -0.01705789575353265 -12.02685555582866
721 -0.01705432254821062 -12.36850617863238 -0.017067011259496213 -12.367730641644444
741 -0.017058909777551888 -12.709649018291383 -0.017062779050320387 -12.708144957385953
761 -0.01705314191058278 -13.050835780799389 -0.017057713121175766 -13.04939086865633
781 -0.01705253925174475 -13.391885050851855 -0.017046312522143125 -13.390466976817688
801 -0.017053244262933732 -13.73295455416665 -0.01704154033213854 -13.731574869062738
821 -0.01704825311899185 -14.074014355149123 -0.01705210292711854 -14.07288822168483
841 -0.01704967049881816 -14.414972632564607 -0.01704725455492735 -14.413810400478528
861 -0.01705046370625496 -14.756014824379239 -0.017052383814007043 -14.754762994311736
881 -0.017054816894233226 -15.09711376121268 -0.017046207468956708 -15.095219027437253
901 -0.017054238822311163 -15.438219658471645 -0.01705704154446721 -15.436319793947025
921 -0.017051910609006883 -15.779326620139184 -0.017050959169864655 -15.777435289509578
941 -0.0170534860342741 -16.12036998858675 -0.0170580524019897 -16.11841179858892
961 -0.01705124517902732 -16.461393688898525 -0.017054178472608327 -16.45918726474046
981 -0.017049504816532134 -16.802425848040727 -0.017052747309207916 -16.800121253915123
1001 -0.017056372575461866 -17.143526938930137 -0.017050718888640404 -17.140490111522368
1021 -0.017052832618355752 -17.48459690967573 -0.017051113396883012 -17.481725907977665
1041 -0.017050367686897515 -17.825644011795507 -0.01705102026462555 -17.822993528749798
1061 -0.017044355999678372 -18.166588663123534 -0.017046204209327696 -18.16433239737526
1081 -0.017046136129647494 -18.507510276976955 -0.017047384474426507 -18.505189078021797
1101 -0.017041774280369282 -18.848396300990117 -0.017040814831852914 -18.84660244556144
1121 -0.017043634317815304 -19.189234328083682 -0.017031536530703308 -19.18739919653163
1141 -0.017041931860148907 -19.53008508831262 -0.017040971107780932 -19.528486349340536
1161 -0.017047856375575064 -19.870994403120136 -0.017061425559222698 -19.868919738382107
1181 -0.017048246413469314 -20.211997744068512 -0.017042837850749493 -20.209699520189325
1201 -0.017049277760088445 -20.552966386638595 -0.017055871430784464 -20.550547757372275
1221 -0.017051234468817712 -20.893979877419785 -0.01705135591328144 -20.89120920086281
1241 -0.017058812081813812 -21.23512991331519 -0.017057834751904012 -21.231642783992005
1261 -0.017054059263318776 -21.576172211673125 -0.017053959798067807 -21.572743369452667
1281 -0.017051462177187206 -21.91723653934897 -0.01706213317811489 -21.91394459316509
1301 -0.017048769257962705 -22.258248619083325 -0.017049287725239993 -22.25515162209051
1321 -0.017044044472277163 -22.59915555054324 -0.017044816445559264 -22.59647438824179
1341 -0.01704571833834052 -22.9400623753667 -0.017045519687235354 -22.937186383269747
1361 -0.017048095259815453 -23.28101270645858 -0.017046847101300954 -23.277966261375713
1381 -0.017045957781374455 -23.621952395886197 -0.017047357466071843 -23.61912760455163
1401 -0.017048333957791328 -23.96289723860101 -0.01705630822107196 -23.959971585869805
1421 -0.01704982975497842 -24.303892904054383 -0.017050175461918116 -24.300508435443064
1441 -0.0170483916066587 -24.644885167107 -0.017047338746488096 -24.64162049647422
1461 -0.017047101631760597 -24.98584145624192 -0.01705480720847845 -24.98241105005147
1481 -0.017049739230424167 -25.326822049636405 -0.017045611329376698 -25.323207755666242
1501 -0.01705149868503213 -25.667845296487226 -0.01705217333510518 -25.664043201506153
1521 -0.01705261431634426 -26.0088999764994 -0.017058204114437103 -26.004967287741618
1541 -0.017054915335029362 -26.34993815645578 -0.017065955512225627 -26.345707770437016
1561 -0.017056726943701507 -26.691073341108883 -0.01705713290721178 -26.686433501169105
1581 -0.017054534703493118 -27.032177554816023 -0.017051961831748487 -27.02724377205598
1601 -0.01705153500661254 -27.3732477434911 -0.017051287833601235 -27.368310251645763
1621 -0.017049827519804238 -27.714291129633807 -0.01705231312662363 -27.709497854392993
1641 -0.017053905129432678 -28.055299749225398 -0.017044937144964932 -28.050216371752335
1661 -0.017050676420331 -28.396339933481094 -0.017055534850806 -28.391238302085558
1681 -0.017052143905311824 -28.73732037730517 -0.017045303154736756 -28.73229671288282
1701 -0.01705371532589197 -29.078389494400493 -0.017056126426905394 -29.073006912786518
1721 -0.01705261943861842 -29.41945188250395 -0.01705450303852558 -29.41393998349086
1741 -0.017052464839071035 -29.760526327230064 -0.017051072604954243 -29.754797173570847
1761 -0.01705343248322606 -30.101576695498107 -0.01705854320898652 -30.095741488691427
1781 -0.01704830816015601 -30.442562980018586 -0.01704166494309902 -30.43706365730614
1801 -0.01704595545306802 -30.783535144757504 -0.017060737777501344 -30.7779421877116
1821 -0.017048388347029687 -31.124519125837853 -0.017041488364338876 -31.11883713239805
1841 -0.017045580223202704 -31.465493489429374 -0.017056040372699498 -31.45995490951465
1861 -0.017050630040466787 -31.80646935971456 -0.01703506838530302 -31.800406916905207
1881 -0.01705576470121741 -32.147541872598254 -0.017054637894034386 -32.14104471169413
1901 -0.01704953508451581 -32.48857628870756 -0.017059121746569872 -32.482382535189394
1921 -0.017049932572990655 -32.82957365429029 -0.017060267366468908 -32.82320550195874
1941 -0.017041759844869376 -33.17049076063559 -0.017050585895776748 -33.1649154388346
1961 -0.017045464459806682 -33.51137964902446 -0.01703662583604455 -33.50561332786457
1981 -0.01704720975831151 -33.85228857723997 -0.017038030177354814 -33.8464019995183
