# Supplementary material for: Learning nonequilibrium statistical mechanics and dynamical phase transitions
Source: Nat Commun. 2024 Feb 6;15:1117. doi: 10.1038/s41467-024-45172-8 (PMC10847122; doi:10.1038/s41467-024-45172-8)
Supplement: Supplementary file 4 — Supplementary Data 1 [file 41467_2024_45172_MOESM4_ESM.zip › DPT-main/PlotTemplate/plot_KL_divergence/out/finite_time_less_epochs/SE/L4_D2W32K5_E10BS1k/logs-1.30/log.txt]

21 -0.016720366012305022 -0.33478265926241874 -0.01959677441045642 -0.3376626627519727
41 -0.015691694943234323 -0.6486660819966346 -0.015728534385561942 -0.6486794410273433
61 -0.01560839032754302 -0.9616066230461 -0.01565669630654156 -0.9616999067366123
81 -0.015550963021814823 -1.2731526344548905 -0.015569389658048749 -1.2734098652377726
101 -0.01551418537274003 -1.5839082294609386 -0.01553076608106494 -1.583863377897069
121 -0.0154826779384166 -1.8939251303207116 -0.015502833435311914 -1.8937555863056335
141 -0.015468870475888252 -2.2033682823646794 -0.015466032410040497 -2.202605629200116
161 -0.015441399207338691 -2.5124329695478065 -0.015436925366520882 -2.5118022907059645
181 -0.015439151041209697 -2.821230871416626 -0.015428225556388498 -2.819836928183213
201 -0.015408968226984144 -3.1296295616775724 -0.015389702189713717 -3.128723086323589
221 -0.01540179313160479 -3.43784550274722 -0.015377331944182514 -3.436512708477675
241 -0.015401690918952226 -3.745845726598052 -0.01537829041481018 -3.743969626910985
261 -0.015380853554233909 -4.05364443049766 -0.015361131262034177 -4.052305807312951
281 -0.015376527141779662 -4.361278234981 -0.01536263939924538 -4.359616409102453
301 -0.015358985727652907 -4.668597319303081 -0.01534892707131803 -4.667681228229775
321 -0.015354182804003358 -4.97573745348491 -0.015340946661308408 -4.9751040539704245
341 -0.015352928405627608 -5.2827906887047 -0.015345020312815904 -5.282240328239276
361 -0.015336943510919809 -5.589689630735666 -0.015339619619771839 -5.590237580379468
381 -0.015339576406404376 -5.896427817596123 -0.015342740528285503 -5.89713569018058
401 -0.015343309473246336 -6.203227789793168 -0.015341654373332857 -6.203687214991074
421 -0.015338340448215604 -6.5100197519641405 -0.015346604865044355 -6.510726384771984
441 -0.015338423196226358 -6.816749136010188 -0.015337774809449912 -6.817506525572387
461 -0.015337243443354964 -7.1235376543365465 -0.015333456825464964 -7.124458271265026
481 -0.015334573062136769 -7.430285244714471 -0.015331829385831951 -7.431391214160245
501 -0.01533665107563138 -7.737015744810927 -0.015332639450207353 -7.737961779022584
521 -0.015344820171594619 -8.043860435253011 -0.015336273703724146 -8.044093148130916
541 -0.015341648925095796 -8.350682868482545 -0.015338032739236951 -8.350975563284
561 -0.015337575739249588 -8.65746973436326 -0.015337791619822383 -8.658041891409074
581 -0.015336334053426982 -8.96418196503073 -0.01533640269190073 -8.964843598054712
601 -0.01533278007991612 -9.270875258930031 -0.015330603811889887 -9.271737597323945
621 -0.015337045490741729 -9.577565946802501 -0.015336221689358354 -9.578097769897417
641 -0.015341399610042572 -9.884309752704576 -0.01533987708389759 -9.884352547256261
661 -0.015339048393070698 -10.191147013753655 -0.01533862529322505 -10.191111285192878
681 -0.015337430872023106 -10.49788186210208 -0.015336301550269127 -10.498069870611644
701 -0.015334127470850945 -10.80454887081869 -0.015334345772862435 -10.804720777785395
721 -0.015331198740750552 -11.111213591415437 -0.015328332129865885 -11.111707056080911
741 -0.015334792016074062 -11.417873267177496 -0.015330967167392373 -11.418129005236539
761 -0.01533313924446702 -11.724536936357623 -0.01532857520505786 -11.724808947928235
781 -0.015335424989461898 -12.031204658234502 -0.015333938924595714 -12.031363559281438
801 -0.015337374387308955 -12.337950643291707 -0.015339243737980724 -12.337727254210025
821 -0.015334790339693427 -12.644658822659416 -0.015336109139025212 -12.644530131481577
841 -0.015334518905729056 -12.951376423239726 -0.01533449562266469 -12.95127253839745
861 -0.01533533469773829 -13.25808433685454 -0.015336001850664615 -13.257751856045788
881 -0.01533267442137003 -13.564788894727851 -0.015334708383306861 -13.564519567461671
901 -0.015332790976390242 -13.871453024726389 -0.015334499953314661 -13.871209302823974
921 -0.015334965055808425 -14.178127105021877 -0.015335867647081614 -14.177821270050462
941 -0.015334440628066659 -14.484833102580186 -0.015333803882822395 -14.48461240520699
961 -0.015333606954663992 -14.791528000589485 -0.015332900173962116 -14.791217258758822
981 -0.015332866087555885 -15.098148612119282 -0.015332388412207364 -15.097893895441645
1001 -0.015329993469640613 -15.40477003799754 -0.015333334030583502 -15.404747014865256
1021 -0.015332518378272653 -15.711400970304412 -0.015329721616581082 -15.711220091534756
1041 -0.015327766397967934 -16.01801822739656 -0.015329362777993082 -16.01805727696044
1061 -0.015324227372184395 -16.32457282338294 -0.01532624065876007 -16.32522101397624
1081 -0.015328024933114647 -16.631100703403373 -0.015334763377904893 -16.631584680778882
1101 -0.015327969146892429 -16.93765299036171 -0.01532639591023326 -16.938188826059896
1121 -0.015330618573352694 -17.24424397577535 -0.015327728679403662 -17.24455486410295
1141 -0.015336275799199939 -17.550915441568982 -0.015335324918851256 -17.550617929408297
1161 -0.015333196194842458 -17.857596116140527 -0.015334984194487334 -17.85752233476375
1181 -0.01533117457292974 -18.164256717637222 -0.01532486299984157 -18.16425181617957
1201 -0.015332925412803889 -18.47091270741079 -0.015335796400904655 -18.470726375048944
1221 -0.015333507722243667 -18.777597236260807 -0.015332579938694834 -18.77720038313415
1241 -0.015331941423937678 -19.08428200604398 -0.015330132469534874 -19.084085948485846
1261 -0.015333045227453112 -19.390916490135755 -0.015333458315581083 -19.390481473132933
1281 -0.015327109908685087 -19.697564371023372 -0.015320984041318297 -19.69765748665666
1301 -0.015329846832901239 -20.00411997945053 -0.015328036388382316 -20.00414998191406
1321 -0.015330040967091918 -20.31073976606136 -0.015328077645972372 -20.310805936763032
1341 -0.015334219718351961 -20.617353056185003 -0.015333352144807577 -20.61711640842256
1361 -0.015333716571331025 -20.924010505713586 -0.015328952437266707 -20.923707807110592
1381 -0.015336921298876404 -21.230714646261255 -0.015338325779885054 -21.230032689589976
1401 -0.015337494993582368 -21.53750275648206 -0.015337866870686412 -21.536582335224345
1421 -0.015339224273338914 -21.844278747169373 -0.01534230294637382 -21.842976187635177
1441 -0.015340522071346641 -22.151090695383093 -0.015343770990148187 -22.14950600746084
1461 -0.015338763315230607 -22.45784703874967 -0.015344437025487424 -22.456272698426577
1481 -0.015333641134202481 -22.764546421030595 -0.015339722530916334 -22.76329801073294
1501 -0.015333613893017174 -23.07122121253057 -0.015335057722404599 -23.0699644525535
1521 -0.015335776144638658 -23.37795569836168 -0.015329912910237909 -23.37651208010498
1541 -0.015333753544837236 -23.68465461246675 -0.015334134316071868 -23.683249314874363
1561 -0.015330955851823092 -23.991299168253377 -0.015333771891891956 -23.990074982866606
1581 -0.015329411532729865 -24.297887016041265 -0.01532842693850398 -24.296967284614176
1601 -0.015331591991707683 -24.60448519308126 -0.01533183380961418 -24.603411498246665
1621 -0.015334429312497377 -24.911137406760897 -0.015333657339215278 -24.909757033828587
1641 -0.015332999639213085 -25.21777592366568 -0.015335687110200525 -25.216576310247127
1661 -0.01533144568093121 -25.52439510407865 -0.015329624153673648 -25.523262607352752
1681 -0.015336861368268728 -25.831149324355714 -0.015335743315517902 -25.82945263525465
1701 -0.01533630876801908 -26.137853448558666 -0.01533804121427238 -26.13608969715418
1721 -0.015335538191720843 -26.44460605373613 -0.015338929602876306 -26.44274394395755
1741 -0.015336859179660678 -26.751318842172694 -0.015336701972410082 -26.749285141704533
1761 -0.015338412439450621 -27.058070969907643 -0.015345732448622584 -27.055722340149735
1781 -0.015337462024763226 -27.364799119532183 -0.015334195364266634 -27.36240227869705
1801 -0.01533654248341918 -27.671537974476884 -0.015336947655305267 -27.66911192955443
1821 -0.015334112429991364 -27.97825943110518 -0.01533745052292943 -27.975970487343076
1841 -0.015338414534926414 -28.28499177177444 -0.015340344235301017 -28.28223795811639
1861 -0.015341078164055943 -28.5918034518604 -0.015343526797369122 -28.588657029578393
1881 -0.015341771300882101 -28.898645626660503 -0.015342475846409798 -28.895212982082665
1901 -0.015337505564093589 -29.205442105280298 -0.015340850735083223 -29.20221983906805
1921 -0.015337225887924433 -29.51218630084774 -0.015337462117895485 -29.508958239667038
1941 -0.015336978901177644 -29.818932155519782 -0.015335988346487283 -29.815646303491583
1961 -0.0153344901278615 -30.12564561530022 -0.015335931628942489 -30.122356763156052
1981 -0.015333330491557717 -30.432346112281135 -0.015329110901802778 -30.429078118968672
