# Supplementary material for: Learning nonequilibrium statistical mechanics and dynamical phase transitions
Source: Nat Commun. 2024 Feb 6;15:1117. doi: 10.1038/s41467-024-45172-8 (PMC10847122; doi:10.1038/s41467-024-45172-8)
Supplement: Supplementary file 4 — Supplementary Data 1 [file 41467_2024_45172_MOESM4_ESM.zip › DPT-main/PlotTemplate/plot_KL_divergence/out/finite_time_less_epochs/SE/L4_D2W32K5_E10BS1k/logs-1.35/log.txt]

21 -0.015039042383432389 -0.2992523898836225 -0.017756058275699614 -0.3019759255461395
41 -0.014051730278879404 -0.5800030925311148 -0.014102780586108565 -0.5800511877518149
61 -0.013982275407761336 -0.8601366672199221 -0.01401052693836391 -0.8600534197874365
81 -0.013945388002321124 -1.1393084866460412 -0.013964983448386193 -1.1390584673732518
101 -0.01391037912108004 -1.4178573798388243 -0.013937960565090179 -1.4174565968103705
121 -0.013888408010825515 -1.6958065307699146 -0.013914756756275893 -1.6952961142640557
141 -0.013866244070231914 -1.9732764181680984 -0.01386762852780521 -1.9727015996351835
161 -0.01384793254546821 -2.250396332051605 -0.0138514359947294 -2.250033033173531
181 -0.013836404774338007 -2.527133505558596 -0.013830926548689604 -2.5268359980545956
201 -0.013819718640297652 -2.8036955126561227 -0.013809060165658592 -2.803607200598345
221 -0.013812078908085824 -3.079996311757714 -0.013800203381106258 -3.0799593285657467
241 -0.013806112855672837 -3.3561416851356625 -0.013792295334860682 -3.3560711480211465
261 -0.013801875384524464 -3.6321851681917905 -0.013787760073319078 -3.6320230474229898
281 -0.013792269816622137 -3.908161077555268 -0.01378178633749485 -3.908296294882893
301 -0.013790742820128798 -4.184031131397931 -0.01377655570395291 -4.18402556264773
321 -0.01379390237852931 -4.459910548850891 -0.013779208483174443 -4.459463465539738
341 -0.013790060626342892 -4.735751948971302 -0.013783812196925283 -4.735265251109373
361 -0.013786080898717046 -5.01151039553806 -0.013784061186015606 -5.0110682417172905
381 -0.013781233737245203 -5.287122768629341 -0.013775175623595714 -5.286903041508046
401 -0.01377407875843346 -5.562690377933904 -0.013776400731876493 -5.562983129965136
421 -0.01377707878127694 -5.838240911997852 -0.013771107560023666 -5.8382013167720235
441 -0.013779114512726665 -6.113790128007531 -0.01377626988105476 -6.1137156968936255
461 -0.013773971097543835 -6.389268404524773 -0.013768605282530188 -6.389431857177984
481 -0.013771977182477713 -6.664693069225176 -0.013770890422165394 -6.665188071131701
501 -0.0137728750705719 -6.940137810120357 -0.013769324682652951 -6.940651940833773
521 -0.013776799524202943 -7.215664146561172 -0.013772515766322612 -7.215752449724817
541 -0.013776836497709156 -7.4911905398592324 -0.01377053172327578 -7.491125820809969
561 -0.013777989894151688 -7.766744548315178 -0.013782060146331787 -7.766544361226254
581 -0.013776285853236914 -8.042264618445182 -0.013775420421734453 -8.042135644610966
601 -0.013774606632068753 -8.317777413222931 -0.013774700416252016 -8.317565055051812
621 -0.013774779345840215 -8.593237260961896 -0.013775564962998033 -8.59309807871468
641 -0.013776751514524222 -8.868737714225416 -0.013778952974826097 -8.868409438850355
661 -0.013774696411564947 -9.144229956669726 -0.013779188692569732 -9.143959124665704
681 -0.01377231446094811 -9.419698419608169 -0.013774458086118102 -9.419497877033423
701 -0.013777574338018895 -9.695179171953345 -0.013779084384441375 -9.694456956302743
721 -0.013770930143073202 -9.970658373320468 -0.013775092642754316 -9.970208004303268
741 -0.013772463658824563 -10.246069868048645 -0.013771650474518537 -10.24564580172299
761 -0.013770287483930587 -10.521521264174947 -0.013769648969173431 -10.52122108167967
781 -0.013772413227707147 -10.796962502319358 -0.013770558685064316 -10.796564835729056
801 -0.013774223113432526 -11.072389415511852 -0.013774097617715596 -11.071826230129208
821 -0.013771215640008449 -11.347830206807691 -0.013774187862873077 -11.347288754489256
841 -0.013771303510293365 -11.623253187816577 -0.01377018978819251 -11.62280163010581
861 -0.013774007186293602 -11.898712615109968 -0.013771401951089501 -11.897987631708373
881 -0.01377204298041761 -12.17417701836674 -0.013773318752646447 -12.173496080562463
901 -0.013773428229615092 -12.449642551783459 -0.01377582405693829 -12.448826407967129
921 -0.013777094800025225 -12.725174528639746 -0.013776450743898749 -12.723896351736032
941 -0.013775955187156796 -13.000683486182226 -0.013777864864096045 -12.999279592791565
961 -0.013776367856189608 -13.276202618516965 -0.013775732927024364 -13.274601704347873
981 -0.013772034971043467 -13.551687727496015 -0.013774335896596313 -13.550266644032664
1001 -0.013776373956352473 -13.8272299888078 -0.013780394243076444 -13.825382811436421
1021 -0.013778075948357582 -14.10278674317523 -0.013780261855572462 -14.100734097231172
1041 -0.013772435998544098 -14.37827984625473 -0.013776484737172722 -14.376441211067135
1061 -0.01377148050814867 -14.653712706407527 -0.013768115360289813 -14.652015251992264
1081 -0.013775104051455855 -14.929165953537442 -0.013774605235084891 -14.92712188996374
1101 -0.013776156725361944 -15.204674075497309 -0.013780003739520907 -15.202381781814612
1121 -0.013777738902717829 -15.480213547637682 -0.013781146286055446 -15.477677775826294
1141 -0.013771742163226009 -15.75568604851141 -0.013772178534418344 -15.75358234308659
1161 -0.013774882024154066 -16.03117941175587 -0.01377714816480875 -16.028800229215985
1181 -0.013771748403087258 -16.306605132482936 -0.013768980652093888 -16.304328813962627
1201 -0.01376771586947143 -16.582019876409312 -0.013767085643485189 -16.579985388368353
1221 -0.013770795473828912 -16.857379023870447 -0.013772059185430407 -16.8552648726385
1241 -0.013772145425900818 -17.132835303805763 -0.013774537434801459 -17.130590126290908
1261 -0.013772283820435405 -17.408273731172073 -0.013772883359342814 -17.40591572094708
1281 -0.013774685095995665 -17.68375707161611 -0.013774338830262422 -17.681141228182227
1301 -0.01377236982807517 -17.959198002703474 -0.0137753133662045 -17.956707830587373
1321 -0.013771756179630756 -18.23463584310373 -0.013771899603307247 -18.231990901799836
1341 -0.013771997531875968 -18.51009556045755 -0.013768949965015053 -18.507432171329828
1361 -0.013773490116000176 -18.78557032970711 -0.013777576340362429 -18.782689219061258
1381 -0.013772895745933055 -19.06105702295899 -0.013773114513605833 -19.05817604404871
1401 -0.013772103795781731 -19.336506535345684 -0.01377449263818562 -19.33359626359303
1421 -0.01377064767293632 -19.611903993971637 -0.013763830531388521 -19.60909695443694
1441 -0.013770563108846546 -19.8873228334356 -0.013770336098968983 -19.884528460958936
1461 -0.013770176144316793 -20.162696303660034 -0.013770284038037062 -20.160007436387207
1481 -0.013769252132624388 -20.438087731366966 -0.013770079193636774 -20.43540049432773
1501 -0.013768619345501065 -20.713480415195214 -0.013771890150383114 -20.71076898905445
1521 -0.013771917205303907 -20.98888692776671 -0.013773472094908357 -20.985901565570344
1541 -0.013775510340929031 -21.264365705568334 -0.013776847813278436 -21.26111788526174
1561 -0.013773719500750303 -21.53985234084538 -0.013772211875766516 -21.5365654940251
1581 -0.013773419987410307 -21.81531348926944 -0.013773919735103845 -21.81196362269109
1601 -0.01377529464662075 -22.09080685288643 -0.0137716562487185 -22.087260843487435
1621 -0.013773378124460578 -22.366295051714385 -0.013775749085471033 -22.362839126866294
1641 -0.013771135779097676 -22.641733012534658 -0.013773075677454472 -22.638437416125075
1661 -0.013771222298964858 -22.917148883268222 -0.013770243059843779 -22.913794948114074
1681 -0.013770624715834855 -23.192579155089327 -0.01377106923609972 -23.189238655241194
1701 -0.013770971866324543 -23.467997122835357 -0.013770646788179875 -23.46467284387908
1721 -0.013771176571026444 -23.74342756094409 -0.013770250650122762 -23.74002524656243
1741 -0.01377363377250731 -24.0188762246631 -0.013779454724863171 -24.015198440011574
1761 -0.013773107249289752 -24.294346351362766 -0.013770503783598542 -24.290605316078267
1781 -0.01377140749245882 -24.56977213397623 -0.013769855769351125 -24.566066615842256
1801 -0.013769332645460963 -24.845176121639096 -0.013768617482855915 -24.841637833742393
1821 -0.013769074901938438 -25.12055158843286 -0.013770121103152632 -25.11703511681405
1841 -0.013767553074285389 -25.39592711022123 -0.013768114289268852 -25.392567983642195
1861 -0.013766955863684417 -25.671269489917893 -0.013765924656763674 -25.66808575238099
1881 -0.013764926744624973 -25.946595663763578 -0.013765754783526063 -25.94363381876608
1901 -0.013764934241771698 -26.221885590348386 -0.013761182827875019 -26.219142525875913
1921 -0.013766278373077511 -26.497201667120677 -0.013766235532239079 -26.494351557642194
1941 -0.013766927132382988 -26.772530571278182 -0.013763358071446418 -26.769749596109587
1961 -0.013765578158199787 -27.047877936391163 -0.013764982717111707 -27.04521253532727
1981 -0.013766143191605806 -27.32317292238587 -0.013765581930056215 -27.320558942249015
