# Supplementary material for: Learning nonequilibrium statistical mechanics and dynamical phase transitions
Source: Nat Commun. 2024 Feb 6;15:1117. doi: 10.1038/s41467-024-45172-8 (PMC10847122; doi:10.1038/s41467-024-45172-8)
Supplement: Supplementary file 4 — Supplementary Data 1 [file 41467_2024_45172_MOESM4_ESM.zip › DPT-main/PlotTemplate/plot_KL_divergence/out/finite_time_less_epochs/SE/L4_D2W32K5_E10BS1k/logs-1.40/log.txt]

21 -0.01354708750732243 -0.2674371614586562 -0.016152799548581242 -0.27004929576069114
41 -0.012571461824700236 -0.5183514620643109 -0.012610804801806808 -0.5184280967339873
61 -0.012511341460049152 -0.7690142056904732 -0.012546940194442868 -0.7690833831205967
81 -0.012491635093465448 -1.0189761662390084 -0.01250306461006403 -1.0186459009069952
101 -0.012453470192849637 -1.2684347662143407 -0.01249038171954453 -1.2683053162414581
121 -0.012431062245741486 -1.5172918907832358 -0.012446756940335035 -1.5173733177594841
141 -0.012426182394847274 -1.7658549318090078 -0.012438444793224335 -1.7655063178390267
161 -0.01241694986820221 -2.0142468853387983 -0.01243181135505438 -2.0135988872963937
181 -0.012401566980406642 -2.262459714245051 -0.012409939803183079 -2.261891721887514
201 -0.012401235895231367 -2.510538701014594 -0.012405729154124856 -2.5094998766668137
221 -0.012391287367790937 -2.7584528218954807 -0.01239116578362882 -2.7574973893817507
241 -0.012378533184528352 -3.006084953807295 -0.012375738658010959 -3.0055271465331304
261 -0.0123789815697819 -3.253710540989414 -0.012372725177556276 -3.2528960745315976
281 -0.01236999211832881 -3.5012033407110725 -0.012365859933197498 -3.500610078964381
301 -0.01237010075710714 -3.748637103708462 -0.01236443086527288 -3.7479881118983016
321 -0.012365042557939887 -3.996005749190225 -0.01235940782353282 -3.995568878808988
341 -0.012367190467193723 -4.2433520909398785 -0.012361899530515075 -4.242582793626933
361 -0.012365864682942629 -4.49067300995812 -0.012361758388578892 -4.489904931187629
381 -0.012364302529022098 -4.738003763649614 -0.012361775757744909 -4.737161219306288
401 -0.012364507978782057 -4.9852717678993965 -0.012362237041816115 -4.984385852282864
421 -0.012358066625893116 -5.232471601525322 -0.012355867447331548 -5.231836790591476
441 -0.012362366449087859 -5.4796937719918795 -0.012354907393455506 -5.478649846836924
461 -0.012357206922024489 -5.726916068745779 -0.012356740841642021 -5.726204650430009
481 -0.012354868184775113 -5.974022469436751 -0.012354214489459992 -5.973492647055537
501 -0.012354571092873811 -6.221103811077773 -0.01235313736833632 -6.220634302636609
521 -0.0123526347335428 -6.468203491996973 -0.012352516688406468 -6.467797861108554
541 -0.012350620282813907 -6.715263882279395 -0.012349944422021508 -6.715073697781188
561 -0.012354361265897751 -6.962311147572471 -0.012353271571919322 -6.961993962898848
581 -0.01235102890059352 -7.209375175880266 -0.012350228382274508 -7.209206130495291
601 -0.0123559660743922 -7.45645346585661 -0.012353941053152084 -7.4559286372736056
621 -0.012359045213088393 -7.703624005289747 -0.01235994272865355 -7.702780008921394
641 -0.012360564665868878 -7.950815402390433 -0.01235808148048818 -7.949754285672676
661 -0.012357156025245786 -8.198001486621795 -0.012354349857196212 -8.197036993922662
681 -0.012354186875745654 -8.44506049584597 -0.012353753717616201 -8.444251815788443
701 -0.012353180069476366 -8.692159794457254 -0.012350948015227913 -8.691458086902271
721 -0.012355221435427666 -8.93925004410557 -0.012354682572185994 -8.93840218652039
741 -0.012353339744731785 -9.186337034404271 -0.012353633204475046 -9.18561718957498
761 -0.01235051997937262 -9.433394584991031 -0.012351646553725004 -9.432867062883446
781 -0.012352632824331522 -9.680431679729367 -0.012352292006835342 -9.679926910437635
801 -0.012353123491629958 -9.927497019851582 -0.012353039672598242 -9.926951705664388
821 -0.012351135537028313 -10.17451275056228 -0.01235155314207077 -10.174095336534073
841 -0.01235049283131957 -10.421539480239154 -0.012352498387917877 -10.42125833374447
861 -0.012352943932637573 -10.668554683029656 -0.01235223449766636 -10.668223214102902
881 -0.012352163018658758 -10.91560109155253 -0.012352378619834781 -10.915303871920324
901 -0.012353786500170827 -11.162673556804661 -0.01235227407887578 -11.16223892499692
921 -0.012352643068879843 -11.409723389754076 -0.012352605862542988 -11.409313799068322
941 -0.012351225595921278 -11.656760099763058 -0.01235136603936553 -11.656445189891377
961 -0.012351718032732606 -11.903764789551502 -0.0123518084641546 -11.903443422075357
981 -0.012352514592930675 -12.150818700762464 -0.012350569991394878 -12.150447518192225
1001 -0.012357696890830994 -12.397891712514681 -0.012356697488576174 -12.397246926650398
1021 -0.012354885507375003 -12.645021165767679 -0.01235660696402192 -12.644466292066491
1041 -0.012350572273135185 -12.892082074610512 -0.012349994806572794 -12.89177579986862
1061 -0.012352957855910063 -13.139115002751348 -0.012353746127337218 -13.13866900308057
1081 -0.01235132641158998 -13.386159328185022 -0.01235272497870028 -13.38584482511505
1101 -0.012352308817207813 -13.633195502404122 -0.012352005066350102 -13.632858934998511
1121 -0.01235062414780259 -13.880225623259323 -0.012351268529891967 -13.879971297457814
1141 -0.012347375368699431 -14.127197564858943 -0.012349488120526076 -14.127330100769177
1161 -0.012346709379926324 -14.374119066027921 -0.012349345209077 -14.374528194684533
1181 -0.012346584536135196 -14.62106161769479 -0.012347568944096565 -14.621525828214356
1201 -0.012346765026450157 -14.867993351072066 -0.012347026588395238 -14.868651690101244
1221 -0.012350382283329964 -15.11496544005348 -0.012351484829559922 -15.115410100575533
1241 -0.012349927518516778 -15.36197387911378 -0.012349900603294373 -15.362510520173231
1261 -0.012348602386191487 -15.608960330625981 -0.01235038647428155 -15.60968486377969
1281 -0.012350195925682783 -15.855947834160169 -0.012347306124866009 -15.856653195293616
1301 -0.012351750396192074 -16.102975973952553 -0.012352647865191102 -16.103524012910203
1321 -0.012352887680754066 -16.350023273332038 -0.012353750132024287 -16.35051931319758
1341 -0.012351318448781966 -16.59706401764415 -0.012354423711076378 -16.597657578811045
1361 -0.012353446008637548 -16.84412731621414 -0.012355121085420251 -16.844540162663904
1381 -0.012356168124824762 -17.091226933570578 -0.012355816690251232 -17.09132180898451
1401 -0.012353895837441087 -17.33831408130936 -0.012354473071172833 -17.338477049954243
1421 -0.012354587065055966 -17.585401836456732 -0.012355463579297066 -17.585577948763973
1441 -0.012353303050622344 -17.83249469851145 -0.012354404386132955 -17.832705505844217
1461 -0.012352858809754253 -18.079545020125813 -0.01235145521350205 -18.079844710184272
1481 -0.012353976862505079 -18.32661661733874 -0.012352840974926949 -18.32677132110113
1501 -0.012354595959186554 -18.57370469258167 -0.01235280018299818 -18.573777322284887
1521 -0.012352493172511459 -18.820762857887896 -0.012351784575730562 -18.820960474805908
1541 -0.012353011453524233 -19.06782273300923 -0.01235296786762774 -19.068001633090898
1561 -0.012350251665338874 -19.314855604758485 -0.01234820312820375 -19.315251312777402
1581 -0.0123507393989712 -19.561861151503393 -0.012350521981716156 -19.56232256954536
1601 -0.012352886749431491 -19.80888639409095 -0.012351643526926637 -19.809201245661825
1621 -0.012354631023481489 -20.05597934327088 -0.012354108039289713 -20.056209243880588
1641 -0.01235336079262197 -20.303065635496758 -0.012353885592892766 -20.303287224331875
1661 -0.01235168455168605 -20.550104486243804 -0.012349910987541079 -20.55044412980787
1681 -0.012351410696282983 -20.797125287633392 -0.012352094706147908 -20.797447438491503
1701 -0.012352518877014518 -21.04417288252153 -0.012351938895881176 -21.044458952080454
1721 -0.012351947044953704 -21.291220128210263 -0.012352082878351212 -21.291589675145214
1741 -0.012354354932904243 -21.53829125463963 -0.012352355662733317 -21.538508721068496
1761 -0.012355873454362154 -21.785396453691654 -0.01235504001379013 -21.7854683403857
1781 -0.012350940145552158 -22.032474780362108 -0.012352399295195937 -22.03275980502367
1801 -0.012354497704654932 -22.279528357833637 -0.012354043032974004 -22.279701791843394
1821 -0.01235403879545629 -22.526610004156844 -0.012354502221569419 -22.526743648154653
1841 -0.012353937746956945 -22.773692121729265 -0.012354012718424201 -22.77377660246566
1861 -0.012356116622686385 -23.020780289405977 -0.012354368157684804 -23.020655438955867
1881 -0.012352378806099296 -23.267878313129792 -0.012352156126871705 -23.26800783928483
1901 -0.012352883350104094 -23.514930575620408 -0.012353332573547959 -23.51506475489586
1921 -0.01235120976343751 -23.761968411924347 -0.012352296058088541 -23.76226750579662
1941 -0.01235179309733212 -24.008998230844764 -0.012352800322696566 -24.009338565263892
1961 -0.012353760469704867 -24.25603493684906 -0.012353127170354129 -24.256270732590927
1981 -0.01235380293801427 -24.503102003363917 -0.012354718893766404 -24.503281299723305
