# Supplementary material for: Learning nonequilibrium statistical mechanics and dynamical phase transitions
Source: Nat Commun. 2024 Feb 6;15:1117. doi: 10.1038/s41467-024-45172-8 (PMC10847122; doi:10.1038/s41467-024-45172-8)
Supplement: Supplementary file 4 — Supplementary Data 1 [file 41467_2024_45172_MOESM4_ESM.zip › DPT-main/PlotTemplate/plot_KL_divergence/out/finite_time_less_epochs/SE/L4_D2W32K5_E10BS1k/logs-1.45/log.txt]

21 -0.012206017645075918 -0.23895498886704447 -0.014692728128284215 -0.24144868571311234
41 -0.011240120185539127 -0.4632040998432785 -0.011271772021427751 -0.46316276863217354
61 -0.011198519822210073 -0.6874793916475026 -0.011216160049661994 -0.6872031815350056
81 -0.011173230037093163 -0.9112170684617013 -0.01118008210323751 -0.9108715012203902
101 -0.011150130303576589 -1.134429388167337 -0.011180663388222456 -1.1340595267713072
121 -0.011137053882703186 -1.3573353241663433 -0.011151366867125034 -1.3569831431843344
141 -0.01112235807813704 -1.579915820993484 -0.011131781619042158 -1.5797034965362398
161 -0.011104671657085419 -1.8021885874681183 -0.011116052838042378 -1.8023090112954372
181 -0.011099936859682202 -2.024243410257623 -0.01110809100791812 -2.02444327888079
201 -0.011093397112563252 -2.24612164371647 -0.011097786482423544 -2.246541232569143
221 -0.011090990668162704 -2.4678826709277937 -0.011093942495062948 -2.468375924415887
241 -0.011091046640649438 -2.6897036704700454 -0.011094675352796911 -2.689982254104688
261 -0.011094989394769073 -2.9116030402947235 -0.011102842260152101 -2.911393791716545
281 -0.011090875463560223 -3.1334979730192587 -0.011096542561426758 -3.1331426610704494
301 -0.011083815665915608 -3.355242278706283 -0.011089289700612426 -3.355161979701368
321 -0.011082039633765816 -3.576919230958448 -0.011082104407250881 -3.576863418612627
341 -0.01108365966938436 -3.7986169369891294 -0.011087022349238395 -3.798407412134109
361 -0.011079561477527023 -4.020234416611493 -0.011082350881770254 -4.020166719146071
381 -0.011077348701655864 -4.241800730070102 -0.011079227179288864 -4.241694954922421
401 -0.011083134589716792 -4.463417846057568 -0.01108461027033627 -4.462898508831856
421 -0.011083250725641846 -4.685095789702614 -0.011085936008021236 -4.684326571598646
441 -0.01108083794824779 -4.906758308317515 -0.011085086921229958 -4.905919458996503
461 -0.011074758972972632 -5.128335010027514 -0.011075409548357128 -5.127837233198806
481 -0.01107331863604486 -5.349830935988577 -0.011073581222444773 -5.349402642343192
501 -0.011075272550806403 -5.571331247594209 -0.011074284324422479 -5.570849488768726
521 -0.011072712391614914 -5.792809623340146 -0.011074459040537476 -5.792390470718965
541 -0.011073074815794826 -6.014286205032842 -0.01107428502291441 -6.013893765164541
561 -0.01107230163179338 -6.2357389993034325 -0.011071506701409817 -6.235435783630239
581 -0.011069859890267254 -6.457186665339397 -0.011070078238844872 -6.457081040460618
601 -0.011071873223409056 -6.678606638405476 -0.011070017237216234 -6.678401266224683
621 -0.0110760438721627 -6.900085035618399 -0.011078937537968158 -6.899635392893108
641 -0.011073363292962313 -7.121569487452511 -0.011072596302255988 -7.121239339001481
661 -0.011074762558564544 -7.343106801435357 -0.011075167916715145 -7.342574721714485
681 -0.011076417285948992 -7.564619670854886 -0.011076898546889424 -7.563967765588317
701 -0.01107166619040072 -7.7861157499719456 -0.011073032068088651 -7.785668569756678
721 -0.011072046170011163 -8.007582973362883 -0.011072499724105001 -8.007138049975044
741 -0.0110730005428195 -8.229054471803837 -0.011072575021535159 -8.228607290890073
761 -0.011072722962126136 -8.450530733540662 -0.011073835520073771 -8.450052999285987
781 -0.011070156749337912 -8.671986246900643 -0.011070476891472936 -8.671672685910023
801 -0.01107142805121839 -8.893397666700194 -0.011070869583636522 -8.893019868619751
821 -0.011070985440164804 -9.114826504560195 -0.011070409836247564 -9.11445584334434
841 -0.011071380833163858 -9.336248548422013 -0.011071495153009892 -9.335938980896032
861 -0.011072461353614926 -9.557685148157187 -0.011073086829856037 -9.557289809593934
881 -0.011070836614817382 -9.779108374193317 -0.0110707089304924 -9.778800448402768
901 -0.011070882109925151 -10.000553480396055 -0.011069690762087702 -10.00022351038643
921 -0.011071328027173876 -10.221977977454673 -0.011071479972451925 -10.22168485950679
941 -0.011070260079577565 -10.443388118129235 -0.011069988785311579 -10.443172485474504
961 -0.011069195251911879 -10.664801598573112 -0.011068622954189778 -10.664662679890172
981 -0.011070379568263889 -10.886200214037682 -0.011070193583145737 -10.886042492697019
1001 -0.011072175577282906 -11.107650955813016 -0.011071537993848324 -11.10733323884197
1021 -0.011073180614039302 -11.329121300345296 -0.011072786897420884 -11.328641514293851
1041 -0.011074158037081361 -11.550582287320873 -0.011074153846129775 -11.550057540601122
1061 -0.011074085393920541 -11.772050827788195 -0.011072833742946386 -11.77152198106051
1081 -0.011073375912383198 -11.993524072179579 -0.011073959339410067 -11.992969975527378
1101 -0.011073051765561105 -12.214998552016924 -0.01107292901724577 -12.214482239494105
1121 -0.011073427693918347 -12.436441258573913 -0.01107269530184567 -12.435853533167396
1141 -0.011073787044733763 -12.657901946594945 -0.011074342345818878 -12.657261563837535
1161 -0.011071089003235102 -12.879352021217356 -0.01107051745057106 -12.87888559508138
1181 -0.01107307393103838 -13.100789667991931 -0.011071955179795622 -13.100173357687893
1201 -0.0110728713683784 -13.322244017012427 -0.011072478629648686 -13.321606610296298
1221 -0.01107147173024714 -13.543704206775885 -0.011073013860732317 -13.543151448899884
1241 -0.011072591366246342 -13.765129475947482 -0.011071681184694171 -13.764506709016866
1261 -0.011075484985485672 -13.986581318452968 -0.011075854301452637 -13.985812846198684
1281 -0.01107378168962896 -14.208053447958095 -0.011073002265766263 -14.207349295867607
1301 -0.011070111626759171 -14.429500285349805 -0.011069703195244075 -14.42898026588373
1321 -0.011070567416027188 -14.650916306814198 -0.011070667207241059 -14.650456509832294
1341 -0.011070876056328416 -14.872339515853694 -0.011070132395252586 -14.871897087991238
1361 -0.011070864321663976 -15.093749986449279 -0.011071807565167546 -15.093337148381401
1381 -0.011072671273723245 -15.315175751084483 -0.011072828806936741 -15.31460409760475
1401 -0.011073132185265422 -15.53664112896661 -0.011073577357456088 -15.536048289202151
1421 -0.011074975738301874 -15.758130680397178 -0.011075023049488663 -15.757337300153445
1441 -0.011074785096570849 -15.979634508769987 -0.011075310641899705 -15.9787416647654
1461 -0.011074953991919757 -16.20114756389524 -0.011074822954833507 -16.20019833920523
1481 -0.011074420902878046 -16.422637946950307 -0.011075047682970763 -16.421649516979233
1501 -0.011071587167680263 -16.644093923457 -0.011071389727294444 -16.643290048372005
1521 -0.011070375004783273 -16.865514874551483 -0.01107016419991851 -16.864746726024894
1541 -0.011071458738297225 -17.086945256218346 -0.01107109459117055 -17.08613821966574
1561 -0.01107096802443266 -17.30836591338742 -0.011070359591394663 -17.307651534117763
1581 -0.011070280754938721 -17.52977980566214 -0.01107038683257997 -17.529109559766948
1601 -0.01107114744372666 -17.75120226675648 -0.011070435447618366 -17.750467214360835
1621 -0.01107278447598219 -17.972637282451643 -0.01107290512882173 -17.971868884470314
1641 -0.011073382617905737 -18.194103012792784 -0.011073199240490795 -18.193199651595208
1661 -0.011072604451328516 -18.415572561277084 -0.011072260234504938 -18.414692953508343
1681 -0.011071829637512565 -18.637032772088435 -0.01107145706191659 -18.636282077943903
1701 -0.01107119657099247 -18.858461114391687 -0.011073120729997754 -18.857710579503326
1721 -0.01107223704457283 -19.079904381604866 -0.011072870250791312 -19.079104366526007
1741 -0.011071772361174227 -19.301336757792154 -0.011071492731571198 -19.300549113284795
1761 -0.011070120334625243 -19.5227823887486 -0.011071203695610165 -19.5221229382325
1781 -0.011072740517556667 -19.744205948896706 -0.01107280277647078 -19.74339990010486
1801 -0.011071216268464922 -19.965649892901997 -0.011074347933754326 -19.964965766947728
1821 -0.011070124385878444 -20.187079754192368 -0.011070284899324179 -20.18646477204749
1841 -0.011070450907573104 -20.408493197103947 -0.011070247739553452 -20.407891665026558
1861 -0.011071004252880812 -20.629904949292516 -0.011070654587820172 -20.62928187493236
1881 -0.011072193691506981 -20.851338680321327 -0.011072291200980544 -20.850628379220158
1901 -0.011070525785908104 -21.07276690518481 -0.011072655068710446 -21.072187281819073
1921 -0.01107133305631578 -21.294209114415544 -0.011071558529511093 -21.29357470255346
1941 -0.011071237921714782 -21.515637304028463 -0.011071172636002302 -21.51500153145754
1961 -0.011073023080825806 -21.737082896195318 -0.011073067970573901 -21.736294476035994
1981 -0.011072484031319618 -21.958549708314205 -0.011073049157857895 -21.957752873236327
