# Supplementary material for: Learning nonequilibrium statistical mechanics and dynamical phase transitions
Source: Nat Commun. 2024 Feb 6;15:1117. doi: 10.1038/s41467-024-45172-8 (PMC10847122; doi:10.1038/s41467-024-45172-8)
Supplement: Supplementary file 4 — Supplementary Data 1 [file 41467_2024_45172_MOESM4_ESM.zip › DPT-main/PlotTemplate/plot_KL_divergence/out/finite_time_less_epochs/SE/L4_D2W32K5_E10BS1k/logs-1.50/log.txt]

21 -0.011027285503223539 -0.21349057694897056 -0.013422647211700677 -0.2158912101294845
41 -0.010039194812998175 -0.413659968553111 -0.010098906187340616 -0.41390089574269945
61 -0.010005908738821744 -0.614055292727426 -0.009994733193889261 -0.6140396513044833
81 -0.009994072606787086 -0.8141708698589359 -0.010002256324514746 -0.8140285087749363
101 -0.009973474871367216 -1.0138384522404524 -0.010001763002946973 -1.013723704405129
121 -0.009970586840063333 -1.2132583731785425 -0.009980494948104024 -1.212843001075089
141 -0.009956202935427427 -1.412490923423321 -0.009972067177295684 -1.412259462475777
161 -0.009941914305090904 -1.6114212057087582 -0.009950880985707044 -1.6115033709909772
181 -0.009938362799584866 -1.8101943899877382 -0.009947693301364779 -1.8103300704620786
201 -0.009937664959579706 -2.008941795304419 -0.009943816065788268 -2.0088945901487034
221 -0.00993138630874455 -2.2075860790908344 -0.009937669103965163 -2.2077781535219403
241 -0.00992807950824499 -2.406160366209224 -0.009931260580196976 -2.4064384631346916
261 -0.009930883580818773 -2.6047313459217563 -0.009935667226091027 -2.6049173541832733
281 -0.0099289879668504 -2.803323651989924 -0.009935930138453841 -2.803273313585671
301 -0.009924982441589236 -3.0018395283725137 -0.009928153268992901 -3.001941357087346
321 -0.009926644572988152 -3.2003416027873772 -0.009928952157497405 -3.2002540545072424
341 -0.009926733700558544 -3.398856633855031 -0.009930455777794122 -3.3985775975510495
361 -0.009926238609477878 -3.597405373165386 -0.009930866537615657 -3.596927826059984
381 -0.00992454644292593 -3.7958995283581336 -0.009929049387574196 -3.79538181605749
401 -0.009922030940651893 -3.99438701104373 -0.009924761578440666 -3.993889121105896
421 -0.009923037979751826 -4.192847986100243 -0.009924140386283397 -4.192195844277742
441 -0.009918769262731076 -4.3912590162828575 -0.009921523462980985 -4.390893638087439
461 -0.009917860245332122 -4.589625685289505 -0.009915712801739574 -4.58935410594568
481 -0.009916856000199915 -4.787967175431551 -0.00991684915497899 -4.787758660409603
501 -0.00991925890557468 -4.9863102827221155 -0.00991987925954163 -4.985961965518074
521 -0.009917242592200637 -5.184672173671425 -0.009918658481910824 -5.184417476505042
541 -0.009919508779421448 -5.38304936257191 -0.009918205998837947 -5.382627206249163
561 -0.009919076832011342 -5.581440256442874 -0.009919196693226695 -5.580992875667289
581 -0.009916577767580748 -5.779825410991905 -0.009917355561628937 -5.779406843567268
601 -0.009916146425530315 -5.97816086290404 -0.009914282336831092 -5.977779636671766
621 -0.009914947161450981 -6.176467381091787 -0.009915691800415516 -6.176246308069675
641 -0.009917184989899398 -6.374814300797879 -0.00991699448786676 -6.374484382942316
661 -0.009916754113510251 -6.573160670371726 -0.009917231183499098 -6.572870007576416
681 -0.009916826989501715 -6.771505820471794 -0.00991643564775586 -6.7711776459589545
701 -0.009915392892435194 -6.969824174186216 -0.009915409423410893 -6.96955716963857
721 -0.009915115032345056 -7.168126485310494 -0.009914705203846097 -7.167882684664799
741 -0.009915071027353405 -7.366421650489792 -0.009915654081851244 -7.366251768078656
761 -0.009914357401430606 -7.564717486407609 -0.009915174450725317 -7.564610456768424
781 -0.00991625664755702 -7.762992423074324 -0.009915888775140047 -7.762822702527046
801 -0.009914660779759287 -7.961315479082989 -0.00991513291373849 -7.96116714021191
821 -0.009917316446080803 -8.15962726599537 -0.009915429446846247 -8.159338613273578
841 -0.009914397029206157 -8.357948697684328 -0.009914728067815303 -8.357800274202607
861 -0.009914853563532233 -8.556252618320283 -0.009914335422217846 -8.556132931774489
881 -0.009914883086457849 -8.754543949058274 -0.009914736216887831 -8.754509060550486
901 -0.009913031850010157 -8.952814389206463 -0.009914606669917702 -8.95290577230044
921 -0.00991316707804799 -9.151070052944112 -0.009912447771057487 -9.151186560839419
941 -0.009913855930790305 -9.349350346392008 -0.009912326373159886 -9.349441218795258
961 -0.0099150316324085 -9.547649874351903 -0.00991467465646565 -9.547748054051775
981 -0.009913144772872329 -9.745937844691783 -0.009913386916741729 -9.746175928972665
1001 -0.009914535284042358 -9.944221472181367 -0.009913785615935922 -9.94445366314613
1021 -0.009915473917499185 -10.142525664623815 -0.009915246814489364 -10.142671959241854
1041 -0.009917236398905516 -10.340856335638083 -0.009918079897761344 -10.340878141159193
1061 -0.009916802635416389 -10.53920980477705 -0.009917470859363675 -10.539269252913078
1081 -0.00991586660966277 -10.737543931649995 -0.009915667027235031 -10.73765505421907
1101 -0.00991626107133925 -10.935868570813906 -0.00991498208604753 -10.9359884263482
1121 -0.009916045563295483 -11.134191468404603 -0.009916686592623592 -11.134243177063766
1141 -0.00991550567559898 -11.332512506702908 -0.0099160464014858 -11.332590536354113
1161 -0.009915246348828077 -11.530815616110335 -0.009914807882159949 -11.530932959029457
1181 -0.009914937196299434 -11.729119049757712 -0.009914469998329878 -11.729257091553889
1201 -0.009916499489918351 -11.927438317378977 -0.009917478123679758 -11.927517944294964
1221 -0.009916221117600798 -12.12576115662232 -0.009916201792657375 -12.125860031833879
1241 -0.009915015753358602 -12.324071089737116 -0.009915228374302388 -12.32421020669863
1261 -0.009913885314017535 -12.522359563317147 -0.009913864033296704 -12.522612925246364
1281 -0.009912969497963785 -12.720622836705294 -0.00991342207416892 -12.720986042916781
1301 -0.009915318433195352 -12.918916324246672 -0.009913634043186903 -12.91920683132485
1321 -0.009914971189573407 -13.117214260017496 -0.009915257385000587 -13.117571897711612
1341 -0.009913690714165568 -13.315492688026277 -0.009914697147905827 -13.315990240639085
1361 -0.009914242709055544 -13.513773407554249 -0.009913474367931486 -13.514217466907583
1381 -0.00991344447247684 -13.712056551733985 -0.009913018718361855 -13.712606172822428
1401 -0.009913050523027777 -13.910314750391986 -0.009911898290738463 -13.910943722631792
1421 -0.009912215871736407 -14.108576170960434 -0.00991368000395596 -14.10930633735844
1441 -0.009913437068462372 -14.306846349220717 -0.009912873525172472 -14.307575880130763
1461 -0.00991463866084814 -14.505130434455342 -0.00991407330147922 -14.505835659755402
1481 -0.009914021287113429 -14.703399571729816 -0.009915157034993172 -14.704210598533985
1501 -0.009914200706407427 -14.901692494843152 -0.009914412908256055 -14.902471101097772
1521 -0.009915340505540372 -15.09999364642426 -0.00991512332111597 -15.100735634006567
1541 -0.009913966665044427 -15.298282772023232 -0.009913911391049624 -15.29913606345654
1561 -0.009913313016295434 -15.496559671964498 -0.009913650155067445 -15.497500341292476
1581 -0.009912884281948208 -15.694829874020073 -0.009913043770939111 -15.695835800841458
1601 -0.009912597155198455 -15.893105272063986 -0.009912889124825597 -15.894187090173368
1621 -0.009915440203621983 -16.091380215203387 -0.009914966719225048 -16.09235065663234
1641 -0.009916144609451293 -16.28969185091555 -0.009915621019899845 -16.290564400423317
1661 -0.009916160581633448 -16.488011381588873 -0.009916381584480405 -16.488936278969046
1681 -0.009915299527347089 -16.686322768824173 -0.009915726678445935 -16.68730517961084
1701 -0.009916487801820039 -16.884622876346107 -0.009916174784302711 -16.885599814075974
1721 -0.009915741067379713 -17.082944955583656 -0.009916374087333679 -17.083887060964475
1741 -0.00991504774428904 -17.281257898686444 -0.009914744924753905 -17.282253097649658
1761 -0.009917136142030358 -17.479578703269357 -0.00991697465069592 -17.48044928247109
1781 -0.009918058477342128 -17.67792515875771 -0.009918121015653014 -17.6786941660568
1801 -0.009917537728324533 -17.87627749205566 -0.00991679453290999 -17.877023287490005
1821 -0.009918105648830533 -18.074634799966574 -0.009919108357280493 -18.07531453347765
1841 -0.009916105400770902 -18.27297646799123 -0.009915938880294562 -18.273735320009283
1861 -0.009916789783164858 -18.47129780864341 -0.009915579995140433 -18.471984432823945
1881 -0.009916532784700394 -18.669635902298594 -0.009917385457083584 -18.6702744805254
1901 -0.009917168319225312 -18.867997377691772 -0.009916953882202506 -18.868565226253118
1921 -0.009915797552093864 -19.066334123397223 -0.009913966897875071 -19.066981229791413
1941 -0.009916934370994567 -19.264671285077917 -0.009916880773380399 -19.265268663177267
1961 -0.009915625536814332 -19.463003646302944 -0.009916147543117404 -19.463649825612084
1981 -0.009916194621473551 -19.66132155950179 -0.009915341576561331 -19.661956941848615
